# Supplementary material for: Deficiency of neuronal LGR4 increases energy expenditure and inhibits food intake via hypothalamic leptin signaling
Source: EMBO Rep. 2025 Mar 11;26(8):2098–120. doi: 10.1038/s44319-025-00398-5 (PMC12018946; doi:10.1038/s44319-025-00398-5)
Supplement: Supplementary file 3 — Source data Fig. 1 [file 44319_2025_398_MOESM3_ESM.zip]

Archive with 24 entries (19 files):
- Figure 1/
- Figure 1/Figure 1A/
- Figure 1/Figure 1A/Western-actin.tif
- Figure 1/Figure 1A/Western-Lgr4.tif
- Figure 1/Figure 1P/
- Figure 1/Figure 1P/BAT-FF.tif
- Figure 1/Figure 1P/BAT-KO.tif
- Figure 1/Figure 1P/Liver-FF.tif
- Figure 1/Figure 1P/Liver-KO.tif
- Figure 1/Figure 1P/SAT-FF.tif
- Figure 1/Figure 1P/SAT-KO.tif
- Figure 1/Figure 1T/
- Figure 1/Figure 1T/Western blot-adrb3.tif
- Figure 1/Figure 1T/Western blot-beta-actin.tif
- Figure 1/Figure 1T/Western blot-HSL.tif
- Figure 1/Figure 1T/Western blot-p-hsl.tif
- Figure 1/Figure 1T/Western blot-Ucp-1 1.tif
- Figure 1/Figure 1W/
- Figure 1/Figure 1W/Western blot-actin.tif
- Figure 1/Figure 1W/Western blot-adrb3.tif
- Figure 1/Figure 1W/Western blot-hsl.tif
- Figure 1/Figure 1W/Western blot-p-hsl.tif
- Figure 1/Uncropped western blots of Figure 1.pdf
- Figure 1/Upprocessed raw data for Figure 1.xlsx
