# Supplementary material for: Deficiency of neuronal LGR4 increases energy expenditure and inhibits food intake via hypothalamic leptin signaling
Source: EMBO Rep. 2025 Mar 11;26(8):2098–120. doi: 10.1038/s44319-025-00398-5 (PMC12018946; doi:10.1038/s44319-025-00398-5)
Supplement: Supplementary file 3 — Source data Fig. 1 [file 44319_2025_398_MOESM3_ESM.zip › Figure 1/Upprocessed raw data for Figure 1.xlsx]

## Sheet: Sheet1
Fig1 A
	FF				Nestin-Lgr4-/-
LGR4	1.04885	0.760618	0.784753	0.684104	0.167826	0.138068	0.386092	0.493168
Fig1 B Left
	F/F										Nestin-Lgr4-/-
0	21.8	20.8	20.3	19.3	20.7	14	18.9	16	11.6	19.3	19.5	16.4	15.4	11.6	13.3	17.2	18.8	16.2	18.5
1	21.6	23.4	22.6	23	24.4	18.5	22.5	22	17.5	23	20.3	18.9	15.7	17.8	13	19	15.9	18.7	20.1
2	21.6	23.6	23.1	23.8	26.7	20.9	24.5	21.6	18.9	23.8	20.8	19.3	16.9	20.2	16.9	21	19.5	19.7	21.3
3	21.7	24.4	24.6	25.3	28.1	24.7	26.3	23.5	20.2	25.3	21.2	20.3	18.5	22.7	18	22.5	21.7	21.2	22.4
4	24.2	26.9	26.9	28.6	29.6	26.8	29.9	26	21.5	28.6	21.2	22.2	19	24.9	19.2	23.3	23.3	22.6	23.7
5	25.6	29	28.2	31.1	33.4	28.2	31.4	28.2	22.6	31.1	22.4	23.2	20	26.3	21	24.7	24	23	24.8
6	27.2	30.6	31.6	32.5	35.7	30.4	34	28.6	24.5	32.5	23.2	23.8	20.5	27	21.4	26.7	26	24.4	25.7
7	29	30.4	33	35.6	38	30.4	37.5	31	25	35.6	24	25.1	21.2	27.7	22	27.4	27.5	25	26.2
8	32.1	32.1	35.3	37.6	41	32.5	40.1	33	26.1	37.6	24.3	26.2	22.7	29	22.9	29.1	29.5	26.7	28.5
9	33.4	33.5	38	37.7	43	34.6	41.3	35.2	26.6	37.7	26.1	27.3	22.9	29.8	24.2	29.8	29.2	27.8	29.1
10	36.2	35.5	40.5	38.5	43.8	32.5	42.4	37.4	29.7	38.5	28.2	28.1	22.9	30.4	25.4	31.4	31.1	28.4	30
11	37.6	37.2	42.3	40.1	45.2	39.4	43.6	38.4	30.9	40.1	29.2	29.5	21.9	31.5	26.3	32.5	32.4	30.5	31.6
12	37.3	39.4	44	41	46.5	39.6	44.7	39.6	32.3	41	29.2	30.9	22.3	32.3	27.1	34.3	32.8	31.7	32.8
13	39.8	41.9	46.5	44.5	47.3	42.9	45.9	40.8	34.8	44.5	32	34.8	22.1	32.8	27.8	35.8	33.4	34.6	36.5
14	44	45	47.7	46.2	48.7	42.9	46.8	42.1	37.2	46.2	32.5	35.5	24.1	33.5	28.1	37.5	33.9	36.8	38.4
15	45.2	46.1	48.3	46.6	49.1	43.6	48.1	43.2	39.4	46.6	33.1	37.7	24.2	34.2	28.9	38.2	34.5	36.1	39.2
16	46.9	48.3	50	48.2	50.1	45.4	49.2	44	41.3	47.5	34.2	37.5	24.3	35.4	29.8	39.8	35.1	38	40.5
Fig1 B Right
	FF										Nestin-Lgr4-/-
	25.1	27.5	29.7	28.9	29.4	31.4	30.3	28	29.7	28.2	14.7	21.1	8.9	23.8	16.5	22.6	16.3	21.8	22
Fig1 C
	F/F										Nestin-Lgr4-/-
Fat mass	16.89	16.51	17.55	18.07	19.01	15.99	16.89	18.58	19.31	16.44	9.91	12.04	17.05	11.28	11.79	12.63	4.29	18.05
Lean mass	25.66	25.4	26.1	24.23	26.26	17.25	25.66	20.35	16.56	21.87	22.03	26.08	18.97	20.72	20.38	17.85	15.42	16.13
Fig1 D
	F/F										Nestin-Lgr4-/-
Pancreas	242	182	242	130	247	279	210	230	199.6	180	126	162	140	143	120	110.2	150.2	180
Liver	2895	2311	1812	2511	2578	2765	1389	2058	1480.3	1361.5	751	1490	680	764	900	555	739.4	1020
Spleen	94	124	215	90	84	95	107	120	103	76.8	49	94	62	72	64	40	54.2	70
SAT	3029	3611	3894	2880	2416	2403	3370	2440	3876	3579.7	645	1864	1083	1770	1235.7	1042	1760	1480
GAT	986	938	1953	2560	2068	2115	1851	1980	1489.7	2086.6	755	1259	1055	1282	2530	1100	1674	1300
BAT	339	418	283	260	214	234	338	320	233.1	221	114	115	60	80	148	63	78.4	120
Fig1 E Left
	FF						Nestin-Lgr4-/-
1	16.725	18.85	19.2333	17.675	10.3	18.2	15.2	10.525	6.2	10.525	14.2667
2	29.225	32.3	36.8	31.25	16.1333	37.25	29.65	16.725	18.7	16.725	35.8667
3	43.975	46.85	55.0667	49.7	29.8	59.45	44.45	29.225	33.45	29.225	45.8667
4	57.875	62.7	73.7667	69.45	45.8	81.05	59.95	43.975	47.35	43.975	57.8667
5	71.825	76.25	91.8	84.575	60.9333	101.95	73.7	57.875	61.3	57.875	71.1667
6	88.35	92.6	111.5	100.575	77.8333	122.3	92.15	71.825	77.825	71.825	84.6
7	101.85	111.85	129.2	116.425	96.0333	141.35	108.45	88.35	95.825	88.35	94.5667
8	119.55	133.3	148.667	133.225	113.8	159.5	122.95	106.35	110.892	106.35	105.167
9	139.65	149	166.5	150.9	132.733	176.3	140	121.417	127.292	121.417	117.1
10	160.45	166.4	184.033	164.475	154.533	194.65	155.8	137.817	144.458	137.817	130.833
11	176.15	185.8	200.567	182.925	175.467	212.45	171.25	154.983	160.792	154.983	146.933
12	213.35	204.3	219.133	202.675	191.867	229.75	188.3	167.983	176.992	167.983	159.2
13	233.65	225	236.733	217.8	229	246.3	204.1	184.6	192.625	183.25	173.467
14	252.45	244.1	254.067	233.8	248.5	264.4	219.55	199.25	209.825	198.517	189.3
15	271.25	263.2	273.533	249.65	266.667	279.15	236.6	214.517	226.325	214.983	202.821
16	292.25	284.2	291.769	266.45	284.7	295.95	252.4	230.983	242.925	230.083	216.343
Fig1 E Right
	FF																Nestin-Lgr4-/-																Nestin-Lgr4-/-
	18.2	19.05	22.2	21.6	20.9	20.35	19.05	18.15	17.675	13.575	18.45	19.75	15.125	16	15.85	16.8	6.2	12.5	14.75	13.9	13.95	16.525	18	15.0667	16.4	17.1667	16.3333	16.2	15.6333	17.2	16.5	16.6	6.2	12.5	14.75	13.9	13.95	16.525	18	15.0667	16.4	17.1667	16.3333	16.2	15.6333	17.2	16.5	16.6	15.2
Fig1 F Left
Time (Hours)	FF												Nestin-LGR4-/-
0	2772	2766	1884	2405	2545	2077	2556	2548	1802	2137	2531	1972	4232	3303	3222	2334	3309	2211	3013	2346	3259	3119	3198	3053
0.25	2570	2692	1931	2579	2507	2172	2586	2795	1687	2186	2233	1970	4204	3715	3016	2941	3521	2448	3460	2562	3165	2860	3163	2639
0.5	2744	2541	1997	2823	2267	1766	2633	2721	1975	2293	2059	1872	3705	3041	3963	2707	3473	2303	3450	2109	3241	2427	3392	2480
0.75	2877	2496	2651	2714	2701	1801	2614	2458	2239	2430	2332	2174	3698	3407	4172	2445	3484	3005	3385	2336	3189	2452	3090	2484
1	2438	2899	2450	2634	2674	1841	2476	2128	2218	2742	1980	2357	3916	3643	3252	2345	3435	2865	3176	2506	2860	2478	3025	2801
1.25	2359	2820	2453	2590	2644	2387	2491	2140	1844	2553	1895	2283	3551	3531	3346	2191	3726	2542	2941	2338	3290	3168	3121	3033
1.5	2365	2803	2083	2727	2492	1794	2535	2039	1681	2631	2019	2318	3720	3067	4028	2118	3094	2494	2999	2375	2796	3021	2704	3150
1.75	2185	2711	1975	2274	2248	1725	2155	2086	1718	2594	1983	1926	4090	2991	3462	2173	3079	2275	3621	2192	2715	3054	2650	3191
2	2212	2277	1932	2185	2178	1736	2073	2295	1675	2573	2205	2206	3204	2684	3402	2346	3001	2259	3085	2108	2936	2768	2777	2619
2.25	2438	2139	1789	2151	2141	1846	1828	2203	1645	2544	2317	2281	3301	2853	3410	2245	3416	1982	2804	2209	2994	2413	2772	2446
2.5	2838	2913	1901	2210	2192	1935	1801	2485	1595	2289	2227	2280	3694	3607	2953	2237	2942	2125	2727	2168	3321	2450	2869	2549
2.75	2275	2598	2287	2588	2302	1762	1931	2751	2207	2214	2219	2101	3385	3232	2830	2163	3163	2349	2708	2194	3097	2411	2826	2629
3	2061	2220	2283	2469	2546	1815	2428	2164	2312	2181	2137	2323	4216	2713	3556	2165	3334	2447	3254	2198	2943	2301	2833	2471
3.25	2052	2173	1892	2336	2650	1801	2367	2259	1886	2291	1913	2053	3861	2870	3038	2664	3415	2337	3658	2594	2971	2720	3028	2401
3.5	1985	2289	1553	2324	2145	1800	2267	2064	1602	2686	1874	1856	3338	3693	2859	2196	3104	2076	3042	2527	3040	2595	2591	3031
3.75	2348	2207	1616	2305	2439	1926	2135	2014	1610	2423	1782	1699	3078	3341	3255	2263	3103	2036	3049	2844	2880	2446	2578	2717
4	2257	2171	1661	2098	2533	1927	2607	2323	1685	2464	2338	2078	3587	2863	2924	2308	3054	2130	2803	2254	2495	2637	2587	2541
4.25	2193	2389	1552	2182	2465	1728	2487	2248	1798	2193	2658	2080	3432	2827	2682	2505	3255	2596	2874	2211	3227	2552	2582	2260
4.5	2325	2158	1954	2217	2355	1462	2456	2258	1596	2094	2259	2197	3300	2885	2899	2242	2863	2326	2810	2162	3424	2810	2647	2299
4.75	2107	2195	1596	2511	2225	1613	2056	2307	1988	2824	1963	2056	3452	2899	2766	2243	2943	2184	2647	1983	3428	2860	2570	2228
5	2260	2165	1515	2383	2154	1617	2347	2043	1883	2634	2145	2246	3067	2737	2543	2441	2884	2361	2495	1928	3103	2562	2475	2812
5.25	2070	2193	1541	2532	2358	1659	2495	2134	1628	2486	2079	2123	3099	2493	2525	2455	2749	1983	2426	2147	2659	2515	2472	2362
5.5	2065	2193	1752	2472	2139	1428	2479	1919	2153	2302	1923	1756	2879	2886	2855	2117	2512	1904	2352	2381	2451	2243	2437	2229
5.75	2028	2060	1851	2043	1951	1761	2363	2502	1388	1981	1628	1521	2955	2726	2628	1888	2529	2523	2133	2200	2763	2155	2401	2119
6	1891	2437	2007	2522	2069	1777	2773	2690	1457	1875	1638	1586	2889	2492	2411	1940	2424	2471	3645	2299	2435	2043	2288	2049
6.25	1976	2434	2071	2391	2065	1781	2125	2474	1497	1794	1590	1583	2735	2500	2413	1868	2865	1897	3451	2025	2658	2099	2231	2063
6.5	2092	2153	1588	2293	1798	1501	2073	1993	1456	1704	1634	1509	2733	2746	2470	2096	2892	1860	2706	1934	2273	2134	2289	2062
6.75	1850	1874	1722	2136	2010	1357	2019	2062	1542	2026	1757	1465	2844	3239	2827	2018	2749	1889	2430	1927	2364	2173	2467	2056
7	2075	1946	1599	1990	2436	1239	2012	2060	1576	1699	1624	1617	2646	2883	2448	2015	2517	2134	2267	2020	2170	2198	2621	2009
7.25	1991	2000	1536	1660	2371	1315	1969	2062	1566	1699	1517	1612	2570	2793	2642	2165	2384	1924	2271	2241	2482	2139	2231	1934
7.5	2008	1914	1302	1766	2122	1160	2089	2286	1580	1622	1456	1467	2365	2596	2998	2148	2125	1803	2380	2070	2043	2801	2052	2735
7.75	1900	1748	1392	1544	1809	1267	2044	1980	1791	1587	1493	1377	2372	2719	2772	1824	2494	1851	2420	1727	2053	2921	1933	2542
8	1582	2403	1469	1702	1725	1233	2077	1955	1752	1812	1562	1628	2357	2502	2560	2055	2582	1563	2276	1792	2282	3009	1924	2765
8.25	1826	2202	1480	1721	1717	1354	1802	2213	1407	1822	1446	1592	2360	2485	2538	2006	2268	1782	2117	1793	2185	2453	2053	2293
8.5	1830	1794	1703	1652	2588	1386	1854	2381	1478	1747	1453	1432	2833	2355	2487	1838	2280	1749	2655	2022	2126	2186	2048	1968
8.75	1958	1716	1507	1651	2455	1664	1813	1999	1441	1787	1608	1673	2662	2364	3667	1870	2367	1930	2342	2211	2285	2202	1974	1880
9	1921	1716	1466	1800	2074	1510	1730	1828	1511	1862	1486	1318	2735	2327	2341	1822	2510	1979	2281	2023	2212	2117	2050	1831
9.25	1815	1666	1546	1730	1997	1231	1814	1676	1428	1829	1442	1269	2497	2665	2416	1693	2412	2122	2604	1993	2204	2163	2027	2305
9.5	1737	2135	1457	1769	1671	1088	2001	1852	1426	1681	1494	1430	2525	2508	2491	1778	2110	1967	2122	2017	2128	1980	2093	2049
9.75	1618	1767	1933	1687	1617	1145	2208	1708	1926	1941	1527	1473	2501	2523	2476	2052	2213	1791	2131	2156	2562	2020	2113	2444
10	2327	1692	1854	1708	1985	1234	1833	1690	1590	1620	1674	1771	2499	2521	2384	2020	2038	1696	2122	2029	2294	2013	2049	2991
10.25	2102	1730	1394	2087	1820	1422	1843	1806	1448	1633	1746	1613	2633	2442	2563	1741	2180	2381	3289	2076	2221	2092	2533	2096
10.5	2202	1938	1354	2173	2502	1578	1750	1727	1314	1790	1620	1367	3305	3255	3400	2213	2131	2597	2511	2042	2970	2612	2789	1981
10.75	1735	2759	1516	1865	1878	1355	1761	2506	1451	1646	1404	1361	2893	3105	2839	2125	2714	1879	2426	2109	2641	2490	2593	2217
11	1749	2410	1479	1796	1955	1395	1762	2273	1416	1622	1479	1506	2706	2745	2687	1980	2285	1947	2218	1977	2594	2013	2055	2227
11.25	1647	2238	1484	1798	2062	1419	2162	1920	1412	1635	1470	1655	2636	2743	2700	2173	2349	1894	2202	1939	2272	2055	2011	2412
11.5	1662	1786	1358	1670	2085	1426	2163	1844	1574	1900	1526	1539	2796	2450	3061	1781	2139	1934	2199	2181	2267	1908	1850	2988
11.75	1532	1731	1348	1642	1931	1394	1944	1986	1507	2026	1521	1494	2483	2639	3089	1929	2142	2068	2210	2303	2584	1926	1880	2281
12	1748	1709	1357	1941	1879	1389	1736	2209	1460	1757	1643	1448	2510	2786	2619	1919	2141	2213	2223	2001	2499	1907	1973	2091
12.25	1629	1735	1554	1664	1819	1695	1885	1911	1569	1599	1668	1447	2488	2935	2568	1909	3179	1764	2139	2052	2134	2240	1933	1886
12.5	1547	1512	1632	1785	2128	1890	1892	1914	1829	1596	1576	1494	2488	2730	2481	2020	2884	1722	2591	1957	2127	1978	2247	2048
12.75	1806	2232	1552	1776	1964	1489	1910	1856	1737	1491	1487	1528	2537	2543	2476	2022	2799	1830	2191	2015	2798	2004	2213	1955
13	1839	1886	1554	1686	2137	1417	1852	1835	1460	1712	1476	1736	3222	3125	2397	1920	2732	1961	2208	2422	2789	2048	2056	1996
13.25	2188	1785	1522	1720	2044	1504	1874	2420	1453	1748	1440	1693	3266	3223	2530	2243	3029	1873	2244	2346	2515	2241	2122	2036
13.5	2043	2498	1481	1649	1815	1617	2187	2562	1810	1641	1630	1621	3529	2794	2647	2662	2291	1854	2407	2253	2774	2370	2110	2229
13.75	1919	1875	1315	1658	1815	1602	2278	2352	1616	1641	1688	1532	3279	2633	2478	1981	2223	1670	2255	1877	2191	2311	2031	1879
14	1746	1708	1361	1761	1853	1617	1922	1884	1609	1589	1538	1658	2933	2676	2410	1966	2044	1906	2413	2004	2204	1979	2095	1877
14.25	1484	1711	1286	2096	1853	1448	1794	1934	1622	1826	1487	1483	2839	2751	2477	1830	2041	1728	2349	1897	2125	1951	2066	1811
14.5	1516	1714	1367	2016	1946	1377	1609	1994	1664	1620	1452	1535	2579	2988	2596	1960	2123	1788	2318	1836	2106	1951	2045	1727
14.75	1641	1787	1752	1744	1745	1382	1635	1885	1995	1641	1789	1571	3099	2716	2621	2109	2643	1926	2508	2096	2178	1995	2052	2165
15	2297	2125	1739	1739	1752	1375	1828	2025	1800	1632	1554	2058	2799	2717	2513	2066	2395	1773	2254	1949	2333	2407	2150	2183
15.25	1894	2145	1618	1676	1756	1268	1836	1945	1846	1600	1558	1648	3000	2702	2330	2206	2264	1995	2196	1910	2326	2118	2123	2080
15.5	1842	1901	1277	1724	1919	1920	1831	1924	1978	1623	1565	1596	2799	2526	2489	2107	2285	2386	2094	1998	2929	1887	2340	2178
15.75	1555	1760	1269	1892	2156	1460	1712	2220	1978	2210	1678	1527	2811	2704	2448	1871	2114	2380	2116	1908	2418	1884	2187	2078
16	1713	1514	1269	1727	2443	1331	1791	2222	1612	2074	2026	1569	2728	3520	2542	1922	2511	2194	2196	2226	2338	1908	2035	2175
16.25	1901	1524	1279	1577	2411	1492	1797	1834	1545	1800	2357	1427	2560	3202	2442	2184	2143	2051	3247	2103	2259	2329	2220	3082
16.5	1832	1666	1346	1635	1872	1489	1829	1956	1613	1606	1750	1587	2583	3119	2902	2021	2054	1977	2772	1960	2774	3143	2244	2341
16.75	1861	1760	1618	1822	1962	1796	1800	2097	1586	1628	1632	1635	3061	2799	3041	1932	2038	1951	2782	2098	2397	2651	2297	2471
17	1935	2030	1503	1863	2062	1690	1788	1944	1541	2587	1516	1567	2795	2694	4152	2172	3097	2100	2206	2052	2269	2475	1999	2600
17.25	1995	2020	1478	1927	2134	1688	2159	2004	2181	2277	1537	1575	2691	2738	3696	2704	2640	2334	2247	2067	2411	2382	2104	2250
17.5	2040	1925	2079	1973	2436	2232	2044	1856	1812	2195	1832	1949	4214	4248	3881	2484	2190	2215	2188	2058	2327	2338	2257	2232
17.75	1769	2451	1616	1978	1971	1684	2040	2468	1994	2036	1618	2344	3613	3671	4123	2241	2119	2111	2195	2092	2247	2337	2360	2237
18	1821	2163	1552	2238	2344	1683	2648	2095	1893	1846	1816	1924	3542	4453	3852	2127	2280	2201	2792	2137	2191	2447	2594	2226
18.25	2145	2117	1428	2714	2573	2215	2184	1941	1907	1824	2205	2051	3544	3780	3878	1975	3550	2453	3254	2643	2703	2792	2853	2493
18.5	2234	2691	1997	2850	2691	2399	2119	2037	2385	1825	2274	1807	3689	4271	3961	2446	3702	2654	3601	2474	2885	2412	2837	2351
18.75	2508	2803	2382	2575	2851	2345	2091	2692	2415	1912	2165	1685	3318	3792	3586	2754	3316	2524	3387	2419	3343	2667	2852	3144
19	2527	2964	2333	2582	3145	2326	2086	3149	2035	2009	2023	1994	3312	3490	3184	2598	3861	2764	3842	2477	3334	3264	3153	2918
19.25	2895	3032	2491	2810	2821	2332	2352	2921	1948	2133	1997	1993	3161	3427	3033	2859	3720	2801	4079	2330	2947	3359	3002	2603
19.5	2464	2994	2145	2745	3007	1881	2853	3034	2079	1985	1869	2234	4346	4139	3692	2530	3790	2523	3481	2765	3723	2904	2622	2972
19.75	2578	2889	2154	2484	2678	1952	2780	2960	2628	1914	1937	2119	3474	3352	3341	2325	3750	2286	3613	2546	3549	2835	2604	2768
20	2460	2899	2195	2528	2725	1979	2605	2933	2641	1839	2201	2349	3823	3987	3495	2258	3467	2380	3710	2338	3716	3085	2538	2834
20.25	2267	2855	1821	2337	2716	2151	2642	2817	2748	1974	2275	2235	4297	4067	3467	2199	3395	2427	3778	2260	3503	2623	2935	2562
20.5	2287	2529	1893	2359	2731	2015	2715	2650	2288	1964	2199	2005	3699	3689	5386	2354	3297	2309	3449	2205	3715	2899	2994	2986
20.75	2868	2167	2274	2341	2507	2025	2625	2837	2003	2234	2311	2166	3166	4045	3629	2253	3233	2240	3314	2262	3542	3449	2964	3015
21	2746	2188	2346	3151	2292	2153	2310	2937	1994	2613	2093	2239	4087	3893	3174	2511	2850	2155	3235	2469	3670	3459	2776	3078
21.25	2729	2265	2528	2902	2315	2869	2275	2259	2085	2528	2131	2317	4313	4048	3193	2667	3163	2394	3389	2429	3475	3096	2622	3199
21.5	2998	2705	2230	2837	2490	2140	3038	2353	2343	2205	2517	2503	3823	3293	3679	2259	3170	2201	3302	2763	3477	2818	2694	2928
21.75	2672	3143	2079	2709	2930	1892	2952	2118	1997	2476	2582	2241	3334	3225	3522	2083	3488	1965	3013	2472	3836	2751	2604	2758
22	2618	2957	1997	2617	2874	1889	2599	2571	2070	2292	2352	2150	3182	3101	3440	2124	3148	1952	3077	2393	3559	3007	2540	2651
22.25	2655	3040	1852	2595	2915	1768	2526	3139	2068	2226	2130	1963	3214	3855	3476	2387	3340	2503	3249	2345	3179	2881	2965	2620
22.5	2955	2727	1847	2625	2513	2026	2534	3091	2303	2002	1790	1930	3199	3722	3670	2206	3239	2345	3060	2308	3177	2811	2854	2612
22.75	3021	2744	2120	2348	2688	2486	2424	2873	2269	2564	1825	1783	3842	3827	3884	2329	3322	2461	2993	2153	3519	2855	2796	2866
23	2691	2894	2220	2324	2726	2584	2599	2431	2798	2597	1888	2162	4311	3571	3168	2382	3016	2335	3223	2065	3372	3048	2619	2729
23.25	2681	3181	2587	2782	2922	2745	2687	2288	2688	2565	2161	2223	3981	3404	3117	2202	3608	2810	3545	2234	3305	3075	2583	2892
23.5	2636	2849	1809	2752	2445	2325	2655	2248	2576	2198	2006	2152	4136	3063	3174	2324	3096	2434	2877	2693	3244	2964	2790	2504
23.75	2581	2866	2181	2849	2460	1959	2816	2240	1926	2236	1970	2035	3394	3675	2977	2720	3044	2346	2791	2442	3046	2908	3059	2678
24	2405	2545	2077	2556	2548	1802	2810	2826	2007	2531	1972	1884	3303	3194	3797	2211	3013	2346	3259	2233	3107	3198	3053	2769
Fig1 F Right
	FF												Nestin-Lgr4-/-
Dark time	2467.6	2585.67	2022.6	2523.42	2529.46	1992.44	2446.73	2463.1	2042	2299.81	2116.08	2082.25	3602.33	3373.27	3343.94	2347.67	3249.29	2361.85	3154.85	2345.62	3191.1	2795.35	2793.69	2697.38
Light time	1848.71	1945.41	1529.41	1837.14	2019.55	1485.02	1944.86	2047.29	1627.53	1782.33	1601.63	1581.41	2806.94	2828.37	2763.08	2035.27	2396.51	1979.82	2416.45	2045.31	2366.61	2225.06	2163.41	2204.31
Fig1 G Left
Time (Hours)	FF												Nestin-LGR4-/-
0	2113	2162	1356	1836	1937	1472	2037	1990	1311	1459	1701	1402	2805	2196	2219	1773	2552	1610	2241	1748	2462	2227	2346	2327
0.25	1996	2104	1343	2002	1928	1582	2090	2237	1233	1478	1484	1390	2868	2519	2143	2245	2683	1795	2563	2012	2449	2050	2353	1970
0.5	2108	1990	1404	2189	1716	1248	2110	2110	1482	1586	1399	1298	2492	2098	2335	1995	2617	1649	2578	1597	2482	1680	2490	1817
0.75	2186	1954	1903	2085	2122	1292	2053	1907	1672	1742	1582	1550	2579	2366	2224	1766	2548	2224	2487	1747	2412	1680	2305	1806
1	1855	2314	1787	2010	2147	1301	1956	1663	1653	1969	1375	1685	2708	2507	2750	1667	2513	2095	2358	1951	2174	1730	2204	2110
1.25	1745	2217	1719	1975	2083	1694	1962	1695	1346	1841	1320	1601	2440	2457	2544	1507	2745	1835	2211	1810	2505	2343	2309	2258
1.5	1778	2124	1411	2077	1922	1291	1990	1615	1210	1858	1344	1663	2421	2055	2064	1556	2376	1821	2296	1816	2117	2233	2013	2352
1.75	1568	2037	1328	1742	1735	1223	1696	1658	1255	1870	1361	1343	2742	2030	2555	1576	2397	1589	2713	1657	2080	2256	1979	2377
2	1661	1752	1297	1672	1697	1203	1677	1829	1219	1800	1524	1573	2145	1958	2616	1754	2253	1611	2347	1576	2306	2006	2044	1912
2.25	1826	1574	1180	1646	1633	1319	1448	1757	1198	1840	1630	1637	2173	1979	2422	1634	2466	1377	2046	1649	2292	1679	2013	1752
2.5	2139	2221	1256	1691	1725	1355	1409	1980	1185	1621	1599	1642	2474	2523	2145	1689	2277	1521	1959	1586	2485	1763	2123	1871
2.75	1743	2058	1547	2026	1789	1254	1512	2167	1654	1535	1539	1488	2173	2073	1985	1616	2425	1757	2021	1652	2312	1744	2079	1915
3	1528	1718	1573	1914	2011	1278	1946	1720	1758	1507	1492	1651	2724	1815	2087	1590	2495	1780	2437	1661	2179	1625	2066	1819
3.25	1482	1710	1301	1745	2117	1292	1887	1784	1357	1563	1311	1449	2585	1878	1989	1997	2521	1694	2641	2000	2189	2011	2238	1777
3.5	1462	1785	1066	1782	1624	1277	1778	1635	1158	1945	1262	1314	2223	2483	2080	1606	2362	1459	2240	1913	2250	1846	1874	2301
3.75	1800	1725	1126	1695	1915	1377	1750	1566	1154	1727	1224	1187	1951	2205	1983	1634	2339	1410	2212	2134	2156	1765	1851	2036
4	1677	1634	1191	1573	2006	1364	2059	1823	1204	1734	1639	1483	2403	1965	1842	1687	2194	1484	2013	1661	1834	1960	1911	1900
4.25	1643	1847	1056	1623	1930	1216	1947	1746	1313	1526	1904	1478	2311	1941	1835	1809	2415	1827	2108	1590	2438	1846	1876	1627
4.5	1748	1611	1392	1685	1825	1029	1928	1847	1177	1445	1557	1589	2123	1888	1762	1659	2057	1612	2051	1548	2483	2063	1958	1642
4.75	1539	1710	1073	1906	1705	1133	1558	1805	1487	1995	1309	1451	2223	1816	2017	1667	2168	1510	1966	1445	2421	2103	1900	1608
5	1737	1610	1029	1846	1678	1127	1842	1573	1365	1806	1465	1548	2034	1660	1782	1817	2104	1664	1845	1406	2219	1826	1799	2131
5.25	1563	1669	1057	1940	1833	1171	1977	1650	1125	1701	1440	1461	2015	1654	1787	1786	1963	1378	1763	1631	1931	1743	1847	1723
5.5	1529	1607	1144	1865	1654	1014	1964	1491	1503	1565	1362	1184	1854	1859	1673	1576	1792	1294	1742	1800	1715	1530	1807	1614
5.75	1518	1476	1276	1487	1534	1258	1814	1976	967	1355	1104	1012	1860	1733	2019	1370	1772	1761	1562	1669	1908	1507	1786	1512
6	1451	1861	1445	1885	1599	1261	2133	2084	1049	1242	1090	1102	1790	1735	1764	1414	1696	1717	2621	1721	1758	1488	1723	1448
6.25	1500	1825	1495	1764	1613	1221	1607	1920	1082	1200	1083	1105	1759	1741	1760	1402	2134	1276	2448	1483	1909	1506	1633	1404
6.5	1557	1511	1059	1723	1396	1048	1518	1550	1066	1142	1119	1047	1758	1655	1668	1574	2121	1282	1975	1410	1663	1456	1679	1466
6.75	1361	1360	1136	1553	1552	897	1535	1611	1086	1407	1195	1016	1973	2008	1606	1532	1952	1351	1722	1378	1674	1578	1820	1453
7	1562	1406	1038	1385	1895	840	1554	1575	1130	1203	1096	1134	1726	1867	1600	1488	1806	1480	1637	1472	1664	1560	1936	1420
7.25	1467	1433	1073	1222	1907	885	1536	1594	1142	1182	1021	1152	1701	1803	1588	1597	1645	1410	1629	1706	1912	1549	1601	1366
7.5	1433	1383	919	1293	1624	783	1613	1799	1100	1138	944	1034	1611	1688	1559	1612	1512	1281	1675	1515	1519	2119	1446	1968
7.75	1376	1242	945	1142	1371	884	1566	1557	1351	1097	949	915	1585	1830	1504	1371	1866	1296	1715	1301	1537	2223	1422	1897
8	1176	1777	997	1265	1262	850	1627	1514	1294	1272	999	1110	1605	1701	1683	1524	1821	1102	1611	1287	1714	2228	1394	2089
8.25	1393	1636	962	1257	1302	955	1333	1641	942	1263	954	1063	1567	1670	1764	1495	1670	1287	1529	1275	1578	1730	1473	1565
8.5	1344	1295	1183	1222	2044	979	1381	1742	979	1205	937	1003	1935	1624	1763	1347	1635	1243	1961	1494	1524	1529	1487	1283
8.75	1474	1267	1015	1221	1939	1136	1360	1419	934	1238	1063	1185	1726	1610	1640	1398	1633	1387	1734	1576	1628	1513	1434	1251
9	1363	1239	994	1367	1597	1087	1301	1322	1012	1291	966	939	1759	1646	1990	1390	1834	1423	1626	1475	1597	1421	1489	1274
9.25	1348	1189	1075	1295	1553	848	1396	1185	962	1236	935	920	1698	1738	2464	1222	1817	1525	1891	1419	1559	1481	1472	1632
9.5	1260	1549	1011	1324	1323	722	1615	1322	980	1141	971	1034	1636	1685	1616	1331	1578	1447	1565	1463	1515	1403	1578	1443
9.75	1195	1267	1344	1242	1235	824	1790	1273	1382	1305	1001	1043	1640	1624	1661	1549	1533	1334	1528	1563	1872	1378	1552	1742
10	1791	1210	1288	1287	1538	870	1422	1195	1060	1131	1142	1276	1669	1653	1590	1506	1482	1211	1554	1452	1635	1387	1466	2135
10.25	1613	1243	952	1595	1384	1043	1359	1258	995	1129	1177	1159	1777	1647	1627	1244	1617	1759	2461	1526	1528	1448	1949	1419
10.5	1650	1461	932	1554	1925	1107	1362	1276	918	1214	1147	924	2136	2047	1988	1618	1528	1889	1835	1400	2123	1835	2088	1368
10.75	1276	2041	992	1395	1442	933	1353	1968	1049	1106	924	937	1833	1988	2127	1534	2036	1343	1762	1543	1995	1734	1946	1596
11	1263	1799	976	1369	1543	957	1319	1812	1047	1095	956	1072	1800	1715	2041	1437	1617	1372	1558	1388	1851	1418	1474	1607
11.25	1234	1670	983	1318	1616	994	1695	1516	1045	1115	976	1188	1810	1754	2063	1583	1707	1374	1525	1394	1662	1417	1461	1688
11.5	1221	1317	893	1235	1646	994	1648	1432	1124	1302	983	1111	1765	1601	1752	1300	1512	1424	1588	1561	1616	1315	1390	2147
11.75	1144	1261	924	1289	1484	947	1505	1585	1061	1391	1007	1096	1729	1751	1663	1393	1514	1520	1596	1690	1899	1279	1393	1535
12	1310	1217	920	1479	1437	949	1317	1772	1065	1196	1093	1079	1686	1909	1861	1412	1524	1618	1540	1391	1848	1310	1438	1460
12.25	1243	1241	1011	1231	1424	1192	1499	1514	1124	1073	1127	1068	1681	1937	1853	1419	2394	1327	1533	1401	1530	1549	1423	1290
12.5	1191	1079	1081	1396	1708	1309	1394	1504	1345	1076	1148	1101	1631	1715	1774	1506	2093	1297	1871	1372	1482	1383	1693	1434
12.75	1395	1660	1023	1337	1522	1081	1455	1407	1218	980	983	1153	1622	1753	1750	1514	2032	1355	1582	1448	2086	1384	1669	1335
13	1385	1340	1025	1253	1681	1011	1414	1397	1027	1180	975	1268	2178	2169	2443	1454	1962	1504	1616	1843	2068	1430	1453	1347
13.25	1704	1328	1001	1266	1619	1055	1496	1997	1041	1216	961	1259	2262	2107	2605	1714	2241	1427	1717	1782	1806	1555	1519	1358
13.5	1589	1945	977	1260	1415	1140	1780	2093	1270	1113	1127	1143	2279	1803	2160	1996	1600	1474	1836	1627	2079	1666	1519	1582
13.75	1532	1417	904	1242	1409	1158	1781	1846	1126	1124	1114	1096	2170	1777	1771	1451	1540	1314	1726	1369	1647	1646	1471	1277
14	1319	1301	905	1331	1479	1173	1458	1481	1149	1066	991	1190	1946	1674	1761	1474	1433	1498	1851	1541	1613	1353	1606	1284
14.25	1134	1344	859	1648	1491	1061	1374	1498	1126	1261	961	1029	1929	1699	1731	1362	1452	1322	1740	1464	1611	1311	1545	1241
14.5	1143	1283	908	1550	1576	1005	1263	1527	1123	1136	931	1098	1777	2068	1673	1510	1566	1325	1738	1353	1607	1311	1458	1190
14.75	1217	1335	1153	1353	1388	981	1272	1436	1446	1210	1213	1188	2181	1797	1608	1537	2040	1411	1800	1594	1649	1346	1463	1518
15	1730	1649	1191	1407	1422	985	1418	1644	1291	1140	1041	1527	2063	1849	1628	1539	1826	1314	1714	1487	1782	1728	1525	1558
15.25	1489	1671	1109	1299	1368	904	1383	1517	1277	1106	1034	1200	1985	1828	1631	1633	1646	1568	1651	1439	1755	1533	1523	1398
15.5	1429	1506	863	1313	1531	1391	1392	1552	1339	1122	1033	1189	1888	1626	1857	1555	1628	1845	1587	1530	2234	1376	1653	1487
15.75	1244	1452	909	1511	1765	1055	1310	1851	1362	1555	1118	1146	2031	1860	1630	1405	1537	1847	1615	1438	1822	1405	1569	1352
16	1357	1193	872	1356	2015	982	1442	1851	1137	1491	1381	1204	1795	2354	1636	1455	1824	1631	1673	1756	1743	1355	1496	1472
16.25	1477	1207	878	1237	1956	1069	1360	1447	1084	1296	1686	1038	1754	2225	1680	1658	1515	1515	2531	1613	1685	1716	1612	2134
16.5	1463	1348	927	1283	1483	1072	1431	1555	1123	1159	1207	1221	1628	1937	2100	1487	1494	1468	2154	1510	2144	2387	1651	1636
16.75	1450	1434	1113	1432	1554	1312	1391	1638	1071	1110	1151	1244	2030	1837	1887	1402	1515	1503	2172	1616	1839	1966	1725	1818
17	1533	1597	1021	1464	1645	1226	1434	1563	1034	1859	1041	1191	1854	1792	2625	1582	2334	1550	1625	1536	1682	1817	1452	1822
17.25	1610	1605	993	1527	1747	1272	1722	1576	1547	1650	1078	1170	1841	1822	2817	2047	1982	1793	1720	1533	1839	1767	1568	1544
17.5	1616	1547	1449	1540	1873	1714	1654	1505	1248	1620	1276	1423	2854	2931	2724	1854	1624	1640	1656	1533	1778	1673	1705	1553
17.75	1390	1993	1125	1492	1469	1245	1616	1978	1454	1480	1141	1747	2527	2539	2790	1699	1606	1572	1672	1611	1720	1682	1779	1601
18	1413	1782	1056	1737	1874	1244	2145	1699	1301	1308	1254	1428	2505	2966	2717	1529	1712	1650	2169	1664	1659	1761	1974	1589
18.25	1693	1637	990	2103	2068	1660	1759	1487	1283	1276	1513	1453	2455	2669	2632	1419	2628	1912	2470	2036	2071	2063	2178	1740
18.5	1788	2183	1409	2223	2182	1792	1679	1590	1754	1265	1627	1318	2541	2958	2668	1813	2749	2024	2675	1867	2159	1749	2144	1652
18.75	1975	2163	1691	1993	2224	1716	1651	2190	1729	1306	1561	1242	2372	2585	3072	2063	2503	1870	2543	1827	2436	1937	2159	2335
19	1990	2319	1660	2045	2503	1693	1617	2506	1446	1407	1465	1472	2398	2446	3104	1876	2766	2043	2883	1856	2484	2456	2368	2131
19.25	2199	2396	1793	2185	2235	1711	1839	2308	1388	1483	1414	1482	2308	2298	2861	2118	2654	2116	3131	1736	2171	2499	2263	1932
19.5	1912	2366	1497	2104	2365	1349	2266	2375	1477	1357	1286	1647	3012	2891	2799	1860	2802	1876	2612	2043	2732	2099	1959	2219
19.75	1978	2300	1508	1897	2035	1457	2231	2305	1896	1279	1356	1566	2404	2324	3112	1787	2816	1678	2728	1858	2573	2045	1945	2028
20	1907	2279	1565	2002	2148	1467	2057	2277	1920	1227	1570	1735	2742	2779	2259	1664	2601	1772	2755	1702	2694	2283	1890	2071
20.25	1708	2222	1245	1845	2151	1572	2093	2191	2025	1366	1655	1653	3100	2746	3005	1601	2582	1846	2804	1611	2529	1879	2238	1831
20.5	1717	1975	1306	1851	2095	1511	2103	2043	1585	1375	1590	1479	2620	2623	2520	1686	2478	1661	2610	1586	2726	2167	2271	2167
20.75	2144	1716	1580	1791	1957	1481	2068	2150	1414	1620	1669	1572	2240	2792	2958	1674	2454	1678	2546	1660	2601	2576	2227	2193
21	2104	1750	1651	2478	1793	1559	1788	2349	1388	1904	1493	1656	2780	2711	2907	1954	2166	1583	2477	1918	2661	2592	2082	2260
21.25	2104	1760	1801	2275	1788	2131	1820	1807	1463	1812	1509	1685	3122	2835	2708	2000	2371	1823	2544	1889	2531	2224	1928	2370
21.5	2316	2194	1596	2183	1961	1582	2371	1841	1677	1567	1766	1810	2742	2250	2612	1631	2365	1630	2482	2124	2586	2002	1957	2080
21.75	1992	2501	1482	2094	2315	1315	2303	1626	1418	1737	1872	1620	2342	2179	2652	1490	2573	1472	2351	1852	2846	2016	1924	1896
22	1958	2319	1414	2020	2265	1327	2001	2037	1444	1629	1660	1544	2262	2263	2644	1547	2337	1490	2440	1741	2581	2213	1882	1823
22.25	2020	2385	1272	2038	2286	1282	1942	2532	1484	1588	1487	1379	2244	2682	2686	1784	2510	1941	2488	1768	2382	2078	2232	1770
22.5	2282	2097	1315	2049	1893	1472	1960	2420	1588	1370	1235	1426	2263	2617	2162	1626	2415	1788	2382	1687	2381	2032	2174	1813
22.75	2276	2145	1526	1843	2049	1836	1897	2224	1605	1767	1266	1268	2704	2714	2293	1797	2464	1851	2379	1589	2660	2059	2052	2076
23	2043	2270	1621	1811	2136	1944	2024	1857	2051	1812	1353	1569	3039	2536	2706	1815	2243	1773	2457	1525	2510	2257	1921	1991
23.25	2037	2560	1815	2181	2292	2046	2099	1772	1972	1789	1558	1650	2796	2333	2898	1637	2724	2137	2657	1694	2506	2231	1904	2171
23.5	2041	2268	1264	2115	1885	1688	2079	1787	1882	1524	1410	1567	2540	2052	2715	1772	2323	1866	2132	1992	2430	2115	2116	1735
23.75	1975	2264	1556	2239	1966	1396	2173	1728	1348	1519	1395	1517	2357	2582	2450	2018	2253	1728	2026	1770	2211	2097	2344	1936
24	1836	1937	1472	2037	1990	1311	2166	2198	1388	1701	1402	1383	2196	2219	2187	1610	2241	1748	2462	1666	2287	2346	2327	2042
Fig1 G Right
	FF												Nestin-Lgr4-/-
Dark time	1864.33	2008.1	1406.12	1941.86	1973.92	1434.94	1929	1929.04	1467.59	1601.14	1475.37	1493.88	2457.35	2320.57	2411.94	1729.53	2403.35	1728.84	2359.24	1753.47	2351.14	2020.24	2074.08	1959.35
Light time	1404.21	1456.96	1038.5	1383.52	1578.48	1050.15	1491.33	1589.56	1142.02	1234.67	1071.79	1136.19	1866.25	1849.77	1884.92	1510.96	1743.21	1455.23	1772.21	1505.81	1749.6	1575.92	1579.6	1539.31
Fig1 H Left
Time (Hours)	FF												Nestin-LGR4-/-
0	0.762	0.782	0.72	0.763	0.761	0.708	0.797	0.781	0.728	0.683	0.672	0.711	0.663	0.665	0.695	0.76	0.771	0.728	0.744	0.745	0.756	0.714	0.734	0.762
0.25	0.776	0.782	0.695	0.776	0.769	0.728	0.808	0.8	0.731	0.676	0.664	0.705	0.682	0.678	0.669	0.763	0.762	0.733	0.741	0.785	0.774	0.717	0.744	0.747
0.5	0.768	0.783	0.703	0.775	0.757	0.706	0.801	0.775	0.751	0.692	0.679	0.694	0.673	0.69	0.714	0.737	0.753	0.716	0.747	0.757	0.766	0.692	0.734	0.732
0.75	0.76	0.783	0.718	0.768	0.786	0.717	0.785	0.776	0.747	0.717	0.678	0.713	0.697	0.694	0.695	0.722	0.731	0.74	0.735	0.748	0.756	0.685	0.746	0.727
1	0.761	0.798	0.729	0.763	0.803	0.707	0.79	0.781	0.745	0.718	0.695	0.715	0.691	0.688	0.707	0.711	0.732	0.731	0.743	0.778	0.76	0.698	0.729	0.753
1.25	0.74	0.786	0.701	0.763	0.788	0.71	0.787	0.792	0.73	0.721	0.697	0.701	0.687	0.696	0.699	0.688	0.737	0.722	0.752	0.774	0.761	0.739	0.74	0.745
1.5	0.752	0.758	0.677	0.762	0.771	0.72	0.785	0.792	0.72	0.706	0.666	0.718	0.651	0.67	0.673	0.735	0.768	0.73	0.765	0.765	0.757	0.739	0.745	0.747
1.75	0.718	0.752	0.672	0.766	0.772	0.709	0.787	0.795	0.731	0.721	0.686	0.697	0.67	0.679	0.702	0.725	0.779	0.698	0.749	0.756	0.766	0.739	0.747	0.745
2	0.751	0.769	0.671	0.765	0.779	0.693	0.809	0.797	0.728	0.7	0.691	0.713	0.669	0.73	0.663	0.748	0.751	0.713	0.761	0.748	0.785	0.725	0.736	0.73
2.25	0.749	0.736	0.659	0.765	0.763	0.715	0.792	0.797	0.728	0.723	0.704	0.718	0.658	0.694	0.666	0.728	0.722	0.695	0.73	0.747	0.765	0.696	0.726	0.716
2.5	0.754	0.762	0.661	0.765	0.787	0.7	0.783	0.797	0.743	0.708	0.718	0.72	0.67	0.699	0.687	0.755	0.774	0.716	0.718	0.731	0.748	0.72	0.74	0.734
2.75	0.766	0.792	0.677	0.783	0.777	0.712	0.783	0.788	0.749	0.694	0.694	0.708	0.642	0.641	0.681	0.747	0.767	0.748	0.746	0.753	0.747	0.723	0.735	0.728
3	0.741	0.774	0.689	0.775	0.79	0.704	0.802	0.795	0.76	0.691	0.698	0.711	0.646	0.669	0.676	0.735	0.748	0.728	0.749	0.756	0.74	0.706	0.729	0.736
3.25	0.722	0.787	0.688	0.747	0.799	0.717	0.797	0.79	0.72	0.682	0.686	0.706	0.669	0.655	0.658	0.75	0.738	0.725	0.722	0.771	0.737	0.739	0.739	0.74
3.5	0.737	0.779	0.686	0.767	0.757	0.709	0.784	0.792	0.723	0.724	0.674	0.708	0.666	0.672	0.662	0.731	0.761	0.703	0.736	0.757	0.74	0.711	0.723	0.759
3.75	0.767	0.782	0.697	0.735	0.785	0.715	0.819	0.778	0.717	0.713	0.687	0.699	0.634	0.66	0.677	0.722	0.754	0.692	0.726	0.75	0.749	0.722	0.718	0.749
4	0.743	0.753	0.717	0.75	0.792	0.708	0.79	0.785	0.714	0.704	0.701	0.713	0.67	0.686	0.641	0.731	0.718	0.697	0.718	0.737	0.735	0.743	0.739	0.748
4.25	0.749	0.773	0.68	0.744	0.783	0.704	0.783	0.777	0.73	0.696	0.716	0.711	0.673	0.686	0.656	0.722	0.742	0.704	0.733	0.719	0.756	0.723	0.727	0.72
4.5	0.752	0.747	0.713	0.76	0.775	0.704	0.785	0.818	0.737	0.69	0.689	0.723	0.643	0.654	0.647	0.74	0.718	0.693	0.73	0.716	0.725	0.734	0.74	0.714
4.75	0.73	0.779	0.673	0.759	0.766	0.702	0.758	0.782	0.748	0.706	0.667	0.706	0.644	0.627	0.679	0.743	0.737	0.691	0.743	0.729	0.706	0.735	0.739	0.722
5	0.769	0.744	0.679	0.775	0.779	0.697	0.785	0.77	0.725	0.686	0.683	0.689	0.663	0.606	0.654	0.744	0.73	0.705	0.739	0.729	0.715	0.713	0.727	0.758
5.25	0.755	0.761	0.686	0.766	0.778	0.706	0.792	0.773	0.691	0.684	0.693	0.688	0.65	0.664	0.635	0.728	0.714	0.695	0.727	0.76	0.726	0.693	0.747	0.729
5.5	0.741	0.733	0.653	0.754	0.773	0.71	0.792	0.777	0.698	0.68	0.708	0.674	0.644	0.644	0.646	0.744	0.713	0.68	0.741	0.756	0.7	0.682	0.742	0.724
5.75	0.748	0.716	0.689	0.728	0.786	0.714	0.767	0.79	0.696	0.684	0.678	0.666	0.629	0.636	0.672	0.726	0.7	0.698	0.732	0.759	0.69	0.699	0.744	0.713
6	0.767	0.764	0.72	0.747	0.773	0.709	0.769	0.775	0.72	0.662	0.665	0.695	0.62	0.696	0.693	0.729	0.7	0.695	0.719	0.749	0.722	0.728	0.753	0.707
6.25	0.759	0.75	0.722	0.738	0.781	0.686	0.756	0.776	0.723	0.669	0.681	0.698	0.643	0.696	0.639	0.751	0.745	0.673	0.709	0.732	0.718	0.718	0.732	0.681
6.5	0.744	0.702	0.667	0.751	0.776	0.698	0.732	0.778	0.733	0.67	0.685	0.694	0.643	0.603	0.629	0.751	0.733	0.689	0.73	0.729	0.732	0.682	0.733	0.711
6.75	0.735	0.726	0.659	0.727	0.772	0.661	0.76	0.781	0.705	0.695	0.68	0.694	0.694	0.62	0.619	0.759	0.71	0.715	0.709	0.715	0.708	0.726	0.738	0.707
7	0.753	0.722	0.649	0.696	0.778	0.678	0.772	0.764	0.717	0.708	0.675	0.702	0.652	0.648	0.657	0.739	0.718	0.694	0.722	0.729	0.767	0.71	0.739	0.707
7.25	0.737	0.717	0.698	0.736	0.804	0.674	0.78	0.773	0.729	0.696	0.673	0.715	0.662	0.646	0.628	0.738	0.69	0.733	0.717	0.761	0.77	0.724	0.718	0.706
7.5	0.714	0.723	0.705	0.732	0.765	0.675	0.772	0.787	0.696	0.702	0.648	0.705	0.681	0.65	0.637	0.75	0.712	0.711	0.704	0.732	0.743	0.757	0.705	0.72
7.75	0.724	0.711	0.679	0.74	0.758	0.698	0.766	0.786	0.754	0.691	0.636	0.665	0.668	0.673	0.634	0.752	0.748	0.7	0.709	0.753	0.749	0.761	0.736	0.746
8	0.743	0.74	0.678	0.743	0.732	0.689	0.784	0.775	0.739	0.702	0.639	0.682	0.681	0.68	0.668	0.742	0.705	0.705	0.708	0.718	0.751	0.74	0.724	0.756
8.25	0.763	0.743	0.65	0.731	0.758	0.706	0.74	0.741	0.669	0.693	0.66	0.668	0.664	0.672	0.693	0.746	0.736	0.722	0.722	0.711	0.722	0.705	0.718	0.683
8.5	0.734	0.722	0.695	0.74	0.79	0.706	0.745	0.732	0.663	0.69	0.645	0.701	0.683	0.69	0.664	0.733	0.717	0.71	0.738	0.739	0.717	0.699	0.726	0.652
8.75	0.753	0.738	0.673	0.74	0.79	0.683	0.75	0.71	0.648	0.693	0.661	0.708	0.648	0.681	0.652	0.747	0.69	0.719	0.741	0.713	0.713	0.687	0.727	0.665
9	0.709	0.722	0.678	0.759	0.77	0.72	0.752	0.723	0.67	0.694	0.65	0.712	0.643	0.707	0.681	0.763	0.731	0.719	0.713	0.729	0.722	0.671	0.726	0.695
9.25	0.743	0.714	0.695	0.748	0.778	0.689	0.769	0.707	0.674	0.676	0.648	0.725	0.68	0.652	0.696	0.722	0.754	0.719	0.726	0.712	0.707	0.685	0.726	0.708
9.5	0.725	0.726	0.694	0.748	0.792	0.664	0.807	0.714	0.687	0.679	0.65	0.723	0.648	0.672	0.627	0.749	0.748	0.736	0.737	0.725	0.712	0.708	0.754	0.705
9.75	0.738	0.717	0.695	0.736	0.764	0.72	0.811	0.745	0.717	0.672	0.655	0.708	0.656	0.644	0.642	0.755	0.693	0.745	0.717	0.725	0.731	0.682	0.735	0.713
10	0.769	0.715	0.694	0.754	0.775	0.705	0.776	0.707	0.667	0.698	0.682	0.72	0.668	0.656	0.681	0.745	0.727	0.714	0.732	0.715	0.713	0.689	0.715	0.714
10.25	0.767	0.719	0.683	0.764	0.761	0.733	0.737	0.697	0.687	0.692	0.674	0.718	0.675	0.674	0.666	0.714	0.742	0.739	0.748	0.735	0.688	0.692	0.769	0.677
10.5	0.749	0.754	0.688	0.715	0.769	0.702	0.779	0.739	0.698	0.678	0.708	0.676	0.646	0.629	0.662	0.731	0.717	0.727	0.731	0.686	0.715	0.703	0.749	0.691
10.75	0.735	0.74	0.655	0.748	0.768	0.689	0.769	0.785	0.723	0.672	0.658	0.688	0.634	0.64	0.681	0.722	0.75	0.715	0.727	0.732	0.755	0.696	0.751	0.72
11	0.722	0.747	0.659	0.762	0.789	0.686	0.748	0.797	0.74	0.675	0.646	0.712	0.665	0.625	0.67	0.725	0.708	0.705	0.702	0.702	0.714	0.704	0.718	0.722
11.25	0.749	0.746	0.663	0.733	0.784	0.7	0.784	0.789	0.74	0.682	0.664	0.718	0.687	0.639	0.685	0.728	0.727	0.726	0.693	0.719	0.732	0.689	0.726	0.7
11.5	0.735	0.737	0.658	0.74	0.789	0.697	0.762	0.777	0.714	0.685	0.645	0.722	0.631	0.653	0.639	0.73	0.707	0.736	0.722	0.716	0.713	0.689	0.751	0.718
11.75	0.747	0.729	0.685	0.785	0.769	0.679	0.774	0.798	0.704	0.687	0.662	0.733	0.696	0.664	0.642	0.722	0.707	0.735	0.722	0.734	0.735	0.664	0.741	0.673
12	0.749	0.712	0.678	0.762	0.765	0.683	0.758	0.802	0.729	0.68	0.665	0.745	0.672	0.685	0.651	0.736	0.712	0.731	0.693	0.695	0.74	0.687	0.729	0.698
12.25	0.763	0.715	0.651	0.74	0.783	0.703	0.795	0.792	0.717	0.671	0.676	0.738	0.676	0.66	0.71	0.743	0.753	0.752	0.717	0.683	0.717	0.692	0.736	0.684
12.5	0.769	0.714	0.662	0.782	0.803	0.693	0.737	0.786	0.735	0.674	0.729	0.737	0.656	0.628	0.764	0.745	0.726	0.753	0.722	0.701	0.697	0.699	0.754	0.7
12.75	0.773	0.744	0.659	0.753	0.775	0.726	0.762	0.758	0.701	0.657	0.661	0.754	0.64	0.689	0.708	0.749	0.726	0.74	0.722	0.719	0.745	0.69	0.754	0.683
13	0.753	0.711	0.659	0.743	0.787	0.713	0.764	0.761	0.704	0.689	0.661	0.73	0.676	0.694	0.721	0.757	0.718	0.767	0.732	0.761	0.742	0.698	0.707	0.675
13.25	0.779	0.744	0.658	0.736	0.792	0.701	0.798	0.825	0.717	0.696	0.667	0.743	0.693	0.654	0.708	0.764	0.74	0.762	0.765	0.76	0.718	0.694	0.716	0.667
13.5	0.778	0.778	0.659	0.764	0.779	0.705	0.814	0.817	0.702	0.678	0.692	0.705	0.646	0.645	0.691	0.75	0.698	0.795	0.763	0.722	0.749	0.703	0.72	0.71
13.75	0.798	0.756	0.688	0.749	0.776	0.723	0.782	0.785	0.697	0.685	0.66	0.715	0.662	0.675	0.713	0.732	0.693	0.787	0.765	0.729	0.752	0.712	0.724	0.679
14	0.755	0.762	0.665	0.756	0.798	0.726	0.759	0.786	0.714	0.671	0.645	0.718	0.663	0.626	0.685	0.749	0.701	0.786	0.767	0.769	0.732	0.684	0.767	0.684
14.25	0.764	0.785	0.668	0.787	0.804	0.733	0.766	0.774	0.694	0.69	0.646	0.694	0.679	0.617	0.677	0.744	0.711	0.765	0.741	0.771	0.758	0.672	0.748	0.685
14.5	0.754	0.748	0.665	0.769	0.81	0.73	0.785	0.766	0.675	0.702	0.641	0.715	0.689	0.692	0.65	0.77	0.737	0.741	0.75	0.737	0.763	0.672	0.713	0.689
14.75	0.742	0.747	0.658	0.776	0.795	0.71	0.778	0.762	0.724	0.738	0.678	0.757	0.704	0.662	0.69	0.728	0.772	0.733	0.718	0.761	0.757	0.675	0.713	0.701
15	0.753	0.776	0.685	0.809	0.812	0.716	0.776	0.812	0.717	0.698	0.67	0.742	0.737	0.68	0.694	0.745	0.763	0.741	0.761	0.763	0.764	0.718	0.709	0.714
15.25	0.786	0.779	0.685	0.775	0.779	0.712	0.753	0.78	0.692	0.691	0.663	0.728	0.662	0.677	0.694	0.74	0.727	0.786	0.752	0.754	0.755	0.724	0.718	0.672
15.5	0.776	0.792	0.676	0.761	0.798	0.725	0.76	0.807	0.677	0.692	0.66	0.745	0.674	0.644	0.68	0.738	0.713	0.773	0.758	0.766	0.763	0.729	0.706	0.683
15.75	0.8	0.825	0.716	0.798	0.819	0.723	0.765	0.834	0.689	0.703	0.666	0.751	0.722	0.688	0.644	0.751	0.727	0.776	0.763	0.754	0.754	0.746	0.718	0.651
16	0.792	0.788	0.687	0.785	0.825	0.737	0.805	0.833	0.705	0.719	0.681	0.767	0.658	0.669	0.634	0.757	0.726	0.743	0.762	0.789	0.745	0.71	0.735	0.677
16.25	0.777	0.792	0.687	0.785	0.811	0.717	0.757	0.789	0.701	0.72	0.715	0.727	0.685	0.695	0.646	0.759	0.707	0.738	0.779	0.767	0.746	0.737	0.726	0.692
16.5	0.799	0.809	0.689	0.785	0.792	0.72	0.782	0.795	0.697	0.722	0.69	0.769	0.63	0.621	0.654	0.735	0.727	0.743	0.777	0.77	0.773	0.759	0.736	0.699
16.75	0.779	0.815	0.688	0.786	0.792	0.73	0.773	0.781	0.675	0.682	0.705	0.761	0.663	0.656	0.699	0.726	0.743	0.77	0.781	0.77	0.767	0.742	0.751	0.736
17	0.792	0.786	0.679	0.786	0.798	0.725	0.802	0.804	0.671	0.719	0.687	0.76	0.663	0.665	0.717	0.728	0.754	0.738	0.737	0.748	0.741	0.734	0.726	0.701
17.25	0.807	0.795	0.672	0.792	0.819	0.753	0.798	0.786	0.709	0.725	0.701	0.743	0.684	0.665	0.71	0.757	0.751	0.768	0.765	0.742	0.763	0.742	0.745	0.686
17.5	0.792	0.804	0.697	0.78	0.769	0.768	0.809	0.811	0.689	0.738	0.696	0.73	0.677	0.69	0.699	0.746	0.742	0.74	0.757	0.745	0.764	0.716	0.756	0.696
17.75	0.786	0.813	0.697	0.754	0.745	0.739	0.792	0.802	0.729	0.727	0.705	0.745	0.699	0.692	0.715	0.758	0.758	0.744	0.762	0.77	0.765	0.72	0.754	0.716
18	0.776	0.824	0.68	0.776	0.799	0.739	0.81	0.811	0.688	0.708	0.69	0.742	0.707	0.666	0.728	0.719	0.751	0.75	0.777	0.779	0.757	0.72	0.761	0.714
18.25	0.789	0.773	0.693	0.775	0.803	0.749	0.806	0.766	0.673	0.699	0.686	0.708	0.693	0.706	0.683	0.719	0.74	0.779	0.759	0.77	0.766	0.739	0.764	0.698
18.5	0.8	0.811	0.706	0.78	0.811	0.747	0.792	0.781	0.736	0.693	0.715	0.729	0.689	0.692	0.714	0.741	0.743	0.763	0.743	0.755	0.749	0.725	0.756	0.703
18.75	0.787	0.772	0.71	0.774	0.78	0.732	0.789	0.813	0.716	0.683	0.721	0.737	0.715	0.682	0.731	0.749	0.755	0.741	0.751	0.755	0.729	0.726	0.757	0.743
19	0.787	0.782	0.712	0.792	0.796	0.728	0.775	0.796	0.711	0.7	0.724	0.738	0.724	0.701	0.731	0.722	0.716	0.739	0.75	0.749	0.745	0.753	0.751	0.73
19.25	0.76	0.79	0.72	0.778	0.792	0.734	0.782	0.79	0.713	0.696	0.708	0.743	0.73	0.67	0.726	0.741	0.713	0.756	0.768	0.745	0.737	0.744	0.754	0.742
19.5	0.776	0.79	0.698	0.766	0.786	0.717	0.794	0.783	0.711	0.684	0.688	0.737	0.693	0.698	0.733	0.735	0.739	0.743	0.75	0.739	0.734	0.723	0.747	0.747
19.75	0.767	0.796	0.7	0.764	0.76	0.746	0.803	0.779	0.722	0.669	0.7	0.739	0.692	0.693	0.733	0.768	0.751	0.734	0.755	0.73	0.725	0.721	0.747	0.733
20	0.775	0.786	0.713	0.792	0.788	0.741	0.79	0.777	0.727	0.667	0.713	0.738	0.717	0.697	0.733	0.737	0.75	0.745	0.743	0.728	0.725	0.74	0.744	0.731
20.25	0.753	0.778	0.684	0.79	0.792	0.731	0.792	0.778	0.737	0.692	0.727	0.74	0.721	0.675	0.716	0.728	0.761	0.761	0.742	0.713	0.722	0.716	0.762	0.715
20.5	0.751	0.781	0.69	0.785	0.767	0.75	0.775	0.771	0.693	0.7	0.723	0.738	0.708	0.711	0.742	0.716	0.752	0.719	0.757	0.719	0.734	0.747	0.758	0.726
20.75	0.748	0.792	0.695	0.765	0.781	0.731	0.788	0.758	0.706	0.725	0.722	0.726	0.708	0.69	0.776	0.743	0.759	0.749	0.768	0.734	0.734	0.747	0.751	0.727
21	0.766	0.8	0.704	0.787	0.782	0.724	0.774	0.8	0.696	0.729	0.713	0.74	0.68	0.697	0.741	0.778	0.76	0.735	0.766	0.777	0.725	0.75	0.75	0.734
21.25	0.771	0.777	0.712	0.784	0.772	0.743	0.8	0.8	0.702	0.717	0.708	0.727	0.724	0.7	0.72	0.75	0.749	0.762	0.751	0.778	0.728	0.718	0.735	0.741
21.5	0.773	0.811	0.716	0.769	0.788	0.74	0.781	0.782	0.716	0.711	0.702	0.723	0.717	0.683	0.695	0.722	0.746	0.74	0.752	0.769	0.744	0.71	0.726	0.711
21.75	0.745	0.796	0.713	0.773	0.79	0.695	0.78	0.768	0.71	0.702	0.725	0.723	0.703	0.676	0.709	0.716	0.738	0.749	0.78	0.749	0.742	0.733	0.739	0.687
22	0.748	0.784	0.708	0.772	0.788	0.702	0.77	0.792	0.697	0.711	0.706	0.718	0.711	0.73	0.739	0.728	0.743	0.763	0.793	0.728	0.725	0.736	0.741	0.688
22.25	0.761	0.785	0.687	0.785	0.784	0.725	0.769	0.807	0.717	0.713	0.698	0.703	0.698	0.696	0.711	0.747	0.752	0.776	0.766	0.754	0.749	0.721	0.753	0.675
22.5	0.772	0.769	0.712	0.781	0.753	0.727	0.773	0.783	0.689	0.684	0.69	0.739	0.708	0.703	0.713	0.737	0.745	0.763	0.779	0.731	0.749	0.723	0.762	0.694
22.75	0.754	0.782	0.72	0.785	0.762	0.739	0.782	0.774	0.707	0.689	0.693	0.711	0.704	0.709	0.747	0.771	0.742	0.752	0.795	0.738	0.756	0.721	0.734	0.724
23	0.759	0.784	0.73	0.78	0.784	0.752	0.779	0.764	0.733	0.698	0.717	0.726	0.705	0.71	0.697	0.762	0.744	0.76	0.762	0.738	0.744	0.74	0.733	0.73
23.25	0.76	0.805	0.702	0.784	0.784	0.745	0.781	0.774	0.734	0.698	0.721	0.742	0.702	0.685	0.713	0.743	0.755	0.761	0.75	0.758	0.758	0.726	0.737	0.75
23.5	0.774	0.796	0.699	0.769	0.771	0.726	0.783	0.795	0.731	0.694	0.703	0.728	0.614	0.67	0.745	0.763	0.75	0.767	0.741	0.74	0.749	0.714	0.758	0.693
23.75	0.765	0.79	0.713	0.786	0.799	0.713	0.771	0.771	0.7	0.679	0.708	0.746	0.694	0.703	0.704	0.742	0.74	0.736	0.726	0.725	0.726	0.721	0.766	0.723
24	0.763	0.761	0.708	0.797	0.781	0.728	0.771	0.778	0.692	0.672	0.711	0.734	0.665	0.695	0.679	0.728	0.744	0.745	0.756	0.746	0.736	0.734	0.762	0.737
Fig1 H Right
	FF												Nestin-Lgr4-/-
Dark time	0.759	0.778082	0.697102	0.770673	0.781	0.720796	0.787163	0.78549	0.719327	0.698204	0.698694	0.718	0.681755	0.682061	0.698224	0.737551	0.744041	0.73202	0.749122	0.748429	0.741796	0.723327	0.743061	0.727898
Light time	0.758958	0.750292	0.678542	0.756792	0.783563	0.707458	0.772167	0.775083	0.703688	0.69225	0.669792	0.720854	0.668292	0.662063	0.673729	0.742708	0.725833	0.736542	0.735563	0.736604	0.737896	0.707417	0.732896	0.697125
Fig1 I Left
Time (Hours)	FF												Nestin-LGR4-/-
0	12.327	12.243	8.554	8.362	8.136	9.253	13.263	13.293	8.923	11.508	12.173	9.815	11.161	15.863	10.494	14.353	11.178	15.568	19.779	15.444	15.042	14.753	15.198	14.605
0.25	12.505	13.489	8.012	8.362	7.848	8.082	12.337	12.935	9.093	12.378	12.012	10.308	14.072	16.843	11.632	16.47	12.321	15.181	19.741	17.425	14.983	13.538	15.07	12.578
0.5	12.711	13.056	9.424	8.838	9.6	7.377	13.148	12.215	9.422	13.547	10.831	8.339	12.874	16.582	10.9	16.448	10.079	15.517	17.359	14.306	15.462	11.424	16.121	11.785
0.75	12.572	11.794	10.673	7.392	9.822	6.887	13.757	11.998	12.551	13.003	12.992	8.528	11.591	16.549	14.303	16.089	11.137	15.236	17.425	16.042	15.072	11.52	14.727	11.787
1	11.922	10.227	10.567	7.652	10.497	6.642	11.662	13.983	11.634	12.602	12.912	8.693	11.086	16.315	13.608	15.124	12.033	13.676	18.429	17.129	18.369	11.68	14.359	13.374
1.25	11.987	10.308	8.757	7.051	10.089	8.613	11.225	13.564	11.568	12.392	12.722	11.279	10.301	17.721	12.047	14.037	11.217	15.738	16.693	16.635	17.15	15.077	14.853	14.449
1.5	12.193	9.82	7.962	7.359	10.333	7.116	11.287	13.396	9.77	13.045	11.946	8.499	10.066	14.823	11.844	14.358	11.368	13.363	17.338	14.359	14.368	14.377	12.882	15.013
1.75	10.37	10.057	8.16	10.449	10.007	10.282	10.345	12.936	9.254	10.89	10.778	8.151	10.306	14.786	10.725	17.272	10.473	13.002	19.15	14.032	17.167	14.532	12.634	15.206
2	10.025	11.066	7.948	8.989	9.848	10.289	10.556	10.911	9.05	10.462	10.461	8.171	11.185	14.318	10.685	14.752	10.05	14.123	15	12.744	18.45	13.127	13.204	12.435
2.25	8.806	10.626	7.809	10.505	9.069	9.505	11.629	10.17	8.355	10.299	10.245	8.733	10.654	16.189	9.333	13.312	10.528	14.333	15.412	13.43	17.018	11.364	13.151	11.579
2.5	8.655	11.984	7.597	9.762	10.059	8.073	13.549	13.936	8.879	10.58	10.547	9.124	10.685	14.111	10.056	12.915	10.299	15.836	17.295	17.007	14.669	11.604	13.655	12.116
2.75	9.281	13.237	10.527	10.232	8.995	7.347	10.891	12.516	10.724	12.439	11.051	8.332	10.312	15.147	11.199	12.909	10.473	14.762	15.744	15.03	13.69	11.431	13.438	12.479
3	11.721	10.43	11.056	10.023	8.907	7.132	9.813	10.647	10.737	11.846	12.259	8.565	10.291	15.9	11.614	15.519	10.498	14.006	19.628	12.699	14.465	10.866	13.448	11.748
3.25	11.413	10.876	8.933	10.023	7.166	8.384	9.728	10.457	8.894	11.136	12.786	8.528	12.707	16.248	11.083	17.338	12.435	14.129	18.077	13.386	14.108	12.942	14.408	11.428
3.5	10.902	9.941	7.595	9.604	7.41	7.545	9.438	10.996	7.3	11.13	10.249	8.506	10.432	14.847	9.795	14.467	12.076	14.471	15.612	17.3	14.689	12.27	12.285	14.489
3.75	10.35	9.669	7.62	9.536	8.841	8.535	11.243	10.607	7.616	10.956	11.729	9.112	10.726	14.817	9.583	14.461	13.569	13.734	14.289	15.606	13.737	11.593	12.209	12.957
4	12.552	11.173	7.973	9.285	9.006	7.304	10.748	10.362	7.865	10.007	12.202	9.104	10.96	14.461	10.036	13.273	10.72	11.863	16.793	13.454	13.372	12.558	12.309	12.114
4.25	11.956	10.792	8.536	8.557	7.648	5.863	10.459	11.459	7.283	10.394	11.85	8.155	11.875	15.498	12.25	13.658	10.473	15.414	16.083	13.289	13.053	12.099	12.252	10.706
4.5	11.81	10.943	7.59	8.118	8.587	10.632	11.095	10.285	9.238	10.6	11.299	6.899	10.672	13.56	10.948	13.343	10.234	16.242	15.351	13.457	12.685	13.357	12.596	10.878
4.75	9.825	11.089	9.48	9.297	8.556	8.653	10.007	10.543	7.476	12.004	10.655	7.612	10.685	13.994	10.278	12.607	9.414	16.185	16.063	13.434	13.947	13.599	12.23	10.561
5	11.287	9.792	8.931	10.062	9.319	8.886	10.826	10.312	7.107	11.434	10.343	7.62	11.631	13.694	11.144	11.872	9.155	14.681	14.338	12.621	12.703	12.117	11.745	13.439
5.25	12.02	10.234	7.659	10.006	9.28	8.099	9.885	10.487	7.241	12.123	11.319	7.833	11.65	13.005	9.34	11.511	10.264	12.616	14.441	11.655	13.076	11.841	11.786	11.215
5.5	11.941	9.211	10.149	9.086	8.124	7.842	9.828	10.419	8.171	11.805	10.261	6.748	10.087	11.882	8.934	11.195	11.373	11.558	13.395	13.43	12.059	10.532	11.601	10.571
5.75	11.319	12.044	6.541	7.603	7.821	6.85	9.672	9.751	8.708	9.695	9.386	8.331	8.955	11.928	11.889	10.133	10.516	13.001	13.704	12.658	14.08	10.161	11.437	10.024
6	13.285	12.905	6.901	8.132	7.623	6.866	9.057	11.662	9.509	12.022	9.922	8.399	9.21	11.429	11.638	17.265	10.963	11.539	13.366	11.74	11.981	9.7	10.922	9.675
6.25	10.15	11.874	7.095	7.131	7.382	6.867	9.446	11.61	9.817	11.374	9.922	8.369	8.911	13.65	8.888	16.31	9.621	12.587	12.723	11.779	12.791	9.939	10.6	9.683
6.5	9.849	9.568	6.916	7.618	8.823	6.913	9.969	10.155	7.429	10.94	8.629	7.074	10	13.742	8.748	12.849	9.181	10.795	12.713	12.651	12.29	10.019	10.879	9.746
6.75	9.656	9.908	7.277	7.143	7.111	6.884	8.797	8.891	8.043	10.135	9.638	6.341	9.648	12.991	8.938	11.479	9.12	11.168	13.391	14.986	12.002	10.31	11.737	9.712
7	9.649	9.862	7.459	7.162	7.378	7.315	9.905	9.224	7.452	9.375	11.695	5.814	9.586	11.917	10.046	10.745	9.591	10.391	12.337	13.429	11.357	10.387	12.469	9.489
7.25	9.457	9.89	7.435	7.405	7.111	6.87	9.469	9.468	7.238	7.892	11.454	6.16	10.3	11.212	9.143	10.752	10.72	11.896	12.011	13.003	11.73	10.144	10.561	9.134
7.5	10.016	10.997	7.443	6.896	7.553	6.899	9.497	9.072	6.148	8.39	10.158	5.436	10.249	10.046	8.522	11.232	9.833	9.731	11.103	12.099	11.373	13.384	9.686	12.954
7.75	9.789	9.526	8.554	8.893	8.128	7.803	9.01	8.263	6.53	7.348	8.647	5.971	8.704	11.894	8.727	11.435	8.244	9.79	11.101	12.74	11.016	13.972	9.189	12.114
8	9.984	9.377	8.336	8.792	7.821	7.804	7.535	11.437	6.892	8.108	8.193	5.799	9.783	12.189	7.38	10.752	8.484	10.89	11.065	11.744	11.794	14.324	9.124	13.207
8.25	8.575	10.538	6.585	6.571	7.161	6.926	8.736	10.485	6.895	8.173	8.207	6.392	9.559	10.784	8.447	10.035	8.476	10.358	11.035	11.64	11.98	11.579	9.719	10.766
8.5	8.834	11.31	6.908	6.882	7.091	7.152	8.699	8.503	8.018	7.863	12.459	6.544	8.733	10.793	8.269	12.634	9.619	10.062	13.306	11.075	12.42	10.306	9.714	9.176
8.75	8.65	9.448	6.712	7.168	7.641	6.796	9.348	8.164	7.062	7.856	11.818	7.813	8.917	11.136	9.14	11.147	10.456	10.807	12.401	11.097	11.734	10.35	9.367	8.792
9	8.259	8.667	7.073	6.848	6.906	6.813	9.078	8.133	6.875	8.607	9.941	7.151	8.719	11.921	9.374	10.789	9.605	10.485	12.723	10.991	13.724	9.916	9.726	8.625
9.25	8.691	7.918	6.691	7.641	6.644	6.827	8.644	7.879	7.282	8.25	9.587	5.789	8.022	11.514	10.049	12.354	9.425	10.41	11.718	12.425	16.682	10.163	9.617	10.889
9.5	9.673	8.759	6.704	6.873	5.619	8.3	8.238	10.129	6.859	8.435	8.048	5.086	8.481	10.06	9.354	10.092	9.568	10.063	11.761	11.746	11.951	9.355	9.994	9.67
9.75	10.683	8.138	9.119	6.653	8.046	7.536	7.698	8.364	9.102	8.02	7.738	5.425	9.801	10.418	8.532	10.09	10.225	12.166	11.669	11.741	12.035	9.484	10.044	11.559
10	8.795	7.981	7.441	6.17	8.517	6.57	11.151	8.006	8.732	8.153	9.525	5.826	9.628	9.669	8.025	10.08	9.602	10.848	11.694	11.762	10.963	9.468	9.696	14.149
10.25	8.768	8.509	6.806	7.154	7.537	5.656	10.069	8.192	6.548	9.99	8.702	6.759	8.238	10.38	11.328	15.684	9.868	10.443	12.34	11.446	11.43	9.847	12.138	9.829
10.5	8.403	8.218	6.193	7.864	6.872	6.143	10.504	9.252	6.365	10.285	11.99	7.442	10.512	10.088	12.325	11.924	9.596	14.054	15.387	15.093	14.041	12.321	13.3	9.322
10.75	8.435	12.054	6.877	6.874	7.044	5.934	8.25	13.131	7.07	8.892	8.994	6.371	10.072	12.948	8.89	11.509	10.02	12.616	13.428	14.436	14.664	11.73	12.373	10.504
11	8.403	10.962	6.739	6.606	7.347	5.684	8.291	11.488	6.909	8.592	9.412	6.558	9.394	10.795	9.191	10.464	9.327	12.271	12.654	12.713	14.267	9.503	9.728	10.553
11.25	10.397	9.245	6.72	6.629	7.163	9.128	7.855	10.669	6.935	8.544	9.912	6.693	10.316	11.144	8.985	10.363	9.185	10.791	12.389	12.751	14.146	9.667	9.54	11.373
11.5	10.347	8.849	7.446	6.908	7.397	7.623	7.901	8.497	6.34	7.948	10.039	6.719	8.458	10.103	9.197	10.421	10.323	10.722	12.971	11.425	12.738	8.975	8.828	14.152
11.75	9.328	9.578	7.112	6.918	7.094	6.858	7.303	8.215	6.336	7.899	9.251	6.539	9.145	10.116	9.833	10.476	10.944	12.284	11.697	12.336	12.047	9.004	8.952	10.688
12	8.298	10.665	6.931	6.898	7.311	6.658	8.337	8.08	6.365	9.286	8.994	6.525	9.124	10.123	10.509	10.464	9.423	11.894	11.756	13.092	13.324	8.964	9.367	9.855
12.25	9.088	9.207	7.426	8.53	6.849	6.138	7.796	8.21	7.245	7.921	8.743	7.997	9.092	15.177	8.421	10.125	9.637	10.1	11.664	13.71	12.337	10.54	9.193	8.858
12.5	8.998	9.205	8.697	7.64	6.417	6.908	7.415	7.154	7.629	8.579	10.274	8.895	9.627	13.682	8.22	12.282	9.23	10.023	11.611	12.656	11.109	9.323	10.728	9.658
12.75	9.137	8.87	8.193	6.915	6.883	6.602	8.66	10.631	7.247	8.476	9.424	7.066	9.643	13.276	8.709	10.386	9.542	13.336	11.791	11.96	11.67	9.428	10.566	9.18
13	8.862	8.776	6.89	6.82	7.102	6.358	8.778	8.913	7.258	8.032	10.281	6.703	9.174	12.936	9.391	10.487	11.586	13.278	15.107	14.715	16.052	9.654	9.712	9.355
13.25	9.041	11.745	6.879	6.625	9.133	7.383	10.508	8.504	7.104	8.177	9.845	7.094	10.734	14.415	8.96	10.741	11.217	11.91	15.375	15.03	17.374	10.552	10.043	9.524
13.5	10.588	12.413	8.536	6.675	8.53	6.866	9.81	11.995	6.916	7.894	8.72	7.632	12.697	10.797	8.937	11.515	10.678	13.233	16.427	13.006	14.711	11.182	9.996	10.536
13.75	10.949	11.312	7.613	10.344	8.551	8.099	9.259	8.955	6.183	7.908	8.712	7.595	9.412	10.464	8.035	10.795	8.913	10.454	15.324	12.343	11.752	10.929	9.63	8.819
14	9.186	9.062	7.614	8.77	8.367	8.133	8.341	8.168	6.365	8.413	8.937	7.669	9.378	9.641	9.168	11.557	9.602	10.469	13.711	12.399	12.072	9.297	10.031	8.816
14.25	8.589	9.278	7.639	7.887	7.36	6.589	7.101	8.228	6.017	10.082	8.953	6.879	8.717	9.651	8.27	11.181	9.096	10.154	13.32	12.722	11.988	9.14	9.849	8.508
14.5	7.737	9.548	7.8	7.405	7.634	5.421	7.239	8.175	6.392	9.661	9.414	6.538	9.393	10.098	8.51	11.058	8.731	10.077	12.129	14.061	11.999	9.139	9.672	8.123
14.75	7.852	9.019	9.462	7.38	8.161	5.388	7.812	8.521	8.178	8.37	8.413	6.531	10.012	12.672	9.149	11.873	10.025	10.409	14.627	12.692	10.97	9.351	9.704	10.211
15	8.773	9.799	8.523	7.672	8.073	5.38	10.967	10.2	8.17	8.41	8.476	6.51	9.844	11.457	8.442	10.777	9.324	11.165	13.311	12.754	11.048	11.398	10.16	10.324
15.25	8.763	9.341	8.687	7.611	7.839	5.936	9.111	10.301	7.603	8.044	8.432	5.998	10.499	10.744	9.595	10.481	9.118	11.109	14.019	12.67	11.068	10.041	10.05	9.742
15.5	8.757	9.299	9.275	7.631	8.164	5.937	8.838	9.158	5.985	8.247	9.255	9.104	10.022	10.808	11.445	10.008	9.564	14.013	13.12	11.753	12.813	8.956	11.052	10.229
15.75	8.196	10.796	9.301	7.865	7.349	6.357	7.504	8.544	6.008	9.128	10.448	6.919	8.927	10.031	11.423	10.124	9.111	11.545	13.326	12.714	11.783	8.98	10.353	9.684
16	8.654	10.803	7.609	7.637	7.413	5.617	8.25	7.286	5.966	8.304	11.855	6.332	9.184	11.911	10.45	10.505	10.715	11.143	12.737	16.477	11.971	9.019	9.673	10.201
16.25	8.588	8.826	7.289	6.91	9.334	6.884	9.124	7.341	6.011	7.582	11.665	7.063	10.441	10.122	9.759	15.597	10.07	10.765	12.029	15.08	12.107	11.075	10.533	14.507
16.5	8.789	9.426	7.598	6.855	8.271	7.858	8.837	8.058	6.33	7.861	9.015	7.052	9.611	9.747	9.414	13.308	9.394	13.306	11.98	14.434	14.981	15.029	10.67	11.037
16.75	8.632	10.074	7.436	8.119	7.866	7.309	8.937	8.521	7.606	8.764	9.452	8.531	9.163	9.707	9.352	13.364	10.054	11.48	14.309	13.061	12.726	12.62	10.961	11.748
17	8.633	9.388	7.216	10.106	7.829	7.164	9.321	9.767	7.053	8.961	9.944	8.015	10.308	14.789	9.988	10.49	9.786	10.803	13.064	12.598	17.338	11.766	9.484	12.261
17.25	10.413	9.642	10.307	9.524	11.493	9.128	9.642	9.735	6.921	9.283	10.341	8.058	12.92	12.595	11.181	10.757	9.844	11.536	12.641	12.806	18.755	11.342	10.026	10.576
17.5	9.883	8.979	8.522	8.886	8.325	9.536	9.826	9.297	9.796	9.48	11.671	10.694	11.84	10.426	10.543	10.456	9.806	11.136	19.765	19.983	18.367	11.063	10.779	10.514
17.75	9.828	11.914	9.468	9.505	9.041	9.576	8.509	11.864	7.612	9.445	9.392	8.015	10.709	10.127	10.059	10.499	10.027	10.756	17.033	17.276	18.468	11.072	11.27	10.585
18	12.808	10.135	8.899	10.386	7.884	10.008	8.739	10.496	7.286	10.742	11.313	8.008	10.073	10.879	10.498	13.4	10.26	10.47	16.731	20.828	17.714	11.592	12.408	10.531
18.25	10.551	9.295	8.932	8.333	7.569	9.114	10.325	10.154	6.723	13.023	12.429	10.565	9.354	16.897	11.781	15.556	12.67	12.944	16.681	17.848	18.106	13.287	13.651	11.748
18.5	10.207	9.786	11.34	8.635	8.086	8.538	10.783	13.02	9.427	13.692	13.018	11.436	11.644	17.631	12.7	17.15	11.817	13.756	17.348	20.105	17.672	11.439	13.553	11.092
18.75	10.067	13.032	11.428	7.835	8.626	9.085	12.07	13.44	11.258	12.354	13.697	11.138	13.135	15.835	12.017	16.16	11.554	15.869	15.7	17.804	19.96	12.653	13.626	14.973
19	10.009	15.18	9.62	7.589	8.623	8.131	12.158	14.246	11.029	12.437	15.161	11.041	12.313	18.277	13.151	18.332	11.816	15.887	15.704	16.462	20.171	15.579	15.045	13.856
19.25	11.303	14.064	9.212	7.111	7.635	7.598	13.84	14.601	11.8	13.49	13.589	11.081	13.611	17.596	13.378	19.537	11.101	14.016	15.012	16.048	18.705	16.003	14.333	12.397
19.5	13.752	14.583	9.827	9.031	8.072	8.572	11.826	14.416	10.107	13.145	14.468	8.907	12.027	18.036	12.019	16.609	13.155	17.694	20.461	19.509	18.138	13.768	12.502	14.166
19.75	13.424	14.215	12.454	10.833	7.87	10.849	12.346	13.931	10.158	11.889	12.803	9.305	11.141	17.893	10.865	17.258	12.088	16.832	16.35	15.78	20.17	13.433	12.412	13.15
20	12.541	14.076	12.533	10.568	8.118	8.883	11.805	13.945	10.38	12.176	13.115	9.421	10.739	16.539	11.34	17.667	11.098	17.625	18.1	18.785	14.636	14.681	12.094	13.458
20.25	12.728	13.524	13.07	9.499	11.218	8.146	10.825	13.709	8.555	11.251	13.081	10.214	10.438	16.236	11.606	17.992	10.687	16.603	20.362	19.064	19.864	12.413	14.043	12.122
20.5	13.025	12.705	10.77	9.062	9.276	11.566	10.91	12.153	8.904	11.342	13.078	9.612	11.14	15.733	10.938	16.48	10.445	17.658	17.474	17.44	16.163	13.82	14.312	14.162
20.75	12.632	13.558	9.459	7.644	8.068	9.087	13.673	10.437	10.709	11.208	12.045	9.619	10.73	15.457	10.683	15.877	10.75	16.837	14.954	19.03	18.292	16.442	14.144	14.309
21	11.081	14.171	9.394	8.062	8.092	8.335	13.15	10.559	11.07	15.158	11.014	10.208	12.057	13.627	10.245	15.49	11.852	17.404	19.183	18.34	18.673	16.498	13.242	14.631
21.25	10.979	10.901	9.836	7.595	7.9	7.3	13.084	10.871	11.953	13.954	11.099	13.664	12.721	15.087	11.451	16.168	11.661	16.493	20.448	19.087	17.826	14.662	12.467	15.229
21.5	14.595	11.309	11.087	9.04	9.101	9.031	14.377	13.085	10.554	13.596	11.981	10.183	10.707	15.111	10.478	15.759	13.238	16.562	18.098	15.465	17.696	13.321	12.779	13.839
21.75	14.18	10.146	9.437	10.539	10.849	7.618	12.733	15.151	9.831	12.994	14.107	8.912	9.855	16.592	9.371	14.475	11.789	18.266	15.73	15.119	17.682	13.071	12.392	12.968
22	12.456	12.387	9.756	9.61	11.632	7.384	12.485	14.218	9.434	12.546	13.831	8.913	10.083	14.99	9.341	14.824	11.356	16.882	15.044	14.722	17.025	14.298	12.091	12.462
22.25	12.105	15.169	9.791	8.393	9.405	7.864	12.698	14.618	8.707	12.481	14.016	8.384	11.379	15.94	12.011	15.558	11.198	15.162	15.15	18.157	17.847	13.653	14.156	12.285
22.5	12.155	14.857	10.834	8.116	8.089	10.983	14.171	13.066	8.734	12.611	11.999	9.611	10.491	15.436	11.218	14.693	10.961	15.156	15.109	17.562	14.338	13.324	13.652	12.3
22.75	11.65	13.781	10.717	8.372	7.604	7.331	14.421	13.188	10.042	11.293	12.86	11.827	11.167	15.818	11.745	14.425	10.243	16.81	18.134	18.084	14.638	13.529	13.288	13.589
23	12.48	11.633	13.296	7.627	7.62	7.823	12.865	13.917	10.543	11.161	13.104	12.332	11.396	14.369	11.162	15.42	9.826	16.063	20.351	16.876	18.302	14.51	12.447	12.958
23.25	12.91	10.979	12.773	7.366	9.772	9.832	12.82	15.368	12.201	13.377	14.052	13.083	10.487	17.231	13.437	16.909	10.678	15.796	18.782	15.997	19.225	14.584	12.283	13.798
23.5	12.762	10.836	12.235	8.308	9.861	10.016	12.645	13.738	8.526	13.185	11.722	11.03	11.119	14.77	11.658	13.697	12.814	15.473	19.108	14.343	17.376	14.021	13.337	11.788
23.75	13.501	10.739	9.08	8.312	9.366	8.118	12.357	13.797	10.314	13.702	11.869	9.262	12.953	14.49	11.157	13.239	11.581	14.451	15.985	17.337	16.428	13.779	14.649	12.695
24	13.47	13.57	9.444	8.136	9.253	8.099	11.508	12.173	9.815	12.327	12.243	8.554	10.494	14.353	11.178	15.568	10.645	14.775	15.444	15.042	15.115	15.198	14.605	13.171
Fig1 I Right
	FF												Nestin-Lgr4-/-
Dark time	11.7923	11.8109	9.65871	8.81949	8.86851	8.45922	11.7348	12.377	9.48814	12.0696	12.1368	9.41418	11.1473	15.3858	11.2071	15.0135	11.1667	15.0963	13.1842	13.2576	12.742	16.9098	15.9471	16.2281
Light time	9.25646	9.82225	7.65527	7.56544	7.71467	6.98733	8.84108	9.26031	7.17387	8.73748	9.67785	6.9976	9.68452	11.382	9.39373	11.4523	9.71852	11.2763	10.5333	10.2686	10.4056	13.0658	13.0592	13.0821
Fig1 J Left
Time (Hours)	FF												Nestin-LGR4-/-
0	7751	3072	19	2448	513	7350	3625	2702	120	8	2786	1865	4308	20322	430	4708	5273	395	5028	874	3253	5732	8689	7541
0.25	4637	2053	144	8329	131	4031	5720	5125	1801	1955	479	71	4528	27249	4359	4805	9256	788	8806	2352	3061	1928	7634	723
0.5	6422	1156	214	8071	1471	523	7948	1916	3213	1131	4226	0	3476	18223	1134	4111	8259	646	8803	90	9102	884	6989	482
0.75	8203	2141	5078	7815	1575	2950	1574	620	4107	477	3933	23	2960	11574	1972	1731	5437	3430	2724	879	5385	1361	5780	3168
1	2551	4063	3385	1934	2603	2458	6352	144	1278	907	1767	377	6014	21481	13934	1359	1906	3198	651	729	14387	3532	1501	8713
1.25	2052	4607	3530	4026	2913	1123	3680	124	963	558	9693	751	1478	2372	2031	450	2287	3846	1368	2453	9468	7259	2142	8803
1.5	1181	3447	1172	465	767	934	9826	212	1333	39	4008	2394	443	2926	5384	436	2172	1556	4500	2304	932	4489	510	6828
1.75	106	1228	1063	303	22	358	362	349	179	2780	3483	2376	2321	6836	13388	465	801	1598	7441	14	262	3582	134	3444
2	484	129	151	865	13	281	288	1612	922	4298	1238	5935	120	11005	7877	960	1545	1103	2310	194	14034	214	1774	722
2.25	2561	1076	36	536	382	1664	47	423	578	3133	1209	3036	2335	8415	2427	224	1215	2917	1663	115	17269	1738	3334	567
2.5	5422	2124	1937	2056	470	2385	648	1370	151	5030	1928	2484	3418	9266	7068	1289	846	1306	1201	13	3284	135	2736	36
2.75	2326	793	3015	5526	108	5	733	2951	4263	3169	1539	503	384	6126	15022	26	9314	1222	994	109	1919	1825	1949	2859
3	665	69	688	3247	868	521	10253	5134	5022	2874	4	966	3653	847	7116	1552	7644	1282	6813	1265	988	32	5867	1240
3.25	393	1659	3514	1529	793	749	3006	3168	1532	3568	102	1582	2042	7239	915	5986	4754	2201	5608	2932	847	5607	7513	386
3.5	600	1034	446	83	422	269	81	984	32	2197	0	16	139	21078	2584	782	4754	798	3500	2958	1425	979	1256	4008
3.75	5808	251	771	8726	900	2800	5834	389	135	3547	1285	302	17	27212	580	983	2156	1025	1549	1219	794	130	205	6767
4	1863	358	1487	310	665	4487	7297	2676	2729	1777	469	616	2987	11974	198	1517	474	1032	355	80	168	1705	120	1678
4.25	178	519	395	1095	1343	1070	4596	120	271	1124	1186	1806	965	21201	209	925	4846	2346	4907	457	3248	2129	810	227
4.5	1547	567	5742	233	812	594	779	1684	808	766	5835	5226	823	19014	2754	475	1202	883	1099	547	5820	8128	5041	18
4.75	101	232	574	4039	625	2030	31	1137	2631	3288	1482	14875	4642	15460	729	769	1733	3469	108	1525	4934	3048	986	1461
5	2437	41	270	4643	1175	457	2619	5	1512	3861	2317	13843	23282	25189	346	2881	11	2893	660	746	2661	2781	780	1842
5.25	416	601	412	5343	2038	717	5496	61	405	1171	1429	13293	23113	23417	247	561	48	109	14	170	214	1248	715	1212
5.5	399	0	1727	2252	294	286	2833	189	1300	63	995	11597	22910	22070	178	278	99	93	850	1798	3132	489	229	1416
5.75	1811	579	5361	86	602	1031	1722	3552	179	0	711	11898	23204	24244	1543	1211	33	4833	684	524	526	235	28	10
6	67	1196	6128	2478	268	6141	3749	2253	277	0	20	10566	23774	22319	470	155	77	3157	5346	376	40	143	161	1
6.25	1	399	2172	4087	402	1636	1227	158	178	0	46	11045	23557	25239	117	458	4422	379	4005	67	413	288	387	48
6.5	25	632	43	3544	663	391	124	88	1826	1	1596	13097	21987	23476	124	157	819	808	2844	129	16	1044	362	76
6.75	9	425	279	809	493	203	131	269	826	0	91	11871	20783	3153	110	678	1552	298	9374	234	354	2048	1568	12
7	778	0	24	0	988	0	406	121	870	0	35	12442	22977	2089	59	184	124	2018	5405	636	77	86	466	84
7.25	152	29	2	4	1269	50	158	680	1145	0	71	11195	23254	18400	121	70	4320	496	103	407	242	50	17	71
7.5	785	94	275	1	30	12	20	1428	71	394	282	11799	12867	7838	73	826	484	315	952	0	271	3848	537	3415
7.75	409	332	97	383	126	941	27	283	1371	1700	183	11465	21228	18535	61	544	2014	16	758	5	29	4072	354	7128
8	0	1850	16	49	78	0	140	40	694	241	18	9713	17090	10342	396	953	933	1137	95	60	67	2122	323	1968
8.25	305	679	491	0	1842	230	60	1740	155	0	140	9908	21911	13723	551	896	339	789	402	1459	3	368	397	548
8.5	43	38	878	3	5683	291	40	2426	0	102	39	15348	23438	1896	97	473	18	111	4564	286	853	16	745	0
8.75	1278	23	16	843	2582	640	220	395	0	21	376	18332	23715	637	50	1213	453	379	36	1	13575	0	92	11
9	141	241	193	80	474	132	188	250	7	1112	0	18559	21707	684	2749	1566	2942	363	360	354	5542	0	670	239
9.25	48	92	9	263	56	23	3	110	1	2	75	17946	22191	1878	1023	2039	39	109	1997	341	305	8	32	149
9.5	4	1221	112	11	348	23	442	174	14	0	0	8508	17130	14256	106	2367	4	319	11	882	22	1	678	68
9.75	52	89	3340	131	143	11	588	237	2083	0	612	2707	22683	1284	5931	1378	8	113	30	387	5520	11	344	1370
10	2375	58	287	187	1641	887	7	21131	1265	2	1285	10871	18187	5	26854	1803	58	1908	1029	154	2450	167	280	1365
10.25	2761	149	5	2039	2233	2444	38	49133	0	819	51	10158	22900	2738	25729	1110	210	2175	18528	61	3692	434	6011	477
10.5	316	2565	82	46	1855	997	5	30213	170	142	0	1073	12980	15041	20739	1103	421	1366	4100	64	3849	3123	3734	51
10.75	0	5853	161	20	3	409	2416	1974	415	0	3	956	21986	11234	16437	33	3263	90	47	647	9455	547	74	1536
11	14	2275	15	20	111	6	37	263	0	0	1254	947	26862	19011	20355	3	5927	1657	240	1	24562	17	0	1253
11.25	18	660	262	565	960	981	1626	39	122	0	0	1376	27870	7607	23493	705	20557	803	428	21	13693	8	874	2082
11.5	1	16	15	27	8	403	9	12	11	0	0	73	12328	21065	23219	20	20820	348	365	452	485	7510	0	5540
11.75	239	127	4	57	32	362	0	878	94	0	3027	0	11747	12200	21708	45	3235	561	13	297	470	0	272	1376
12	290	248	58	1331	875	450	0	1019	905	0	508	2903	13159	5744	21157	386	2633	718	1761	4	202	1151	222	102
12.25	76	398	1597	45	485	2306	16	1674	1517	1339	10	905	13787	18581	19062	353	7444	39	3746	791	70	2126	33	37
12.5	0	686	1717	573	953	519	264	90	3286	0	703	3	13962	11358	6510	732	6266	994	1542	1830	24	403	444	1553
12.75	797	1662	103	242	17	0	608	2	556	0	0	77	14905	11560	21269	438	6833	21	1148	77	2666	62	434	224
13	0	453	277	181	406	0	79	116	1	0	403	2	9785	15352	20339	10	7195	214	3028	2190	2105	22	0	393
13.25	1488	3001	605	46	106	0	538	1280	1448	0	2132	4	6771	7165	12288	1421	4012	15	1906	1304	3382	3155	335	5319
13.5	636	1366	4	180	3	1	1805	3498	401	0	767	102	16425	9480	699	3830	993	154	2614	4	1595	2297	1672	1287
13.75	336	143	59	21	30	0	225	168	676	486	12	802	13675	7612	808	12	5	22	2322	16	78	73	689	8
14	5	1358	49	106	10	31	0	16	69	2687	0	1540	4660	23119	2134	1498	25	222	2982	92	2009	367	4248	0
14.25	1384	5064	1130	2674	386	684	69	157	14	764	0	433	8602	12661	3902	434	1542	71	543	9	167	2520	143	1
14.5	35	3198	381	45	672	33	31	337	28	5	0	274	11764	732	805	1654	1546	708	949	279	238	1446	485	99
14.75	7	737	1559	6	325	24	38	546	418	24	115	224	17664	197	588	911	6077	652	5489	712	186	2285	374	1007
15	625	556	2298	32	277	21	115	898	153	808	20	787	1808	281	486	92	22	499	2358	3	181	206	59	1422
15.25	38	909	143	34	77	850	0	622	0	11	2177	146	76	2884	3996	0	396	575	213	526	2610	10	1240	326
15.5	220	13	10	210	83	1654	83	4615	54	363	1193	594	634	8216	1039	223	1287	2084	646	667	2616	77	1579	499
15.75	70	54	61	700	845	943	12	1661	1359	45	358	340	6810	8364	1021	1279	3109	2731	879	492	175	183	3891	766
16	67	269	145	404	2473	29	5	1260	27	21	38	80	15996	8491	5836	1880	2202	12	549	1997	7	15	890	3906
16.25	1169	713	475	130	2422	150	262	79	3	3	762	287	17040	12637	11145	187	10	2	4924	973	609	899	1172	1843
16.5	1314	32	306	56	9	1775	1544	224	34	31	141	1657	5846	4218	1909	119	20	53	1087	867	3341	1488	1612	115
16.75	0	925	595	1164	1474	1221	56	289	245	158	1661	345	4909	22048	3424	63	6833	613	135	1044	8	151	662	419
17	3	796	158	139	6333	30	11	290	577	5118	18656	486	835	27494	11681	2094	3397	1793	29	647	395	171	226	426
17.25	116	39	699	386	15037	1950	963	477	1393	1212	8230	3591	7120	18382	23474	4531	174	719	17	1042	698	190	151	123
17.5	987	378	3044	668	584	2501	238	684	92	315	334	3729	13860	23372	5913	882	7	70	2909	5	1065	221	425	17
17.75	7	3023	2663	413	733	8	774	914	215	728	849	6459	2928	19966	3215	115	878	502	14662	157	330	1665	1632	184
18	132	667	0	2100	3016	1193	4026	707	128	4220	543	1218	3420	21189	7095	270	2880	3520	5465	1763	348	4605	4857	978
18.25	2215	524	752	3618	4392	2737	1060	267	3781	461	587	48	89	25653	8430	161	7910	665	8859	4501	5285	5494	7707	373
18.5	4147	4625	2801	13108	3585	4615	733	1559	3616	2749	2035	422	3838	27711	5809	3273	8603	2009	8499	3596	2230	728	11180	332
18.75	3955	2385	5120	3016	2303	9973	24	2117	4467	395	586	1014	6641	28412	9628	2234	9181	860	8457	2225	7789	5760	12380	4766
19	4562	6218	4130	7473	2996	4891	172	3729	434	3	31	343	4060	32375	4994	3507	13025	3386	7148	506	2483	7889	6959	3541
19.25	7108	4472	5324	9896	5538	3725	2081	5410	1270	250	413	93	5045	30710	2552	4544	17866	3362	6372	2431	7992	9651	4146	4599
19.5	4651	1472	5936	10106	1973	1369	6854	6437	5714	4475	278	161	12512	21114	331	2691	7022	1922	7990	2581	9972	7180	812	6930
19.75	7892	3119	2086	16589	4587	1239	11479	4630	6843	3734	62	158	4117	14480	5982	707	10255	1332	9887	1803	13628	731	501	3694
20	3303	3208	611	2039	3528	1328	5605	4325	5504	5122	2153	48	14378	22424	692	650	8083	1667	9284	122	9720	1923	3343	1493
20.25	627	3182	1022	86	2281	1536	6149	2160	3995	493	4663	210	9418	14163	4147	377	6474	434	6224	640	8067	644	7155	1662
20.5	1147	768	84	304	693	2924	6171	3929	2271	1515	1052	2017	16309	9303	19558	135	8756	85	4974	1044	8431	5264	7040	6285
20.75	7049	485	2111	21501	1274	1996	601	2861	996	621	0	15	6949	17430	23823	263	120	526	6429	590	6230	4547	5116	3050
21	8120	396	4527	12610	1203	5516	986	1005	241	525	432	0	15731	6116	15881	7464	1067	1014	22431	1027	8190	7924	434	6929
21.25	5850	1828	4870	5659	1064	7079	1983	217	1529	52	2	33	16771	1113	6612	2130	6282	929	26767	3672	3126	11763	1672	5471
21.5	5007	3973	3051	7859	3950	2311	8174	287	9465	4692	44	950	24526	3924	22239	632	9922	41	3301	3383	1108	6286	269	2718
21.75	4974	5015	1578	6934	2673	430	5958	756	1359	5426	2676	2	25843	693	26988	507	6735	433	3069	790	6340	4689	872	3200
22	5515	2740	490	7617	5808	1533	6172	1995	2094	2592	4756	744	23282	3081	23272	247	5333	329	16851	482	7511	2224	3620	27
22.25	6949	1261	13	3451	3096	97	4957	4933	1092	291	2361	172	25473	11059	27320	1575	6012	1970	6168	1635	3246	2302	7629	353
22.5	6396	418	107	737	2097	595	4450	4594	2341	175	1599	1973	25181	7586	29977	57	6773	565	11171	131	6061	2468	7237	105
22.75	5469	1972	4353	848	4111	6147	2162	928	2301	2307	2003	16	13279	6378	29287	1105	4357	106	5674	920	11709	5741	199	1669
23	6274	4833	3265	1555	2727	5123	4599	690	6079	581	2308	330	17733	815	30191	1109	7713	1978	7556	727	3723	4862	1524	4396
23.25	5114	4286	1547	7868	2368	6614	8553	312	4421	357	4170	3636	5204	236	29402	330	4644	5530	11341	2334	1320	1838	501	4685
23.5	2069	3651	391	10791	879	3559	7394	187	5007	4356	1723	1254	3892	3876	26839	1948	3717	1646	148	2786	748	461	2326	498
23.75	452	4268	2332	4927	1715	1996	3850	560	131	1381	1617	62	9270	5990	26054	3650	297	2608	77	816	1947	1564	8798	1461
24	2448	513	7350	3625	2702	120	9333	4801	356	2786	1865	1224	20322	430	27452	395	5028	874	3253	925	2412	8689	7541	7712
Fig1J Right
	FF												Nestin-Lgr4-/-
Dark time	3428.12	1985.48	2222.2	4815.1	1846.64	2477.2	4052.5	1965.92	2223.52	1945.6	1801.66	2450.88	14774.5	14066.4	10149	1572	4883.94	1678.34	5687.54	1323.06	4935.38	3404.86	3524.62	2802.98
Light time	413.277	933.362	572.638	488.404	1205	558.553	332.936	2828.89	527.426	396.894	1026.66	5003.38	9532.38	10898.8	7931.96	888.681	2890.81	639.17	2385.62	482.404	2355.36	1090.81	963.936	1061.13
Fig1 K
	FF							Nestin-Lgr4-/-
0	37.5	38	37.7	37.9	37.7	38		38.3	38.1	37	37.6	38.1	38.2	38
1	36.7	36.2	36.6	36.5	36.3	36.8		37.8	37.1	36.1	37.1	37.7	37	37.4
2	34.4	35	34.1	36.2	36	35.6		36.7	35.9	36.2	36.2	36.8	36.4	37.1
3	35.3	34.2	35.4	36.1	35.6	35.7		36.4	35.5	35.6	36.3	35.2	36.4	36.6
4	33.9	34.5	36.1	35.6	35.1	35.6		35.4	34.9	35.1	36.5	35.9	35.9	37.7
5	34.9	35.1	36.1	35.6	35.2	34.1		35.2	34.7	34.9	35.6	36	35.9	37.4
6	33.7	34.5	34.5	35	34.7	34.3		34.6	35.3	34.4	36.3	35.1	36.3	36.7
Fig1 L Left
	F/F										Nestin-Lgr4-/-
0	151	144	174	139	136	203	152	122	212	175	129	145	97	133	63	87	110	88
15	416	485	501	490	486	475	506	373	582	532	285	382	423	311	173	184	227	214
30	344	482	465	600	553	571	600	502	550	600	299	529	504	390	154	174	185	246
60	381	386	392	511	471	340	600	405	436	600	271	407	382	174	112	84	158	166
90	348	262	256	369	398	333	488	331	446	593	172	309	286	212	105	80	145	123
120	217	172	186	354	399	239	466	260	327	356	125	242	192	171	100	84	143	127
Fig1 L Right
	F/F			Nestin-Lgr4-/-
	49828	3609	10	26067	4193	8
Fig1 M Left
	F/F										Nestin-Lgr4-/-
0	196	158	202	152	191	169	163	165	244	200	158	161	132	115	149	153	120	132
15	146	110	128	131	137	140	123	134	200	166	82	87	139	76	119	107	75	78
30	133	78	95	85	115	93	55	174	198	157	66	62	63	38	46	45	40	55
60	97	107	78	73	110	101	61	157	170	107	59	55	75	27	36	39	27	57
90	109	81	125	85	97	103	93	132	168	110	65	70	105	43	56	55	51	79
120	108	100	88	128	108	167	120	132	178	102	90	120	92	66	76	90	87	118
Fig1 M Right
	F/F			Nestin-Lgr4-/-
	14503	1321	10	8405	706.1	8
Fig1 N
	FF						Nestin-Lgr4-/-
0	0.203571	0.195975	0.156479	0.229665	0.171517	0.154685	0.070524	0.112425	0.065333	0.066852	0.11184	0.064403
30	0.393458	0.325099	0.338771	0.332188	0.391866	0.3429	0.110309	0.118501	0.104829	0.110906	0.11337	0.102658
60	0.268892	0.312946	0.305351	0.26945	0.316886	0.304645	0.090417	0.130654	0.106349	0.092677	0.128672	0.105719
90	0.302312	0.320542	0.176227	0.26486	0.321477	0.304645	0.105719	0.107868	0.123059	0.106349	0.105719	0.124081
Fig1 O
	FF										Nestin-Lgr4-/-
	1.47822	6.72797	2.74113	3.52364	1.08201	0.835008	0.854669	0.514523	2.78249	0.168479	0.835008	0.413406	0.760088	0.190539	0.234018	0.204198	0.570559	0.223532
Fig1 Q Left
	F/F							Nestin-Lgr4-/-
	44.1371	48.8276	47.2319	52.5993	46.023	42.9766	54.2676	5.93637	7.14525	13.9634	6.41992	7.58045	14.8821
Fig1 Q Right
	FF							Nestin-Lgr4-/-
	19.5647	18.6666	17.3207	19.0192	21.0509	15.0341	12.5939	12.8528	19.3549	15.8263	11.8222	6.64295	5.63439
Fig1 R Left
	F/F							Nestin-Lgr4-/-
	126.39	75.4715	78.7596	87.1251	121.312	76.3902	78.1794	28.1315	12.1742	12.2226	57.4349	12.9479	13.1897
Fig1 R Right
	FF					Nestin-Lgr4-/-
	155.967	135.553	129.097	148.323	154.024	129.097	85.7701	77.333	77.8686	152.813
Fig1 S
	F/F				Nestin-Lgr4-/-
Fasn	1.25844	0.86804	0.863653	1.05996	0.097052	0.052736	0.018403	0.118467
Gpat	0.325897	2.47692	0.894685	1.38464	0.359381	0.245761	0.271938	0.862706
Dgat1	0.814146	1.02477	0.901402	1.32969	0.06008	0.022218	0.003946	0.094877
Srebp1	0.902908	1.06393	0.805288	1.29268	0.229204	0.20851	0.16956	0.15247
CD36	1.37598	2.98055	0.26025	0.936914	0.759037	0.21861	2.19494	2.41622
Ldlr	1.39022	1.56224	0.420289	1.09552	1.18066	0.924728	0.730657	1.64388
apoB	1.39007	1.3046	1.45964	0.377782	0.981755	0.770702	0.454341	0.924826
apoE	1.35284	0.598173	0.681037	1.8145	1.12145	1.04312	0.618471	0.911407
Atgl	0.707618	0.707358	1.48121	1.34879	4.22904	2.9357	3.68329	3.8534
Cpt1a	1.09349	1.61102	1.03194	0.550083	4.8493	3.22837	4.46865	4.91884
Fig1 T Right
	FF				Nestin-Lgr4-/-
Adrb3	0.325735	0.420553	0.446799	0.190641	0.570598	0.763967	0.919275	0.664647
HSL	0.546165	0.455889	0.363742	0.170982	0.610157	0.590578	0.934272	0.784402
p-HSL	0.64111	0.746364	0.776545	0.749958	0.435425	0.718314	0.602595	0.620819
Ucp-1	0.566405	0.453918	0.38982	0.39787	0.824375	1.25923	0.970527	1.05492
Fig1 U
	F/F				Nestin-Lgr4-/-
Adipoq	0.586954	1.22081	1.33066	1.04877	0.65489	0.93619	0.470945	0.225264
Leptin	1.45283	1.15945	0.860437	0.689943	0.103306	0.151609	0.07863	0.209912
Adrb3	1.51003	0.854527	0.616796	1.25646	4.18256	5.12453	4.06792	7.05686
Atgl	0.767494	1.63307	1.4719	0.542053	6.6079	5.58794	6.23151	2.99178
Cidea	0.933421	1.06	0.810645	1.23359	4.51751	7.07831	6.67645	7.36866
Pgc-1α	0.878492	0.704409	1.62981	0.991518	16.5693	15.0751	15.7506	25.8117
Pgc-1β	1.40289	1.06705	0.936038	0.713673	12.1864	11.0372	17.1282	23.7825
Ucp-1	0.991603	1.29596	0.756664	1.02841	7.53388	5.09532	4.89343	5.78643
Fig1 V
	FF						Nestin-Lgr4-/-
1-20	0.1	0.180212	0.132075	0.117978	0.12426	0.166667	0.172489	0.180055	0.331984	0.387967	0.214099
21-40	0.208696	0.201413	0.08805	0.101124	0.106509	0.155172	0.334061	0.310249	0.212551	0.19917	0.353786
41-60	0.130435	0.212014	0.062893	0.106742	0.130178	0.126437	0.312227	0.199446	0.465587	0.207469	0.381201
61-80	0.156522	0.183746	0.100629	0.117978	0.171598	0.149425	0.133188	0.202216	0.11336	0.136929	0.04047
81-100	0.208696	0.144876	0.163522	0.151685	0.118343	0.114943	0.028384	0.052632	0.078947	0.03112	0.006527
101-120	0.130435	0.106007	0.144654	0.134831	0.177515	0.137931	0.017467	0.041551	0	0.03112	0.002611
120+	0.065217	0.042403	0.308176	0.269663	0.171598	0.149425	0.004367	0.01385	0	0.006224	0.001305
Fig1 W Right
	FF				Nestin-Lgr4-/-
Adrb3	0.702828	0.639696	0.53714	0.439126	0.826833	1.09655	1.154	1.25977
HSL	1.26739	1.23765	1.21388	1.20474	1.2243	1.34744	0.966389	1.16274
p-HSL	0.511135	0.549339	0.590493	0.445928	0.739193	1.98414	0.98419	1.03699
[truncated: 15 more columns]
