# Supplementary material for: Deficiency of neuronal LGR4 increases energy expenditure and inhibits food intake via hypothalamic leptin signaling
Source: EMBO Rep. 2025 Mar 11;26(8):2098–120. doi: 10.1038/s44319-025-00398-5 (PMC12018946; doi:10.1038/s44319-025-00398-5)
Supplement: Supplementary file 4 — Source data Fig. 2 [file 44319_2025_398_MOESM4_ESM.zip]

Archive with 19 entries (15 files):
- Figure 2/
- Figure 2/Figure 2 A/
- Figure 2/Figure 2 A/Western blot-actin.tif
- Figure 2/Figure 2 A/Western blot-lgr4.tif
- Figure 2/Figure 2 O/
- Figure 2/Figure 2 O/BAT-FF.tif
- Figure 2/Figure 2 O/BAT-KO.tif
- Figure 2/Figure 2 O/Liver-FF.tif
- Figure 2/Figure 2 O/Liver-KO.tif
- Figure 2/Figure 2 O/SAT-FF.tif
- Figure 2/Figure 2 O/SAT-KO.tif
- Figure 2/Figure 2 S/
- Figure 2/Figure 2 S/Western blot-Actin.tif
- Figure 2/Figure 2 S/Western blot-Adrb3.tif
- Figure 2/Figure 2 S/Western blot-Hsl.tif
- Figure 2/Figure 2 S/Western blot-pHsl.tif
- Figure 2/Figure 2 S/Western blot-Ucp-1.tif
- Figure 2/Uncropped Western Blots of Figure 2.pdf
- Figure 2/Upprocessed raw data for Figure 2.xlsx
