# Supplementary material for: Deficiency of neuronal LGR4 increases energy expenditure and inhibits food intake via hypothalamic leptin signaling
Source: EMBO Rep. 2025 Mar 11;26(8):2098–120. doi: 10.1038/s44319-025-00398-5 (PMC12018946; doi:10.1038/s44319-025-00398-5)
Supplement: Supplementary file 4 — Source data Fig. 2 [file 44319_2025_398_MOESM4_ESM.zip › Figure 2/Upprocessed raw data for Figure 2.xlsx]

## Sheet: Sheet1
Fig2 A
	FF				Sp1-Lgr4-/-
LGR4	0.713427	0.703859	0.448706	0.614099	0.27844	0.280969	0.185175	0.247097
Fig2 B Left
	FF							Sp1-Lgr4-/-
0	25.2	23.9	15	18.6	15.7	22.9	21.6	17.4	23	21.9	20.2	20.6	16.9	17.9
1	26.7	27.2	20.5	22.3	21	24.5	24	19.6	23.9	25	20.7	21.1	17.9	18.4
2	28.3	30	22.8	25	22.7	26	24.7	20.2	26.5	27.3	22.5	22.3	18.9	19.9
3	29.4	32	24	25.6	23.6	27.2	26	20.9	28	29.1	24.1	23.9	21	20.2
4	31.2	34.2	27	28.5	25.2	29.9	26	21.2	29.6	30.2	24.2	24.4	22.3	21
5	34.2	36.2	28.9	30.3	27.6	30.6	28.9	23	31.6	32.8	25.3	26.4	22.2	22.3
6	36.5	38.9	31.1	31.6	29.6	31.4	29.4	23.5	33.2	34.4	27	27.4	22.8	22.8
7	39.2	40.7	32.8	34.2	31	33.5	31.5	24.3	33.8	35.1	27.2	28	22.4	22.7
8	40.1	43.5	34.4	35.9	34	35.4	32.6	25.4	36.2	37.2	28.2	28.7	24.1	24
9	44.9	45.8	36.8	37.9	35.7	36.5	34.9	25.1	38.7	38.9	29.6	31	24.1	24
10	45	47.2	38.1	38.9	37.1	36.4	36	27	38.4	38.7	29.5	29.6	24.1	24
11	48.7	49.2	40.9	42	40.5	39.8	35.1	27.3	39.7	39.9	31.2	31.4	25.6	28
12	49.3	49.3	42.3	42.9	41.9	38.5	36.2	29	40.8	40.9	32.5	31.6	26.6	29.1
13	49.4	49.2	44.1	45.1	43.2	39.2	37.9	29.3	41.3	42	33.2	31.1	26.1	30.7
14	51.5	50.8	46.7	47.7	45.5	39.1	37.8	30.6	42.8	43.8	36.1	32.7	26.5	30.4
15	52	52.4	48	48.3	47.6	40.5	39.5	30.6	44.4	44.3	37.5	33.4	26.9	31.2
16	51.9	51.8	48.5	48.4	48	43.1	41.3	31.3	43.6	45.6	39.3	33.9	27.3	31.5
Fig2 B Right
	FF							Sp1-Lgr4-/-
	25.8	28.8	34.4	31.5	33.6	20.6	19.3	13.3	22.7	24.1	19.8	13.4	11.7	14.7
Fig2 C
	FF							Sp1-Lgr4-/-
	20.2	19.98	26.84	19.12	19.79	18.36	18.49	15.46	15.91	17.74	12.42	12.42	6.3	9.5
	25.17	25.17	28.45	27.43	25.46	28.05	25.38	22.04	26.02	23.24	19.93	28.82	21.5	23.8
Fig2 D
	FF							Sp1-Lgr4-/-
Pancreas	247	279	360	327	292	242	182	171	216	294	261	184	156	168
Liver	2578	2765	2122	2964	2049	2895	2311	1283	1813	2231	2465	1801	986	1127
Spleen	84	95	140	113	84	94	124	56	75	102	88	59	65	86
SAT	2416	2403	3510	2748	2809	3029	3611	2177	1728	2396	2192	1801	1356	1843
GAT	2068	2115	3236	1508	1723	986	938	2137	2179	2080	2102	1944	1965	2195
BAT	294	334	467	364	348	339	418	180	198	207	214	176	96	132
Fig2 E Left
	FF					Sp1-Lgr4-/-
1	22.4	21.8	18.175	18.725	18.2	19.7	15.8	15.8667	16.0333
2	37.2	38.8	35.15	35.225	37.25	32.4	29.1	31.7667	30.2
3	54.2	56.4	52.45	51.55	59.45	48	43.7	48.2667	44.6667
4	74.5	74.1	69.575	68.725	81.05	66.4	59.25	64.0667	57.2333
5	93.1	95.8	88	86.5	101.95	83.9	75.25	81.8	71.7667
6	105.8	109.3	105.775	106.475	122.3	97	90	99.6333	88.7667
7	136.5	142.2	124.25	124.475	141.35	128.3	105.6	115.433	103.567
8	154.7	159.2	142.75	142.75	159.5	145.4	121.05	133.6	119.5
9	172.1	177.3	161.775	163.5	176.3	161	136.5	150.833	136.2
10	185.3	200	180.3	184.2	194.65	178.5	151.85	166.533	151.5
11	205.9	214.5	201.075	208.9	213.45	194.3	167.15	182.7	168.6
12	219	230.3	220.325	231.5	234.75	212.5	182.5	200.267	184.5
13	234.3	248	240.425	252.4	256.3	228.4	199.6	218	202.5
14	248.9	264	259.525	270.8	278.4	246.4	212.3	236.5	219.4
15	267	282.7	278.975	292.7	299.15	263.3	228.8	254.7	236.4
16	285.7	301.2	296.75	312.5	321.95	280.5	248.1	272.067	253.5
Fig2 E Right
	FF																Sp1-Lgr4-/-
	18.725	16.5	16.325	17.175	17.775	19.975	18	18.275	21.8	17	17.6	17.7	21.7	13.5	17	18.1	16.0333	14.1667	14.4667	12.5667	14.5333	17	14.8	15.9333	19.7	12.7	15.6	18.4	17.5	13.1	17.1	15.6
Fig2 F Left
	FF									Sp1-Lgr4-/-
0	1474	1482	1724	1249	1763	1579	1331	1523	1353	1786	2154	2275	1818	2317	2358	2048	2243	2235
0.25	1319	1857	1749	1292	1742	2046	1176	1588	1542	2054	2446	1922	1904	2000	1506	2048	2440	2094
0.5	1673	1371	1528	1423	2007	1949	1343	1595	1726	1777	2372	1939	1894	1790	1578	2057	2011	1923
0.75	1593	1391	1425	1542	2225	1785	1491	1637	1498	2081	2795	1572	1877	1961	1693	2139	1970	1743
1	1718	1206	1511	1335	2622	1572	1223	1755	1265	2138	2239	1693	2024	1947	1916	2872	2026	1627
1.25	1470	1220	1516	1256	2082	1340	1312	1565	1359	2253	2116	1578	2655	2325	2006	1944	2506	1902
1.5	1515	1461	1561	1400	1801	1437	1320	1371	1325	1784	2152	1411	2561	2053	2150	1595	2054	1806
1.75	1464	1296	1320	1226	1775	1633	1357	1487	1225	2046	2004	1669	2135	1853	2146	1670	2005	1874
2	1515	1243	1557	1137	1650	1322	1401	1511	1392	1885	2236	1625	1972	1967	2281	1759	2082	1910
2.25	1693	1347	1550	1254	1935	1444	1399	1522	1182	2039	2537	1837	2020	2148	2594	2092	2469	2399
2.5	1656	1316	1489	1317	1904	1407	1217	1667	1218	1895	1908	1938	2167	1699	1828	2068	2011	2201
2.75	1616	1251	1402	1184	1935	1364	1145	1669	1540	2238	2014	1817	2196	1729	1795	2155	2079	1773
3	1396	1103	1917	1230	2027	1569	1214	1687	1481	1877	1903	1778	1727	1788	1835	2040	2127	2002
3.25	1593	1216	1742	1293	2024	1472	1298	2084	1113	1828	2159	2273	2124	1796	2054	2681	2319	2039
3.5	1478	1254	1776	1216	2587	1510	1231	1439	1385	2236	2960	2482	1884	1966	2228	2450	2407	2407
3.75	1560	1418	1799	1295	2365	1551	1403	1249	1157	2444	2931	2222	2036	2051	2144	2470	1878	2232
4	1355	1242	1167	1654	2156	1523	1235	1237	1294	2468	2321	2283	2616	2062	2086	1827	2154	2326
4.25	1604	1723	1480	1296	2184	1988	1569	1167	1768	2460	1836	2137	2275	2419	3014	2469	2423	2335
4.5	1955	1560	1365	1240	2175	1687	1816	1571	1596	2079	2371	1775	1836	2328	2324	2161	2121	2111
4.75	1760	1671	1404	1450	2131	1689	1542	1249	1254	1937	2253	1681	1815	1970	2245	2148	2050	2051
5	1467	2076	1637	1590	2394	1407	1742	1090	1551	2182	2618	1971	2657	2140	2447	2674	2235	2143
5.25	1234	1888	1528	1533	1915	1357	1503	1045	1496	2029	2140	2297	1582	1705	2104	1847	2213	1867
5.5	1399	1494	1215	1513	1612	1444	1300	1162	1722	1805	1637	1547	1597	1814	1744	1711	1794	1592
5.75	1327	1321	1138	1650	1439	1483	1189	1341	1509	1693	1598	1607	1551	1605	1741	1706	1568	1667
6	1328	1252	1246	1304	1485	1437	1162	1564	1297	1708	1775	1601	1653	1612	1648	1657	1565	1595
6.25	1327	1273	1135	1234	1420	1405	1027	1216	1578	1855	1821	1496	1740	1699	1738	1696	1457	1595
6.5	1226	1330	1333	1222	1536	1590	1045	1079	1405	1881	2141	1492	1777	1802	1725	1611	1626	1558
6.75	1242	1389	1307	1090	1567	1994	1165	1171	1515	1583	2136	1784	1778	1611	1688	1697	1515	1813
7	1315	1198	1330	1357	1544	1627	1629	1430	1377	1617	1947	1532	1693	1609	1720	2302	1481	1650
7.25	1356	1094	1248	1190	1886	1341	943	1125	1323	1704	1849	1592	1722	1438	2288	1430	1605	1798
7.5	1869	1129	1455	1127	1733	1207	902	1355	1333	1703	1854	1834	1716	1606	2136	1326	1991	1485
7.75	1627	1209	1439	1203	1638	1179	1091	1566	1257	1676	1908	1484	1872	1953	2143	1373	1617	1548
8	1564	1179	1136	1008	1579	1555	1250	1626	1173	1512	2073	1482	2058	1844	1653	1668	1541	1588
8.25	1210	1257	1293	1361	1596	1258	1272	1282	1134	1625	1620	1677	1722	1702	1736	1626	1528	1585
8.5	1349	1396	1336	1355	1903	1461	1238	1117	1167	1814	1636	1675	2039	1492	1820	2186	1514	1516
8.75	1238	1237	1358	1227	1882	1751	1527	1248	1306	1732	1617	1582	1988	1985	1903	2117	1471	1396
9	1279	1410	1236	1103	1611	1317	1093	1314	1345	1651	1610	1677	1593	1854	2116	1542	1519	1608
9.25	1245	1453	1754	973	1516	1361	1054	1435	1096	1840	1833	1658	1559	1706	1794	1645	1767	1479
9.5	1234	1372	1044	1145	1453	1248	1050	1393	1355	1685	1834	1582	1739	1603	2148	1555	1575	1474
9.75	1239	1143	1093	1252	1560	1329	1099	1241	1075	1722	1823	1720	1775	1717	2062	1642	1608	1491
10	1470	1079	1308	1014	1585	1450	1020	1283	1165	1722	1826	1779	2365	1602	1875	1637	1631	1324
10.25	1274	1246	1332	1308	1563	1402	1371	1788	1827	2033	1899	1676	1621	1453	1731	2605	1631	2186
10.5	1165	1115	1089	1185	1555	1443	1053	1278	1512	2079	1874	1639	1731	1604	1739	1690	1663	1719
10.75	1202	1222	1100	1117	1555	1453	1003	1243	1343	1788	1884	1529	1769	1740	1738	1584	1887	1618
11	1406	1219	1409	1077	1692	1651	932	1280	938	1885	1815	1532	1780	1691	1828	1495	1825	1604
11.25	1389	1180	1251	1106	1665	1647	1046	1478	1285	1440	2053	1830	1640	1700	1964	2415	1654	1537
11.5	1465	1203	1293	1109	1630	1412	1056	1387	1242	1679	2650	1834	1847	1656	1891	1765	1607	1499
11.75	1904	1177	1247	1209	1701	1327	1255	1241	1420	1538	2493	1650	1863	1592	1829	1712	1623	1517
12	1267	1374	1516	1014	1703	1213	1551	1314	1311	1429	2213	1473	1615	1609	1745	1713	1607	1482
12.25	1162	1327	1152	1137	1864	1234	1212	1394	1067	1527	1904	1658	1855	1745	1881	1726	1722	2314
12.5	1159	1425	1125	1154	2060	1338	1087	1532	1190	1514	1654	1533	1688	1703	1922	1488	1547	1685
12.75	1342	1371	1114	1032	1855	1351	1464	1350	1144	1513	1777	1548	1690	1809	1813	1580	1574	1515
13	1670	1517	1369	1242	1866	1355	902	1275	1248	1666	1652	1482	1902	1743	1850	1737	1683	1480
13.25	1420	1137	1205	1122	1859	1359	1196	1398	1295	2145	2435	1662	1800	1651	2016	1719	2293	1474
13.5	1344	1218	1259	1107	1512	1367	1111	1386	1279	1820	2122	1593	1988	2205	1850	1734	1951	1554
13.75	1426	1180	1130	1029	1655	1404	1239	1668	1259	1677	1928	1584	1942	1795	1901	1809	1584	1619
14	1504	1209	1331	1215	1869	1588	1256	1474	977	1684	1884	1577	2036	1815	1826	1823	1515	1688
14.25	1433	1322	1429	1381	1927	1318	1036	1514	1437	1587	1813	1670	2166	1608	2283	1813	1790	1623
14.5	1503	1241	1202	1253	1682	1308	1048	1268	1180	1678	1885	1776	2032	1589	2113	1718	1727	1576
14.75	1572	1195	1317	1087	1593	1366	1108	1433	1167	1630	1810	1682	2041	1829	2014	1719	1724	1540
15	1351	1021	1366	1074	1584	1514	1344	1406	1159	1682	1969	1792	2039	1948	1879	1897	1783	1451
15.25	1468	1202	1322	1193	1948	1203	1182	1526	1111	2073	1826	1701	2208	1793	2065	1951	1684	1738
15.5	1441	1028	1412	1217	1734	1369	1178	1401	1198	1735	2020	1546	2043	1804	1818	1814	1667	1573
15.75	1317	1256	1368	1137	1833	1378	1116	1394	1224	1662	2111	1685	2041	1705	1872	1676	1970	1584
16	1591	1497	1655	1307	1866	1716	1177	1764	1237	1678	1977	1937	2257	1699	2276	2021	2170	1592
16.25	1637	1275	1399	1209	2024	1549	1181	1470	1134	2211	2015	1791	2032	1952	2944	1851	1870	1831
16.5	1388	1257	1470	1267	2080	1350	1173	1817	1208	1886	2152	1640	2045	2096	2338	1834	1849	1720
16.75	1441	1283	1562	1250	1918	1444	1316	1660	1281	1787	2334	2045	2595	1809	2238	1802	2423	1793
17	1867	1993	1752	1622	2000	1834	1610	1841	1659	1762	2225	2099	2129	2170	2015	2401	2286	2190
17.25	1873	1449	1643	1601	2224	1831	1736	1860	1704	2619	3122	2553	2435	2402	2765	2433	1963	2322
17.5	1705	1415	1672	1537	2586	1450	1529	1743	1604	2471	2534	2406	3092	2670	2272	2264	2827	2169
17.75	1647	1419	1724	1513	2774	1490	1533	1873	2206	2493	2534	2395	2918	2395	2254	2264	2781	2394
18	1764	1450	1732	1441	2858	1748	1862	1641	1557	2750	2117	2296	2928	2522	2166	2087	3075	2517
18.25	1643	1390	1919	1319	2858	1724	1472	1447	1550	2506	2254	2517	2686	2680	2152	2275	2711	2032
18.5	1610	1253	1866	1466	2537	1633	1562	1390	1467	2473	2138	2303	2267	2410	2135	2276	2752	2074
18.75	1676	1251	1981	1474	2162	1962	1697	1513	1499	2396	2123	1913	2154	2566	2161	2355	2671	1982
19	2055	1423	1787	1298	2081	1765	1515	1547	1281	2500	2270	1790	1848	2510	2296	2352	2607	2139
19.25	1525	1435	1414	1386	2410	1518	1570	1470	1532	2335	2580	2054	2144	2319	2285	2225	2414	2149
19.5	1765	1335	1489	1599	2806	1399	1648	1629	1295	2394	2445	2126	2134	2168	2452	2448	2050	2020
19.75	2023	2061	1539	1295	2551	1477	1439	1639	1431	2139	2373	2292	2087	2057	2456	2872	2320	1940
20	1559	1641	1892	1325	2482	1433	1410	1630	1475	2258	2145	2271	2143	1972	2375	2123	2166	2029
20.25	1285	1346	1519	1565	2294	1600	1291	1583	1638	2253	1881	1952	2153	1811	2904	2116	1865	2327
20.5	1401	1305	1401	1579	2065	1871	1742	1779	1685	1810	1982	1954	2284	1794	2470	2163	1838	2350
20.75	1402	1682	1374	1473	1779	1701	1369	1999	1820	2007	1983	2307	2238	1784	2428	2122	1938	2086
21	1466	1095	1562	1500	1793	2075	1477	2193	1219	1925	3100	2048	2916	1993	2439	2276	1972	1962
21.25	1482	1380	1531	1614	1924	1793	1431	1469	1324	2224	2226	2138	3006	2112	3232	2114	2490	1898
21.5	1514	1426	1642	1470	2036	1646	1477	1246	1534	2126	2643	2457	2239	2313	3275	2936	2103	2019
21.75	1632	1252	1636	1629	2177	1497	1416	1322	1361	1911	2444	2362	2252	2319	2986	2627	2107	1863
22	1561	1355	1633	1473	2059	1450	1373	1671	1764	2033	2129	2325	2147	2153	3081	2879	2086	1863
22.25	1686	1430	1603	1432	2472	1517	1641	1711	1598	1779	1905	2302	1842	1961	2246	2489	2193	2415
22.5	1680	1489	1641	1383	2642	1632	1638	1668	1476	1942	1815	2311	1877	1962	2058	2073	2683	2122
22.75	1666	2268	1688	1442	2121	1465	1318	1362	1441	2029	1807	2257	1838	2009	1965	2059	2215	2076
23	1596	1567	1691	1471	1969	1597	1400	1553	1617	2018	2130	2319	2773	1948	2244	2101	2485	1967
23.25	1513	1563	1957	1655	2217	1787	1568	1407	1904	2025	2034	2049	2047	2449	2143	2482	2166	2087
23.5	1525	1548	1576	1409	1964	1352	1463	1366	1439	2393	1498	2004	2614	2325	2372	2003	1683	1971
23.75	1706	1387	1481	1364	2131	1314	1401	1208	1607	2118	1589	2251	2995	2220	2279	1897	1776	2239
24
Fig2 F Left
	FF									Sp1-Lgr4-/-
Dark time	1574.35	1452.9	1584.46	1409.1	2142.46	1594.04	1436.19	1513.62	1468.02	2111.62	2193.98	2040.15	2177.81	2078.96	2258.69	2207.94	2198.98	2049.71
Light time	1426.06	1278.6	1338.88	1207.83	1768.15	1441.12	1199.33	1435.44	1307.23	1779.19	1997.23	1711.77	1950.6	1787.81	1976.31	1807.56	1768.56	1668.54
Fig2 G Left
	FF									Sp1-Lgr4-/-
0	1154	1234	1363	1011	1742	1205	1093	1198	1076	1304	1585	1799	1386	1704	1774	1544	1771	1382
0.25	1070	1547	1421	1017	1614	1262	1219	1629	931	1481	1871	1530	1495	1458	1129	1499	2011	1388
0.5	1361	1152	1190	1142	1462	1275	1353	1547	1119	1361	1746	1508	1539	1321	1221	1512	1594	1636
0.75	1298	1152	1153	1265	1275	1320	1190	1436	1224	1625	2190	1221	1544	1362	1258	1587	1608	1858
1	1403	988	1215	1028	1212	1401	984	1212	968	1643	1668	1241	1613	1436	1441	2182	1623	2132
1.25	1182	989	1168	966	1446	1206	1081	1004	1044	1680	1626	1198	2120	1688	1490	1440	2018	1650
1.5	1211	1167	1254	1096	1365	1028	1054	1137	1028	1317	1565	1132	2023	1474	1608	1209	1639	1378
1.75	1202	1083	1039	953	1396	1138	953	1342	1079	1510	1526	1330	1685	1351	1598	1271	1595	1363
2	1199	1046	1263	906	1424	1190	1113	996	1120	1428	1659	1279	1514	1394	1760	1364	1644	1259
2.25	1402	1129	1226	998	1871	1204	930	1117	1107	1533	1920	1467	1532	1630	1928	1567	2017	1506
2.5	1405	1104	1159	1054	1693	1325	953	1088	941	1394	1428	1472	1680	1217	1300	1611	1600	1487
2.75	1341	1007	1078	954	1322	1333	1258	1067	879	1711	1502	1444	1639	1329	1303	1611	1647	1522
3	1099	919	1471	945	1518	1308	1199	1197	944	1457	1469	1397	1286	1391	1292	1544	1696	1623
3.25	1285	986	1289	1035	1565	1634	882	1158	1016	1403	1718	1855	1638	1333	1491	2044	1836	1599
3.5	1201	1021	1353	969	1883	1127	1124	1188	946	1689	2331	1983	1492	1407	1647	1836	1877	2042
3.75	1272	1219	1365	1025	1745	926	899	1221	1093	1852	2378	1741	1579	1557	1597	1813	1455	1856
4	1098	1023	868	1342	1814	949	1019	1218	1006	1914	1787	1763	2024	1501	1594	1336	1684	1657
4.25	1376	1424	1133	1014	1826	899	1442	1552	1292	1864	1478	1664	1711	1745	2317	1800	1878	1724
4.5	1590	1341	1049	1010	1667	1211	1290	1321	1492	1659	1911	1410	1400	1634	1720	1521	1686	1723
4.75	1423	1366	1061	1221	1608	964	981	1298	1213	1485	1764	1289	1365	1389	1654	1549	1625	1660
5	1161	1702	1257	1257	1704	820	1209	1075	1410	1708	2089	1585	2005	1617	1891	1928	1765	1901
5.25	977	1566	1133	1207	1435	816	1178	1036	1177	1540	1606	1696	1212	1222	1551	1276	1702	1473
5.5	1108	1204	874	1196	1207	889	1401	1123	1023	1312	1218	1113	1186	1296	1292	1151	1361	1241
5.75	1050	1034	838	1310	1238	973	1182	1154	902	1234	1205	1134	1123	1083	1278	1216	1149	1099
6	1039	1014	918	1003	1182	1218	970	1099	846	1196	1332	1137	1180	1088	1208	1146	1129	1112
6.25	1038	1047	823	937	1181	893	1225	1093	751	1360	1401	1058	1252	1176	1244	1191	1084	1049
6.5	996	1041	967	911	1164	868	1089	1270	772	1432	1632	1111	1327	1253	1278	1127	1235	1186
6.75	990	1179	940	812	1353	896	1158	1544	854	1230	1616	1360	1322	1144	1210	1148	1136	1211
7	1028	1010	971	1063	1254	1163	1067	1287	1271	1265	1492	1180	1270	1121	1300	1703	1103	1181
7.25	1093	917	919	880	1398	866	1075	973	708	1466	1463	1179	1301	1046	1689	984	1247	1462
7.5	1541	945	1095	835	1135	1054	1066	887	670	1451	1441	1450	1328	1140	1591	969	1555	1341
7.75	1318	997	1107	901	1184	1226	1001	845	819	1271	1435	1105	1380	1454	1584	1001	1284	1232
8	1256	933	837	759	1227	1305	935	1218	984	1222	1692	1104	1526	1380	1199	1178	1212	1209
8.25	920	995	942	1060	1191	990	926	926	961	1279	1320	1315	1270	1192	1261	1217	1151	1182
8.5	1100	1133	982	1066	1165	879	952	1086	912	1506	1313	1299	1543	1062	1331	1594	1129	1463
8.75	968	1024	1069	983	1081	969	1078	1372	1173	1359	1304	1208	1495	1517	1457	1503	1124	1430
9	1007	1195	973	908	1243	1034	1092	1043	781	1379	1299	1272	1195	1317	1503	1153	1178	1245
9.25	974	1246	1386	777	1118	1174	811	1052	739	1391	1476	1155	1141	1223	1258	1224	1379	1159
9.5	984	1182	790	930	1114	1121	1066	969	742	1306	1508	1229	1283	1103	1581	1151	1217	1092
9.75	982	911	772	1025	1111	983	824	1008	796	1366	1519	1336	1269	1174	1510	1203	1232	1171
10	1214	849	946	770	1013	1016	871	1110	734	1380	1501	1449	1785	1096	1400	1224	1249	1196
10.25	1002	1026	1004	1103	1709	1438	1466	1091	1017	1550	1562	1264	1269	1001	1264	1956	1243	1156
10.5	910	900	787	955	1398	1038	1184	1079	760	1617	1560	1204	1277	1118	1245	1262	1286	1167
10.75	946	967	777	873	1291	984	1142	1062	772	1398	1543	1157	1284	1273	1238	1251	1507	1156
11	1081	976	1065	876	1291	1014	732	1274	711	1421	1428	1166	1336	1275	1362	1165	1476	1286
11.25	1093	952	921	905	1210	1189	1069	1290	767	1054	1650	1411	1220	1198	1424	1813	1313	1265
11.5	1166	975	954	884	1168	1161	1005	1042	746	1266	2141	1415	1436	1154	1343	1400	1253	1243
11.75	1505	966	943	968	1166	970	1174	994	982	1129	2063	1170	1391	1158	1319	1350	1289	1276
12	1029	1138	1231	792	1155	1047	1100	904	1238	1068	1711	1090	1265	1107	1237	1364	1276	1295
12.25	895	1163	907	895	1867	1116	851	952	960	1177	1464	1155	1398	1270	1342	1348	1372	1445
12.5	925	1256	828	891	1360	1300	936	971	816	1209	1303	1118	1260	1249	1382	1186	1251	1581
12.75	1100	1175	865	813	1192	1082	929	1095	1192	1180	1371	1086	1249	1258	1351	1229	1273	1454
13	1397	1290	1040	1006	1142	1035	1028	1086	710	1370	1283	1097	1456	1254	1420	1306	1341	1423
13.25	1225	957	898	855	1143	1094	1098	1038	901	1634	1932	1367	1473	1192	1503	1325	1885	1344
13.5	1096	970	933	860	1183	1129	1057	1044	858	1446	1706	1138	1558	1612	1452	1348	1530	1241
13.75	1192	974	832	838	1268	1351	991	1067	997	1293	1586	1187	1552	1276	1436	1386	1207	1235
14	1260	979	1003	996	1340	1185	769	1262	983	1263	1556	1225	1578	1262	1374	1409	1175	1420
14.25	1185	1109	1125	1149	1238	1236	1142	1031	810	1204	1414	1323	1730	1135	1673	1389	1437	1528
14.5	1258	1016	896	1026	1263	1010	923	1035	813	1308	1480	1389	1595	1136	1558	1298	1325	1302
14.75	1312	1014	999	861	1246	1160	884	1088	850	1197	1418	1290	1576	1390	1477	1312	1340	1202
15	1082	843	1062	812	1181	1094	906	1230	1097	1290	1632	1330	1581	1416	1372	1490	1420	1184
15.25	1206	991	996	910	1435	1182	874	909	930	1648	1361	1219	1739	1289	1437	1540	1325	1527
15.5	1109	849	1042	924	1266	1065	1016	1014	933	1333	1579	1106	1590	1254	1317	1402	1266	1342
15.75	1037	1084	1014	935	1224	1110	986	1021	861	1324	1697	1278	1608	1222	1379	1341	1567	1403
16	1335	1275	1239	1119	1225	1375	1007	1338	926	1301	1600	1499	1754	1239	1655	1585	1742	1435
16.25	1313	1054	1139	963	1447	1201	921	1213	918	1818	1650	1330	1582	1425	2157	1427	1466	1576
16.5	1117	1029	1163	985	1337	1512	967	1062	929	1429	1738	1184	1535	1552	1698	1444	1398	1654
16.75	1128	1090	1236	1006	1388	1338	1020	1130	1047	1390	1894	1538	1967	1258	1617	1431	1929	1435
17	1494	1671	1442	1350	1764	1569	1402	1424	1284	1399	1759	1575	1706	1519	1434	1866	1793	1488
17.25	1493	1202	1299	1277	1925	1489	1432	1447	1355	2118	2593	1885	1939	1753	2095	1937	1551	1670
17.5	1392	1193	1309	1238	1781	1403	1330	1116	1209	1974	2039	1757	2401	1944	1658	1741	2322	1962
17.75	1316	1191	1350	1202	1935	1474	1787	1148	1195	1950	2001	1826	2239	1769	1603	1728	2218	2121
18	1395	1197	1319	1157	2060	1310	1259	1401	1460	2132	1639	1730	2152	1844	1563	1588	2403	2215
18.25	1255	1116	1448	1067	1610	1145	1231	1350	1119	1931	1783	1847	2023	2002	1565	1673	2122	2215
18.5	1204	1003	1437	1165	1666	1120	1194	1304	1235	1977	1662	1721	1686	1752	1609	1705	2183	1991
18.75	1275	1018	1508	1149	1611	1222	1191	1538	1330	1855	1625	1371	1541	1852	1565	1784	2153	1657
19	1598	1171	1343	982	1775	1255	1025	1395	1221	1948	1758	1308	1289	1814	1701	1839	2097	1564
19.25	1200	1169	1018	1096	1771	1201	1246	1195	1258	1805	1994	1523	1553	1628	1681	1708	1917	1840
19.5	1414	1130	1153	1321	1680	1320	1025	1108	1303	1804	1851	1684	1633	1573	1819	1955	1625	2197
19.75	1617	1794	1154	1030	1617	1334	1149	1175	1127	1637	1779	1713	1588	1469	1860	2330	1917	2014
20	1208	1365	1476	1060	1671	1308	1178	1109	1092	1677	1572	1658	1609	1384	1761	1676	1784	1976
20.25	986	1099	1208	1265	1955	1290	1294	1253	960	1687	1490	1440	1578	1259	2209	1676	1485	1800
20.5	1071	1078	1040	1294	1959	1470	1337	1485	1314	1329	1566	1385	1686	1269	1757	1715	1424	1562
20.75	1065	1375	1037	1182	1743	1643	1438	1382	1060	1491	1561	1696	1629	1338	1772	1688	1554	1304
21	1198	941	1191	1175	1624	1764	988	1633	1151	1490	2537	1519	2199	1481	1816	1769	1586	1302
21.25	1129	1148	1154	1293	1612	1187	1076	1398	1104	1707	1690	1608	2198	1549	2384	1707	2079	1407
21.5	1204	1196	1273	1191	1703	949	1190	1270	1168	1706	2167	1813	1593	1694	2469	2395	1718	1539
21.75	1297	1002	1256	1305	1512	996	1077	1134	1097	1536	1939	1748	1590	1641	2227	2173	1715	1616
22	1228	1100	1273	1109	1529	1360	1518	1103	1046	1607	1673	1667	1561	1584	2324	2266	1682	1507
22.25	1346	1183	1218	1127	2014	1404	1274	1156	1291	1363	1477	1686	1278	1376	1635	1963	1760	1912
22.5	1322	1211	1260	1106	1743	1344	1202	1291	1267	1489	1428	1650	1321	1355	1475	1565	2157	2062
22.75	1305	1841	1303	1129	1685	1091	1117	1178	1032	1575	1422	1634	1306	1450	1456	1545	1788	1652
23	1244	1307	1268	1180	1605	1260	1296	1238	1096	1624	1643	1648	2051	1380	1666	1624	1990	1505
23.25	1242	1304	1503	1303	1712	1101	1504	1464	1245	1572	1590	1548	1499	1793	1583	1983	1749	1717
23.5	1200	1213	1209	1109	1597	1050	1133	1052	1152	1846	1136	1433	1937	1667	1759	1519	1330	1540
23.75	1355	1108	1141	1085	1859	919	1282	1028	1097	1749	1179	1651	2252	1560	1714	1446	1352	1649
24
Fig2 G Left
	F/F									Sp1-Lgr4-/-
Dark time	1254.71	1197.33	1216.88	1120.85	1632.19	1196.79	1171.06	1249.04	1130.31	1617.52	1695.85	1540.25	1636.31	1505.27	1677.17	1681.31	1751.06	1664.62
Light time	1146.81	1060.27	1015.33	955.979	1305.25	1145.96	1048.62	1109.15	918.333	1387.85	1592.88	1285.96	1487.73	1280.08	1446.38	1369.69	1383.75	1348.69
Fig2 H Left
	FF									Sp1-Lgr4-/-
0	0.783	0.833	0.791	0.81	0.784	0.759	0.808	0.791	0.808	0.73	0.736	0.791	0.762	0.735	0.752	0.754	0.789	0.779
0.25	0.811	0.833	0.812	0.787	0.797	0.796	0.792	0.795	0.791	0.721	0.765	0.796	0.785	0.729	0.75	0.732	0.824	0.771
0.5	0.814	0.84	0.779	0.803	0.815	0.793	0.833	0.799	0.784	0.766	0.736	0.778	0.812	0.738	0.774	0.735	0.793	0.76
0.75	0.815	0.828	0.809	0.82	0.835	0.805	0.821	0.806	0.795	0.781	0.784	0.777	0.822	0.694	0.743	0.742	0.816	0.732
1	0.817	0.82	0.804	0.77	0.813	0.771	0.792	0.798	0.778	0.769	0.745	0.733	0.797	0.738	0.752	0.76	0.801	0.745
1.25	0.804	0.81	0.77	0.769	0.792	0.749	0.796	0.771	0.795	0.746	0.768	0.759	0.798	0.726	0.743	0.741	0.805	0.76
1.5	0.8	0.799	0.803	0.783	0.765	0.791	0.778	0.75	0.796	0.738	0.727	0.802	0.79	0.718	0.748	0.758	0.798	0.756
1.75	0.821	0.836	0.787	0.778	0.768	0.822	0.795	0.766	0.778	0.738	0.761	0.797	0.789	0.729	0.745	0.761	0.795	0.745
2	0.791	0.842	0.811	0.797	0.763	0.754	0.799	0.787	0.799	0.758	0.742	0.787	0.768	0.709	0.772	0.775	0.79	0.746
2.25	0.828	0.838	0.791	0.796	0.778	0.774	0.791	0.791	0.787	0.752	0.757	0.799	0.758	0.759	0.744	0.749	0.817	0.78
2.5	0.848	0.839	0.778	0.8	0.781	0.773	0.773	0.795	0.782	0.735	0.749	0.759	0.775	0.717	0.711	0.779	0.795	0.769
2.75	0.83	0.805	0.769	0.806	0.787	0.782	0.767	0.798	0.817	0.765	0.746	0.795	0.746	0.768	0.726	0.748	0.792	0.745
3	0.787	0.833	0.767	0.768	0.801	0.763	0.778	0.776	0.81	0.776	0.772	0.786	0.745	0.778	0.704	0.757	0.798	0.758
3.25	0.807	0.81	0.74	0.8	0.79	0.787	0.783	0.784	0.792	0.767	0.796	0.816	0.771	0.742	0.726	0.763	0.792	0.768
3.5	0.813	0.814	0.762	0.796	0.789	0.787	0.768	0.783	0.811	0.755	0.787	0.799	0.792	0.716	0.739	0.749	0.78	0.782
3.75	0.816	0.859	0.759	0.791	0.785	0.787	0.779	0.742	0.777	0.758	0.811	0.784	0.775	0.759	0.745	0.734	0.775	0.782
4	0.81	0.823	0.744	0.811	0.769	0.8	0.814	0.767	0.787	0.775	0.77	0.772	0.774	0.728	0.764	0.731	0.782	0.78
4.25	0.858	0.826	0.766	0.783	0.79	0.781	0.823	0.771	0.816	0.758	0.805	0.779	0.752	0.721	0.769	0.729	0.775	0.782
4.5	0.813	0.86	0.768	0.814	0.792	0.783	0.821	0.771	0.808	0.798	0.806	0.794	0.762	0.702	0.74	0.704	0.795	0.79
4.75	0.809	0.818	0.756	0.842	0.779	0.768	0.787	0.772	0.782	0.767	0.783	0.767	0.752	0.705	0.737	0.721	0.793	0.784
5	0.791	0.82	0.768	0.791	0.794	0.765	0.81	0.752	0.78	0.783	0.798	0.804	0.754	0.755	0.773	0.721	0.79	0.795
5.25	0.792	0.829	0.742	0.787	0.769	0.764	0.783	0.781	0.787	0.759	0.751	0.738	0.766	0.717	0.737	0.691	0.769	0.769
5.5	0.792	0.806	0.719	0.791	0.769	0.778	0.787	0.765	0.814	0.726	0.744	0.72	0.742	0.715	0.741	0.673	0.759	0.758
5.75	0.792	0.783	0.737	0.794	0.763	0.778	0.758	0.725	0.783	0.729	0.754	0.706	0.724	0.675	0.734	0.713	0.732	0.743
6	0.782	0.81	0.736	0.769	0.749	0.765	0.728	0.779	0.748	0.7	0.75	0.71	0.714	0.675	0.733	0.691	0.722	0.741
6.25	0.782	0.822	0.726	0.759	0.739	0.778	0.731	0.735	0.776	0.733	0.769	0.707	0.719	0.692	0.716	0.702	0.744	0.741
6.5	0.813	0.783	0.725	0.745	0.772	0.799	0.738	0.805	0.775	0.761	0.762	0.745	0.747	0.695	0.741	0.699	0.759	0.747
6.75	0.797	0.849	0.719	0.745	0.773	0.774	0.733	0.765	0.764	0.777	0.756	0.762	0.743	0.71	0.717	0.677	0.75	0.746
7	0.782	0.844	0.73	0.783	0.765	0.791	0.78	0.814	0.775	0.783	0.767	0.771	0.75	0.697	0.756	0.74	0.745	0.76
7.25	0.806	0.839	0.736	0.74	0.775	0.725	0.751	0.77	0.813	0.86	0.791	0.741	0.756	0.727	0.738	0.688	0.776	0.778
7.5	0.824	0.837	0.752	0.741	0.774	0.735	0.743	0.778	0.8	0.852	0.778	0.791	0.774	0.71	0.745	0.731	0.781	0.764
7.75	0.81	0.825	0.769	0.749	0.752	0.717	0.75	0.783	0.796	0.758	0.752	0.745	0.737	0.745	0.739	0.729	0.794	0.765
8	0.803	0.792	0.737	0.753	0.766	0.783	0.787	0.802	0.797	0.808	0.816	0.745	0.741	0.748	0.725	0.706	0.787	0.773
8.25	0.761	0.792	0.728	0.779	0.741	0.737	0.756	0.772	0.817	0.787	0.814	0.784	0.738	0.7	0.727	0.748	0.753	0.751
8.5	0.815	0.811	0.735	0.787	0.769	0.743	0.736	0.787	0.816	0.83	0.803	0.775	0.757	0.712	0.731	0.729	0.746	0.768
8.75	0.782	0.828	0.787	0.801	0.76	0.783	0.768	0.777	0.826	0.785	0.807	0.763	0.752	0.765	0.765	0.71	0.764	0.775
9	0.787	0.847	0.787	0.823	0.773	0.792	0.714	0.787	0.812	0.835	0.807	0.758	0.75	0.71	0.71	0.748	0.776	0.773
9.25	0.782	0.858	0.791	0.799	0.765	0.773	0.701	0.818	0.74	0.756	0.805	0.696	0.732	0.717	0.701	0.744	0.781	0.756
9.5	0.797	0.861	0.757	0.812	0.752	0.777	0.707	0.805	0.787	0.775	0.822	0.777	0.738	0.688	0.736	0.74	0.773	0.756
9.75	0.792	0.797	0.706	0.819	0.75	0.758	0.725	0.792	0.766	0.793	0.833	0.777	0.715	0.684	0.732	0.733	0.766	0.745
10	0.826	0.787	0.724	0.759	0.755	0.765	0.72	0.792	0.748	0.801	0.822	0.814	0.755	0.684	0.747	0.748	0.766	0.766
10.25	0.787	0.823	0.754	0.843	0.74	0.778	0.742	0.805	0.803	0.762	0.822	0.754	0.783	0.689	0.73	0.751	0.762	0.782
10.5	0.782	0.808	0.723	0.806	0.75	0.748	0.722	0.812	0.783	0.778	0.833	0.735	0.738	0.697	0.716	0.746	0.773	0.814
10.75	0.787	0.792	0.706	0.782	0.743	0.731	0.77	0.792	0.85	0.782	0.819	0.757	0.726	0.732	0.712	0.79	0.799	0.798
11	0.769	0.801	0.756	0.814	0.76	0.772	0.763	0.792	0.781	0.754	0.787	0.761	0.75	0.754	0.745	0.78	0.809	0.805
11.25	0.787	0.806	0.736	0.818	0.76	0.783	0.733	0.804	0.831	0.732	0.804	0.771	0.744	0.704	0.725	0.751	0.794	0.787
11.5	0.796	0.81	0.738	0.797	0.763	0.738	0.707	0.837	0.81	0.754	0.808	0.771	0.778	0.696	0.71	0.793	0.78	0.779
11.75	0.79	0.821	0.757	0.801	0.75	0.749	0.782	0.782	0.827	0.734	0.827	0.709	0.747	0.728	0.721	0.789	0.794	0.768
12	0.812	0.828	0.812	0.781	0.76	0.745	0.798	0.797	0.839	0.747	0.773	0.74	0.783	0.688	0.709	0.796	0.794	0.779
12.25	0.771	0.876	0.787	0.787	0.775	0.772	0.792	0.801	0.798	0.771	0.769	0.696	0.754	0.728	0.714	0.781	0.797	0.807
12.5	0.798	0.882	0.737	0.772	0.768	0.725	0.75	0.849	0.787	0.799	0.788	0.729	0.746	0.733	0.719	0.797	0.809	0.807
12.75	0.82	0.857	0.776	0.787	0.784	0.81	0.814	0.801	0.812	0.78	0.772	0.702	0.739	0.695	0.745	0.778	0.809	0.787
13	0.836	0.85	0.759	0.81	0.763	0.801	0.787	0.812	0.823	0.822	0.776	0.74	0.765	0.72	0.767	0.752	0.797	0.772
13.25	0.863	0.842	0.745	0.762	0.723	0.764	0.754	0.782	0.848	0.762	0.793	0.822	0.819	0.722	0.746	0.77	0.822	0.775
13.5	0.815	0.796	0.741	0.777	0.82	0.764	0.772	0.814	0.827	0.795	0.804	0.714	0.784	0.731	0.784	0.778	0.784	0.761
13.75	0.836	0.826	0.737	0.814	0.746	0.76	0.805	0.81	0.787	0.771	0.822	0.75	0.799	0.711	0.755	0.766	0.762	0.783
14	0.838	0.81	0.754	0.82	0.76	0.795	0.783	0.804	0.787	0.75	0.826	0.777	0.775	0.695	0.752	0.773	0.776	0.794
14.25	0.827	0.839	0.787	0.832	0.793	0.782	0.782	0.816	0.795	0.759	0.78	0.792	0.799	0.706	0.733	0.766	0.803	0.763
14.5	0.838	0.819	0.745	0.819	0.774	0.792	0.776	0.797	0.782	0.779	0.785	0.782	0.785	0.714	0.737	0.756	0.767	0.801
14.75	0.835	0.848	0.758	0.792	0.755	0.796	0.767	0.809	0.758	0.735	0.783	0.767	0.772	0.76	0.733	0.763	0.777	0.809
15	0.801	0.825	0.778	0.756	0.748	0.812	0.816	0.778	0.782	0.767	0.829	0.742	0.775	0.727	0.73	0.785	0.797	0.814
15.25	0.821	0.825	0.754	0.763	0.784	0.756	0.787	0.775	0.787	0.795	0.745	0.717	0.788	0.719	0.696	0.789	0.787	0.826
15.5	0.769	0.825	0.738	0.759	0.774	0.741	0.792	0.76	0.848	0.768	0.781	0.715	0.778	0.695	0.725	0.773	0.76	0.805
15.75	0.787	0.863	0.741	0.822	0.765	0.741	0.772	0.796	0.806	0.797	0.804	0.758	0.788	0.717	0.737	0.8	0.796	0.773
16	0.839	0.852	0.749	0.856	0.769	0.78	0.787	0.78	0.814	0.775	0.809	0.774	0.777	0.729	0.727	0.785	0.803	0.769
16.25	0.802	0.827	0.814	0.796	0.779	0.783	0.777	0.817	0.812	0.822	0.819	0.742	0.778	0.73	0.733	0.771	0.784	0.79
16.5	0.805	0.819	0.791	0.778	0.795	0.787	0.792	0.832	0.801	0.758	0.808	0.722	0.751	0.74	0.726	0.787	0.756	0.777
16.75	0.783	0.849	0.791	0.805	0.749	0.783	0.796	0.806	0.796	0.778	0.811	0.752	0.758	0.695	0.723	0.794	0.796	0.774
17	0.8	0.838	0.823	0.832	0.744	0.777	0.798	0.852	0.845	0.794	0.791	0.75	0.801	0.7	0.712	0.777	0.785	0.805
17.25	0.797	0.83	0.791	0.798	0.751	0.79	0.78	0.801	0.84	0.809	0.831	0.738	0.796	0.73	0.758	0.796	0.79	0.829
17.5	0.817	0.843	0.783	0.805	0.759	0.77	0.791	0.805	0.83	0.799	0.805	0.73	0.777	0.728	0.73	0.769	0.821	0.821
17.75	0.799	0.839	0.783	0.795	0.765	0.77	0.78	0.787	0.81	0.782	0.789	0.762	0.767	0.739	0.711	0.763	0.797	0.808
18	0.791	0.826	0.761	0.803	0.775	0.801	0.784	0.799	0.809	0.775	0.774	0.754	0.735	0.731	0.721	0.761	0.781	0.818
18.25	0.764	0.803	0.754	0.808	0.775	0.783	0.76	0.791	0.794	0.77	0.791	0.734	0.753	0.747	0.727	0.736	0.783	0.793
18.5	0.748	0.801	0.77	0.795	0.785	0.799	0.791	0.805	0.814	0.799	0.777	0.747	0.744	0.727	0.754	0.749	0.793	0.803
18.75	0.761	0.814	0.761	0.779	0.766	0.784	0.784	0.808	0.795	0.774	0.765	0.717	0.716	0.722	0.724	0.757	0.806	0.813
19	0.778	0.823	0.751	0.756	0.752	0.791	0.806	0.811	0.8	0.779	0.774	0.73	0.697	0.723	0.741	0.782	0.804	0.83
19.25	0.787	0.815	0.72	0.791	0.764	0.787	0.801	0.817	0.813	0.773	0.773	0.742	0.724	0.702	0.736	0.768	0.794	0.824
19.5	0.801	0.846	0.774	0.826	0.783	0.792	0.79	0.81	0.791	0.753	0.757	0.792	0.765	0.726	0.742	0.799	0.793	0.832
19.75	0.799	0.87	0.75	0.796	0.789	0.796	0.783	0.814	0.803	0.765	0.749	0.747	0.761	0.714	0.757	0.811	0.826	0.834
20	0.775	0.832	0.78	0.8	0.796	0.774	0.775	0.802	0.799	0.743	0.733	0.73	0.751	0.702	0.741	0.789	0.824	0.823
20.25	0.767	0.816	0.795	0.809	0.785	0.783	0.743	0.815	0.79	0.749	0.792	0.738	0.733	0.695	0.761	0.792	0.796	0.84
20.5	0.764	0.826	0.742	0.82	0.757	0.794	0.754	0.826	0.794	0.734	0.79	0.709	0.738	0.707	0.711	0.793	0.775	0.834
20.75	0.76	0.817	0.755	0.802	0.733	0.813	0.775	0.822	0.79	0.743	0.787	0.735	0.728	0.75	0.73	0.795	0.802	0.836
21	0.817	0.86	0.763	0.783	0.726	0.787	0.779	0.804	0.81	0.774	0.818	0.742	0.754	0.743	0.744	0.777	0.804	0.828
21.25	0.761	0.832	0.754	0.801	0.731	0.78	0.771	0.809	0.813	0.768	0.759	0.752	0.731	0.734	0.737	0.807	0.835	0.849
21.5	0.795	0.839	0.775	0.81	0.756	0.772	0.791	0.762	0.776	0.802	0.82	0.738	0.711	0.732	0.754	0.816	0.817	0.843
21.75	0.795	0.801	0.768	0.801	0.743	0.757	0.775	0.754	0.791	0.804	0.793	0.74	0.706	0.708	0.746	0.827	0.814	0.811
22	0.787	0.812	0.779	0.753	0.732	0.761	0.762	0.814	0.861	0.79	0.786	0.717	0.727	0.736	0.754	0.787	0.806	0.821
22.25	0.798	0.827	0.759	0.787	0.773	0.762	0.787	0.82	0.798	0.766	0.775	0.732	0.694	0.702	0.728	0.789	0.803	0.834
22.5	0.787	0.814	0.768	0.799	0.781	0.791	0.773	0.806	0.814	0.767	0.787	0.714	0.704	0.691	0.717	0.755	0.804	0.822
22.75	0.783	0.812	0.772	0.783	0.779	0.804	0.783	0.801	0.775	0.776	0.787	0.724	0.711	0.722	0.741	0.751	0.808	0.812
23	0.779	0.834	0.75	0.802	0.764	0.775	0.783	0.811	0.801	0.805	0.771	0.711	0.74	0.709	0.742	0.773	0.801	0.816
23.25	0.821	0.834	0.768	0.787	0.774	0.819	0.794	0.782	0.79	0.776	0.781	0.756	0.732	0.732	0.739	0.799	0.808	0.82
23.5	0.787	0.783	0.767	0.787	0.784	0.778	0.787	0.768	0.787	0.771	0.758	0.715	0.741	0.717	0.741	0.758	0.79	0.81
23.75	0.794	0.799	0.77	0.795	0.774	0.782	0.783	0.761	0.798	0.826	0.742	0.733	0.752	0.703	0.752	0.762	0.761	0.83
24
Fig2 H Left
	FF									Sp1-Lgr4-/-
Dark time	0.796688	0.82375	0.767458	0.795	0.775938	0.782813	0.786458	0.7885	0.797146	0.76525	0.7715	0.755979	0.751229	0.723917	0.741854	0.759438	0.795479	0.794896
Light time	0.803083	0.828146	0.756021	0.790458	0.762479	0.768542	0.763229	0.797208	0.801146	0.77925	0.796813	0.750667	0.761208	0.714813	0.731667	0.756833	0.780479	0.780563
Fig2 I Left
	F/F									Sp1-Lgr4-/-
0	625	167	1055	23	54	98	21	50	300	4593	4599	574	0	1425	5880	1105	3092	1596
0.25	470	76	2453	78	216	3288	97	586	2912	4597	1537	617	679	1	2664	4235	3752	1197
0.5	634	128	1126	1498	511	2502	1608	1707	1771	7254	1377	467	539	0	666	1613	3388	2423
0.75	1337	136	377	2033	2102	1087	765	3	0	7232	1656	1344	2952	10	0	5981	1505	470
1	383	398	103	394	3158	0	114	1572	17	7118	208	295	1303	154	2736	6774	2908	0
1.25	70	210	14	0	515	0	22	15	6	6083	0	6504	1624	115	1107	2231	1347	8
1.5	140	1262	257	138	124	0	29	0	39	5840	0	3506	1438	173	1179	262	390	333
1.75	0	324	876	0	135	395	68	56	968	4718	0	1309	2472	3086	1404	1746	1326	11300
2	0	63	1709	0	1438	0	1760	280	743	2407	503	68	2672	5996	5192	849	4464	9517
2.25	1034	17	199	31	1657	202	669	763	54	74	1077	434	3464	5271	5337	17	7406	7609
2.5	1151	1438	66	0	948	0	22	3	2	360	512	4620	2919	154	2183	226	1067	1919
2.75	147	306	3419	8	491	0	0	1483	456	1256	0	338	2040	0	268	65	2002	8
3	3	42	2885	148	500	123	3	2239	1124	552	1075	104	820	99	1096	3492	3997	811
3.25	65	897	1856	82	1118	732	0	2594	492	1064	2949	2368	384	76	1168	5496	5356	1466
3.5	677	0	2301	1	5986	166	0	26	41	3413	4853	427	0	587	202	5187	3939	3090
3.75	485	2	538	176	3300	0	482	2	5	6269	4929	7224	0	208	3173	4688	1096	6569
4	27	16	9	1366	255	3762	464	0	2	5245	3298	7758	3818	1063	513	2678	8497	10693
4.25	2786	711	106	550	2749	3661	451	248	1811	1798	3788	3056	4036	8937	322	3994	5258	3439
4.5	3816	1193	358	81	1746	1219	2595	890	346	4399	922	107	1621	5330	1162	273	2840	4076
4.75	1626	1960	674	2704	2240	18	3715	0	529	6627	14	222	2835	1206	1490	319	2212	2476
5	395	3075	1290	2901	2588	0	2863	0	2071	6495	362	4562	2331	5327	3363	87	3996	2593
5.25	0	2468	1346	1312	1641	0	352	0	1399	4926	0	91	220	463	14	0	1797	825
5.5	0	0	0	2446	49	0	0	0	1008	2686	0	0	19	13	2	0	478	0
5.75	17	0	0	2	251	0	11	896	147	13479	487	12	3	0	274	0	17	141
6	238	0	0	0	1260	0	0	451	8	8858	27	634	3	35	447	0	151	6
6.25	3	0	0	0	12	0	24	0	45	13304	2903	1	0	47	296	0	0	8
6.5	0	0	0	0	1	1054	0	0	8	2795	4671	1	0	19	599	0	0	116
6.75	52	284	0	0	0	1117	107	49	2	84	0	314	191	33	5	0	0	3552
7	2000	0	5	146	92	0	644	7176	223	782	485	6	0	1858	23	0	31	1430
7.25	2	0	0	2	1151	6	0	23	0	1867	237	939	0	1654	5	0	1529	656
7.5	1404	0	0	2	860	0	0	718	1628	1882	0	1	0	1898	10	0	964	0
7.75	1676	0	0	711	54	0	1	485	382	1588	0	132	226	0	2995	0	0	1
8	331	0	0	0	52	0	112	27	372	0	2	74	0	0	1742	0	0	25
8.25	60	0	0	1	572	0	10	0	0	73	0	0	0	0	232	0	3	0
8.5	2	0	19	9	667	29	149	21	0	31	1	1141	3	204	1	0	0	58
8.75	5	0	0	17	413	888	2015	5	0	588	1582	69	0	1650	465	0	0	389
9	0	584	621	134	15	93	328	1389	0	0	19	13	0	0	0	633	550	758
9.25	0	1007	1068	135	49	8	335	0	0	8	1450	50	0	0	0	269	298	77
9.5	0	1123	0	0	12	0	4168	95	4	1151	7	1717	0	1282	0	595	4	10
9.75	236	0	0	2	24	213	4630	2946	0	466	1310	972	9	0	844	0	993	35
10	175	0	0	207	174	0	433	4208	0	66	142	1094	981	0	12	0	373	218
10.25	0	3	0	0	47	0	121	592	1355	63	0	0	0	0	11	366	0	969
10.5	0	0	0	17	330	0	5	8	45	49	336	0	0	3	22	0	615	171
10.75	736	0	0	6	853	0	126	72	165	39	0	39	0	1	0	0	921	3
11	0	26	0	7	3490	626	1078	1249	681	124	0	36	0	795	0	0	81	0
11.25	1	0	0	8	39	41	74	8	144	1906	0	207	6	0	2	0	0	1
11.5	659	5	0	474	1	0	180	25	935	2136	108	1224	0	0	267	0	0	34
11.75	1113	14	738	616	41	0	552	0	6	1922	14	0	0	0	0	841	0	3047
12	96	337	0	313	1	0	60	0	2932	491	1199	0	0	0	0	775	10	3290
12.25	533	257	0	0	815	0	34	517	1170	241	222	195	0	442	488	12	167	1122
12.5	2	5	0	59	660	38	75	65	664	206	161	41	2053	30	217	32	89	6488
12.75	176	0	0	0	0	210	48	0	8	697	351	627	1307	57	8	206	0	11624
13	481	786	0	0	0	2464	0	0	3421	1068	229	515	98	34	12	20	23	15179
13.25	178	47	14	104	2	995	0	0	112	123	6	0	0	23	15	0	1427	14106
13.5	0	0	5	103	1	0	28	11	412	103	22	0	0	30	17	5	379	14801
13.75	0	0	0	2	0	511	210	0	12107	210	155	18	2	35	87	0	0	13981
14	0	0	11	872	977	272	795	624	7	4	385	200	270	10	384	0	0	9297
14.25	0	354	40	624	176	2849	25	2287	240	15	0	122	102	912	367	378	280	9403
14.5	165	4	0	404	0	1340	84	5671	1	76	0	0	0	18	5	0	12	10287
14.75	271	0	0	2	0	2179	85	13334	72	400	23	0	0	13	13	154	139	10620
15	0	6	0	75	0	1417	90	8305	15	446	1573	402	0	18	24	574	139	10650
15.25	11	58	0	3555	688	0	2	254	11	0	1619	267	0	3	0	0	0	5720
15.5	0	17	0	1351	0	0	3	1310	90	6	1745	1	12	7	674	0	0	1
15.75	387	6	3	103	865	2	79	2963	9	508	1951	403	605	17	0	0	12	0
16	0	425	116	1913	12102	202	20	3397	104	79	1462	631	0	1489	0	35	786	3
16.25	9	5	0	1995	484	134	0	3439	59	696	1480	66	0	3054	71	0	0	626
16.5	5	2	0	1315	2355	468	150	1428	17	801	939	1623	0	370	337	0	0	27
16.75	18	0	0	290	1136	5239	485	2264	21	186	2	1740	6	0	0	0	865	0
17	1195	1001	1669	1047	4209	762	2008	2721	1124	559	0	24	900	8	371	336	1289	12033
17.25	2044	1028	71	586	1434	1333	2799	2304	428	1049	0	2152	0	5748	235	0	95	17694
17.5	1314	1703	622	2267	9326	38	2086	1335	436	2863	1196	7608	800	951	1104	884	4857	3054
17.75	688	201	1199	2041	4753	428	2140	1557	1901	5145	36	4393	414	309	430	700	8246	4726
18	316	312	2587	850	6850	2089	1441	0	2298	6815	1405	1152	728	3035	224	318	8724	17483
18.25	22	130	2316	217	11205	386	510	0	701	5665	469	5440	179	1	236	15	5834	6726
18.5	0	1069	2902	662	3861	211	987	0	10	5827	287	3226	451	244	29	250	9399	14682
18.75	1304	462	2414	1091	40	1028	2857	262	1251	2722	1	69	203	687	607	192	6073	14980
19	3439	511	813	941	542	5	1580	0	71	1063	1424	49	1441	589	230	0	5323	4475
19.25	193	489	0	1523	1207	2	1809	0	582	684	110	1075	160	308	2003	781	1687	1352
19.5	1746	2531	0	866	2639	212	1646	5	362	1752	399	462	320	53	420	3932	1448	665
19.75	1359	393	1117	20	5403	1862	193	241	586	8825	1608	0	1003	2184	0	21	2609	588
20	295	182	1777	144	3015	4853	36	0	373	7479	1000	1374	1458	0	1033	88	214	5201
20.25	185	750	1016	3	1911	8388	100	231	2007	5713	508	199	78	2381	259	223	294	6638
20.5	158	2390	2	152	254	1924	120	1990	2790	3403	37	1148	366	314	175	160	196	1848
20.75	486	1089	90	503	54	3279	11	2986	3096	3189	539	1410	2233	1335	31	462	652	1232
21	1120	316	18	161	170	1525	68	2551	548	4304	1054	8679	1366	976	2331	320	613	3
21.25	151	245	122	179	432	863	526	8	1082	1346	4037	6181	1460	6699	5066	390	3435	81
21.5	11	858	4749	1436	884	374	1150	0	586	123	2235	3904	262	8298	6880	2970	87	625
21.75	117	475	4894	2792	1711	3	546	227	145	3069	771	2665	972	3828	3369	2053	501	350
22	228	228	177	0	5221	0	53	2297	402	9457	2516	794	2617	3252	2310	2053	836	3365
22.25	653	857	0	129	6173	0	1500	3511	370	8017	3303	48	2831	38	4624	2109	4583	8821
22.5	1027	2432	8	4341	2655	329	1835	455	412	3783	3030	1094	3984	0	1155	1446	6598	1211
22.75	48	3223	0	915	1691	101	0	0	850	1579	6425	69	3536	20	73	954	2427	181
23	0	2127	154	2043	1271	0	41	2172	3813	207	7161	863	4033	1512	1253	674	2274	14
23.25	0	2326	351	534	3355	813	215	10850	2415	942	2595	11	4046	12	38	1011	362	368
23.5	5	1346	46	8	522	11	1217	2044	3756	509	1905	2685	4469	2130	206	3154	11	872
23.75	593	1358	261	10	2081	391	737	0	9371	2076	1860	4384	5066	287	3	4388	26	4521
24
Fig2 I Left
	F/F									Sp1-Lgr4-/-
Dark time	611.333	853.917	1017.31	739.417	2019.15	956.292	735.188	1527.77	1127.5	2840.33	1642.19	1937.25	1696.9	1622.44	1783.71	1651.71	3517.52	4104.88
Light time	338.875	193.5	129.188	448.229	1045.69	519.917	549.958	900.896	653.417	527.667	584.375	618.583	166.417	480.354	502.812	141.979	3881.17	1161.54
Fig2 J Left
	F/F									Sp1-Lgr4-/-
0	7.085	7.204	8.302	6.041	7.547	6.437	7.336	6.542	10.734	8.481	10.242	10.956	8.696	11.017	11.256	9.78	10.932	8.666
0.25	6.38	9.031	8.466	6.217	9.866	5.664	7.653	7.424	10.038	9.731	11.707	9.268	9.158	9.497	7.185	9.728	9.783	8.243
0.5	8.099	6.678	7.336	6.871	9.393	6.529	7.697	8.301	9.198	8.511	11.28	9.309	9.168	8.516	7.569	9.779	7.537	8.224
0.75	7.713	6.756	6.889	7.478	8.621	7.228	7.91	7.219	8.279	10	13.438	7.547	9.105	9.233	8.064	10.186	6.819	8.292
1	8.32	5.845	7.3	6.398	7.535	5.892	8.467	6.072	7.752	10.242	10.667	8.044	9.759	9.262	9.146	13.731	6.85	8.052
1.25	7.099	5.903	7.266	6.018	6.391	6.325	7.501	6.55	9.097	10.736	10.138	7.545	12.81	11.028	9.553	9.253	6.848	8.264
1.5	7.311	7.047	7.538	6.731	6.921	6.338	6.54	6.385	8.629	8.489	10.211	6.812	12.329	9.721	10.252	7.622	6.559	9.312
1.75	7.098	6.305	6.35	5.886	7.92	6.543	7.117	5.881	8.931	9.734	9.584	8.049	10.275	8.796	10.224	7.987	7.581	9.352
2	7.297	6.054	7.533	5.481	6.311	6.759	7.272	6.717	9.104	9.007	10.647	7.819	9.446	9.294	10.938	8.441	7.759	9.132
2.25	8.224	6.559	7.464	6.045	6.925	6.739	7.332	5.688	11.523	9.731	12.122	8.861	9.653	10.268	12.354	9.978	6.843	9.768
2.5	8.08	6.406	7.151	6.358	6.749	5.838	8.037	5.856	10.548	9.011	9.098	9.265	10.4	8.04	8.643	9.93	6.854	13.518
2.75	7.85	6.045	6.719	5.72	6.558	5.484	8.052	7.461	8.45	10.714	9.6	8.757	10.469	8.283	8.516	10.273	9.336	11.723
3	6.717	5.364	9.182	5.895	7.506	5.828	8.094	7.163	9.57	9.008	9.126	8.553	8.23	8.583	8.659	9.748	9.222	11.304
3.25	7.699	5.883	8.291	6.239	7.08	6.239	10.02	5.361	9.768	8.754	10.409	11.008	10.182	8.555	9.744	12.826	10.291	9.164
3.5	7.151	6.073	8.495	5.865	7.265	5.898	6.919	6.701	11.569	10.681	14.245	11.974	9.075	9.304	10.601	11.687	8.046	8.236
3.75	7.553	6.937	8.6	6.238	7.462	6.737	5.945	5.554	10.726	11.682	14.181	10.682	9.771	9.803	10.217	11.738	9.976	8.272
4	6.555	6.025	5.559	8.002	7.35	5.979	5.925	6.228	11.175	11.845	11.125	10.945	12.546	9.785	9.982	8.679	9.797	9.863
4.25	7.844	8.366	7.084	6.227	9.552	7.614	5.592	8.56	11.221	11.757	8.872	10.262	10.86	11.464	14.441	11.72	10.715	12.819
4.5	9.465	7.63	6.541	6.003	8.11	8.808	7.53	7.715	10.163	10.026	11.458	8.556	8.785	10.981	11.062	10.2	10.704	12.787
4.75	8.508	8.095	6.706	7.065	8.093	7.418	5.99	6.026	9.86	9.276	10.831	8.052	8.663	9.299	10.679	10.179	9	10.168
5	7.067	10.064	7.844	7.658	6.733	8.425	5.203	7.45	10.331	10.489	12.627	9.52	12.688	10.223	11.734	12.671	9.752	11.71
5.25	5.943	9.173	7.274	7.377	6.493	7.226	5.023	7.2	8.946	9.701	10.211	10.93	7.575	8.071	10.006	8.69	9.253	8.259
5.5	6.74	7.221	5.755	7.285	6.932	6.254	5.562	8.336	7.607	8.566	7.798	7.326	7.606	8.582	8.302	8.015	7.578	7.149
5.75	6.39	6.347	5.412	7.95	7.119	5.685	6.361	7.254	7.939	8.035	7.63	7.586	7.355	7.522	8.276	8.067	6.331	7.577
6	6.382	6.056	5.928	6.248	6.879	5.516	7.512	6.186	7.594	8.052	8.467	7.567	7.822	7.557	7.832	7.798	6.308	7.578
6.25	6.376	6.173	5.383	5.901	6.746	4.88	5.78	7.576	7.593	8.815	8.727	7.065	8.243	7.995	8.225	8.001	6.811	6.956
6.5	5.933	6.391	6.323	5.822	7.669	4.972	5.214	6.743	7.427	8.998	10.244	7.107	8.471	8.486	8.212	7.595	6.785	9.819
6.75	5.99	6.777	6.191	5.193	9.565	5.537	5.606	7.251	8.643	7.6	10.205	8.535	8.47	7.615	7.991	7.956	6.537	9.774
7	6.319	5.838	6.316	6.525	7.837	7.826	6.922	6.606	7.89	7.77	9.324	7.342	8.079	7.581	8.215	10.956	6.565	8.187
7.25	6.554	5.326	5.934	5.663	6.361	4.5	5.39	6.401	8.633	8.338	8.903	7.577	8.225	6.823	10.884	6.726	9.23	8.206
7.5	9.07	5.493	6.946	5.364	5.738	4.294	6.507	6.431	7.109	8.316	8.899	8.831	8.232	7.589	10.178	6.296	8.042	7.621
7.75	7.868	5.868	6.894	5.74	5.58	5.204	7.53	6.061	7.409	8.011	9.106	7.071	8.904	9.305	10.199	6.517	7.536	7.599
8	7.552	5.679	5.405	4.813	7.477	6.016	7.853	5.657	7.616	7.312	10.042	7.062	9.799	8.792	7.838	7.878	8.048	8.693
8.25	5.785	6.054	6.14	6.538	5.982	6.074	6.149	5.494	7.566	7.819	7.844	8.064	8.193	8.027	8.235	7.755	8.04	8.106
8.5	6.535	6.754	6.351	6.519	6.959	5.888	5.376	5.653	7.264	8.816	7.901	8.039	9.743	7.053	8.645	10.376	7.606	7.162
8.75	5.948	6.009	6.534	5.924	8.419	7.316	5.989	6.339	6.697	8.33	7.816	7.571	9.488	9.499	9.112	10.005	9.015	7.176
9	6.156	6.88	5.948	5.35	6.344	5.17	6.321	6.51	7.711	8.031	7.782	8.017	7.6	8.764	10.002	7.351	8.535	8.718
9.25	5.986	7.106	8.444	4.696	6.528	4.97	6.954	5.219	7.064	8.788	8.856	7.81	7.408	8.077	8.462	7.837	6.833	8.666
9.5	5.953	6.714	4.986	5.542	5.99	4.957	6.728	6.52	7.04	8.085	8.895	7.594	8.272	7.537	10.216	7.402	6.353	10.185
9.75	5.971	5.511	5.161	6.067	6.354	5.211	5.976	5.148	7.107	8.298	8.865	8.255	8.399	8.066	9.797	7.801	6.804	9.679
10	7.136	5.19	6.2	4.849	6.943	4.831	6.181	5.557	6.337	8.31	8.855	8.616	11.294	7.526	8.936	7.804	7.053	7.582
10.25	6.129	6.047	6.358	6.376	6.733	6.527	8.636	8.823	10.504	9.728	9.21	8.002	7.793	6.835	8.221	12.431	6.32	7.553
10.5	5.597	5.388	5.161	5.725	6.879	4.99	6.185	7.27	8.321	9.982	9.112	7.792	8.235	7.557	8.232	8.058	7.059	7.617
10.75	5.783	5.886	5.194	5.367	6.901	4.806	5.986	6.558	7.804	8.592	9.129	7.307	8.393	8.265	8.217	7.627	7.537	7.604
11	6.738	5.884	6.73	5.213	7.915	4.458	6.168	4.505	7.75	8.999	8.731	7.328	8.494	8.074	8.71	7.18	7.535	8.66
11.25	6.685	5.705	5.948	5.36	7.916	4.972	7.141	6.247	7.397	6.841	9.918	8.772	7.811	8.025	9.316	11.521	6.881	8.224
11.5	7.064	5.82	6.151	5.347	6.717	4.988	6.75	6.006	7.2	8.019	12.812	8.794	8.87	7.804	8.939	8.503	6.841	8.257
11.75	9.17	5.705	5.956	5.836	6.328	6.033	5.964	6.896	7.268	7.311	12.108	7.797	8.879	7.553	8.669	8.24	8.076	8.662
12	6.132	6.674	7.334	4.871	5.779	7.483	6.338	6.383	7.119	6.813	10.614	7.011	7.764	7.564	8.247	8.257	7.572	8.231
12.25	5.568	6.517	5.544	5.47	5.915	5.838	6.728	5.149	11.185	7.32	9.124	7.811	8.855	8.28	8.897	8.292	8.329	9.736
12.5	5.591	7.007	5.349	5.534	6.346	5.186	7.474	5.724	8.145	7.304	7.959	7.278	8.044	8.094	9.102	7.177	7.562	8.685
12.75	6.507	6.704	5.348	4.968	6.537	7.087	6.518	5.537	7.289	7.27	8.52	7.303	8.042	8.52	8.64	7.587	6.85	8.685
13	8.124	7.406	6.546	6.007	6.541	4.339	6.171	6.057	7.096	8.081	7.931	7.052	9.107	8.256	8.863	8.291	6.813	8.229
13.25	6.951	5.538	5.744	5.367	6.505	5.711	6.721	6.317	7.072	10.259	11.733	8.061	8.722	7.825	9.607	8.241	6.356	8.226
13.5	6.509	5.872	5.993	5.313	6.544	5.327	6.712	6.209	7.435	8.772	10.249	7.535	9.559	10.472	8.898	8.323	8.325	10.67
13.75	6.936	5.727	5.374	4.981	6.714	5.984	8.068	6.058	7.783	8.039	9.354	7.555	9.37	8.485	9.081	8.664	7.305	10.037
14	7.322	5.847	6.353	5.888	7.654	6.038	7.121	4.7	8.135	8.032	9.146	7.568	9.767	8.55	8.717	8.743	7.548	9.151
14.25	6.956	6.438	6.876	6.712	6.336	4.981	7.334	6.925	7.767	7.586	8.707	8.043	10.451	7.592	10.848	8.682	6.849	8.317
14.5	7.313	6.014	5.729	6.072	6.299	5.029	6.114	5.671	7.608	8.061	9.066	8.536	9.773	7.52	10.051	8.208	7.548	8.748
14.75	7.646	5.833	6.296	5.237	6.587	5.307	6.931	5.578	7.447	7.746	8.701	8.055	9.786	8.747	9.569	8.225	7.545	8.286
15	6.523	4.955	6.558	5.132	7.327	6.511	6.752	5.57	7.025	8.054	9.566	8.532	9.785	9.245	8.924	9.125	7.576	9.18
15.25	7.12	5.834	6.31	5.707	5.744	5.685	7.323	5.344	8.435	9.993	8.701	8.05	10.626	8.493	9.728	9.391	8.797	10.24
15.5	6.907	4.991	6.715	5.816	6.515	5.676	6.7	5.844	7.599	8.313	9.707	7.318	9.81	8.496	8.622	8.697	9.814	9.754
15.75	6.337	6.149	6.513	5.516	6.561	5.352	6.723	5.913	7.595	8.014	10.196	8.054	9.824	8.072	8.901	8.087	8.491	9.765
16	7.748	7.309	7.892	6.388	8.244	5.662	8.471	5.99	7.63	8.05	9.563	9.293	10.833	8.067	10.799	9.717	8.551	9.777
16.25	7.903	6.189	6.774	5.829	7.448	5.67	7.121	5.488	8.815	10.726	9.765	8.53	9.759	9.269	13.986	8.873	9.037	10.627
16.5	6.705	6.091	7.08	6.082	6.494	5.652	8.834	5.829	8.259	9.015	10.402	7.771	9.757	9.977	11.093	8.826	8.534	10.209
16.75	6.926	6.261	7.525	6.039	6.94	6.342	8.024	6.177	8.601	8.582	11.293	9.761	12.403	8.521	10.607	8.684	8.068	9.999
17	9.01	9.702	8.499	7.884	8.801	7.763	8.992	8.091	10.583	8.493	10.712	10.016	10.278	10.234	9.526	11.527	8.532	10.41
17.25	9.032	7.039	7.911	7.721	8.817	8.341	8.978	8.299	11.281	12.663	15.171	12.144	11.742	11.405	13.212	11.733	10.943	12.568
17.5	8.259	6.898	8.037	7.426	6.95	7.365	8.421	7.791	10.517	11.92	12.243	11.425	14.841	12.671	10.787	10.848	11.411	10.911
17.75	7.947	6.911	8.287	7.291	7.143	7.364	9.011	10.669	11.575	11.983	12.201	11.457	13.976	11.395	10.655	10.831	11.467	10.922
18	8.494	7.037	8.287	6.957	8.437	8.955	7.916	7.531	12.198	13.194	10.154	10.961	13.921	11.978	10.266	9.982	11.918	10.665
18.25	7.863	6.712	9.165	6.379	8.288	7.037	6.97	7.471	9.787	12.01	10.854	11.96	12.824	12.777	10.213	10.817	10.522	11.787
18.5	7.677	6.045	8.944	7.067	7.878	7.523	6.718	7.102	10.016	11.934	10.265	10.979	10.801	11.435	10.192	10.856	10.978	14.087
18.75	8.013	6.055	9.474	7.079	9.434	8.158	7.315	7.225	9.594	11.495	10.165	9.055	10.193	12.161	10.25	11.254	10.939	14.385
19	9.866	6.905	8.53	6.202	8.497	7.321	7.485	6.18	10.394	12.007	10.891	8.502	8.71	11.899	10.929	11.304	9.303	11.667
19.25	7.336	6.947	6.697	6.673	7.304	7.578	7.122	7.416	10.428	11.197	12.373	9.778	10.167	10.94	10.863	10.656	9.497	10.006
19.5	8.519	6.513	7.142	7.763	6.74	7.937	7.882	6.239	9.818	11.431	11.684	10.242	10.217	10.283	11.675	11.811	9.734	8.69
19.75	9.761	10.106	7.34	6.241	7.12	6.919	7.933	6.909	9.436	10.242	11.32	10.928	9.98	9.73	11.737	13.896	8.519	10.297
20	7.48	7.976	9.09	6.395	6.872	6.765	7.87	7.118	9.846	10.755	10.194	10.782	10.225	9.301	11.308	10.222	9.734	9.746
20.25	6.156	6.521	7.325	7.566	7.693	6.151	7.663	7.886	11.332	10.746	9.06	9.287	10.23	8.528	13.886	10.192	9.317	10.814
20.5	6.707	6.335	6.67	7.654	9.017	8.317	8.637	8.119	11.427	8.601	9.541	9.234	10.865	8.475	11.678	10.42	9.482	9.762
20.75	6.702	8.151	6.562	7.113	8.231	6.568	9.695	8.764	10.148	9.558	9.543	10.967	10.62	8.511	11.529	10.231	9.277	9.761
21	7.102	5.356	7.473	7.209	9.985	7.092	10.595	5.895	9.528	9.234	15.025	9.753	13.923	9.492	11.62	10.927	8.291	9.785
21.25	7.089	6.706	7.308	7.791	8.611	6.86	7.101	6.408	9.264	10.652	10.641	10.205	14.277	10.038	15.374	10.221	10.222	10.24
21.5	7.297	6.942	7.88	7.111	7.892	7.111	5.962	7.361	9.84	10.267	12.813	11.689	10.588	10.989	15.637	14.218	10.944	14.845
21.75	7.867	6.043	7.838	7.865	7.154	6.793	6.313	6.556	9.014	9.231	11.774	11.242	10.634	10.953	14.232	12.756	10.959	13.119
22	7.51	6.556	7.845	7.032	6.937	6.566	8.09	8.629	9.032	9.79	10.239	11.007	10.19	10.238	14.714	13.854	11.462	12.122
22.25	8.133	6.946	7.666	6.888	7.258	7.893	8.295	7.707	11.747	8.519	9.141	10.937	8.672	9.25	10.659	11.979	10.04	9.52
22.5	8.081	7.209	7.863	6.674	7.86	7.858	8.061	7.146	10.29	9.3	8.731	10.933	8.86	9.23	9.74	9.901	8.278	8.932
22.75	8.01	10.973	8.094	6.93	7.077	6.337	6.573	6.913	10.045	9.737	8.696	10.703	8.687	9.52	9.356	9.822	7.767	9.129
23	7.667	7.62	8.067	7.102	7.665	6.729	7.512	7.807	9.527	9.749	10.21	10.961	13.195	9.202	10.687	10.075	8.56	9.747
23.25	7.338	7.6	9.375	7.964	8.663	7.556	6.764	9.167	10.12	9.72	9.775	9.787	9.727	11.634	10.196	11.973	9.32	9.079
23.5	7.338	7.442	7.549	6.777	6.492	7.041	6.545	6.925	9.536	11.471	7.161	9.485	12.444	11.006	11.295	9.572	9.21	11.084
23.75	8.221	6.691	7.1	6.574	6.314	6.734	5.775	7.75	10.881	10.283	7.566	10.697	14.294	10.476	10.879	9.075	9.513	9.626
24
Fig2 J Left
	F/F									Sp1-Lgr4-/-
Dark time	7.59198	7.04996	7.59044	6.79279	7.66356	6.91012	7.28896	7.08058	9.88346	10.111	10.5221	9.74375	10.3927	9.85777	10.7566	10.5609	9.12817	10.1823
Light time	6.88858	6.21167	6.39935	5.81727	6.90627	5.74227	6.92496	6.31187	8.01958	8.54688	9.63281	8.16821	9.33315	8.46156	9.3884	8.6384	7.83694	8.95098
Fig2 K
	FF						Sp1-Lgr4-/-
0	37	37	37	37.4	36.5	37.8	37.5	37.7	37.5	37.7	37.5
1	36.2	35.5	35.1	36.1	36.1	35.7	36.6	35.5	36.6	36.2	36
2	35.8	35	35.3	35.6	35.6	35.6	36.4	36.1	36.1	35.9	35.3
3	35.4	34.1	35.1	35	35	36.1	35.9	35.1	36.2	35.7	35.3
4	35.7	35.3	35	35.6	35.6	35.6	35.5	35.7	36.2	35	35.7
5	35.8	34	34.7	34.8	34.6	35.3	36.4	35.8	35.2	34.9	35.9
6	36.2	34.3	34.2	34.7	35.1	35.4	36	34.8	36.5	35.7	37.2
Fig2 L Left
	FF							Sp1-Lgr4-/-
0	139	236	203	209	212	175	131	158	126	153	138	137	135	159
15	360	486	475	563	582	532	462	341	322	382	374	291	286	318
30	478	553	571	542	550	636	551	489	382	428	324	420	375	389
60	312	471	340	516	436	600	344	360	336	389	245	342	312	334
90	278	398	333	381	446	593	257	279	295	363	224	392	258	234
120	254	399	239	511	327	356	279	267	251	312	193	269	145	157
Fig2 L Right
	FF			Sp1-Lgr4-/-
	50805	3774	7	37173	2133	7
Fig2 M Left
	FF							Sp1-Lgr4-/-
0	191	209	180	195	244	200	196	225	217	140	190	156	143	168
15	137	140	195	184	200	166	171	145	126	117	105	111	105	127
30	115	93	117	174	198	157	124	117	112	90	101	83	78	87
60	110	101	108	157	170	107	143	64	93	123	99	93	97	121
90	97	103	108	132	168	110	157	67	121	124	105	87	105	142
120	108	167	146	132	178	102	167	124	139	138	111	127	132	148
Fig2 M Right
	FF			Sp1-Lgr4-/-
	16949	1183	7	13411	800.5	7
Fig2 N
	FF					Sp1-Lgr4-/-
	2.43644	1.34031	0.937248	1.75812	1.54184	0.68263	0.916603	0.460454	0.655104	0.690495
Fig2 P Left
	FF							Sp1-Lgr4-/-
	44.6367	46.9331	49.406	44.5484	48.6994	51.1282	47.7721	33.0227	43.1353	43.312	37.4387	36.9088	19.024	19.024
Fig2 P Right
	FF							Sp1-Lgr4-/-
	14.3945	11.9089	14.2288	18.7264	14.2288	16.6196	18.9632	9.56539	11.8379	10.678	9.49437	14.2288	10.2045	12.335
Fig2 Q Left
	FF							Sp1-Lgr4-/-
	121.198	63.2666	89.4032	82.9364	82.667	64.075	64.075	41.98	33.8965	53.297	60.5721	51.6803	42.7884	42.5189
Fig2 Q Right
	FF							Sp1-Lgr4-/-
	208.503	196.667	220.339	208.503	225.074	208.503	199.035	151.691	172.995	118.55	146.956	163.527	182.464	158.792
Fig2 R
	F/F				Sp1-Lgr4-/-
Fasn	0.948143	0.956731	1.09659	1.0053	0.17088	0.12716	0.211629	0.10498
Gpat	1.09384	1.14442	0.823815	0.969689	0.57661	0.788222	1.10475	0.877002
Dgat1	0.843678	0.952224	1.02924	1.2094	0.08212	0.137749	0.104425	0.04651
Srebp1	1.12973	1.1333	0.822105	0.950062	0.198479	0.16778	0.158782	0.209969
CD36	0.800486	1.41251	0.538895	1.64116	0.562271	1.38932	1.43032	1.26001
Ldlr	1.77266	0.576715	0.823716	1.18751	0.440001	0.400849	0.792502	1.05183
apoB	1.03914	1.42792	1.10114	0.612038	0.629722	1.93306	1.07665	1.88738
apoE	0.843505	0.881967	0.948902	1.41657	1.73578	0.451366	2.26307	0.573512
Atgl	1.11597	0.650869	1.56143	0.881722	3.49215	4.99423	3.58251	3.97842
Cpt1a	0.723225	1.26636	1.15747	0.943321	3.05947	3.48863	4.33233	3.04123
Fig2 S Right
	FF			Sp1-Lgr4-/-
Adrb3	0.419444	0.34811	0.257917	0.51502	0.750712	0.617131
p-HSL	0.579153	0.624425	0.733316	0.86061	1.12631	1.08909
HSL	0.944112	0.918385	0.964386	0.74398	0.962995	0.920597
Ucp-1	0.65047	0.337931	0.457166	0.791393	1.12692	1.10468
Fig2 T
	FF				Sp1-Lgr4-/-
Adipoq	1.38061	1.05591	0.830462	0.826	0.115656	0.154125	0.044729	0.022057
Leptin	1.39826	0.787739	1.03425	0.877818	0.141247	0.034171	0.050593	0.093243
Adrb3	0.833051	1.12378	1.01579	1.3329	3.42222	3.59932	4.83151	5.78559
Atgl	0.611109	2.5126	2.60219	0.250276	15.6611	13.1776	5.60153	9.96009
Cidea	0.361098	2.83996	2.68653	0.362971	13.3553	8.01835	18.4172	10.7829
Cpt1α	2.11281	1.30223	0.698491	0.520347	18.9708	9.97946	15.4825	12.6433
Pgc1α	0.607686	1.16008	1.85681	0.763947	23.2445	8.39727	26.2527	27.458
Pgc1β	0.727231	1.57795	0.921832	0.945327	9.62613	9.92166	7.20868	4.63496
Ucp-1	0.530654	0.839173	1.71902	1.30634	13.7891	20.2436	13.7357	12.196
Fig2 U
	FF							Sp1-Lgr4-/-
10-20	0.132948	0.146597	0.0950226	0.103139	0.109375	0.102837	0.13089	0.178295	0.194175	0.133333	0.114894	0.158602
20-40	0.202312	0.162304	0.144796	0.165919	0.161458	0.134752	0.17801	0.232558	0.262136	0.2	0.174468	0.301075
40-60	0.132948	0.115183	0.144796	0.183857	0.114583	0.173759	0.120419	0.162791	0.145631	0.164706	0.187234	0.174731
60-80	0.150289	0.146597	0.20362	0.170404	0.140625	0.176596	0.209424	0.20155	0.106796	0.172549	0.195745	0.166667
80-100	0.179191	0.172775	0.158371	0.139013	0.166667	0.173759	0.151832	0.116279	0.15534	0.156863	0.221277	0.145161
100-120	0.127168	0.146597	0.140271	0.161435	0.177083	0.12156	0.13089	0.0852713	0.11165	0.0862745	0.110638	0.0483871
120+	0.0751445	0.109948	0.113122	0.0762332	0.130208	0.0996454	0.078534	0.0232558	0.0242718	0.0862745	0.0382979	0.00537634
Fig2 V
	FF				Sp1-Lgr4-/-
Adipoq	1.38061	1.05591	0.830462	0.826	0.115656	0.154125	0.044729	0.022057
Leptin	1.39826	0.787739	1.03425	0.877818	0.217808	0.202605	0.08893	0.01444
Adrb3	0.989682	0.845796	0.980444	1.21847	14.7959	19.9972	7.1776	10.6507
Atgl	1.37935	1.6312	0.581462	0.764361	18.2661	7.24499	4.97667	5.3249
Cidea	1.19679	0.281549	3.18745	0.931073	3.06363	2.74971	18.6521	6.36203
Cpt1α	0.659379	1.68615	0.571867	1.5728	0.500847	0.730788	0.850078	1.20261
Pgc1α	0.934035	1.04855	0.932076	1.09545	5.25411	4.42566	13.987	7.13974
Pgc1β	1.44659	0.941354	0.965295	0.760752	7.75219	15.5791	4.6927	6.29085
