# Supplementary material for: Deficiency of neuronal LGR4 increases energy expenditure and inhibits food intake via hypothalamic leptin signaling
Source: EMBO Rep. 2025 Mar 11;26(8):2098–120. doi: 10.1038/s44319-025-00398-5 (PMC12018946; doi:10.1038/s44319-025-00398-5)
Supplement: Supplementary file 5 — Source data Fig. 3 [file 44319_2025_398_MOESM5_ESM.zip]

Archive with 15 entries (11 files):
- Figure 3/
- Figure 3/Figure 3A/
- Figure 3/Figure 3A/Western blot-actin.tif
- Figure 3/Figure 3A/Western blot-Lgr4.tif
- Figure 3/Figure 3O/
- Figure 3/Figure 3O/BAT-FF.tif
- Figure 3/Figure 3O/BAT-KO.tif
- Figure 3/Figure 3P/
- Figure 3/Figure 3P/Western blot-Actin.tif
- Figure 3/Figure 3P/Western blot-Adrb3.tif
- Figure 3/Figure 3P/Western blot-Hsl.tif
- Figure 3/Figure 3P/Western blot-p-Hsl.tif
- Figure 3/Figure 3P/Western blot-Ucp-1.tif
- Figure 3/Uncropped Western Blots of Figure 3.pdf
- Figure 3/Upprocessed raw data for Figure 3.xlsx
