# Supplementary material for: Deficiency of neuronal LGR4 increases energy expenditure and inhibits food intake via hypothalamic leptin signaling
Source: EMBO Rep. 2025 Mar 11;26(8):2098–120. doi: 10.1038/s44319-025-00398-5 (PMC12018946; doi:10.1038/s44319-025-00398-5)
Supplement: Supplementary file 5 — Source data Fig. 3 [file 44319_2025_398_MOESM5_ESM.zip › Figure 3/Upprocessed raw data for Figure 3.xlsx]

## Sheet: Sheet1
Fig 3 A Right
	FF			Agrp-Lgr4-/-
LGR4	0.567856	0.815922	1.28536	0.127228	0.080386	0.234295
Fig 3 B Left
	FF								Agrp-Lgr4-/-
0	22.4	23.2	22	24.1	19.6	20.2	26.2	24.7	25.8	21.8	24.6	23.6	15.2	22.3	20.2	20.6
1	24.4	24.3	25.2	25.1	21.4	20.8	27.5	24.8	25	21.4	25.6	24.9	18.3	22.8	20	22.4
2	24.2	23.5	24.7	25.6	22.7	22.5	29	26.2	26.1	22.6	27.6	27.1	18.3	25.2	24.5	25.1
3	25.5	24.7	26.3	27.9	24.6	23.5	28.4	27.2	27.3	23.8	28.2	28.2	18.8	26.8	26.5	26.8
4	29	26	29	29.8	27.2	26	29	29.2	28.4	25	27.7	28.1	19.7	27.9	27.4	29.1
5	30.7	28.8	31.2	35.5	29.4	28.3	32.8	32.3	30.8	26.5	31.5	30.6	21.1	30.5	28.6	30.2
6	33.5	32.3	34.4	34.2	30.3	29.2	34.3	34	30.9	27.3	32	31.9	22	32	29.4	32
7	34.5	33.5	35	35	32.8	30.7	36.7	36.9	32.1	29.1	32.7	33.4	24.5	33.1	31	33.6
8	35.2	34.5	37	35	34.2	29.7	37.3	38	32.6	30	33	33.8	24.8	33	31.4	34
9	36.5	37	40.1	39	35.5	31.5	38.8	38.7	33	31.6	34.2	35.4	25	35.2	32.2	36.1
10	37.1	37.5	41.7	39.3	36.3	32.8	40	38.8	34.1	33	35.2	36.4	24.8	35.8	32.5	37
11	40.5	40.4	42.5	41.7	38.4	35.1	41	41	35.2	33.7	35.5	37.7	25.6	37.8	34.1	38.4
12	42.7	42.4	44.9	42.8	38.8	37.5	42.7	42.1	35.9	34.9	36.7	39	26.5	38.3	34.1	38.8
13	44.4	43.1	46.6	43.5	40.5	39.6	43.7	44	37.6	37.2	39.6	40.5	26.6	40.2	35.1	39.7
14	44	44.4	47.4	40.6	40.2	41.1	44.4	44.3	37.8	34.6	39.3	40.1	26.4	41.1	35.7	40.7
15	45.3	46.7	48.9	42.3	41.5	43.8	45.2	45.1	38.8	36.6	40.1	41.5	28.5	42	36.4	41.9
16	46	48.8	49.7	44.9	41.6	45.7	46.7	45.3	39.4	38.4	40.3	43	27.6	42.2	39.2	42.2
Fig 3 B Right
	FF								Agrp-Lgr4-/-
	23.6	25.6	27.7	20.8	22	25.5	20.5	20.6	13.6	16.6	15.7	19.4	12.4	19.9	19	21.6
Fig 3 C
	FF								Agrp-Lgr4-/-
Fat mass	23.21	24.38	22.19	23.87	19.67	21.29	19.23	21.67	6.51	15.07	17.4	14.81	14.87	19.76	16.39	17.28
Lean Mass	21.98	23.38	22.49	24.24	21.21	22.17	21.02	23.28	18.09	22.08	20.54	20.84	23.37	24.37	22.98	23.27
Fig 3 D
	FF								Agrp-Lgr4-/-
Pancreas	333	240	275	149	220	210	236.8	299	188	193	180	189	170.2	186.3	200	182.6
Liver	1799	2709	2710	1909	2162	1606	1630.5	1851	1220	1518	1178	1420	1474.5	1084.5	1437.1	806
Spleen	151	107	143	71	90	80	66.3	88.4	96	73	91	67	162.5	102.1	69.4	144.4
SAT	2674	2413	3755	2498	2705	2315	3731.4	2270	2028	2204	2067	2403	2887.4	1701	2376.5	1712
GAT	2678	1418	2972	1817	1702	1269	1730	1526.1	2381	2192	2380	1899	1546.4	2283	2473.9	1930
BAT	236	343	260	252	227	297	265.6	310.6	138	141	120	153	154.3	130.2	143.3	79.7
Fig 3 E Left
	FF					Agrp-Lgr4-/-
1	17.35	15.95	16.05	20.8	17.3	16.8333	15.6	15.95	19.3	12.8
2	33.3	28.85	30	42.45	30.2	31.4667	30.375	29.1	37.34	25.1
3	50.35	44.25	44.825	59.875	45.6	46.8667	44.65	45.5	53.46	37.2
4	67.3	63.65	61.725	76.125	65	64.0667	58.375	62.3	67.22	50.3
5	85.6	83.3833	79.45	93.55	84.7333	82.6667	77.05	76.55	83.92	65.7
6	104.15	100.417	95.225	111.975	101.767	100.867	94.3	91.55	96.92	83.2
7	122.35	118.783	110.175	130.05	120.133	116.6	110.9	108.85	111.845	99.9
8	140.95	134.883	125.5	137.725	136.233	133.567	126.075	122.15	120.77	118
9	158.85	149.583	143.425	151.175	150.933	152.9	142.125	135.05	132.02	133.7
10	176.35	166.15	163.925	166.55	167.5	170.5	158.875	151.45	144.37	149.8
11	197.6	180.85	182.25	182.15	182.2	187.767	175.65	164.35	159.095	166.6
12	218.75	197.65	201	197.85	199	206.5	194.325	179	172.745	166.6
13	239.05	214.017	219.1	215.225	215.367	225	211.175	195.3	186.245	182.1
14	258.75	230.417	235.5	233.25	231.767	241.167	226.925	207.75	200.32	197.2
15	279.7	246.117	255.5	251.3	247.467	258.6	243.525	223.55	214.295	214.6
16	302.75	264.15	275.1	269.85	265.5	277.2	262	237.55	227.22	231.7
Fig 3 E Right
	FF																Agrp-Lgr4-/-
	17.35	15.95	17.05	16.95	18.3	18.55	18.2	18.6	17.9	17.5	21.25	21.15	20.3	19.7	20.95	23.05	15.95	13.15	16.4	16.8	14.25	15	17.3	13.3	12.9	16.4	12.9	14.65	16.3	12.45	15.8	14
Fig 3 F Left
	FF												Agrp-Lgr4-/-
0	2435	2339	1052	2592	2302	2290	1635	2162	1757	2092	1251	1332	2587	2212	3499	2205	3203	2260	2274	3194	3059	2103	3140	3472
0.25	2330	1972	993	2624	2355	1857	1582	2346	1961	2158	1762	1539	3015	2314	2855	1959	3092	2067	2031	3188	2990	2618	3027	3571
0.5	2447	1961	2029	2630	2255	1735	1388	2085	2209	1917	1640	1360	2594	2453	2824	2705	3737	2237	1960	2849	2961	2435	3846	3498
0.75	2629	2154	1217	2665	1662	2357	1334	1795	2050	2093	1660	1458	2964	2709	3515	2657	3816	2303	1818	2680	2912	1688	3502	3373
1	3239	2142	1394	2756	1772	2152	1268	2038	1412	2222	1945	1584	3253	2355	3570	2586	3938	2581	1908	2516	3782	1706	3372	3276
1.25	3596	2510	1522	2640	1664	2212	1971	1901	1347	2342	2139	1412	3429	2869	3552	2231	3605	2760	1616	2651	3666	1859	3188	3361
1.5	3026	2330	1322	2615	1793	2398	2331	2330	1564	2116	1309	1642	2867	2702	3992	1869	2941	2381	1608	2683	2815	1942	2813	3205
1.75	3073	2472	1554	3436	2201	2352	2172	2030	1438	2214	1245	1834	2766	2548	2890	2031	2922	2104	1854	2945	2576	2320	2890	3089
2	2673	2338	1338	3080	2238	2218	1764	1901	1797	2277	1464	1639	2598	2236	2640	1902	2877	2261	2064	3331	2920	1498	2712	2751
2.25	2326	2138	1224	2497	2129	1977	1506	1918	1576	2036	1333	1485	2480	2280	2500	2167	2659	2222	1745	3132	2906	1490	2704	2823
2.5	2212	2142	1032	2513	1972	1840	1503	1785	1805	2276	1466	1396	2704	2517	3116	2109	2482	2195	1570	2918	3096	1488	2702	2649
2.75	2100	2114	1217	2341	1762	2376	1634	2244	1586	2225	1621	1409	2564	2525	2538	2218	2517	2210	1654	2549	2482	1612	3012	2576
3	2233	1977	1804	2323	1880	2265	1570	2219	2110	2355	1518	1282	2421	2268	2706	2299	2819	1991	1820	2566	2417	1581	3155	2661
3.25	2223	1875	1566	2461	1754	2522	2081	1972	2111	2406	1829	1457	2440	2168	3320	2727	3195	2454	2198	2666	2498	1598	2928	2739
3.5	2228	1875	1220	2311	1829	2208	2106	2223	1881	2710	1808	1730	3442	2292	2607	2459	2958	2505	2281	2848	2496	1601	3173	3066
3.75	2212	1959	1091	2283	1884	2390	2094	2581	1461	2939	2031	1988	3823	2163	2646	2218	2623	2846	1657	2498	2901	1601	2585	2590
4	2688	1963	1215	2304	2232	2609	1882	2546	1700	2838	1994	1913	3387	2416	3283	1892	2824	2502	1620	2731	2957	1976	3030	3069
4.25	3062	2103	1213	2308	2027	2145	1462	2358	1922	1991	1826	1351	3224	2739	2598	2464	2871	2534	1614	2986	3299	1531	2957	3031
4.5	2681	2138	1263	2367	1863	1850	2056	2531	1818	2232	1409	1469	2551	2578	2571	2179	3397	2058	1618	3120	2725	1499	2574	3218
4.75	2690	2242	1616	2312	1873	1895	2116	2204	1749	2337	1280	1536	2354	2669	2295	1956	2979	2166	1727	2626	2637	1537	2501	3097
5	2729	2504	1629	2508	1926	2019	2178	2330	1996	2394	1060	1221	2398	2265	2356	1824	2589	2523	1740	2489	2619	1439	2704	3066
5.25	2200	2502	1428	2556	2141	1976	2166	2156	1767	2535	1290	2409	2283	2229	2394	1975	2723	2698	1739	2435	2548	2659	2725	2993
5.5	2201	2490	1045	2466	2048	1726	1884	1922	1526	2100	1338	2307	2671	2445	2907	1776	2545	2566	1863	3135	2481	2944	2961	2899
5.75	2221	2242	1049	2366	1756	2339	1818	2160	1403	1930	1584	2332	2236	2252	3239	1709	2468	1966	2775	2916	2643	2604	2844	2824
6	2217	2090	1047	2363	1873	2149	1474	1857	1296	1984	1510	1527	2191	2043	3485	1993	2364	1992	2411	2642	2479	2068	3039	2467
6.25	2593	1967	918	2375	1657	2008	1282	1945	1479	1548	1329	1409	2565	2304	3434	1968	2242	1778	1788	2506	2712	1386	3062	2548
6.5	2715	1987	1500	2371	1605	1595	1296	2574	1576	2337	1438	1353	2212	1991	3653	1774	2400	1733	2025	2149	2321	1375	2792	3064
6.75	2618	1986	1729	2343	1500	1594	1227	2330	1579	2581	1332	1420	2346	2047	2651	1776	2655	1813	1408	2575	2299	1548	2651	3012
7	2077	2016	1615	2132	1782	1795	1359	1800	1454	2486	1455	1295	2357	1905	2539	1825	2904	1955	1415	2298	2329	1380	2573	2841
7.25	2052	1980	1625	1999	1620	2283	1451	1720	1405	2356	1346	1217	3078	1865	2380	1835	2568	1810	1416	2256	2230	1303	2336	2735
7.5	2055	1971	1028	1996	1628	2412	1227	1542	1568	2430	1357	1543	3080	1797	2143	1834	2516	1751	1330	2208	2772	1697	2167	2261
7.75	2075	1989	1164	1903	1621	2023	1348	1833	1453	2671	1276	1621	3992	1795	2261	1867	2523	1796	1803	2312	3125	2401	2928	2408
8	1957	2093	1097	2001	1918	2029	1458	1653	1628	2528	1279	1493	3116	2062	2258	1881	2780	1757	2199	2542	2940	1443	2500	2763
8.25	2000	1969	1090	1993	1806	1789	1864	2013	1752	2715	1340	1373	2595	2206	2179	1873	2350	1803	1365	2830	2918	1416	2527	2761
8.5	2080	1993	1039	2001	1769	1611	1809	2204	2057	2247	1638	1283	2416	2063	2106	1673	3196	1899	1328	2439	2432	1372	2644	2565
8.75	2202	1972	1507	1996	1835	1673	1641	1782	1987	1930	1286	1220	2266	2061	2207	1789	3371	1847	1325	2241	2245	1457	2926	2895
9	2576	2317	1509	1974	1667	1672	1529	1902	1298	2058	1239	1350	2213	1719	2222	1825	2934	1901	1337	2433	2656	1456	2514	3126
9.25	2603	2494	2134	1884	1662	1537	1410	1842	1293	2113	1525	1331	3006	2703	2611	1697	2401	2188	1379	2497	2725	1896	2427	3071
9.5	2167	2334	1325	1893	1683	1610	1351	2184	1129	1800	1289	1221	2566	2501	2352	1826	2311	2143	1578	2222	2327	1943	2361	2634
9.75	2282	2110	1217	1881	1630	1967	1443	2196	1350	2046	1289	1398	2223	2314	2234	2318	2098	2043	1713	2243	2532	1446	2399	2618
10	1943	1966	1043	2228	2068	2093	1344	1958	1338	2114	1295	1361	2215	2181	2292	2093	2142	1641	1533	2143	2323	1404	2537	2817
10.25	1939	2016	1221	1957	1927	2034	1577	1729	1527	1927	1514	1212	2237	2049	2347	1883	2362	2317	1383	2144	2634	1778	2800	2757
10.5	2052	2118	1152	1960	1954	2454	1787	2209	1355	1855	1883	1497	2355	2045	1999	1647	2586	2224	1379	2400	2290	1775	2493	2811
10.75	2059	1971	1038	1861	1670	1646	1393	2077	1356	2108	2437	1800	2374	2072	2090	1646	2438	2234	1406	2617	2061	2278	3007	2894
11	2056	1967	1219	1978	1555	1705	1401	2265	1363	1975	1471	1277	2291	2369	2203	1824	2199	2535	1482	2632	2531	1542	2453	2560
11.25	1968	1874	1020	1867	1672	2122	1695	1837	1349	1736	1583	1294	2472	2595	2245	2295	2582	2180	1350	2456	2718	1420	2436	2568
11.5	1792	1881	1606	1873	1658	2001	1351	2146	1173	1734	1352	1289	2238	2110	2095	2251	2249	1998	1408	2393	2412	1377	2499	2659
11.75	1807	1876	1589	1879	1617	1853	1401	1971	1244	2009	1298	1285	2420	2018	2587	2089	2153	1963	1814	2362	2310	1416	2475	2398
12	1788	1983	1141	1833	1979	1856	1415	1854	1538	1725	1346	1450	2485	1862	2384	2022	2171	2262	1565	2124	2175	1866	2371	2764
12.25	1675	2212	1019	1999	2364	1827	1638	2206	1357	2040	1631	1293	2470	1929	2458	1827	2281	1786	1501	2130	2150	1464	2320	2864
12.5	1948	2227	1146	1967	2483	1662	1779	2211	1482	1860	1402	1283	2434	1974	2364	1951	2139	1918	1612	2459	2155	1374	2791	2556
12.75	3093	2147	1085	2225	2265	1736	2028	1971	1353	1610	1349	1458	2382	1972	2326	1949	2446	2052	1376	2671	2382	1381	2609	2804
13	2555	1922	1203	2344	1989	1604	1450	1902	1835	1539	1011	1340	2287	2692	2206	2059	2159	2141	1669	2295	2793	1590	2387	2878
13.25	2077	1868	1200	2148	1720	2149	1337	1967	1353	1668	1277	1174	2438	2482	2110	2148	2536	1721	1680	2257	2875	1413	2423	2953
13.5	2056	1879	1324	2139	1737	2503	1335	1857	1354	1523	1339	1511	2155	1882	2821	1868	2286	1755	1393	2210	2407	1529	2338	2846
13.75	2046	1889	1023	2158	1890	2250	1484	1674	1341	1647	1403	1458	2376	1855	2792	1950	2198	1922	1690	2638	2112	1531	2391	3055
14	2082	1872	1013	2739	1848	2253	1517	1909	1418	1650	1240	1210	2316	1910	3040	2570	2141	2310	1686	2534	2335	1525	2326	2455
14.25	1931	1964	1213	2594	1881	2002	1566	1736	1231	2136	1359	1567	2585	2192	3083	2524	2392	1988	2122	2472	2256	1690	2285	2492
14.5	1930	1992	1197	2598	1822	1799	1514	2031	1348	2039	1628	1209	2372	1820	2556	2021	2311	1950	2014	2235	2888	2019	2275	2391
14.75	1947	1986	1492	2465	1628	1860	1524	1960	1572	1992	1395	1274	2863	1969	2299	1904	2287	1920	1448	2113	3154	2746	2571	2399
15	2435	1871	1614	2510	1624	1979	1583	1875	1101	2044	1288	1286	3492	1891	2523	2181	2270	2072	1336	2667	2453	2008	2463	2462
15.25	1968	2226	1611	2465	2072	2190	1524	1985	1582	2134	1626	1204	2972	2269	2770	2016	2276	2049	1838	2793	2472	1487	2404	2606
15.5	1902	2092	1029	2402	2089	2147	1520	1922	1516	1778	1241	1339	2404	1943	2276	2011	2210	2127	1849	2527	2337	1679	2266	2487
15.75	1783	2287	1145	2286	1855	2380	1320	2114	1747	1843	1456	1548	2402	1890	2142	1928	3196	2093	1601	2406	2311	1631	2475	2977
16	1952	1970	1187	1984	1651	2306	1266	2144	1626	1781	1406	1607	2661	1911	2539	1827	3193	2288	1601	2364	2281	1837	3127	3055
16.25	2517	1850	1081	1900	1569	2239	2055	2272	1443	1845	1570	1460	2176	1862	2308	2081	3606	2004	1713	2338	2268	1665	3135	2964
16.5	2122	1877	1202	1902	1570	2316	2185	2386	1695	1961	2388	1662	2173	2297	2162	2439	3142	1671	1677	2396	2565	1605	3174	2399
16.75	2009	1866	1296	1769	1768	1954	1927	2462	1567	2083	2531	1443	2388	2234	2834	2177	2685	1988	1757	2593	2668	1729	2840	2546
17	2034	1973	1194	2502	2179	1796	1523	2549	1755	1989	1649	1385	2448	1907	3266	2012	2763	2038	1715	2914	2582	2017	2593	2956
17.25	2028	2026	1190	2124	1806	2039	1916	2580	1381	2274	1371	2022	2796	2007	2392	2071	3054	2096	1962	2837	2749	1649	2631	2875
17.5	1759	2032	1289	1978	1801	1797	1574	2544	1578	2658	1757	1912	3035	2013	2324	2168	2741	1928	1698	2455	2577	1704	2741	2879
17.75	1818	2022	1577	1877	1781	1853	1585	2161	1619	1855	1854	1738	2878	2146	2503	2263	2515	1943	2113	2400	2447	1763	2879	2474
18	2184	2231	1355	2289	2453	1848	1903	2238	2362	2270	1634	1823	2629	2206	2594	2177	2625	2095	2703	2618	2360	1571	3108	2721
18.25	2675	2229	1485	2337	2015	2111	1989	2152	1583	2501	1515	1900	2369	2817	3037	2935	2992	2804	2523	2726	2443	1812	3069	2773
18.5	2583	2240	1880	2614	1835	2387	2054	2286	1640	2766	2024	1509	3574	2964	3452	2863	2951	2658	2275	2655	2551	1992	2740	2748
18.75	2592	2547	2007	2524	2358	2795	2002	2558	1945	2156	2289	1761	4022	3092	3598	2630	3434	2765	2103	2518	2911	1811	2571	3009
19	2588	2463	1488	2159	2021	2461	1750	2404	1951	2100	1587	2165	3855	2720	3529	2990	3902	2427	1977	2627	3203	2046	2715	2731
19.25	2822	2301	1444	2242	1993	2155	1712	3086	1524	1993	1457	1269	3627	2877	4139	2582	3994	2140	1726	2488	2941	1779	2696	2737
19.5	2879	2435	1442	2128	2004	2310	1912	2652	1506	2424	1817	1445	3673	2230	3236	2171	4026	2300	1893	3104	3145	2085	2710	2979
19.75	2705	2433	1900	2230	2024	2608	2047	2552	1468	2205	2163	1676	3888	2288	3050	2275	2929	2520	2087	3202	2961	1818	2723	2686
20	2847	2456	1662	2140	2063	2642	2169	2438	1630	2584	2485	2152	3188	2558	2890	2258	3558	2817	2033	2970	3053	2370	2656	3024
20.25	2973	2586	1610	2308	1847	2448	2016	1986	2212	2148	1936	1977	2782	2507	3029	2219	2662	2793	1935	2836	2980	1918	2729	2836
20.5	3054	2770	1211	2354	1849	2314	1537	2070	1821	2207	1292	1340	3296	2130	3170	2560	2961	2266	1899	2653	3169	1905	3153	3051
20.75	3214	2580	1322	2912	2010	2400	1659	2428	1766	1997	1361	1513	3431	2063	3082	2537	2598	2032	1826	2925	3323	2199	2887	3452
21	2670	2589	1897	2664	2379	2336	1346	2415	1764	2202	1462	1377	3516	2344	3527	2827	2592	2142	2391	2651	3225	1663	2804	3196
21.25	2438	2604	1612	2776	2360	2334	1638	2222	1798	2132	1530	1443	3969	2899	3622	2668	3333	2466	2485	3014	3169	1827	2820	3355
21.5	2747	2616	1960	3043	2411	2359	2148	2404	2385	2207	2084	1867	3720	2776	3929	2607	3542	2173	2432	3129	3584	1743	2739	3124
21.75	3081	2759	1453	2790	1825	1919	2146	2485	1973	2256	1954	2378	2609	2651	4220	2253	4040	2037	2134	3321	3383	1828	2762	3018
22	3105	3222	1037	2573	1755	1985	2070	2486	1733	2250	1524	2113	2596	2626	3582	2265	3477	2515	1887	3097	3252	2313	2744	3124
22.25	2587	2585	1165	2495	1860	1981	1944	2180	1593	2211	1579	1512	3109	2369	2639	2365	3990	2832	2033	2869	3459	1863	2667	3032
22.5	2679	2613	1554	2453	1756	2868	1872	2124	1589	2130	1284	1455	2644	2357	2805	2225	3580	2269	1722	2759	2992	1992	3093	3155
22.75	2701	2729	1323	1998	1925	2513	2006	2350	1387	2067	1635	1727	2687	2373	2792	2302	3616	2181	2102	2943	2803	1744	3153	3221
23	2709	2494	1488	1726	1844	2522	1416	2422	1587	2068	1927	1575	2650	2069	3091	2932	3595	2345	2139	2943	2584	1910	3558	3012
23.25	2848	2598	1315	1742	1758	2584	1399	2464	2048	2364	1928	1506	3291	2648	2593	2661	2933	2272	2572	2914	2689	1741	3582	3144
23.5	3067	2603	1331	1669	1769	2540	1456	2276	1887	2326	1592	1535	3325	2182	3188	2803	2813	2076	2148	2922	2565	1823	3206	3148
23.75	3248	2490	1556	2201	2042	2371	1588	1994	1824	2027	1484	1499	3700	2266	3652	2642	3157	2017	2033	2752	2976	2110	3215	2946
24	2959	2592	1739	2302	2136	2162	1757	2092	1251	2081	1882	1511	3499	2205	3203	2260	3008	2163	1893	2955	3194	1867	3059	3140
Fig 3 F Right
	FF												Agrp-Lgr4-/-
Dark time	2682.49	2369.51	1427.78	2442.8	1980.2	2264.53	1808.33	2247.35	1736.88	2247.37	1655.16	1649.33	3025.76	2454.24	3121.49	2345.71	3139.33	2354.94	1988.02	2842.18	2926.94	1909.31	2941.53	3020.51
Light time	2110.56	2023.15	1275.23	2115.46	1819.33	1955.23	1544	2046.29	1497.23	2026	1487.54	1420.79	2546.88	2080.98	2461.67	1992.35	2532.98	1988.04	1635.06	2423.83	2491.54	1645.46	2592.29	2721.33
Fig 3 G Left
	FF												Agrp-Lgr4-/-
0	1911	1807	748	1984	920	1064	1659	1454	1567	882	2091	1776	2159	1894	2995	1984	2771	2028	1972	2173	2053	2805	1717	2423
0.25	1824	1546	730	1972	883	1139	1697	1081	1643	1322	1680	1753	2440	1998	2479	1817	2694	1837	1848	2207	1620	2883	2131	2356
0.5	1949	1547	1508	1985	1023	1015	1751	1241	1455	1231	1605	1965	2109	2171	2364	2466	3289	2048	1994	2555	1458	2809	1951	3083
0.75	2075	1616	959	2076	852	1132	1647	1171	1623	1211	1927	1999	2518	2429	2943	2347	3390	2167	1529	2698	1521	2750	1391	2758
1	2629	1644	1052	2162	1385	1216	1729	1163	1663	1449	1978	2314	2791	2054	3004	2262	3449	2365	1312	2416	1275	2698	1387	2690
1.25	2988	1934	1111	2029	1422	1089	1768	1627	1779	1566	1683	2258	2874	2466	3036	1934	3096	2404	1401	2433	1596	2807	1537	2495
1.5	2654	1866	1058	1983	801	1232	2079	1624	1539	943	1631	2058	2378	2248	3379	1633	2409	2109	1399	2406	1716	2571	1580	2180
1.75	2626	1969	1225	2653	971	1375	1891	1300	1702	931	1594	1780	2346	2104	2370	1761	2486	1913	1431	2327	2018	2488	1891	2233
2	2230	1863	1028	2363	1124	1230	1858	1057	1712	1092	1585	1423	2113	1818	2228	1779	2433	2045	1576	2417	1414	2164	1190	2093
2.25	1909	1650	904	1906	1440	1064	1881	896	1544	1047	1469	1418	2038	1900	2008	1964	2197	1992	1357	2306	1284	2187	1190	2111
2.5	1775	1626	833	1853	1315	1120	1455	967	1758	1155	1489	1398	2316	2157	2574	1869	2059	2000	1381	2541	1355	2083	1188	2068
2.75	1761	1659	942	1744	1146	1104	1419	1079	1638	1286	1926	1548	2204	2172	2084	1964	2094	1997	1949	2874	1359	1965	1286	2411
3	1743	1485	1397	1704	806	1036	1287	1052	1771	1158	2253	1608	2067	1954	2290	2131	2332	1880	1902	2490	1464	2104	1282	2517
3.25	1784	1373	1201	1824	787	1183	1408	1427	1817	1389	1971	1693	2143	1916	2807	2372	2821	2228	1432	2401	1288	2134	1344	2263
3.5	1798	1410	910	1732	932	1392	1814	1007	2025	1408	1896	1496	2950	2059	2176	2143	2578	2219	1458	2192	1296	2463	1346	2507
3.75	1756	1564	884	1720	1155	1568	1860	995	2266	1616	1601	1391	3275	1936	2270	1947	2260	2527	1419	2423	1319	2056	1359	2045
4	2223	1577	940	1736	1134	1476	1888	1503	2174	1493	1378	1726	2870	2135	2770	1596	2382	2169	1448	2798	1511	2496	1611	2427
4.25	2508	1688	938	1739	1045	1026	1457	1131	1456	1378	1558	1796	2687	2349	2141	2213	2372	2180	1732	2875	1651	2457	1214	2267
4.5	2257	1641	999	1773	1152	1131	1564	870	1670	1069	1679	1952	2057	2150	2146	1893	2907	1804	1866	2726	1645	2599	1197	2019
4.75	2205	1690	1261	1714	1300	1163	2140	1007	1803	991	1541	1428	1948	2197	1958	1733	2466	1939	1796	2374	1520	2467	1212	1930
5	2252	1855	1238	1831	900	947	2305	708	1863	820	1533	1425	2019	1920	1959	1615	2170	2219	1310	2669	1514	2470	1176	2113
5.25	1805	1928	1176	1912	873	1810	1947	1079	1895	972	1522	1417	1985	1877	2071	1765	2229	2346	1648	2661	1129	2413	2098	2088
5.5	1835	1919	818	1800	881	1725	1845	1175	1564	1051	1553	1315	2400	2038	2492	1577	2099	2229	1775	2030	1157	2326	2321	2306
5.75	1822	1708	770	1745	971	1787	1417	1106	1392	1243	2059	1576	1892	1887	2718	1538	2010	1685	1841	2294	1032	2292	2107	2213
6	1819	1532	777	1751	1469	1174	1479	988	1487	1222	2356	2089	1830	1731	3029	1849	1966	1715	1497	2589	1027	1981	1635	2392
6.25	2115	1496	734	1714	1379	1104	1508	982	1164	1096	2073	2290	2280	1921	2971	1792	1926	1475	1269	2418	1034	2002	1064	2407
6.5	2137	1465	1204	1739	1287	1010	1297	1351	1831	1203	1939	1997	1974	1658	3189	1567	2142	1471	1291	2547	1351	2504	1061	2169
6.75	2086	1519	1402	1783	732	1060	1611	1086	1965	1081	1447	1470	1942	1670	2219	1601	2376	1455	1271	2328	1740	2448	1195	2022
7	1649	1560	1261	1599	730	1002	1565	965	1858	1182	1295	1293	1932	1543	2094	1575	2573	1598	1514	2093	2115	2282	1040	1951
7.25	1638	1552	1285	1456	749	988	1474	1244	1726	1031	1242	1272	2672	1456	1914	1608	2208	1444	1429	2005	1675	2179	983	1838
7.5	1650	1518	855	1462	865	1333	1586	1495	1799	1039	1284	1306	2702	1450	1719	1599	2121	1422	1369	2315	1571	1805	1342	1706
7.75	1636	1494	878	1366	859	1348	1535	1690	1995	1005	1615	1266	3435	1433	1812	1656	2173	1441	1404	2205	1204	1930	1895	2334
8	1589	1571	872	1484	887	1278	1481	962	1890	1007	1584	1664	2738	1690	1827	1603	2447	1379	1370	2120	1174	2233	1167	1973
8.25	1610	1497	875	1451	834	1172	1475	889	2046	1053	1432	1636	2194	1795	1830	1629	2000	1463	1308	2090	1079	2238	1098	1971
8.5	1764	1516	839	1485	857	1055	1258	1047	1626	1282	1397	1303	1988	1635	1817	1447	2784	1578	1319	2018	1133	2059	1071	2120
8.75	1836	1537	1166	1444	1051	1017	1767	1078	1347	1004	1425	1191	1825	1658	1951	1524	2865	1513	1297	2470	1113	2376	1121	2373
9	2121	1874	1151	1501	828	1052	1670	1071	1478	935	1308	1261	1746	1334	1955	1575	2403	1500	1635	2107	1389	2539	1115	1973
9.25	2074	1912	1709	1352	886	1063	1200	1127	1536	1181	1577	1306	2605	2138	2362	1436	2012	1805	1574	2075	1019	2473	1539	1929
9.5	1723	1878	1061	1340	1052	947	1211	1062	1314	1015	1521	1233	2206	1963	1984	1560	1851	1770	1630	1978	1059	2124	1525	1805
9.75	1837	1675	916	1387	915	1096	1037	1083	1505	980	1505	1300	1891	1840	1854	1969	1665	1731	1274	2483	1087	2080	1157	1831
10	1577	1514	800	1735	1977	1025	1139	931	1537	967	1779	1982	1911	1704	1936	1827	1691	1416	1226	2608	1151	2209	1157	1932
10.25	1545	1569	928	1534	1560	992	1189	938	1445	1234	1772	1802	1969	1632	2064	1549	1974	1874	1193	2407	943	2199	1428	2241
10.5	1638	1681	903	1518	1236	1229	1387	969	1410	1446	1656	1498	2014	1605	1772	1405	2149	1754	1203	1926	968	2252	1413	1936
10.75	1644	1527	813	1455	850	1454	1692	1064	1597	1804	1388	1431	2110	1643	1849	1412	1950	1730	1213	2048	1160	2371	1779	2420
11	1631	1542	943	1504	899	1006	1402	1195	1499	1115	1310	1267	2020	1907	1957	1606	1799	2149	1260	2304	1083	2035	1191	1932
11.25	1509	1447	891	1460	877	966	1582	1038	1303	1206	1298	1289	2134	2108	1909	2168	2401	1886	1590	2274	1686	2017	1064	1877
11.5	1399	1452	1321	1473	816	1006	1909	1009	1320	1009	1333	1272	1903	1680	1873	2061	2076	1696	1553	2443	1611	2126	1038	1917
11.75	1420	1457	1332	1469	827	1003	1723	1024	1623	935	1529	1667	2000	1592	2453	1923	1899	1698	1523	2194	1434	1904	1091	1963
12	1444	1471	962	1379	1082	1152	1911	998	1350	1048	2309	1345	2005	1470	2165	1794	1832	2013	1321	1957	1102	2216	1468	1821
12.25	1371	1778	908	1493	1126	1009	1430	1001	1565	1268	1715	1418	2058	1632	2141	1626	1954	1529	1207	1895	1083	2296	1115	1806
12.5	1581	1790	924	1496	1177	993	1372	1257	1404	1073	1494	1208	2167	1732	2032	1752	1799	1744	1222	1891	1157	2032	1060	2233
12.75	2523	1657	905	1714	936	1175	1503	1334	1219	1060	1297	1638	2126	1706	2064	1774	2148	1896	1239	1873	1123	2258	1029	1993
13	2211	1491	981	1811	878	1044	1504	1008	1194	740	1266	1407	2007	2297	1969	1895	1933	1973	1184	2428	1299	2333	1215	1863
13.25	1811	1479	1013	1630	887	904	1351	889	1280	1041	1241	1362	2207	2099	1830	2020	2310	1558	1622	2209	1001	2397	1158	1876
13.5	1710	1478	1094	1614	982	1205	1718	1120	1284	1034	1366	1399	1901	1532	2533	1672	1968	1591	1770	2077	1033	2276	1250	1754
13.75	1692	1420	885	1591	1012	1184	1678	950	1329	1126	1250	1485	2196	1519	2524	1759	1826	1764	1894	1910	1366	2443	1264	1819
14	1747	1408	920	2111	1067	1035	1565	1090	1322	935	1409	1337	2130	1563	2625	2247	1763	2099	1597	2074	1050	1898	1278	1763
14.25	1587	1531	964	2033	1088	1273	1134	900	1727	1014	1367	1367	2423	1856	2667	2228	2097	1704	1151	2045	1179	1905	1412	1776
14.5	1606	1534	985	1998	1277	1008	1465	1341	1610	1283	1383	1512	2173	1547	2291	1720	2116	1650	1163	2017	1181	1910	1718	1786
14.75	1561	1492	1223	1818	918	1047	1643	1262	1466	1146	1353	1565	2486	1703	1961	1598	1998	1625	1206	2158	1060	1940	2156	2118
15	2029	1462	1302	1897	1088	1022	1513	1202	1559	979	1533	1667	3035	1604	2136	1911	1992	1842	1510	2485	1590	1954	1561	1904
15.25	1539	1733	1291	1873	1187	1021	1488	1107	1735	1326	1828	1753	2534	1971	2503	1830	1978	1885	1285	2436	1743	2082	1193	1874
15.5	1490	1735	865	1873	969	1052	1308	1097	1389	928	1633	1528	2005	1652	2044	1808	1972	2001	1272	2591	1717	1979	1274	1773
15.75	1440	1844	939	1722	1011	1364	1381	1164	1419	1173	1542	1660	2060	1611	1974	1696	2821	1985	1231	2169	1422	2460	1245	1922
16	1575	1582	1053	1454	1033	1389	1417	1154	1382	1128	1431	1246	2180	1532	2322	1576	2800	2072	1466	2332	1114	2502	1378	2472
16.25	2145	1483	936	1392	1024	1177	1442	1190	1448	1266	1351	1252	1818	1501	2122	1801	3143	1762	1173	2238	1077	2436	1338	2454
16.5	1862	1495	989	1356	1218	1429	1691	1361	1562	1828	1265	1612	1843	1931	1907	2215	2713	1414	1262	1783	1033	1849	1305	2579
16.75	1839	1486	1156	1295	1429	1233	1864	1434	1623	1943	1363	1518	2160	1872	2573	1932	2253	1728	1239	2165	1153	2009	1428	2259
17	1741	1519	1000	1928	966	1191	1894	1192	1500	1221	1636	1490	2160	1537	3002	1801	2297	1727	1303	2026	1440	2261	1660	2022
17.25	1707	1595	1022	1621	916	1732	1828	1400	1765	988	1621	1438	2480	1607	2144	1760	2498	1773	1793	1988	1249	2216	1332	2067
17.5	1498	1600	1185	1505	978	1528	1758	1425	2041	1361	1409	1653	2611	1628	2128	1957	2400	1608	1736	2138	1081	2280	1361	2125
17.75	1573	1555	1417	1393	985	1417	1605	1665	1410	1520	1430	1690	2415	1796	2259	2055	2204	1612	1826	2585	1122	1975	1484	2254
18	1900	1747	1181	1706	994	1437	1803	1396	1799	1323	1338	1689	2210	1828	2374	1875	2289	1740	1354	2610	1238	2198	1281	2482
18.25	2311	1782	1217	1769	946	1554	2275	1170	1997	1235	1706	1628	1988	2393	2776	2568	2468	2289	1337	2651	1398	2193	1496	2436
18.5	2116	1800	1533	2001	1292	1213	2073	1574	2166	1645	1698	1768	3106	2484	3141	2389	2417	2062	1319	2675	1466	2185	1611	2144
18.75	2154	2135	1660	1889	1366	1338	1949	1691	1632	1791	1409	1920	3423	2554	3165	2143	2906	2154	1353	2323	1219	2402	1501	1973
19	2180	1981	1203	1620	1035	1716	3003	1409	1573	1227	1361	1769	3228	2175	3118	2530	3301	2000	1613	2045	1457	2184	1743	2086
19.25	2235	1898	1130	1680	963	1044	1530	1062	1476	1148	1458	1817	3040	2376	3651	2138	3483	1839	1583	2245	1478	2195	1466	2069
19.5	2327	1934	1111	1624	1295	1208	1605	1526	1776	1406	1483	1778	3047	1861	2823	1838	3427	1925	1583	2100	1440	2396	1662	2135
19.75	2277	1886	1550	1727	985	1388	2061	1457	1696	1670	1675	1613	3200	1923	2606	2033	2492	2136	1578	2415	1780	2150	1475	2152
20	2350	1876	1378	1634	988	1741	1903	1382	1985	1883	2172	1856	2585	2181	2397	2002	2985	2315	1511	2416	1794	2402	1897	2106
20.25	2395	2036	1307	1711	1034	1559	1906	1083	1663	1433	2097	1836	2304	2230	2551	1964	2108	2343	1574	2435	1484	2278	1519	2127
20.5	2540	2163	988	1819	1285	1053	1539	1163	1744	1008	2083	1912	2744	1847	2700	2247	2398	1944	1444	2351	1550	2426	1540	2527
20.75	2697	2049	1093	2267	1149	1172	1742	1273	1632	1016	1583	1568	2941	1865	2694	2275	2150	1762	1455	2687	1532	2806	1714	2263
21	2237	2065	1496	2019	953	1167	1549	1344	1758	1126	1730	1827	2925	2133	3116	2475	2107	1865	1654	2333	1987	2587	1305	2185
21.25	2001	2049	1300	2075	905	1190	1392	1657	1742	1168	1468	1841	3443	2593	3189	2332	2781	2094	1619	2411	1912	2758	1426	2212
21.5	2247	2031	1551	2309	990	1495	1509	1527	1753	1655	1538	1992	3195	2426	3497	2284	3083	1913	1652	2913	1800	2476	1364	2134
21.75	2524	2108	1111	2066	1109	1873	2340	1553	1816	1619	1542	2538	2140	2350	3773	1997	3556	1791	1603	2746	1455	2411	1421	2149
22	2627	2523	837	1888	1573	1678	1861	1184	1839	1163	2156	2217	2120	2292	3076	2008	3078	2196	1843	2763	1638	2440	1861	2109
22.25	2160	2016	871	1867	1491	1162	1314	1179	1747	1265	2131	2065	2605	2082	2265	2135	3527	2422	1554	2948	1287	2348	1515	2067
22.5	2274	2019	1242	1781	1381	1190	1398	1174	1750	994	2143	1994	2222	2087	2422	1937	3102	2020	1430	2979	1502	2443	1643	2419
22.75	2264	2049	1076	1491	1306	1417	1755	1317	1666	1245	1725	1677	2245	2110	2411	2060	3049	1879	1475	2636	1912	2579	1428	2513
23	2181	1894	1220	1245	910	1261	1729	1472	1658	1496	1596	1276	2171	1814	2674	2649	3032	1984	1617	2512	1386	2413	1551	2855
23.25	2380	1961	1087	1266	968	1254	1441	1303	1940	1506	1729	1296	2740	2412	2201	2351	2440	1957	1612	2560	1576	2537	1419	2826
23.5	2571	1947	1032	1249	918	1335	1396	1055	1794	1196	2661	1507	2839	1896	2814	2486	2308	1812	1740	2395	1661	2529	1454	2495
23.75	2706	1863	1210	1650	1165	1213	1861	1014	1601	1107	2018	1499	3243	2050	3253	2342	2597	1733	1884	2783	1429	2264	1704	2554
24	2461	1984	1350	1781	800	1223	1831	1064	1659	1454	2059	1678	2995	1984	2771	2028	2481	1960	2053	2805	1717	2423	1513	2381
Fig 3 G Right
	FF												Agrp-Lgr4-/-
Dark time	2211.29	1839.71	1121.63	1839.16	1091.71	1298.82	1759.33	1231.45	1732.02	1273.08	1771	1744.37	2548.94	2115.88	2681.12	2068.63	2657.86	2049.8	1599.16	2510.24	1511.88	2414.14	1542.22	2304.18
Light time	1729.38	1575.38	1046.65	1591.96	1024.6	1150.56	1520.08	1150.77	1545.75	1157.54	1490.4	1484.06	2199.6	1703.77	2158.35	1758.21	2178.94	1698.81	1390.44	2198.67	1258.17	2176.88	1302.02	2029.48
Fig 3 H Left
	FF												Agrp-Lgr4-/-
0	0.785	0.837	0.825	0.832	0.859	0.798	0.831	0.838	0.763	0.85	0.829	0.836	0.842	0.835	0.856	0.78	0.856	0.815	0.841	0.761	0.803	0.808	0.817	0.772
0.25	0.783	0.81	0.882	0.817	0.847	0.866	0.83	0.819	0.812	0.879	0.794	0.798	0.815	0.809	0.863	0.803	0.868	0.799	0.826	0.751	0.798	0.807	0.814	0.779
0.5	0.797	0.821	0.897	0.808	0.838	0.912	0.849	0.822	0.835	0.857	0.809	0.805	0.809	0.813	0.885	0.814	0.837	0.845	0.816	0.778	0.824	0.803	0.801	0.802
0.75	0.789	0.842	0.819	0.809	0.857	0.884	0.829	0.795	0.802	0.881	0.804	0.81	0.837	0.85	0.897	0.795	0.837	0.847	0.843	0.785	0.839	0.815	0.824	0.788
1	0.812	0.82	0.835	0.822	0.82	0.834	0.831	0.836	0.816	0.86	0.782	0.808	0.827	0.858	0.872	0.83	0.842	0.831	0.809	0.792	0.838	0.824	0.813	0.798
1.25	0.831	0.816	0.844	0.829	0.861	0.764	0.835	0.827	0.759	0.85	0.801	0.831	0.81	0.838	0.86	0.856	0.855	0.793	0.828	0.803	0.823	0.835	0.827	0.783
1.5	0.877	0.829	0.794	0.808	0.831	0.821	0.829	0.819	0.752	0.843	0.789	0.823	0.854	0.83	0.832	0.827	0.847	0.819	0.832	0.78	0.814	0.802	0.813	0.775
1.75	0.854	0.787	0.809	0.805	0.823	0.914	0.813	0.805	0.795	0.841	0.768	0.818	0.83	0.848	0.825	0.785	0.82	0.838	0.83	0.767	0.794	0.805	0.815	0.773
2	0.834	0.781	0.835	0.808	0.878	0.859	0.806	0.756	0.789	0.837	0.781	0.848	0.766	0.813	0.813	0.831	0.844	0.795	0.854	0.784	0.767	0.787	0.794	0.772
2.25	0.821	0.809	0.844	0.82	0.831	0.841	0.803	0.776	0.828	0.841	0.781	0.822	0.815	0.822	0.833	0.811	0.803	0.789	0.868	0.772	0.794	0.775	0.798	0.781
2.5	0.803	0.799	0.831	0.816	0.807	0.854	0.803	0.76	0.809	0.827	0.772	0.835	0.798	0.856	0.857	0.794	0.826	0.795	0.868	0.795	0.823	0.786	0.798	0.765
2.75	0.839	0.777	0.827	0.813	0.807	0.834	0.84	0.788	0.797	0.852	0.821	0.831	0.853	0.86	0.86	0.802	0.821	0.819	0.867	0.798	0.845	0.763	0.798	0.8
3	0.781	0.789	0.867	0.838	0.85	0.894	0.859	0.811	0.795	0.876	0.831	0.852	0.823	0.854	0.862	0.842	0.846	0.833	0.855	0.781	0.828	0.791	0.811	0.798
3.25	0.803	0.811	0.841	0.829	0.869	0.866	0.842	0.829	0.756	0.872	0.835	0.863	0.827	0.878	0.884	0.804	0.846	0.865	0.854	0.797	0.823	0.779	0.841	0.773
3.5	0.807	0.804	0.883	0.808	0.836	0.866	0.847	0.843	0.737	0.879	0.765	0.826	0.81	0.857	0.898	0.858	0.835	0.845	0.844	0.793	0.798	0.803	0.841	0.79
3.75	0.794	0.842	0.877	0.82	0.852	0.847	0.836	0.813	0.783	0.849	0.782	0.86	0.808	0.857	0.895	0.795	0.858	0.794	0.843	0.792	0.796	0.794	0.849	0.791
4	0.827	0.851	0.857	0.818	0.859	0.828	0.848	0.813	0.797	0.835	0.812	0.848	0.81	0.847	0.884	0.815	0.844	0.852	0.837	0.825	0.792	0.813	0.815	0.801
4.25	0.819	0.825	0.846	0.809	0.848	0.88	0.82	0.826	0.756	0.825	0.793	0.829	0.821	0.833	0.858	0.785	0.824	0.847	0.846	0.835	0.781	0.811	0.793	0.767
4.5	0.842	0.823	0.847	0.781	0.839	0.886	0.812	0.808	0.77	0.826	0.806	0.807	0.804	0.807	0.834	0.806	0.835	0.785	0.863	0.798	0.775	0.808	0.798	0.784
4.75	0.82	0.782	0.847	0.808	0.822	0.889	0.821	0.822	0.759	0.861	0.794	0.818	0.775	0.828	0.823	0.822	0.853	0.804	0.839	0.784	0.792	0.796	0.789	0.772
5	0.825	0.803	0.814	0.77	0.851	0.826	0.845	0.798	0.737	0.865	0.789	0.825	0.83	0.842	0.847	0.842	0.832	0.834	0.817	0.814	0.769	0.805	0.817	0.781
5.25	0.82	0.799	0.808	0.832	0.832	0.795	0.871	0.81	0.779	0.857	0.785	0.842	0.843	0.869	0.842	0.857	0.865	0.831	0.831	0.809	0.748	0.806	0.789	0.766
5.5	0.834	0.804	0.819	0.827	0.783	0.81	0.852	0.762	0.787	0.842	0.784	0.809	0.863	0.898	0.834	0.838	0.857	0.8	0.833	0.776	0.744	0.802	0.788	0.779
5.75	0.82	0.781	0.776	0.836	0.82	0.906	0.835	0.755	0.787	0.834	0.789	0.858	0.838	0.846	0.838	0.843	0.839	0.813	0.829	0.788	0.749	0.812	0.809	0.778
6	0.82	0.762	0.804	0.808	0.795	0.832	0.84	0.744	0.77	0.862	0.814	0.853	0.828	0.835	0.847	0.846	0.869	0.848	0.826	0.804	0.736	0.803	0.791	0.787
6.25	0.816	0.751	0.868	0.765	0.811	0.829	0.838	0.762	0.767	0.87	0.798	0.825	0.821	0.889	0.833	0.858	0.865	0.86	0.807	0.803	0.745	0.786	0.767	0.786
6.5	0.787	0.805	0.864	0.747	0.824	0.832	0.841	0.763	0.765	0.891	0.78	0.825	0.865	0.893	0.833	0.83	0.873	0.863	0.798	0.81	0.772	0.817	0.772	0.777
6.75	0.797	0.836	0.888	0.752	0.83	0.856	0.822	0.749	0.776	0.828	0.816	0.812	0.832	0.828	0.816	0.819	0.837	0.843	0.83	0.802	0.794	0.813	0.772	0.763
7	0.794	0.816	0.877	0.759	0.791	0.791	0.808	0.804	0.762	0.799	0.817	0.806	0.79	0.82	0.81	0.806	0.825	0.807	0.832	0.806	0.799	0.803	0.754	0.758
7.25	0.798	0.787	0.846	0.782	0.832	0.761	0.785	0.773	0.773	0.82	0.802	0.806	0.79	0.868	0.781	0.832	0.804	0.818	0.847	0.783	0.79	0.797	0.755	0.787
7.5	0.803	0.82	0.843	0.786	0.799	0.787	0.776	0.771	0.759	0.823	0.779	0.755	0.836	0.877	0.807	0.81	0.802	0.817	0.856	0.808	0.764	0.798	0.791	0.787
7.75	0.789	0.822	0.838	0.767	0.813	0.893	0.776	0.817	0.762	0.835	0.792	0.817	0.845	0.86	0.798	0.785	0.801	0.795	0.853	0.812	0.76	0.801	0.789	0.797
8	0.812	0.794	0.819	0.747	0.81	0.719	0.798	0.82	0.752	0.82	0.782	0.751	0.846	0.879	0.82	0.791	0.809	0.795	0.86	0.815	0.76	0.808	0.809	0.789
8.25	0.805	0.782	0.867	0.775	0.758	0.807	0.78	0.777	0.77	0.793	0.779	0.778	0.835	0.845	0.814	0.796	0.84	0.775	0.867	0.803	0.732	0.81	0.775	0.78
8.5	0.848	0.807	0.855	0.82	0.747	0.733	0.785	0.769	0.757	0.793	0.8	0.768	0.844	0.823	0.793	0.779	0.863	0.817	0.867	0.788	0.728	0.803	0.781	0.802
8.75	0.834	0.791	0.833	0.807	0.793	0.838	0.794	0.78	0.732	0.781	0.763	0.793	0.797	0.805	0.804	0.87	0.884	0.838	0.855	0.838	0.757	0.821	0.77	0.811
9	0.823	0.822	0.828	0.795	0.752	0.799	0.852	0.794	0.713	0.804	0.771	0.756	0.832	0.789	0.776	0.865	0.88	0.802	0.865	0.808	0.775	0.812	0.766	0.785
9.25	0.797	0.799	0.849	0.787	0.776	0.866	0.841	0.784	0.728	0.841	0.751	0.797	0.839	0.867	0.791	0.826	0.905	0.78	0.813	0.814	0.736	0.805	0.812	0.795
9.5	0.795	0.797	0.841	0.777	0.77	0.887	0.845	0.817	0.757	0.857	0.747	0.805	0.855	0.86	0.785	0.832	0.843	0.775	0.804	0.793	0.767	0.806	0.785	0.764
9.75	0.805	0.765	0.837	0.767	0.799	0.798	0.845	0.813	0.748	0.863	0.746	0.795	0.827	0.851	0.795	0.827	0.83	0.832	0.807	0.821	0.744	0.794	0.8	0.763
10	0.812	0.802	0.827	0.78	0.809	0.8	0.816	0.795	0.758	0.865	0.801	0.79	0.855	0.863	0.781	0.785	0.845	0.821	0.819	0.815	0.765	0.784	0.824	0.761
10.25	0.797	0.777	0.838	0.764	0.8	0.795	0.803	0.783	0.743	0.854	0.785	0.795	0.834	0.88	0.796	0.779	0.879	0.807	0.83	0.812	0.755	0.798	0.803	0.8
10.5	0.798	0.783	0.838	0.761	0.748	0.794	0.798	0.772	0.727	0.855	0.805	0.767	0.807	0.855	0.785	0.82	0.886	0.844	0.811	0.779	0.745	0.801	0.796	0.777
10.75	0.798	0.808	0.837	0.803	0.742	0.824	0.818	0.777	0.781	0.816	0.804	0.767	0.816	0.889	0.793	0.836	0.885	0.814	0.815	0.8	0.744	0.819	0.781	0.805
11	0.794	0.752	0.865	0.797	0.787	0.776	0.84	0.74	0.8	0.813	0.802	0.788	0.801	0.882	0.805	0.875	0.888	0.765	0.821	0.814	0.766	0.795	0.772	0.788
11.25	0.767	0.825	0.863	0.747	0.753	0.755	0.863	0.772	0.813	0.804	0.781	0.799	0.807	0.863	0.812	0.857	0.851	0.76	0.823	0.824	0.763	0.786	0.749	0.771
11.5	0.78	0.837	0.856	0.737	0.794	0.783	0.886	0.798	0.782	0.798	0.776	0.786	0.806	0.851	0.796	0.859	0.894	0.79	0.797	0.805	0.758	0.8	0.754	0.767
11.75	0.786	0.822	0.843	0.769	0.8	0.799	0.845	0.785	0.786	0.857	0.841	0.791	0.829	0.827	0.789	0.854	0.948	0.831	0.839	0.791	0.763	0.794	0.771	0.793
12	0.808	0.817	0.84	0.769	0.825	0.866	0.81	0.815	0.77	0.843	0.808	0.794	0.821	0.807	0.789	0.883	0.908	0.87	0.792	0.757	0.753	0.802	0.787	0.768
12.25	0.818	0.813	0.857	0.77	0.871	0.822	0.807	0.842	0.752	0.825	0.809	0.885	0.867	0.833	0.846	0.873	0.871	0.842	0.784	0.752	0.736	0.802	0.761	0.778
12.5	0.812	0.803	0.822	0.795	0.834	0.818	0.798	0.8	0.769	0.835	0.757	0.787	0.858	0.89	0.877	0.828	0.859	0.82	0.819	0.787	0.744	0.795	0.772	0.8
12.75	0.816	0.812	0.826	0.777	0.839	0.925	0.842	0.827	0.784	0.833	0.821	0.797	0.82	0.893	0.865	0.837	0.887	0.821	0.783	0.777	0.744	0.805	0.745	0.764
13	0.865	0.812	0.863	0.794	0.792	0.92	0.837	0.769	0.747	0.804	0.8	0.792	0.811	0.877	0.853	0.806	0.893	0.812	0.764	0.832	0.781	0.811	0.764	0.781
13.25	0.872	0.806	0.835	0.732	0.792	0.874	0.826	0.78	0.804	0.794	0.813	0.802	0.817	0.905	0.846	0.801	0.867	0.834	0.818	0.847	0.745	0.812	0.82	0.774
13.5	0.832	0.823	0.809	0.759	0.789	0.866	0.789	0.842	0.781	0.821	0.772	0.809	0.845	0.882	0.814	0.804	0.898	0.865	0.824	0.812	0.749	0.8	0.817	0.75
13.75	0.827	0.843	0.789	0.748	0.794	0.955	0.804	0.825	0.817	0.83	0.82	0.784	0.806	0.924	0.819	0.82	0.904	0.842	0.806	0.789	0.761	0.8	0.825	0.761
14	0.839	0.852	0.856	0.785	0.825	0.902	0.808	0.84	0.788	0.825	0.825	0.795	0.819	0.92	0.818	0.88	0.864	0.791	0.799	0.782	0.763	0.773	0.838	0.758
14.25	0.822	0.803	0.872	0.837	0.804	0.924	0.827	0.852	0.775	0.856	0.817	0.742	0.807	0.937	0.847	0.881	0.865	0.779	0.744	0.787	0.76	0.765	0.836	0.777
14.5	0.832	0.797	0.863	0.797	0.794	0.909	0.849	0.809	0.762	0.87	0.791	0.756	0.825	0.916	0.85	0.828	0.896	0.808	0.773	0.79	0.76	0.799	0.851	0.785
14.75	0.802	0.851	0.856	0.797	0.789	0.85	0.83	0.804	0.728	0.841	0.81	0.747	0.869	0.868	0.865	0.81	0.853	0.84	0.756	0.787	0.745	0.809	0.785	0.824
15	0.833	0.846	0.868	0.805	0.784	0.924	0.817	0.757	0.747	0.857	0.845	0.733	0.825	0.869	0.848	0.815	0.847	0.847	0.807	0.804	0.783	0.793	0.777	0.773
15.25	0.782	0.803	0.873	0.832	0.818	0.866	0.867	0.753	0.807	0.899	0.835	0.827	0.808	0.853	0.869	0.826	0.904	0.826	0.819	0.809	0.788	0.799	0.802	0.779
15.5	0.783	0.838	0.848	0.894	0.808	0.851	0.891	0.754	0.859	0.905	0.836	0.831	0.813	0.834	0.851	0.831	0.898	0.85	0.811	0.806	0.774	0.796	0.759	0.782
15.75	0.808	0.881	0.886	0.859	0.768	0.896	0.867	0.79	0.832	0.894	0.774	0.816	0.857	0.857	0.852	0.8	0.922	0.882	0.824	0.782	0.753	0.826	0.763	0.777
16	0.807	0.869	0.841	0.853	0.788	0.825	0.865	0.82	0.856	0.872	0.809	0.844	0.887	0.819	0.802	0.805	0.915	0.83	0.831	0.803	0.736	0.819	0.75	0.791
16.25	0.852	0.838	0.83	0.871	0.848	0.858	0.856	0.839	0.794	0.841	0.792	0.804	0.83	0.835	0.806	0.785	0.92	0.814	0.813	0.807	0.732	0.822	0.804	0.783
16.5	0.878	0.881	0.841	0.855	0.87	0.897	0.858	0.829	0.773	0.845	0.831	0.837	0.843	0.848	0.84	0.883	0.882	0.799	0.803	0.78	0.749	0.771	0.813	0.813
16.75	0.915	0.871	0.872	0.842	0.862	0.904	0.896	0.839	0.797	0.851	0.827	0.813	0.816	0.904	0.838	0.825	0.908	0.805	0.841	0.811	0.769	0.789	0.826	0.795
17	0.856	0.886	0.874	0.843	0.883	0.906	0.824	0.811	0.811	0.877	0.797	0.817	0.829	0.882	0.806	0.79	0.919	0.78	0.855	0.788	0.788	0.765	0.823	0.78
17.25	0.841	0.849	0.901	0.82	0.885	0.85	0.841	0.797	0.808	0.861	0.822	0.81	0.826	0.887	0.801	0.823	0.896	0.79	0.859	0.783	0.841	0.771	0.808	0.785
17.5	0.852	0.816	0.879	0.845	0.865	0.914	0.83	0.779	0.804	0.854	0.833	0.81	0.815	0.861	0.809	0.821	0.915	0.78	0.846	0.822	0.785	0.792	0.798	0.775
17.75	0.865	0.874	0.856	0.829	0.862	0.866	0.873	0.751	0.768	0.838	0.821	0.798	0.854	0.839	0.837	0.78	0.903	0.826	0.834	0.828	0.77	0.798	0.842	0.783
18	0.87	0.823	0.882	0.829	0.836	0.881	0.871	0.793	0.765	0.808	0.81	0.784	0.816	0.84	0.828	0.795	0.915	0.819	0.815	0.815	0.755	0.808	0.815	0.798
18.25	0.864	0.848	0.865	0.798	0.84	0.882	0.841	0.805	0.802	0.861	0.807	0.758	0.804	0.839	0.849	0.801	0.914	0.821	0.784	0.821	0.785	0.791	0.826	0.794
18.5	0.819	0.847	0.875	0.819	0.861	0.877	0.84	0.775	0.833	0.861	0.842	0.862	0.824	0.869	0.838	0.856	0.91	0.825	0.792	0.847	0.787	0.795	0.809	0.782
18.75	0.831	0.83	0.828	0.838	0.854	0.819	0.837	0.752	0.847	0.806	0.829	0.825	0.826	0.851	0.826	0.84	0.879	0.806	0.819	0.823	0.726	0.798	0.829	0.767
19	0.842	0.852	0.873	0.849	0.867	0.873	0.849	0.759	0.83	0.789	0.85	0.807	0.789	0.837	0.8	0.833	0.884	0.767	0.836	0.794	0.798	0.8	0.852	0.769
19.25	0.792	0.828	0.833	0.843	0.842	0.795	0.85	0.752	0.858	0.87	0.831	0.787	0.811	0.838	0.826	0.829	0.882	0.834	0.832	0.795	0.812	0.802	0.824	0.767
19.5	0.808	0.817	0.806	0.842	0.806	0.802	0.827	0.744	0.821	0.854	0.854	0.804	0.812	0.83	0.835	0.811	0.872	0.833	0.832	0.81	0.833	0.804	0.797	0.788
19.75	0.842	0.824	0.801	0.842	0.821	0.816	0.797	0.755	0.82	0.875	0.792	0.795	0.797	0.823	0.84	0.829	0.854	0.857	0.81	0.803	0.853	0.8	0.812	0.79
20	0.825	0.813	0.844	0.816	0.841	0.823	0.781	0.802	0.838	0.859	0.791	0.777	0.779	0.811	0.853	0.8	0.83	0.78	0.813	0.825	0.819	0.794	0.8	0.793
20.25	0.805	0.818	0.805	0.829	0.845	0.866	0.894	0.802	0.785	0.839	0.825	0.844	0.788	0.828	0.889	0.836	0.842	0.797	0.807	0.82	0.797	0.803	0.792	0.779
20.5	0.832	0.805	0.814	0.798	0.85	0.872	0.876	0.769	0.805	0.846	0.818	0.852	0.82	0.832	0.867	0.825	0.852	0.793	0.837	0.797	0.791	0.795	0.809	0.801
20.75	0.839	0.809	0.853	0.816	0.842	0.841	0.875	0.806	0.8	0.867	0.764	0.808	0.811	0.857	0.904	0.831	0.874	0.803	0.817	0.813	0.805	0.813	0.78	0.784
21	0.838	0.795	0.873	0.771	0.856	0.788	0.858	0.81	0.818	0.859	0.778	0.819	0.781	0.832	0.91	0.805	0.884	0.846	0.817	0.803	0.819	0.809	0.785	0.779
21.25	0.821	0.819	0.828	0.794	0.827	0.834	0.839	0.806	0.848	0.814	0.788	0.825	0.797	0.867	0.894	0.789	0.881	0.823	0.818	0.822	0.811	0.822	0.781	0.784
21.5	0.818	0.825	0.83	0.808	0.838	0.823	0.84	0.768	0.858	0.838	0.832	0.839	0.789	0.859	0.874	0.844	0.89	0.831	0.814	0.819	0.804	0.793	0.783	0.779
21.75	0.819	0.822	0.82	0.797	0.864	0.803	0.859	0.784	0.805	0.793	0.836	0.86	0.824	0.82	0.886	0.826	0.894	0.799	0.823	0.82	0.798	0.799	0.777	0.778
22	0.846	0.794	0.836	0.769	0.849	0.834	0.843	0.768	0.812	0.847	0.826	0.855	0.811	0.817	0.873	0.841	0.859	0.837	0.826	0.812	0.772	0.781	0.804	0.769
22.25	0.835	0.8	0.86	0.848	0.85	0.809	0.817	0.755	0.774	0.881	0.811	0.832	0.809	0.838	0.879	0.849	0.858	0.822	0.822	0.834	0.79	0.775	0.813	0.775
22.5	0.849	0.804	0.847	0.83	0.829	0.796	0.809	0.753	0.793	0.881	0.841	0.817	0.805	0.84	0.886	0.813	0.863	0.846	0.822	0.833	0.832	0.774	0.825	0.782
22.75	0.838	0.849	0.845	0.817	0.855	0.817	0.814	0.776	0.82	0.873	0.817	0.814	0.815	0.836	0.889	0.776	0.863	0.805	0.828	0.819	0.861	0.801	0.819	0.797
23	0.805	0.851	0.851	0.81	0.831	0.791	0.835	0.785	0.822	0.82	0.802	0.791	0.788	0.819	0.877	0.824	0.865	0.804	0.84	0.795	0.817	0.801	0.812	0.802
23.25	0.836	0.829	0.821	0.775	0.832	0.802	0.816	0.783	0.848	0.856	0.79	0.846	0.785	0.832	0.911	0.838	0.849	0.845	0.815	0.805	0.817	0.807	0.815	0.789
23.5	0.838	0.829	0.82	0.81	0.853	0.85	0.829	0.748	0.824	0.845	0.787	0.883	0.793	0.854	0.869	0.771	0.883	0.833	0.812	0.808	0.841	0.803	0.798	0.778
23.75	0.833	0.789	0.839	0.82	0.889	0.812	0.789	0.759	0.847	0.862	0.814	0.896	0.785	0.876	0.905	0.813	0.891	0.846	0.807	0.816	0.806	0.769	0.808	0.795
24	0.832	0.763	0.85	0.859	0.877	0.885	0.825	0.737	0.836	0.843	0.827	0.902	0.78	0.856	0.9	0.815	0.865	0.841	0.803	0.808	0.817	0.772	0.81	0.778
Fig 3 H Right
	FF												Agrp-Lgr4-/-
Dark time	0.823347	0.813551	0.837653	0.815694	0.84151	0.841143	0.83402	0.788327	0.802327	0.849796	0.805347	0.829653	0.811408	0.841714	0.862837	0.819918	0.82102	0.844143	0.829082	0.802122	0.801714	0.798653	0.808224	0.782735
Light time	0.819208	0.818896	0.851229	0.794333	0.807563	0.845646	0.829958	0.794417	0.775188	0.838729	0.799854	0.795542	0.829021	0.863417	0.818521	0.825438	0.817104	0.859625	0.8195	0.801688	0.761375	0.799438	0.790188	0.782083
Fig 3 I Left
	FF												Agrp-Lgr4-/-
0	155	0	208	2378	1339	3442	34	370	2408	2024	618	112	392	370	178	219	859	1	1405	7243	939	4134	1651	199
0.25	10	0	0	1789	719	637	0	124	4536	4353	0	3286	129	3129	156	387	157	1430	10685	9716	367	14740	1744	3473
0.5	126	280	0	1930	2659	84	0	20	2084	1740	7	4119	68	4230	792	2974	353	767	8613	12076	115	15138	11	19614
0.75	4110	107	33	5881	755	102	0	60	5	478	15	31	214	7274	2248	4908	2244	71	8221	5238	6	859	2	15748
1	5733	65	1674	4999	8	344	1017	4193	1	0	787	336	428	13991	4091	6166	5002	595	8260	9511	33	1565	0	7700
1.25	5965	0	1654	4775	4	88	5013	4852	0	0	898	183	144	11347	3652	3515	3882	2400	8637	17580	369	1059	1	7460
1.5	3678	0	526	7536	2	982	0	11051	1160	69	0	46	1517	10680	1705	2908	4829	639	8364	10665	2280	1414	2088	3752
1.75	3953	3098	4	4635	4	1741	0	7106	849	16	0	0	897	9600	131	3130	315	1136	8271	15507	1133	10397	128	1176
2	69	0	0	2148	1	3770	107	4182	12	341	0	40	0	7682	51	3273	34	18	9497	17784	143	8460	89	441
2.25	0	0	2	1983	664	494	2342	906	0	484	0	9	21	1404	262	1695	195	0	9157	15343	0	6120	119	443
2.5	31	0	4	223	2556	0	5624	496	3532	418	0	199	1896	296	1869	256	648	2033	9814	9140	1	5144	1264	3624
2.75	13	0	44	3461	221	3	469	27	3238	409	0	387	1974	483	62	104	518	2495	8787	3885	1	13120	1	17396
3	17	3643	273	126	2434	2	0	108	0	1401	4318	5010	1920	433	74	3814	3068	901	8549	936	5	13148	0	10755
3.25	9	1	653	7185	2977	44	0	0	14	1658	9139	2470	2181	165	145	1180	838	2268	8732	11726	0	3405	7	2240
3.5	0	0	6400	4064	193	1050	0	609	752	19	53	1853	4198	1601	12895	53	471	2148	8868	357	199	5689	0	7097
3.75	1524	0	591	11	0	717	122	0	1020	58	93	0	2219	2374	21107	691	1610	1054	9261	1402	14	16133	195	9872
4	4590	227	1672	551	0	2043	0	1129	6370	55	1925	2810	1843	1142	11630	71	832	589	9011	9568	182	17885	264	11893
4.25	3060	0	811	115	0	391	0	2898	4	53	3295	2277	331	42	3910	568	85	1498	9879	9924	955	17256	0	13743
4.5	1097	170	0	2919	2877	7	92	230	0	983	1825	1183	94	10	2865	42	495	2030	7309	302	139	17703	0	12115
4.75	1726	1854	0	1743	1537	2	2592	0	889	5170	435	1018	10	19	481	180	241	628	0	296	2	18738	0	8695
5	548	466	0	3034	10	69	0	1055	3124	1479	0	879	1	0	0	1	917	17	1057	2425	737	17341	0	5477
5.25	24	0	1123	531	0	1383	0	4643	1663	105	0	0	71	17	270	76	621	8	1719	156	151	16954	1776	455
5.5	2	0	1103	3686	8	44	0	3690	111	10	0	0	36	523	1429	11	2522	0	2913	881	24	17453	1309	541
5.75	45	0	1650	3996	0	0	105	864	0	47	0	4	10	139	247	183	3700	3	2478	3049	0	17711	958	1245
6	371	0	87	548	0	54	6550	1	5	146	791	9	0	288	777	911	4233	0	560	6246	0	12791	76	47
6.25	402	0	0	70	0	0	1739	11	6	794	2095	105	325	71	36	24	3385	0	1	6194	0	13	0	515
6.5	1048	960	0	2925	0	0	373	0	306	0	389	89	709	24	0	38	1969	213	8	1965	1537	159	0	96
6.75	12	1063	0	642	0	11	0	0	4	0	0	0	55	101	0	44	0	397	5	1625	2692	3244	0	640
7	0	941	0	70	0	13	0	0	0	1	0	0	2	318	65	46	0	0	3	6045	3219	1639	0	0
7.25	0	0	0	665	1	0	0	0	0	0	0	2	108	73	0	0	0	3	479	3203	631	1888	7	0
7.5	0	0	0	361	1062	0	0	849	104	10	0	11	2863	131	0	37	10	0	248	1223	335	2156	1797	2
7.75	0	0	0	733	731	162	0	600	0	1653	0	0	1561	288	0	2	102	99	1351	0	213	4276	576	0
8	0	0	0	175	1	1067	0	6	22	173	0	0	855	1911	349	9	4	0	169	388	0	2581	0	43
8.25	0	0	0	22	0	192	0	2274	86	15	0	24	834	773	0	5	0	0	1100	2241	2	1720	0	102
8.5	33	0	0	1777	0	1586	0	24	0	0	0	3295	0	3	0	470	0	0	34	2503	0	5231	0	166
8.75	732	111	115	1262	0	88	5	268	266	14	0	806	21	14	109	1812	0	0	6	1736	5	7956	0	871
9	946	56	0	586	0	270	0	0	2	819	0	0	809	21	160	1261	253	0	1413	639	409	843	0	148
9.25	56	163	0	1319	0	2	0	5294	5	336	439	14	2435	71	238	60	1564	0	1307	118	0	542	90	0
9.5	938	0	0	57	0	4	0	13010	2	89	179	3	1520	0	442	0	8	0	1326	449	2	38	280	0
9.75	49	0	0	1848	0	2	0	8587	218	17	0	9	1210	0	13	0	1	0	1409	2154	0	84	0	66
10	12	0	0	2471	342	2173	772	7547	0	28	0	212	0	1	137	0	211	2	1953	57	0	32	0	65
10.25	8	0	0	1343	0	863	802	4192	189	7	0	0	0	0	118	0	1	0	1625	2915	0	398	0	911
10.5	17	0	0	2069	0	239	0	695	303	9	0	0	0	0	44	0	3	5	1631	3307	0	1344	600	710
10.75	322	0	804	88	0	29	0	0	14	773	0	0	0	111	166	0	130	0	1715	1178	0	1633	345	365
11	0	0	258	1299	0	451	0	0	124	263	0	0	0	0	850	0	38	0	1808	604	0	14	0	14
11.25	0	460	0	567	0	63	0	336	0	0	83	0	0	0	673	0	297	0	1725	782	904	8	0	440
11.5	0	1457	0	55	184	1217	0	0	15	0	0	0	0	0	0	0	4	0	1875	518	588	185	0	694
11.75	19	414	0	237	37	1455	0	0	91	0	0	0	0	0	0	0	70	2	1404	88	0	96	0	2072
12	10	2	0	523	1	917	0	11	10	0	0	0	788	55	0	984	309	0	1544	45	0	710	0	99
12.25	0	0	0	1103	0	1605	325	0	0	0	3	0	616	179	0	2207	345	0	1406	1848	0	268	0	1882
12.5	221	3	0	2326	0	780	0	0	0	1876	44	30	0	0	3	28	468	0	1507	2070	0	78	0	3710
12.75	1001	2	67	2741	0	5	0	0	0	285	0	1533	0	0	321	6	9	0	1491	2775	0	323	11	837
13	0	2	0	2122	0	0	0	0	0	0	0	393	0	4	1041	8	1	0	1440	1673	0	1303	481	0
13.25	0	925	0	1346	4	0	0	53	203	0	0	0	0	0	0	2	30	0	1705	677	0	1234	350	0
13.5	0	0	0	60	451	0	45	0	0	0	0	0	0	0	0	6	484	215	1533	2200	0	440	0	36
13.75	7	0	742	1274	67	0	0	173	0	0	719	0	0	219	0	776	822	0	1479	1846	266	1806	9	24
14	0	0	2	2241	0	0	0	691	0	0	2048	0	0	2	2	654	487	0	1595	1547	0	871	1360	6
14.25	0	2	0	3448	0	1779	0	8317	0	48	2311	0	0	1	16	0	1632	0	1635	4834	0	692	25	5
14.5	0	0	0	3303	48	0	0	3308	42	45	533	45	2	660	0	0	0	0	1551	6546	0	4543	1642	95
14.75	0	0	4	2803	0	12	0	2390	0	0	82	36	0	387	0	0	0	69	1647	3309	0	11506	1737	3
15	202	864	0	5150	90	0	48	873	318	0	113	67	0	259	0	0	30	0	1821	5817	1181	15219	731	0
15.25	0	0	0	2090	5	1729	0	2	2	0	97	706	0	373	0	0	0	0	1605	2112	1579	55	36	354
15.5	5	0	3	374	1	646	0	212	323	527	1387	477	5	0	0	0	32	497	13065	1120	654	1526	0	2755
15.75	5	0	0	621	0	154	88	0	11	165	14	24	1260	0	0	0	0	0	18622	50	22	10743	0	8779
16	452	0	357	48	213	7	0	17	0	32	0	221	0	0	0	0	11	0	19031	5113	0	6026	73	1757
16.25	883	183	135	35	779	44	0	0	23	231	1033	0	0	23	0	701	0	0	16843	11084	0	3101	0	2111
16.5	408	141	0	30	0	9	1328	884	0	165	0	0	0	8	2	118	11	0	16750	3896	0	203	0	1152
16.75	573	68	0	3	0	1209	951	1741	6	0	331	1305	0	0	0	30	740	0	29839	2596	1199	5501	105	89
17	10	6	9	990	0	778	0	7255	3108	0	0	6	19	0	0	3	173	0	23136	5758	76	3843	309	3
17.25	0	3020	3	273	0	249	93	5527	4970	425	8	0	0	1109	15	340	0	0	17035	13521	0	955	0	6
17.5	92	4414	3	8	0	0	0	137	12321	0	0	18	40	218	0	3	25	0	15167	6262	0	1055	0	467
17.75	3	188	2	251	0	189	0	271	1440	355	3	2329	544	3	2	0	9	1172	14619	5856	2	606	13	1151
18	502	11	3	2088	0	1738	1703	14	1427	0	1728	2195	0	268	550	0	0	2133	14986	9864	0	863	35	1583
18.25	1860	169	8	4295	445	242	2024	6262	143	0	6376	0	17	88	794	7	2	500	15638	16562	0	345	75	1241
18.5	113	626	627	3740	0	1883	2807	7866	21	337	1470	141	231	1043	1143	566	2535	103	16965	16839	0	365	59	5
18.75	27	1647	1570	1313	449	9495	232	4711	27	43	128	2059	208	3652	1525	3	2904	0	18180	17074	566	680	0	25
19	41	866	1644	273	2907	3392	0	2338	2058	629	6	2893	11	4470	829	16	4491	3	15332	17694	81	142	582	319
19.25	260	368	59	952	3	5520	386	190	4811	3997	1311	290	553	2735	2381	30	1680	0	12218	19169	1	1161	0	17
19.5	316	2436	2	802	1	8111	406	0	5247	739	3858	0	4467	3603	507	100	0	0	17664	18762	37	905	0	270
19.75	206	2131	85	504	226	220	0	370	4671	350	854	0	3202	2449	279	2962	19	859	17376	19035	1801	197	729	28
20	561	1353	176	1467	1299	2954	0	201	278	125	8	1005	3640	1325	917	2471	89	1	17692	18932	158	1175	1744	8
20.25	3326	2	1481	1031	0	321	0	3	34	297	0	4406	3072	375	908	13	5323	0	20197	19562	0	1242	0	1022
20.5	3759	0	846	3925	0	751	1091	159	8	33	1286	1003	1107	2287	195	1175	4665	0	21135	17938	425	1046	1556	2123
20.75	2071	0	0	7582	1	3353	6538	154	26	2232	1	0	3790	4171	17	362	1284	2125	19739	4865	461	14149	539	228
21	94	359	0	9722	645	3956	9071	6629	1	2538	6	0	43	4216	4175	5	3013	2536	21520	370	1919	18591	0	95
21.25	396	1942	542	9130	491	2884	11037	6789	0	0	83	1657	417	2727	3450	239	5260	1649	22530	4272	1260	18693	0	102
21.5	299	1088	42	5934	0	1461	12504	1365	6	0	2147	2609	22	1053	3087	3957	1458	2044	22573	8238	180	17197	0	881
21.75	2952	0	10	3984	265	7420	12930	4884	1121	203	3107	3762	122	56	4483	2491	578	12095	17928	3579	1	16062	868	3405
22	1439	0	832	2483	2020	716	8976	40	4188	22	2698	2891	3513	688	188	33	1	103	17099	9140	95	10498	2137	273
22.25	19	381	2751	3303	626	98	12483	0	2285	0	1201	7982	5210	489	2278	108	0	20	17895	9905	0	15480	187	9
22.5	35	0	3315	3093	0	159	1978	32	371	13	4979	5134	5985	0	404	4	958	224	20167	639	0	11655	13	151
22.75	253	0	351	26	0	673	199	5	8	410	4920	4401	2711	99	123	40	3	28	19497	437	661	7016	2	1754
23	82	119	2	108	3	331	4	27	18	12	1446	5356	1000	1084	176	562	3	51	14932	7396	187	14509	1986	4392
23.25	1043	36	13	59	882	317	0	1388	6	6085	4694	3637	0	3043	2056	4	187	196	13653	7697	924	14810	9751	6079
23.5	4310	0	573	1370	2750	2376	579	6501	3	3294	441	1205	358	4562	39	54	3150	76	12612	5125	204	11397	5381	805
23.75	1529	390	533	3495	2024	2763	758	8857	302	2149	385	18	215	3776	55	1	699	1883	13820	5267	53	431	690	1724
24	208	9645	1339	3442	756	3727	0	2408	5194	618	2302	1799	53	859	7	1	0	109	14761	4134	1651	199	3	1343
Fig 3 I Right
	FF												Agrp-Lgr4-/-
Dark time	1266.43	683.041	720.673	2903.67	709.408	1645.22	2205.51	2240.67	1277.63	931.469	1385.84	1602.22	1235.53	2573.24	2062.1	1071.84	1570.84	1740.96	12064.7	8848.71	9230.65	775.204	3908.16	2527.78
Light time	186.833	322	52.2292	1164.42	83.6875	452.854	172.333	1574.35	540.854	190.729	284.146	290.729	345.438	159.979	111.5	201.542	284.75	183.292	5075.98	2965.65	2282.29	221.083	725.5	2134.65
Fig 3 J Left
	FF												Agrp-Lgr4-/-
0	11.709	11.217	4.971	8.348	12.816	5.558	13.273	8.055	5.904	10.911	7.915	10.411	15.323	12.584	10.813	17.102	10.884	14.698	15.687	11.149	13.655	12.35	16.785	15.053
0.25	11.198	9.48	4.722	9.723	14.656	4.999	11.47	7.658	8.405	8.847	7.619	10.635	14.611	14.58	11.33	13.992	9.73	14.929	15.165	10.179	14.016	9.793	17.261	14.535
0.5	11.799	9.441	9.663	5.853	15.506	5.553	12.095	6.831	7.824	8.268	6.731	11.751	14.625	12.557	12.069	13.745	13.388	13.501	18.366	11.081	15.771	8.584	16.893	18.566
0.75	12.655	10.274	5.858	6.382	14.792	4.742	10.988	7.657	7.882	11.27	6.482	12.004	13.479	14.465	13.364	17.108	13.066	14.779	18.79	11.472	16.527	8.821	16.334	16.85
1	15.672	10.26	6.656	8.053	13.152	8.074	15.948	7.038	9.27	10.294	6.177	14.214	11.235	15.905	11.553	17.393	12.693	14.889	19.333	12.787	14.696	7.406	15.893	16.262
1.25	17.476	12.032	7.227	8.297	11.461	8.913	16.937	6.634	10.162	10.61	9.584	13.602	10.671	16.693	14.032	17.355	10.929	15.04	17.631	13.537	14.634	9.404	16.352	15.322
1.5	14.859	11.248	6.379	8.336	11.552	4.729	17.104	7.624	6.202	11.505	11.212	12.562	10.1	13.929	13.133	19.47	9.172	12.356	14.254	11.717	14.813	10.212	15.475	13.496
1.75	15.016	11.92	7.477	6.921	11.033	5.26	17.812	9.576	5.937	11.234	10.395	11.105	9.19	13.494	12.37	14.012	9.953	10.054	14.263	10.409	14.536	12.25	14.927	13.859
2	12.999	11.275	6.41	5.831	9.448	6.402	13.894	7.055	6.976	10.606	8.404	8.755	10.346	12.577	10.824	12.868	9.465	10.108	14.029	11.174	14.822	8.829	13.235	13.001
2.25	11.278	10.252	5.823	6.339	10.961	8.342	11.762	6.59	6.412	9.42	7.253	8.727	9.845	12.029	11.088	12.073	10.71	10.154	12.909	10.961	14.329	7.795	13.544	12.993
2.5	10.68	10.241	4.99	5.832	10.682	7.519	10.629	7.581	7.054	8.82	7.241	8.682	13.022	13.22	12.305	15.127	10.377	10.694	12.059	10.862	15.412	7.99	12.742	12.937
2.75	10.222	10.167	5.84	6.919	10.692	6.683	8.931	9.36	7.81	11.53	7.807	9.149	14.776	12.541	12.351	12.308	10.914	10.374	12.237	10.921	17.366	7.846	12.325	14.539
3	10.73	9.435	8.654	5.812	15.415	4.444	9.789	8.678	7.263	10.945	7.518	9.404	11.191	11.828	11.1	13.197	11.417	11.869	13.688	9.927	15.319	8.591	12.816	15.217
3.25	10.732	8.909	7.5	5.819	14.458	4.454	9.775	8.685	8.744	12.156	10.079	9.864	9.806	11.985	10.664	16.189	13.371	11.766	15.713	12.134	14.526	7.591	13.154	14.043
3.5	10.769	8.948	5.813	6.64	13.957	5.276	10.975	10.346	8.682	10.589	10.167	9.354	10.652	16.83	11.311	12.682	12.061	11.878	14.509	12.326	13.314	7.834	14.808	15.277
3.75	10.662	9.451	5.278	5.818	13.667	6.65	9.536	10.131	9.794	11.446	10.169	8.548	11.83	18.688	10.664	12.938	10.893	15.324	12.835	14.01	14.741	7.988	12.481	12.449
4	13.051	9.481	5.829	6.372	11.21	6.65	11.148	9.251	9.51	12.458	9.057	10.29	16.096	16.524	11.883	16.001	9.221	16.705	13.764	12.258	16.47	9.187	14.855	14.627
4.25	14.841	10.155	5.819	7.207	10.147	5.837	13.505	9.054	8.72	10.289	7.005	10.912	14.374	15.678	13.393	12.608	12.156	15.888	13.938	12.399	16.742	10.159	14.662	14.161
4.5	13.064	10.238	6.084	9.159	13.778	6.403	12.083	7.012	6.737	8.855	9.846	11.712	9.791	12.327	12.536	12.506	10.68	12.96	16.604	10.104	16.473	10.181	15.555	12.376
4.75	13.04	10.705	7.764	7.21	13.829	7.199	9.512	6.406	6.14	9.121	10.138	8.671	10.082	11.433	12.95	11.212	9.626	11.468	14.467	10.682	14.553	9.244	14.935	11.992
5	13.247	11.918	7.791	5.539	11.18	5.286	12.659	6.623	5.086	9.701	10.404	8.691	12.602	11.683	11.051	11.452	8.976	10.412	12.601	12.398	15.87	9.437	14.817	12.992
5.25	10.665	11.994	6.928	6.397	9.365	5.294	12.451	6.202	6.16	9.478	10.387	8.679	15.23	11.193	10.862	11.724	9.734	10.639	13.197	13.228	15.911	7.191	14.465	13.049
5.5	10.703	11.934	5.021	5.83	10.184	5.259	17.365	6.398	6.437	8.265	9.004	8.061	13.003	13.181	11.889	14.214	8.746	10.637	12.353	12.579	12.551	7.407	13.999	14.219
5.75	10.77	10.726	4.985	5.019	10.26	5.299	14.149	6.815	7.618	11.266	8.664	9.618	10.634	10.904	10.961	15.77	8.435	10.055	11.947	9.611	14.011	6.569	13.662	13.657
6	10.75	9.933	4.986	7.229	8.863	8.588	10.379	6.763	7.301	10.341	7.057	12.418	10.435	10.658	9.964	17.085	9.9	10.723	11.491	9.747	15.554	6.635	11.913	14.622
6.25	12.556	9.407	4.428	7.222	8.946	8.076	9.808	6.405	6.449	9.687	6.161	13.849	9.174	12.629	11.206	16.82	9.736	10.605	10.966	8.64	14.543	6.618	12.256	14.729
6.5	13.065	9.451	7.244	8.325	8.105	7.519	9.251	8.261	6.996	7.663	6.227	12.293	9.199	10.9	9.68	17.925	8.724	9.519	11.826	8.458	15.207	8.39	14.846	13.401
6.75	12.626	9.505	8.366	7.793	8.165	4.181	9.161	6.991	6.443	7.637	5.86	8.727	9.211	11.395	9.913	12.901	8.771	8.966	13.09	8.752	14.009	10.566	14.58	12.684
7	10.01	9.671	7.761	5.818	8.638	4.445	10.12	6.782	7.043	8.565	6.487	7.667	9.25	11.427	9.215	12.322	8.933	10.613	14.29	9.474	12.555	12.777	13.718	12.298
7.25	9.896	9.519	7.825	5.525	9.389	4.706	10.344	6.813	6.446	10.957	7.053	7.66	9.157	15.086	8.958	11.495	9.011	10.156	12.563	8.73	12.307	10.211	13.189	11.238
7.5	9.923	9.446	4.997	4.997	12.049	5.288	11.253	10.366	6.497	11.529	5.906	8.049	9.232	15.128	8.687	10.349	8.996	10.999	12.261	8.476	13.855	9.838	10.908	10.429
7.75	9.986	9.492	5.56	5.562	11.802	4.741	11.825	9.92	6.141	9.71	6.506	7.699	9.547	19.531	8.658	10.916	9.189	10.383	12.345	8.673	13.137	7.577	11.625	14.122
8	9.471	9.984	5.288	5.83	11.565	5.842	9.278	8.094	6.152	9.74	7.054	10.23	9.521	15.309	9.994	10.92	9.184	9.542	13.662	8.451	12.6	7.387	13.359	12.034
8.25	9.663	9.414	5.263	5.573	9.172	4.991	9.234	9.272	6.446	8.546	8.987	10.084	10.432	12.653	10.68	10.612	9.185	9.556	11.472	8.722	12.565	7.001	13.358	12.139
8.5	10.15	9.53	5.022	4.991	9.126	5.557	8.958	7.222	7.875	7.669	8.66	7.863	9.254	11.719	9.94	10.31	8.192	8.923	15.673	9.227	12.322	7.384	12.388	12.765
8.75	10.709	9.474	7.228	5.017	8.37	6.103	8.657	5.54	6.181	7.955	7.858	7.474	10.073	10.948	9.958	10.856	8.738	10.116	16.454	8.954	14.345	7.026	14.036	14.155
9	12.499	11.204	7.22	4.979	9.164	4.998	10.401	8.397	5.919	7.989	7.304	7.845	8.632	10.653	8.251	10.919	8.935	16.399	14.221	9.152	12.605	8.602	15.13	12.091
9.25	12.553	11.942	10.302	5.007	8.381	5.011	9.805	9.719	7.318	7.367	6.759	8.297	12.444	14.727	13.018	12.904	8.278	13.544	11.686	10.62	12.342	6.586	14.838	11.697
9.5	10.445	11.275	6.396	5.831	8.6	5.834	9.543	9.439	6.203	7.693	6.459	7.87	8.946	12.553	12.026	11.463	8.921	10.354	11.155	10.404	12.013	6.611	12.732	11.3
9.75	11.024	10.169	5.808	5.54	8.392	5.531	10.681	8.685	6.165	9.423	6.976	8.302	10.902	10.851	11.155	10.856	11.311	10.985	10.109	9.964	14.674	6.958	12.618	11.482
10	9.401	9.424	4.996	5.015	10.529	11.928	11.001	8.524	6.172	10.022	6.447	11.945	9.174	10.842	10.481	11.175	10.267	9.462	10.313	8.032	15.492	7.205	13.543	12.137
10.25	9.351	9.681	5.839	4.715	9.711	9.456	11.009	8.593	7.333	9.775	7.614	11.041	11.014	10.994	9.882	11.533	9.136	10.073	11.493	11.203	14.35	5.967	13.299	13.513
10.5	9.899	10.205	5.54	6.926	8.858	7.502	13.228	6.007	9.021	11.749	8.658	8.987	9.848	11.51	9.834	9.84	8.046	10.373	12.567	10.705	11.874	6.191	13.57	11.968
10.75	9.932	9.455	4.989	5.285	9.206	5.003	11.454	6.423	11.598	7.954	6.758	8.594	10.114	11.691	9.984	10.28	8.047	9.238	11.765	10.719	12.349	7.425	14.028	14.528
11	9.906	9.458	5.848	4.991	8.389	5.557	9.853	6.197	7.028	8.285	6.767	7.627	8.899	11.264	11.446	10.848	8.966	12.081	10.656	12.367	13.709	6.766	12.34	11.804
11.25	9.427	8.987	5.004	4.984	8.867	5.552	9.544	5.966	7.571	10.351	8.163	7.936	9.786	12.104	12.558	10.957	11.443	13.228	12.833	10.678	13.395	10.579	12.35	11.675
11.5	8.61	9.018	7.792	4.982	12.341	5.009	8.89	6.186	6.444	9.724	6.489	7.867	9.758	10.924	10.172	10.328	11.151	11.841	11.158	9.752	14.667	10.16	12.831	11.971
11.75	8.693	9.003	7.735	5.002	11.274	4.994	9.519	6.002	6.151	8.909	6.734	9.651	10.082	11.749	9.715	12.907	10.359	9.567	10.584	9.612	13.357	8.99	11.557	11.926
12	8.645	9.443	5.561	5.524	10.666	6.124	9.831	7.226	6.463	8.866	6.752	8.051	9.495	12.01	8.964	11.789	9.954	9.788	10.584	11.139	12.349	6.985	13.344	11.359
12.25	8.118	10.685	5.021	6.368	9.982	6.643	10.649	7.671	7.832	8.798	7.922	8.481	9.559	12.01	9.407	12.055	9	10.341	11.149	8.728	12.029	6.995	13.827	11.142
12.5	9.425	10.755	5.539	5.294	10.669	6.976	10.152	7.248	6.714	8.01	8.651	7.626	11.242	11.99	9.697	11.565	9.625	9.496	10.42	9.486	11.568	7.409	12.321	13.468
12.75	14.98	10.295	5.278	5.251	10.147	5.022	9.537	6.592	6.49	8.291	9.779	9.678	11.819	11.741	9.657	11.45	9.642	10.981	12.014	10.185	11.573	7.185	13.548	12.485
13	12.512	9.222	5.824	5.269	9.402	4.731	8.928	6.153	4.804	7.687	6.979	8.487	8.915	11.232	13.149	10.873	10.211	9.758	10.648	10.621	14.194	7.991	13.921	11.466
13.25	10.187	8.995	5.85	5.006	9.375	4.979	8.665	6.178	6.183	10.297	6.428	8.113	9.498	12.049	12.104	10.337	10.698	10.119	12.55	8.505	12.716	6.403	14.289	11.622
13.5	9.993	9.041	6.429	5.003	12.583	5.559	10.631	6.636	6.419	12.097	6.431	8.69	9.175	10.594	9.111	13.92	9.21	9.866	11.184	8.675	12.38	6.574	13.734	11.155
13.75	9.935	9.014	5.01	5.562	12.363	5.295	9.224	6.168	6.775	10.861	7.073	8.778	9.827	11.794	8.99	13.797	9.632	11.879	10.682	9.524	11.655	8.583	14.741	11.437
14	10.139	8.933	5.01	5.286	10.138	5.839	13.551	5.762	5.919	10.927	7.344	7.868	12.162	11.483	9.255	14.885	12.613	12.064	10.386	11.424	12.752	6.588	11.772	11.118
14.25	9.364	9.434	5.847	4.992	10.521	5.846	11.246	5.96	6.476	9.496	7.549	8.101	11.507	12.867	10.693	15.101	12.41	12.36	11.747	9.72	12.508	7.416	11.926	10.968
14.5	9.382	9.547	5.808	5.557	10.005	6.952	15.072	5.824	7.833	8.563	7.322	9.207	10.711	11.75	8.884	12.609	9.867	15.952	11.447	9.509	12.289	7.429	11.533	10.942
14.75	9.401	9.476	7.234	6.097	9.894	5.27	11.517	7.871	6.764	8.843	7.342	9.341	10.296	14.031	9.643	11.231	9.271	11.752	11.223	9.365	13.2	6.78	11.6	12.475
15	11.841	8.991	7.801	5.817	9.976	5.845	10.356	5.741	6.159	9.452	7.613	9.613	11.263	17.118	9.226	12.304	10.708	9.573	11.149	10.204	14.928	9.767	11.865	11.811
15.25	9.46	10.688	7.777	5.836	10.423	6.714	10.104	5.541	7.876	10.595	7.331	10.215	12.096	14.517	11.121	13.684	9.97	10.713	11.156	10.159	14.563	10.644	12.574	11.547
15.5	9.145	10.165	5.013	5.562	9.939	5.562	9.207	5.812	5.919	10.362	7.331	8.895	11.306	11.691	9.484	11.231	9.923	9.575	10.891	10.595	15.53	10.64	11.989	10.891
15.75	8.617	11.053	5.55	8.592	10.789	5.565	9.553	8.227	7.034	11.518	6.436	10.286	11.85	11.745	9.229	10.625	9.473	10.396	15.717	10.446	13.322	9.009	14.453	11.881
16	9.434	9.513	5.842	7.755	9.13	6.08	9.76	7.826	6.79	11.176	6.198	7.447	10.128	12.898	9.225	12.575	8.942	10.065	15.68	11.31	14.026	7.195	14.808	15.057
16.25	12.292	8.932	5.294	7.781	12.843	5.831	10.025	6.585	7.588	10.911	10.048	7.619	10.033	10.587	8.998	11.442	10.194	9.531	17.688	9.846	13.406	6.989	14.376	15.068
16.5	10.421	9.051	5.833	4.987	11.849	6.694	9.223	6.809	11.433	11.194	10.631	9.428	11.254	10.601	11.189	10.629	12.062	10.937	15.382	8.149	10.986	6.574	11.501	15.36
16.75	9.95	8.997	6.384	4.994	10.929	7.809	12.673	6.401	12.122	9.41	9.329	8.91	13.013	11.8	10.876	14.013	10.716	11.783	13.074	9.748	12.909	7.181	12.257	13.69
17	9.94	9.456	5.813	8.299	10.5	5.272	15.733	5.993	7.851	8.567	7.324	9.016	13.843	12.039	9.217	16.191	9.922	16.444	13.43	9.942	12.371	8.799	14.151	12.457
17.25	9.88	9.747	5.821	7.214	9.634	5.261	16.667	6.411	6.494	9.765	9.252	8.484	16.163	13.761	9.685	11.798	10.11	16.618	14.8	10.223	12.198	7.235	13.782	12.656
17.5	8.588	9.778	6.391	5.839	10.722	5.296	15.62	6.628	8.43	8.582	7.581	9.647	17.483	14.847	9.734	11.513	10.707	16.215	13.457	9.377	12.616	6.62	13.867	13.153
17.75	8.905	9.687	7.784	6.939	11.073	5.576	11.894	9.086	8.987	8.829	7.63	9.977	14.724	14.011	10.442	12.363	11.19	15.296	12.348	9.439	15.168	6.987	11.934	13.838
18	10.709	10.726	6.647	9.67	10.946	5.545	12.133	7.395	7.902	8.857	9.2	10.091	12.917	12.807	10.717	12.848	10.652	11.008	12.876	10.181	15.504	7.829	13.156	14.995
18.25	13.097	10.758	7.199	8.343	13.368	5.273	13.287	7.001	7.339	10.309	9.572	9.749	12.511	11.535	13.748	15.038	14.406	10.343	14.522	13.584	15.657	8.565	13.352	14.789
18.5	12.52	10.818	9.104	10.784	13.304	7.232	16.077	8.443	9.796	11.553	9.816	10.225	11.567	17.519	14.426	17.079	13.923	14.706	14.303	12.755	15.407	8.969	13.247	13.168
18.75	12.599	12.399	9.745	7.236	13.402	8.085	18.051	8.06	11.002	13.505	9.606	11.252	10.146	19.635	15.008	17.681	12.737	11.23	16.748	13.278	13.698	7.969	14.515	12.314
19	12.612	11.897	7.195	5.561	16.507	5.816	15.45	7.597	7.61	11.847	8.378	10.159	14.098	18.764	13.126	17.357	14.58	10.916	19.03	11.777	12.416	8.808	13.179	13.007
19.25	13.593	11.168	6.94	5.849	12.504	5.842	14.363	8.919	7.013	10.348	8.186	10.632	14.337	17.656	13.966	20.35	12.541	10.935	19.591	10.468	13.615	8.811	13.215	12.913
19.5	13.921	11.734	6.911	7.758	12.291	7.801	11.204	9.704	8.717	11.188	9.214	10.173	19.055	17.845	10.847	15.877	10.589	14.952	19.656	11.195	12.535	8.405	14.389	13.041
19.75	13.181	11.674	9.201	6.411	11.293	5.846	11.258	10.456	10.371	12.626	9.858	9.817	16.371	18.862	11.143	14.903	11.213	16.662	14.297	12.295	14.525	10.193	12.961	13.11
20	13.819	11.755	8.075	9.097	13.684	5.823	13.277	10.507	11.875	12.737	10.36	11.301	16.65	15.422	12.492	14.039	11.112	17.2	17.323	13.661	14.209	10.611	14.574	12.797
20.25	14.365	12.444	7.79	9.441	13.024	5.85	11.836	10.49	9.215	11.74	9.606	10.798	13.291	13.514	12.348	14.759	10.916	16.085	12.821	13.599	14.398	8.985	13.695	13.106
20.5	14.844	13.309	5.866	7.787	12.514	7.233	10.427	9.344	6.205	11.165	7.337	11.323	11.259	16.023	10.437	15.479	12.572	17.009	14.323	11.081	14.224	9.439	14.707	15.22
20.75	15.647	12.434	6.42	4.743	12.594	6.656	11.786	8.898	6.486	11.532	7.888	9.82	11.26	16.775	10.192	15.126	12.514	15.667	12.618	9.958	15.994	9.196	16.709	13.882
21	12.997	12.486	9.131	6.935	13.133	5.821	16.203	8.002	7.006	11.208	6.445	11.279	10.118	17.094	11.599	17.345	13.88	15.753	12.545	10.505	14.032	11.757	15.456	13.466
21.25	11.822	12.527	7.79	7.187	12.085	5.275	17.506	8.315	7.322	11.199	7.903	11.247	10.316	19.45	14.291	17.8	13.094	14.382	16.213	12.035	14.23	11.404	16.271	13.56
21.5	13.309	12.555	9.441	6.121	12.581	5.837	15.541	7.237	10.045	11.269	10.379	11.64	10.44	18.196	13.626	19.351	12.802	14.107	17.37	10.681	17.231	10.813	15.049	13.154
21.75	14.935	13.204	6.955	6.1	12.272	6.669	16.697	7.626	9.49	9.165	10.349	14.768	12.416	12.649	13.047	20.804	11.086	12.607	19.856	10.009	16.232	8.794	14.562	13.262
22	15.142	15.489	5.013	10.248	14.497	9.173	12.386	9.838	7.292	9.468	9.93	13.036	16.165	12.578	12.886	17.52	11.147	11.223	17.106	12.34	16.463	10.173	15.012	13.147
22.25	12.585	12.418	5.554	9.98	13.76	8.91	11.557	9.662	7.621	9.401	9.283	12.317	15.069	15.133	11.639	12.906	11.683	11.286	19.626	13.838	17.188	7.845	14.545	12.795
22.5	13.072	12.532	7.498	8.872	11.821	8.364	10.022	9.645	6.161	13.844	8.958	11.551	14.172	12.878	11.595	13.732	10.913	11.286	17.54	11.177	17.39	8.773	15.136	14.863
22.75	13.15	13.021	6.406	8.899	11.274	7.743	9.482	9.715	7.821	12.093	9.567	9.944	11.241	13.071	11.688	13.668	11.353	11.562	17.623	10.673	15.596	10.872	15.546	15.207
23	13.089	11.924	7.215	6.939	13.064	5.538	11.59	9.328	9.251	12.164	6.768	7.682	9.79	12.844	10.159	15.138	14.485	10.636	17.522	11.434	15.228	8.216	14.54	17.18
23.25	13.856	12.408	6.384	6.39	13.835	5.832	12.161	7.638	9.265	12.399	6.734	7.897	10.099	16.002	13.104	12.654	13.088	10.967	14.259	11.118	15.361	9.349	15.195	17.244
23.5	14.929	12.413	6.386	4.72	13.829	5.275	15.627	7.648	7.597	12.141	7.027	9.214	10.075	16.245	10.696	15.674	13.796	10.907	13.639	10.184	14.338	9.622	15.202	15.396
23.75	15.793	11.872	7.47	6.134	14.106	6.943	17.942	7.2	7.071	11.265	7.618	8.914	12.126	18.167	11.199	17.992	13.003	11.555	15.314	9.867	16.52	8.568	14.113	15.494
24	14.382	12.408	8.348	5.558	13.668	4.447	15.323	6.828	9.027	10.251	8.5	9.854	15.234	17.102	10.884	15.687	11.149	13.273	14.598	10.693	16.785	10.188	15.053	14.69
Fig 3 J Right
	FF												Agrp-Lgr4-/-
Dark time	13.0173	11.3731	6.86745	7.10159	12.6015	6.34075	13.127	8.20661	7.93118	10.8702	8.68565	10.4574	12.4644	14.7438	12.0124	15.2671	11.5322	12.799	15.3117	11.5481	15.0997	9.09427	14.5737	14.1408
Light time	10.2304	9.71537	6.18358	5.92508	10.0737	5.91896	10.7243	7.15725	7.14269	9.39277	7.44506	8.95012	10.7068	12.47	10.0856	12.0888	9.79627	11.2299	12.3922	9.71385	13.2294	7.88796	13.1327	12.461
Fig 3 K
	FF					Agrp-Lgr4-/-
0h	38	38.4	38.1	38.5	37.9	38.3	38.3	38.4	38.2	37.9
1h	37.2	36.3	37.5	37	36.9	36.6	37	36.1	37.1	36.9
2h	36.5	36.3	36.6	36	36.4	36.3	36.6	36.5	36.5	36.6
3h	35.8	35.6	35.7	35.5	35.6	35.8	35.9	35.9	36	35.8
4h	35.1	35.9	35	35.6	35.2	35.6	35.5	35.4	36	35.3
5h	34.7	35	35.2	34.5	34.8	35.1	34.9	35	35.7	35.1
6h	34.9	34.7	34.5	33.7	34.3	35.2	35	34.9	35.4	34.8
Fig 3 L Left
	FF								Agrp-Lgr4-/-
0	138	141	123	160	111	170	207	177	95	165	95	136	116	125	104	106
15	358	394	436	379	327	488	526	375	297	323	248	272	278	301	247	269
30	289	354	289	263	431	486	370	415	256	369	325	359	276	295	259	217
60	225	298	246	216	228	269	261	245	268	262	184	269	215	202	198	168
90	186	247	160	199	168	186	197	182	174	208	145	219	198	175	149	135
120	169	202	236	174	182	202	283	190	152	155	131	214	148	135	128	113
Fig 3 L Right
	FF			Agrp-Lgr4-/-
	31699	1812	8	25789	1507	8
Fig 3 M Left
	FF								Agrp-Lgr4-/-
0	220	150	168	153	179	141	197	171	155	178	183	165	141	136	160	143
15	207	175	142	144	150	155	170	164	107	124	158	120	123	124	118	102
30	219	125	135	103	161	147	139	179	129	157	136	116	107	102	93	82
60	190	122	126	87	153	143	122	159	126	128	145	116	122	114	86	121
90	187	190	121	146	159	162	149	194	112	110	176	157	133	122	80	122
120	175	178	176	149	151	171	177	186	135	125	181	146	132	131	144	124
Fig 3 M Right
	FF			Agrp-Lgr4-/-
	18734	1098	8	15089	900.5	8
Fig 3 N
	FF								Agrp-Lgr4-/-
	1.44426	1.71703	1.15052	1.94783	0.662683	0.463354	1.61212	1.73102	0.716888	0.77284	0.590996	0.262278	0.360193	0.134636	0.115403	0.416145
Fig 3 P Right
	FF			Agrp-Lgr4-/-
Adrb3	0.265868	0.163964	0.195487	0.558415	0.62119	0.564291
p-Hsl	0.095521	0.142885	0.148324	0.304512	0.334873	0.372077
Hsl	0.979257	1.07926	1.05845	1.13541	0.810925	1.06338
Ucp-1	0.136814	0.386105	0.292605	1.08967	1.1392	1.10523
