# Supplementary material for: Deficiency of neuronal LGR4 increases energy expenditure and inhibits food intake via hypothalamic leptin signaling
Source: EMBO Rep. 2025 Mar 11;26(8):2098–120. doi: 10.1038/s44319-025-00398-5 (PMC12018946; doi:10.1038/s44319-025-00398-5)
Supplement: Supplementary file 6 — Source data Fig. 4 [file 44319_2025_398_MOESM6_ESM.zip › Figure 4/Upprocessed raw data for Figure 4.xlsx]

## Sheet: Sheet1
Fig 4 A Right
	FF				Sf1-Lgr4-/-
LGR4	0.648615	0.45643	0.547275	0.668915	0.209343	0.445937	0.461755	0.422174
Fig 4 B Left
	FF														Sf1-Lgr4-/-
0	23	24.3	25.9	23.5	25.4	19.7	18.6	19.4	19	20.3	19.9	16.4	19.4	19.4	23.1	21.4	24.3	24.3	25.9	24.1	23.9	24.1	18.9	18.1	20.6	16.8	21.2	18.6
1	23.3	24.6	28.9	24.6	28.3	23	22.1	25.4	20	22.5	21.2	17.5	20.3	21.3	25	22.2	27.7	24.4	28.5	25.6	26.3	24.7	20.6	22.5	21	18.7	22.3	20.9
2	25	26.3	32.5	28	31.1	25.2	25.6	27.6	22.2	26.2	23.5	19	22.4	23.1	26.3	23.5	30.8	27.3	33.6	30.7	30.9	26.8	22.3	24.8	22.8	22	24	25.7
3	28.6	27.9	37.2	30.9	34	28.3	29.5	32.2	23.5	28.6	24.8	19.8	23.8	24.1	26.7	25.6	32.9	29	37	33.3	32.6	27.8	23.7	27	24	23.7	25.1	28.2
4	31.9	29.5	38.6	34.7	36.4	30	32.3	35.6	26	31.8	26.8	22	25.7	25.6	28.4	25.7	30.9	30.7	40.5	35.2	36.8	30.4	25.3	29.8	26.5	27.6	27.5	32.2
5	32.4	32.1	42	38.3	37.3	31.8	34.8	38.9	27.6	34.4	28.6	23.5	27.8	27	30.4	25.5	33.1	34.6	43	37.8	39	32.6	26.2	31.9	27.7	29.6	30.6	34.1
6	37.1	34.4	44.1	42.2	38.2	37.5	34	41.8	29.8	36.8	30.6	25.4	30.5	28.4	31.3	25.8	36.9	34.1	44.8	40.1	41.8	33.7	28	34.6	29	31.4	32.7	38.2
7	41.8	35.2	46	44.5	40	36.8	39.6	44.9	29.8	38.4	32.6	27.2	33.4	31.5	31.7	26.7	39.9	34.6	45.6	43.1	43.5	35.2	29.8	37.1	30.1	33.5	34	39
8	44.8	36.2	48.8	47.4	42.2	38.7	42.4	47.5	30.9	40.8	34.5	28.6	36.6	33.2	31.7	26.7	39.9	35.8	45.7	45	44.3	35.7	30.8	39.4	32.5	36.1	38.4	41
9	47.3	38.2	49.5	48.1	43.5	40.8	44.3	49.2	32.9	43.9	38.3	30.3	39.6	35.3	34.5	27.5	43.2	35.2	45.7	46.4	45.4	37.7	31.4	41.2	35.4	38.7	41.2	41.7
10	48.9	39.6	49.6	47.2	43.4	42.9	45.1	49.9	34.3	46.2	40.5	31.4	42	36.8	35.5	29	44	36.7	45.9	46.3	44.7	34.8	32.4	43.1	37.3	41.8	44.7	42.3
11	50.8	43.1	49.5	46.8	44.2	43	46	50	35	46.8	42.7	33.4	45	39.8	34.9	30.1	46.2	38.3	45.5	45.9	45.2	34.7	35	45	38.1	42.2	46.4	43
12	48.7	45.4	49.5	46.8	44	44.7	46.9	51.2	37.1	46.9	45.6	35.6	47.4	41.5	35	30.6	46	39.4	44.4	45.2	44.3	35.4	35.5	44.7	40.5	44.7	48	43.3
13	51.1	46.7	50.9	47.6	45.7	46	47.5	51	40.5	50.6	46.8	38.6	47.6	43.7	37.3	31.2	41.8	39.2	45.8	45	44.9	36.5	37	45.4	41.3	44.3	48	44
14	51.5	48.3	51.7	49.1	48	48	49.3	51.4	42.1	51.2	48.7	41.7	50.4	46	37.8	32.7	46.8	41.3	46.2	45.6	44	37.4	39.4	46.2	44.1	46.6	48.7	45.2
15	46	46.5	47.5	47.9	47.2	48.9	49.7	52.4	43.8	51.6	49.2	44.1	52.1	47	36.8	30.8	43.8	38.5	45.9	44.7	43.3	38.5	40.6	47	45	46.6	48.1	44.8
16	47.6	47.5	49.2	49.6	48.6	49.6	50.7	53.2	44.3	51.2	48.8	43.4	51.2	46.8	37.5	31.6	46	39.2	47	46.1	45.2	40	41.2	47.8	45	46.8	47.9	45.2
Fig 4 B Right
	FF														Sf1-Lgr4-/-
	24.6	23.2	23.3	26.1	23.2	29.9	32.1	33.8	25.3	30.9	28.9	27	31.8	27.4	14.4	10.2	21.7	14.9	21.1	22	21.3	15.9	22.3	29.7	24.4	30	26.7	26.6
Fig 4 C
	FF														Sf1-Lgr4-/-
Fat mass	16.82	17.09	16.67	14.56	18.93	17.68	17.55	17.98	20.15	21.74	21.63	18.94	21.36	21.68	5.05	6.65	12.78	15.53	14.74	12.33	13.98	15.01	16.92	19.94	19.29	17.39	12.81	16.47
Lean Mass	28.6	27.33	27.27	28.94	23.97	26.77	26.65	29.65	21.25	26.26	24.31	20.52	19.43	25.67	23.9	24.3	30.63	27.27	26.24	27.63	22.21	28	24.36	23.59	25.72	24.07	23.47	21.95
Fig 4 D
	FF									Sf1-Lgr4-/-
Pancreas	243	240	212	247	239.2	212	198.1	202.4	292.5	430	242	210	212	213	274	282.9	203.5	256.6
Liver	1862	1671	1932	2107	2115	1460.3	1543.2	2433.3	2339	1527	1687	1008	1932	1213.5	1044	1455	1402	2301
Spleen	182	112	110	102	82.7	83.4	81.2	82.1	77.2	98	92	86	110	86	84	80.1	80.5	72.1
SAT	2496	2265	2490	3212	3328.3	2521.6	3199	2435.5	2893.7	2364	1787	624.6	2490	1605	1691.4	2654.7	2222.3	2546
GAT	2630	1950	1227	1634	1748.8	2470.2	2104.9	1098.3	1936.8	2590	2472	965.8	1227	2193	1704	1701.5	1890.5	1657
BAT	320	288	290	309	349.8	306.5	271.2	302.5	320.6	172.5	143	118	190	132	186	178.5	166.4	179
Fig 4 E Left
	FF					Sf1-Lgr4-/-
1	18.2	20.1	19.2333	16.46	17.1	18.1	21.94	17	16.4	18.2
2	37.25	37.26	36.8	33.835	33.5333	34.72	42.18	33.15	32.125	38.45
3	59.45	55.06	55.0667	48.455	50.4	51.58	60	49.45	45.5	55.4
4	81.05	72.3	73.7667	62.415	67.8667	68.34	78.24	66.85	61.6	75.3
5	101.95	88.84	91.8	77.315	84.0667	85.34	95.34	83.5	78.425	95.7
6	122.3	105.38	111.5	92.575	101.167	104.12	112.56	101.95	95.775	117.5
7	141.35	121.82	129.2	106.995	114.567	121.98	130.12	120.2	111	136.45
8	159.5	138.84	148.667	122.435	130.9	140.16	146.96	138.75	129.525	159
9	176.3	156.18	166.5	138.735	148.1	160	164.8	156.25	148.075	180.45
10	194.65	171.26	184.033	155.675	167.267	179.34	180.28	174.25	168.775	205.5
11	212.45	186.34	200.567	171.515	183.4	199.36	197.62	193.6	184.175	225.85
12	229.75	201.76	219.133	187.515	202.5	218.66	215.64	210.85	202.175	246.6
13	246.3	219.6	236.733	202.775	220.833	239.26	234.66	229.35	217.975	265.9
14	264.4	237	254.067	218.115	238.733	258.66	253.66	249.25	234.425	287
15	279.15	252.66	273.533	234.375	256.567	275.08	271.5	269.5	251.775	307.45
16	295.95	269.504	291.769	250	273.671	294.905	289.6	287.467	268.56	327.947
Fig 4 E Right
	FF																Sf1-Lgr4-/-
	18.2	19.05	22.2	21.6	20.9	20.35	19.05	18.15	16.8	18.35	17.8	17.3	16.55	18.1	14.75	16.8	21.94	20.24	17.82	18.24	17.1	17.22	17.56	16.84	17.84	15.48	17.34	18.02	19.02	19	17.84	18.1
Fig 4 F Left
	F/F																		Sf1-Lgr4-/-
0	1260	2807	1146	812	1938	1349	1107	2452	1236	1965	1409	2588	2594	1283	2046	1609	1100	2566	2996	2408	2015	2439	2548	2257	2215	3409	3238	2493	2294	2826	3208	1743	2319	2982	1306	2078
0.25	1267	3104	1482	818	1901	1580	1026	2494	1299	1969	1332	2334	2453	1014	2106	1640	1244	2576	2969	2449	2260	2423	2514	2826	2169	2857	2548	3013	2831	3032	3266	1591	2251	2793	1356	2082
0.5	1262	2589	1576	817	2770	1602	1130	2850	1323	1692	1456	2135	2217	942	2688	2311	1198	2149	2788	2792	2257	2258	2631	2590	2120	3407	2518	3052	2380	2676	2635	1675	2543	3007	2236	2206
0.75	1044	2450	1473	810	2886	1382	1113	2381	1240	1765	1343	1976	2010	1273	2666	1981	1625	2132	2796	2378	2107	2253	2754	2689	2115	2838	2195	3738	2378	2558	2288	2000	2617	2978	2140	2733
1	953	2262	1505	712	2585	1155	1509	2354	1234	2639	1096	1939	1696	1239	2634	1798	1273	2313	2700	2563	2265	2265	2631	2681	2788	2837	2073	3813	2417	2529	2200	2318	2756	3182	2186	2479
1.25	1527	2419	1535	1250	2433	1073	1295	1942	991	2660	1293	1881	1652	1788	2802	1919	1326	2257	2677	2518	1966	2262	2621	2234	2651	2890	2111	2688	2023	2323	2178	2305	2508	2965	2260	2269
1.5	1242	1980	1335	1559	2501	1081	1105	1910	1458	2596	1294	2215	1608	1366	2633	1943	1257	2089	2428	2548	2010	2327	2520	2145	2801	2765	2079	2547	1726	2561	2793	1772	2521	3045	2305	2224
1.75	1177	1955	1111	1621	3002	1365	970	2837	1534	2300	1366	2063	1717	1474	2188	1947	1096	2326	2257	2620	2214	2535	2537	2069	2362	2311	2265	2634	1731	2316	3271	1838	2424	3147	2199	2141
2	1031	2489	1270	1078	2349	1728	1241	2204	1574	1946	928	1868	1799	1528	1958	1703	1075	2344	2618	2626	2175	2419	2651	2059	2166	2539	2286	2762	1770	2534	2860	1744	2324	3185	1492	1870
2.25	1201	2344	1131	1042	2167	1328	1559	2199	1235	1958	1266	2079	1775	1444	1969	1700	1137	2453	2816	2608	2205	2410	2632	2034	2245	2365	2211	2742	1703	2621	2967	1807	2230	2820	1474	2622
2.5	1170	2154	1072	1046	2235	1256	1478	1917	1026	1887	1385	2369	1710	1327	1955	1700	1075	1981	2667	2694	2197	2987	2663	2115	2027	2731	2166	2761	1638	2691	2529	1678	2332	3122	1422	2551
2.75	1181	2020	1345	803	2036	1757	1402	1847	1171	1879	1183	2092	1633	1338	2125	1730	1173	1844	2647	2694	2060	2773	3250	2096	2336	2612	2422	2447	1635	2711	2237	1821	2068	2998	1384	2495
3	1156	1810	1065	1178	1901	1060	975	1847	1157	1702	1108	2163	1625	1099	2201	2151	1510	1997	2347	2938	2134	2652	2781	2126	2311	2507	2373	2440	1945	2642	2007	1903	2096	2964	1654	2449
3.25	1166	1824	1133	1250	1929	1029	1173	1923	1276	1701	1449	2172	1635	1404	1966	2486	1461	2528	2340	2908	1992	2645	2840	2029	2254	2370	2135	2983	1957	2326	2082	1841	2005	2900	1458	2292
3.5	1166	1810	1131	1023	2311	946	1065	2222	1070	1955	1399	2514	2060	1413	1984	2345	1423	2222	2111	2881	1949	2423	2506	2600	2107	2791	2125	2700	1838	2254	2113	1684	2015	2743	1621	2308
3.75	1164	1830	939	1166	1875	1280	1153	2461	1925	2203	1268	2521	2597	1519	2315	2309	1365	1936	2120	2816	2013	2348	2387	2594	2107	2583	2154	3148	1767	2266	2005	1738	2106	2919	1663	2439
4	1502	1760	1030	1200	1806	1463	1879	2088	1249	2130	1085	1957	2045	1329	2512	1852	1377	1866	2125	2603	2100	2239	2630	2547	2202	2675	2479	3141	2137	2149	2163	2219	2334	3740	1564	2201
4.25	1244	2017	980	1067	2901	1277	1157	1789	1648	2058	1362	2000	1964	1399	2264	1809	1593	1820	2119	2872	2319	2347	3073	2353	2075	2430	1858	3423	1828	2144	2584	1797	2631	3081	1407	2242
4.5	1254	2045	1565	1017	2995	1133	1158	2179	1508	1866	1116	2023	1701	1321	1934	1709	1513	1902	2026	2610	2113	2252	2529	2199	2013	2940	2120	3385	1888	2330	2913	1710	2781	2743	1474	2304
4.75	1070	1932	1421	1123	2417	1496	1065	2467	1110	1766	1342	2373	1542	1479	1891	1822	1107	2321	2121	2542	1963	2305	2637	2107	2277	3361	2161	3253	1812	2663	2879	1950	2249	2639	1709	2670
5	1383	1831	945	1176	2322	2333	1059	2144	880	1860	1195	2522	1528	1107	1987	2123	1194	1982	2237	2778	1988	2545	2505	2078	2826	2616	2023	3144	2249	2621	2879	1815	2080	2421	1512	2448
5.25	1528	2053	1103	1123	2143	1548	1374	1785	996	1822	1347	2305	1531	1190	1909	2131	1404	1904	2342	2904	2211	3276	2327	1984	3094	2460	1865	3126	2095	2296	2716	1724	2614	2191	1499	2072
5.5	1578	1813	941	1257	1945	1537	1462	2564	1113	2568	1362	2533	2262	1291	1922	1854	1665	1779	2543	2570	2915	2776	2161	1882	2350	2296	1937	2805	1724	2194	3032	1786	2529	2407	1972	2080
5.75	1490	2389	935	1563	1840	971	1464	2680	1117	2496	1229	2463	1994	1365	3021	1676	1571	1859	2237	2411	2439	2315	2970	2438	2105	2050	2153	2532	1701	2308	2865	2239	2352	2429	1905	2126
6	1305	2684	902	1476	2464	1267	931	1782	1291	2585	1421	1920	1990	1179	2464	1669	1432	1859	2271	2611	2207	2321	2680	2456	2063	2501	2147	2182	1577	2075	2391	2020	1992	2304	1681	2783
6.25	1025	2327	1056	1391	2679	1063	847	2176	1755	2906	1514	1930	2000	1147	2616	1750	1418	1909	2150	2561	2129	2413	2756	2429	2123	2196	2060	2195	1537	2186	3205	1731	2334	2226	1601	2861
6.5	1028	2788	1075	1483	2247	953	798	1981	1545	2527	1485	1861	1624	1114	2505	2296	1359	1980	2117	2598	1982	2775	2518	2121	2591	3430	2079	3062	2205	2242	2554	1611	2330	2282	1533	2775
6.75	1169	2211	942	1024	2032	1064	850	1930	1706	2390	1433	1759	1657	1033	2289	2408	1038	1893	2056	2909	2088	2435	2462	1984	2858	2721	2200	3064	2404	2830	2320	1681	2073	3394	1576	2647
7	935	1826	1339	1065	1841	1090	804	1870	1232	1831	1229	1721	1737	975	1860	2235	960	2050	3112	2612	2106	2245	2536	1978	2714	2603	2287	2568	2400	2628	2499	2029	2046	3236	1859	2672
7.25	900	1738	1452	1021	1764	1212	1201	1780	1237	1862	1289	1798	1816	969	1889	2249	929	2286	2986	2389	1999	2258	2398	1926	2767	2498	2061	2450	2167	2654	2408	1693	2246	3277	2292	2305
7.5	937	1965	1802	931	1760	1526	1153	1766	1151	1796	1217	2136	2321	889	1923	1696	1012	3273	2630	2274	2028	2070	2592	2202	2504	2560	2162	2541	1784	2598	2567	1651	2299	3297	2448	2303
7.75	1016	1821	1317	977	1638	1332	893	1838	1191	1664	1175	1876	2334	1153	2646	1694	1002	2229	2626	2096	1970	2240	2546	1966	2208	2311	2029	3006	1695	2248	2598	1674	1987	3276	2065	2090
8	1019	1741	1058	936	1656	1324	1122	1677	1510	2036	1134	1798	1877	1357	2375	1823	1027	1797	2783	2430	1957	2202	2211	1965	2516	2448	2146	2405	1671	2372	2480	1739	1998	2850	1602	1991
8.25	1195	1787	982	1017	1791	1268	748	2148	1153	1976	1026	1735	1817	1305	2333	1835	999	1827	2769	2156	1926	2247	2296	1977	3756	2521	2132	2398	2077	2186	2123	1667	2240	2397	1340	2017
8.5	1012	2694	988	1244	1730	1066	806	2234	1152	1705	1018	2134	1625	1279	2292	1807	1003	1681	2329	2171	1852	2242	2308	1983	2463	2433	2227	2102	2078	2130	2227	2298	2239	2418	1815	2115
8.75	797	2625	1067	1510	2036	1033	665	2199	1168	1685	1239	1844	1529	1177	1870	1810	950	1669	2243	2167	1955	2208	2533	1979	2188	2585	1984	2305	2124	2382	2498	2416	2255	2682	1911	2386
9	796	2506	1792	1603	1976	1195	813	1836	1078	2129	1038	1683	1685	1259	1805	2327	1089	1633	2654	2851	2201	2460	2412	1954	2136	2200	2073	2457	2083	2323	2608	2366	2219	2367	1603	2229
9.25	1240	2126	1748	1232	1751	1519	810	1665	1108	2199	1059	1829	1682	1334	1872	2250	919	1690	2631	2642	2626	2775	2412	2105	2129	2188	2202	2332	2216	2508	2407	2246	2064	2335	1546	2271
9.5	1242	1819	1330	1203	1755	1418	801	1834	1143	1744	1026	1710	2213	1245	1872	2249	965	1595	2249	2559	2363	2775	2571	1974	2210	2087	2257	2264	1753	2498	2165	2170	2082	2578	1579	2281
9.75	839	1830	1558	1066	2213	1351	1166	1842	1255	1758	1201	1745	2303	1139	1857	1867	953	1899	2254	2335	2350	2752	2983	1882	2136	2603	2189	2114	1647	2318	2627	2107	1982	2425	1492	2329
10	953	1740	976	1244	1752	1267	1444	1791	1956	1983	1061	1686	2242	1159	1800	1537	1021	2172	2203	2430	2360	2626	2612	1868	2983	2497	2158	2211	1650	2332	2551	1515	1995	2345	1552	2062
10.25	893	1738	861	795	1745	1110	972	2030	1658	2084	1372	1728	2263	1177	1725	1548	980	1962	2095	2426	2213	2621	2794	1960	2963	2551	2352	2255	2128	2058	2497	1419	2773	2413	1520	2119
10.5	939	1936	993	836	1613	1141	975	1935	1257	1884	1413	1736	1607	1175	1718	1548	1077	1773	2107	2405	2153	2231	2507	1865	2730	2496	2261	3452	1630	2061	2375	1680	2448	2194	1579	2087
10.75	1246	1989	1314	925	1631	1272	626	1942	1156	1864	1507	1877	1554	1172	1791	1580	1023	1666	2110	2637	1976	2225	2417	2176	2537	2389	2121	2609	1726	2504	2316	1524	2191	2351	1472	2079
11	925	1959	1094	1272	1618	1350	658	1823	1065	1948	1111	1663	1533	1499	1859	1615	1003	1687	2530	2179	2021	2244	2344	2188	2297	2451	2216	2575	1653	2148	2214	1492	2100	2341	1842	2117
11.25	1020	1974	978	1639	1786	1422	714	2318	1081	1874	1120	1671	1592	1018	1974	1608	1470	1889	2314	2440	2207	2231	2550	2079	2342	2436	2097	2488	1698	2362	2103	1465	1897	3206	2190	2702
11.5	1018	1847	1064	1323	1751	1458	717	1946	1070	1756	1134	1773	1536	956	2073	2291	1206	2424	2635	2278	2676	2138	2525	1964	2253	2191	2484	2190	1731	2278	2122	1471	1901	3062	2077	2850
11.75	923	1973	982	1022	1958	1518	787	1754	1061	2202	1339	1917	1704	989	2298	2273	1154	2262	2336	2088	2556	2082	2689	1871	2267	2896	3143	2288	1904	2564	2444	1437	1972	2971	1710	2537
12	928	1776	907	1063	1605	1173	1382	1683	1651	2297	1146	2293	1660	949	2276	1784	1126	1841	2243	2169	2634	2230	2598	1888	2260	2536	2861	2298	2081	2142	2346	1946	2002	2459	1462	2194
12.25	924	1725	943	1017	1669	1263	1109	1643	1274	2194	1181	1929	1612	914	2267	1865	1112	1739	2238	2284	2244	2324	2520	1885	2276	2411	2390	2154	1794	2085	2340	2163	1902	2469	1540	2034
12.5	1016	1767	976	1009	1713	1223	1195	1550	1015	1888	1018	1782	2528	888	1915	1725	1013	1844	2344	2197	2120	2246	2613	2100	2113	2420	2078	2284	1786	1980	2587	2108	2054	2176	1581	2125
12.75	1152	1790	1094	1023	2352	1136	829	1563	1082	1685	1334	1718	1860	1052	1724	1839	1207	1771	2281	2245	2018	2084	2076	2550	2068	2516	2026	2366	1792	2439	2637	2014	2259	2348	1512	2050
13	789	1980	1361	924	2109	1065	938	1628	1319	1812	1226	1812	1590	1084	1714	2367	1128	1856	2254	2095	1931	2192	1829	2827	2322	2697	1981	2605	1735	2390	2638	1471	2018	2759	1500	2221
13.25	933	1735	1045	1242	1769	1405	838	2032	1236	1778	1175	1835	1544	1140	1782	2629	1163	2002	2137	2052	1968	2148	1912	2568	2235	2628	1968	2464	1679	2319	2534	1503	2135	2792	1844	2223
13.5	935	1732	927	1380	1768	1427	991	1746	1135	2152	1264	1981	1666	1204	1721	1726	1184	1950	2109	2068	2098	2224	2536	2408	2103	2542	1965	2511	1753	2177	2807	1509	2114	2518	1916	2219
13.75	926	1778	907	1106	1760	1251	1054	1738	985	1969	1072	1747	1936	1197	1865	1734	1114	1797	2300	2347	2362	2191	2835	2446	2248	2404	2094	2089	1748	2519	2651	1575	2111	2263	1883	2550
14	1289	1847	1066	1320	2095	1781	924	1730	1340	1885	1124	1813	1783	1256	1811	1728	1270	1817	2320	2354	2385	2546	2675	2653	2547	2291	2206	2271	1977	2436	2695	1501	2144	2221	1595	2340
14.25	924	1718	980	1017	1789	1716	1062	1828	1521	1906	1295	1888	1740	1329	1724	1890	1075	1744	2305	1825	2089	2508	2638	2376	2319	2441	1974	2287	1823	2359	2744	1889	2334	2638	1552	2396
14.5	927	1769	1011	919	1767	1590	1126	2032	1537	2223	1421	1951	1675	1311	1800	1771	1046	1757	2237	2433	2071	2100	2528	2194	2319	2513	1953	2988	2025	2396	2441	1786	2374	2534	1589	2331
14.75	924	1790	1106	892	1846	1259	1154	1817	1160	2209	1187	2141	1740	1159	2335	1777	1168	1883	2252	2674	2252	2003	2528	2107	2654	2536	1956	2773	1892	2218	2303	1530	2285	2290	1513	2232
15	923	2437	1103	931	1874	1143	1588	1742	1228	2068	1614	2162	2304	1524	2157	2030	1293	1956	2242	2422	2265	2006	2621	2137	2333	2379	1969	2544	1773	2357	3002	1795	2260	2276	1852	2554
15.25	794	1802	1214	1018	1843	1425	1152	1821	1312	1931	1516	1947	2305	1274	1968	2006	1125	1952	2250	2409	2361	2060	2851	1968	2333	2455	1993	2395	1907	2982	3121	1452	2040	2511	1597	2331
15.5	790	2115	1312	1012	2689	1278	1200	2144	1342	2527	1484	2199	1900	1242	1889	1858	1170	1853	2210	2537	2060	2207	2617	2116	2232	2254	2009	3023	2002	2958	2675	1517	2039	2862	1530	2231
15.75	1015	2131	1059	937	2270	1102	1095	2124	1454	1918	1354	2046	2324	1299	1982	2187	1201	2131	2137	2128	1999	1999	2489	2556	2254	2320	2358	2597	1764	2531	2570	1512	2289	2548	1551	2241
16	1153	1854	1313	927	1949	1158	928	2036	1321	1867	1123	2255	2342	1209	2251	2614	1229	1852	2369	2034	2092	2101	2424	2557	2523	2518	2180	2525	1660	2491	2622	1449	2372	2574	1507	2651
16.25	926	1823	1131	1205	1957	1114	1063	1855	1274	1759	1246	2182	2299	1100	2176	2366	1266	1819	2406	2044	2173	2108	2385	2227	2754	2424	2449	2385	1998	2364	2530	1475	2332	2478	2282	2300
16.5	929	2105	1137	1150	1965	1289	1023	2129	977	2037	1315	2336	2111	1127	2238	2073	1283	1970	2725	2504	2163	2072	2259	2137	2279	2340	2203	2919	1739	2374	3158	1983	2288	2459	1711	2368
16.75	1017	2052	987	1472	1832	1551	1021	2207	949	1959	1379	2195	1929	1468	2069	1927	1301	2317	2248	2445	2250	2227	2357	2128	2193	2807	2113	2546	1695	2808	3223	1842	2087	2390	1618	2404
17	1157	1854	1340	1016	2021	1632	1022	1940	1340	2034	1192	2062	2279	1113	2016	1922	1179	2244	2113	2174	2172	2609	2590	2108	2231	2515	2120	2622	1905	2655	3461	1688	2148	2488	1989	2359
17.25	975	2018	1587	1070	1912	1606	663	2020	1461	1988	1323	1998	2570	1216	1985	1936	1308	2121	2113	2432	2247	2770	2750	2118	2241	2488	2337	3410	2071	2594	3082	1624	2283	2833	1740	2338
17.5	933	2235	1677	1165	2035	1291	836	2015	1128	2319	1403	2140	2261	1249	2088	2798	1268	2062	2157	2891	2198	2763	2594	2585	3227	2384	2471	3475	2131	2527	3057	1927	2328	2895	1838	2337
17.75	1382	2050	1302	1230	2148	1456	1104	2038	1331	2135	1448	2517	2130	1376	2453	2206	1587	2137	2554	2414	2524	2240	2947	2561	2872	2390	2652	3377	2083	2591	3014	1836	2231	2657	2048	2824
18	1582	2133	1338	1211	2149	1361	929	2823	2404	2649	1196	2454	2408	1591	2288	2101	1568	2148	3236	2366	2427	2341	2541	2476	2977	2373	2583	3236	2256	2778	2994	1713	2242	2895	2128	2664
18.25	1468	2469	1588	1387	2479	1625	1197	2831	1663	2670	1489	2408	2310	1488	2358	2333	1567	2172	2991	2445	2658	2536	2625	2325	3117	2410	2345	3244	2241	3259	3661	2180	2875	3653	2353	2924
18.5	1349	2601	1735	1481	2697	1838	1243	2831	1564	2581	1617	2339	2396	1414	2388	2627	1758	2511	3315	2833	2760	2846	2401	2560	2362	2525	2756	3516	2718	3256	3808	2408	2808	3682	2400	2988
18.75	1707	2586	1628	2249	2590	1729	1548	3044	1904	2801	1735	2367	2092	1442	2499	2118	1580	2604	3207	2828	2664	2975	2799	2979	2140	3602	3212	3513	2763	3210	3502	2199	3113	3445	2196	3269
19	1637	2835	1416	1883	2433	1905	1476	2756	1781	2361	1226	2703	2150	1396	3455	1990	1457	2165	2888	2969	2673	3121	3107	3225	2697	3660	2917	3242	2572	2868	3680	2422	3104	3786	2245	2596
19.25	1637	2402	1910	1807	2799	1523	1479	2710	1148	2421	1536	3274	2435	1367	2476	1996	1965	2188	2874	3053	2837	3077	3419	2815	2931	3175	3235	2976	2282	2998	3573	2115	3110	3352	2349	2523
19.5	1567	2473	1301	1579	2550	1550	1485	2973	1068	2177	1426	2652	2065	1315	2216	2455	1516	2174	2545	3054	2583	2571	2817	3349	3194	2814	2812	3035	2023	2856	3269	2322	2866	3472	2861	2484
19.75	1553	2428	1464	1661	2421	1520	1396	2719	1525	2282	1428	2616	2144	1508	2184	1955	1661	2294	2977	2513	2343	2291	2759	2739	2946	2860	2604	3000	1911	2488	3570	2233	2586	3112	2033	2879
20	1609	2687	1342	1578	2626	1292	1572	3113	1271	1939	1458	2858	2181	1208	2244	1918	1426	2164	2817	2589	2211	2138	2839	3097	2373	2510	2439	2841	2291	2564	3649	2500	2638	3096	2291	2724
20.25	1572	2533	1114	1154	2589	1638	1560	2786	1157	1938	1371	2548	2109	1615	2492	1887	1553	2184	2867	2857	2829	2091	2877	2852	2372	2544	2994	3315	2564	2875	3815	2060	2542	3575	2069	2609
20.5	1474	2661	1157	1217	2340	2091	2019	2754	1151	2043	1425	2651	2125	1367	2512	2226	1459	2408	2572	3155	3041	2120	2545	2547	2280	2839	3281	3542	2403	2766	3392	1999	2475	3485	2510	2589
20.75	1252	2659	1185	1427	2333	1543	2110	2660	1745	2106	1361	2254	2563	1327	2228	2028	1391	2172	2788	2809	2699	2615	2851	2389	2378	3295	2861	3465	2472	2513	3151	2298	2551	3263	2944	3052
21	1206	2417	1487	1434	2379	1304	1800	2906	1465	2327	1216	1931	2430	1317	2100	1835	1626	2159	2779	2521	2581	3037	2833	2309	3022	2688	2698	3278	2160	2065	3193	2106	2125	3430	2601	2654
21.25	1573	2434	1914	1523	2519	1243	1402	2406	1473	2271	1210	1988	2226	1447	1997	1784	1385	2126	2768	2377	2209	3223	2503	2305	2953	2785	2666	3409	2265	2314	3402	1777	2630	3341	2166	2255
21.5	1486	2616	1423	1513	2444	1443	1574	2141	1359	1932	1361	2122	1805	1370	1903	1963	1492	2499	2781	2555	2254	3453	2651	2117	2751	2767	2472	2918	2285	2343	3545	1678	2610	2893	1659	2370
21.75	1347	2511	1425	1028	2339	1361	977	2163	1371	1833	1316	2174	2256	1406	2353	1891	1316	2428	3248	2371	2131	3007	2817	2018	3326	2810	2249	3261	2401	2659	3631	1779	2434	3050	1636	2367
22	1339	2220	1633	971	2220	1634	856	1946	1517	1814	1255	1909	2399	1468	2477	1919	1356	2966	3467	2766	2235	2847	2755	2132	3154	2868	2131	3426	2060	2980	3317	2262	2320	2497	2106	2161
22.25	1038	2144	1331	1449	2571	1769	669	2147	1742	1813	1282	1905	2411	1532	2524	2067	1396	2619	3413	2551	2434	2997	2788	1982	2985	3328	1989	3611	1867	2445	3451	2370	2680	2927	2270	2160
22.5	938	2203	1416	1432	2412	1562	719	2948	1530	1955	1285	1853	2109	1517	2286	2143	1607	2594	2877	2644	2203	3263	2957	2149	2497	2700	1973	3116	1760	2311	3265	2620	2764	2671	1801	2368
22.75	1568	2343	1312	1563	2268	1524	946	2623	2031	2525	1436	2330	1867	1346	2190	1991	1585	2358	2756	2777	2161	2796	2738	2483	2391	2851	2223	2640	1675	2433	3586	2393	2888	3477	1686	2976
23	1580	2490	1532	1073	1985	1624	1251	2188	1145	2562	1528	2209	1914	1135	1944	2033	1468	2043	3330	2913	2228	3236	2843	3022	2420	2654	2195	3141	1693	2447	3531	2290	2822	3474	1554	2583
23.25	1572	2386	1256	889	2035	1593	1611	2234	1289	2437	1449	2359	1930	1146	1932	2046	1220	1901	2869	2924	2237	2921	2576	2802	2379	2952	2937	3439	2004	2954	3574	2010	2769	3100	1991	2479
23.5	1493	2042	1344	976	2650	1421	1839	2162	1328	2444	1450	2071	1808	1364	1977	2507	1386	1894	2846	2905	2479	2618	3124	2740	2513	2593	2697	3268	1985	2783	3319	1500	2786	3322	1883	2476
23.75	1169	2144	1537	1472	2462	1492	1748	2126	1669	2450	1338	1912	1805	1296	2337	2301	1527	1817	2803	3303	2219	2254	3206	2669	3009	2861	2372	3090	1848	2815	2963	1430	2327	3214	1859	2740
24	1169	2144	1537	1472	2462	1492	1748	2126	1669	2450	1338	1912	1805	1296	2337	2301	1527	1817	2803	3303	2219	2254	3206	2669	3009	2861	2372	3090	1848	2815	2963	1430	2327	3214	1859	2740
Fig 4 F Right
	F/F																		Sf1-Lgr4-/-
Dark time	1342.81	2305.31	1323.35	1265.27	2370.69	1462.92	1319.31	2385.1	1365.77	2159.38	1338.17	2259.12	2018.08	1352.12	2275.25	1998.54	1414.4	2196.77	2689.08	2709.46	2307.15	2621.42	2725.17	2433.19	2499.35	2775.67	2410.42	3067.46	2068.48	2580.17	3018.92	1993.1	2510.42	3062.96	1923.79	2466.46
Light time	1006.46	1978.67	1178.98	1125.31	1908.52	1305.15	970.75	1920.81	1301.33	2020.67	1253.67	1937.35	1932.23	1183.15	2036.17	1982.4	1144.6	1954.35	2368.73	2357.83	2183.27	2308.21	2514.27	2168.17	2449.67	2476.52	2204.35	2572.4	1896.46	2414.17	2607.08	1747.71	2173.79	2609.5	1730.88	2340.46
Fig 4 G Left
	F/F																		Sf1-Lgr4-/-
0	996	2381	946	642	1555	1098	951	2067	979	1431	1157	1874	1544	1176	2097	2026	1000	1641	2482	2042	1686	1941	2166	1836	1681	2835	2575	3168	2000	2113	2117	2001	2220	2605	1455	1837
0.25	976	2549	1237	620	1596	1321	841	2131	1021	1446	1098	1815	1521	1082	1929	1860	821	1675	2422	2028	1831	1928	2122	2331	1683	2419	2017	2719	2096	2169	2576	2388	2393	2656	1324	1731
0.5	972	2124	1323	614	2345	1368	877	2344	1015	1440	908	1777	1341	1156	1671	1691	749	2176	2273	2368	1828	1709	2191	2186	1605	2833	1949	2790	1683	2168	2519	2020	2112	2101	1374	1948
0.75	789	2040	1201	641	2473	1130	944	2006	932	1330	877	1833	1367	1012	1535	1491	1009	2100	2230	2017	1765	1761	2361	2255	1673	2308	1713	2920	1567	1747	3155	2007	1960	1876	1647	2008
1	711	1819	1244	596	2171	935	1260	1971	952	1334	858	2088	2168	873	1501	1286	954	2069	2159	2198	1827	1721	2199	2195	2285	2375	1648	2721	1442	1567	3200	2052	1897	1749	1944	2124
1.25	1234	2010	1305	1042	1983	852	1067	1640	820	1379	1000	2066	2165	1092	1462	1247	1406	2224	2097	2148	1595	1740	2228	1758	2131	2489	1662	2235	1371	1511	2220	1687	1783	1732	1921	1969
1.5	1075	1625	1136	1276	2055	846	943	1546	1207	1876	973	1914	2081	1072	1745	1255	1097	2100	1873	2128	1659	1852	2135	1711	2218	2238	1630	2074	1270	1553	2069	1471	1906	2330	1484	1963
1.75	904	1556	919	1296	2525	1054	854	2453	1291	1498	1038	1766	1866	1133	1714	1295	1187	1705	1769	2288	1849	2172	2096	1637	1820	1810	1880	2514	1273	1795	2137	1433	1753	2822	1492	1838
2	832	2140	1017	879	1924	1473	1054	1849	1347	1397	923	1931	1548	765	1602	1359	1194	1593	2066	2331	1854	1991	2333	1607	1692	1950	1858	2667	1344	2025	2296	1458	1981	2405	1409	1736
2.25	986	1959	946	795	1714	1124	1296	1783	953	1382	1147	2037	1545	1060	1725	1342	1101	1556	2158	2339	1841	1984	2306	1565	1738	1830	1770	2754	1885	1683	2291	1395	2116	2444	1439	1700
2.5	912	1748	870	791	1824	1013	1192	1521	841	1276	1163	1815	1462	1182	1969	1296	994	1539	2105	2396	1888	2496	2328	1734	1543	2197	1796	2423	1928	1712	2384	1361	2140	2107	1368	1710
2.75	901	1656	1145	662	1631	1520	1099	1435	866	1321	1179	1990	1429	963	1742	1267	1025	1624	2161	2366	1690	2322	2778	1703	1865	2199	1896	2091	1702	1764	2095	1359	2196	1873	1519	1528
3	954	1492	889	918	1545	872	837	1428	911	1662	1247	2595	1323	888	1797	1209	825	1689	1852	2556	1718	2149	2422	1727	1779	2074	1836	2115	1515	1724	2104	1675	2059	1660	1555	1540
3.25	929	1486	986	1015	1585	811	928	1513	991	2145	943	2285	1329	1122	1791	1243	1076	1534	1857	2565	1578	2165	2427	1629	1762	1930	1583	1737	1355	1980	2424	1590	1793	1665	1495	1524
3.5	909	1499	1028	886	1876	797	902	1832	831	1519	974	2175	1563	1095	2087	1618	1094	1529	1676	2470	1596	1956	2190	2110	1645	2317	1666	1859	1318	1917	2212	1522	1717	1717	1385	1475
3.75	934	1502	810	936	1513	994	998	2050	1601	1972	970	2299	1752	1022	2060	2124	1164	1777	1655	2425	1662	1809	2100	2143	1661	2184	1718	2497	1320	1896	2604	1509	1734	1643	1458	1572
4	1132	1423	837	992	1521	1236	1572	1653	1063	1497	1024	2196	1693	870	1631	1684	1024	2040	1632	2236	1759	1788	2282	2069	1709	2218	2099	2235	1639	1682	2586	1871	1673	1773	1890	1782
4.25	1057	1716	855	884	2578	1042	968	1445	1367	1499	1151	2035	1629	1179	1645	1606	1106	1823	1627	2425	1951	1814	2698	1903	1630	1985	1587	2241	2023	1632	2879	1531	1639	2116	1472	2043
4.5	998	1744	1352	867	2589	966	962	1742	1253	1365	1125	1691	1415	980	1664	1342	1041	1562	1547	2257	1716	1771	2127	1775	1581	2550	1722	2513	1892	1637	2860	1567	1780	2473	1376	2087
4.75	886	1644	1172	911	2088	1236	889	2029	918	1357	1096	1692	1401	1160	1988	1234	1151	1490	1639	2161	1585	1895	2295	1674	1840	2832	1731	2387	1932	1986	2694	1508	2122	2413	1578	1627
5	1164	1497	797	917	1997	1979	930	1784	702	1785	854	1431	1437	1046	2035	1217	848	1518	1775	2284	1551	2096	2072	1675	2314	2179	1662	2084	1636	1841	2562	1916	2096	2404	1487	1561
5.25	1235	1738	938	898	1789	1284	1203	1499	799	1702	1051	1440	1423	1129	1878	1226	905	1471	1842	2360	1854	2628	1935	1594	2565	2045	1578	2022	1608	2163	2560	1761	1786	2324	1428	2006
5.5	1218	1552	793	1027	1548	1262	1279	2153	871	1796	1092	1611	2084	1174	2011	1865	1000	1494	2140	2114	2369	2291	1857	1522	1799	1806	1550	2056	1498	2232	2313	1464	1753	2520	1504	1946
5.75	1149	2060	825	1293	1467	828	1221	2301	868	1609	1187	1936	2007	1032	1950	1597	1120	2425	1830	2030	2045	1975	2678	2052	1643	1645	1778	2330	1652	2378	1987	1417	1804	2341	1883	1773
6	1049	2316	775	1217	2119	1021	806	1510	1071	1809	1158	1696	2112	1203	1550	1614	914	2016	1742	2190	1820	1941	2374	1983	1583	1965	1811	2220	1961	2206	1794	1345	1621	1931	1691	1466
6.25	847	1976	901	1130	2205	857	700	1853	1474	2148	1251	1638	2356	1265	1506	1602	849	2127	1712	2147	1661	1992	2408	1992	1630	1773	1675	2416	1954	1976	1788	1308	1677	2681	1416	1768
6.5	843	2434	885	1183	1895	777	691	1614	1293	2010	913	1546	1999	1240	1460	1307	858	2015	1675	2284	1555	2273	2171	1678	2084	2955	1653	2690	2122	1830	2527	1898	1732	2128	1323	1700
6.75	945	1873	813	860	1628	882	703	1499	1406	1931	847	1560	1885	1173	1440	1323	756	1784	1604	2566	1660	1949	2016	1586	2411	2262	1853	2929	2079	1763	2544	2053	2344	1920	1360	1508
7	769	1531	1159	915	1499	908	676	1527	1001	1501	975	1518	1467	970	1441	1407	711	1459	2486	2304	1726	1776	2088	1581	2313	2213	1897	2605	1907	1667	2076	2061	2231	2108	1681	1497
7.25	725	1469	1227	844	1395	1009	1013	1457	998	1487	1092	1551	1438	1028	1496	1431	735	1429	2452	2019	1545	1792	2018	1496	2344	2111	1676	2473	2295	1638	1949	1852	2220	2035	1422	1648
7.5	738	1625	1587	799	1423	1341	998	1353	906	1323	1125	1890	1332	995	1784	1943	680	1475	2186	1878	1628	1637	2215	1823	2098	2048	1725	1977	1737	1682	2108	1481	2098	2171	1366	1717
7.75	907	1546	1203	819	1297	1178	740	1478	913	1415	988	1648	1296	957	1524	1874	889	2143	2238	1718	1598	1777	2194	1663	1769	1742	1614	1913	1866	2117	2561	1418	1784	2170	1367	1454
8	896	1503	897	796	1405	1171	917	1328	1210	1898	797	1622	1595	908	1424	1520	1074	1954	2319	1947	1679	1742	1927	1594	2052	1812	1712	1858	1572	2352	2073	1341	1827	2034	1441	1494
8.25	1021	1520	850	894	1552	1022	661	1737	945	2224	1018	1608	1513	825	1401	1451	1085	1934	2285	1786	1667	1756	1946	1581	3091	1885	1641	2030	1401	2020	2049	1752	1653	1749	1359	1628
8.5	924	2312	830	1036	1437	922	651	1804	932	1856	934	1551	1319	830	1689	1281	1020	1850	1936	1768	1589	1785	1919	1601	2054	1852	1760	2445	1408	2041	1847	1806	1637	1877	1978	1692
8.75	683	2320	878	1287	1675	840	582	1745	882	1851	766	1610	1316	1052	1467	1231	901	1532	1780	1810	1669	1753	2100	1605	1836	1897	1609	2342	1452	1872	2033	1842	1840	2111	2072	1647
9	702	2228	1553	1334	1647	959	630	1463	844	1421	923	1584	1732	828	1348	1329	982	1423	2183	2384	1907	2035	2007	1570	1778	1724	1618	2224	1710	1635	2131	1834	1828	2296	2036	1708
9.25	1053	1770	1595	1067	1467	1284	641	1300	910	1366	962	1593	1762	850	1449	1327	1005	1489	2170	2201	2175	2329	1978	1756	1794	1729	1846	1808	1466	1753	2087	1932	2017	2102	1883	1549
9.5	1061	1526	1176	1015	1444	1207	666	1468	931	1247	963	2113	1410	825	1363	1835	943	1449	1812	2084	1934	2340	2071	1601	1748	1591	1851	1823	1461	1872	1967	1491	2001	1793	1860	1570
9.75	739	1528	1487	896	1850	1118	955	1455	1006	1534	888	2021	1408	1005	1384	1928	860	1477	1789	1866	1931	2370	2444	1530	1750	1925	1820	2526	1395	1833	1848	1380	1828	2325	1803	1474
10	717	1489	876	1057	1429	1021	1102	1429	1719	1265	899	1947	1562	886	1325	1793	888	1387	1748	1880	1878	2288	2191	1564	2487	1955	1782	1959	1463	1860	1909	1371	1749	2273	1295	1524
10.25	740	1481	750	702	1443	906	835	1665	1419	1234	988	1975	1603	1211	1351	1804	919	1355	1696	1862	1772	2245	2358	1598	2467	1989	1971	1760	1862	1823	1941	1764	1640	2120	1211	2153
10.5	753	1727	777	737	1327	948	818	1628	1019	1246	1020	1688	1479	1179	1384	1287	951	1349	1700	1831	1710	1809	2051	1523	2265	1924	1862	2326	2171	1914	2962	1384	1578	1963	1441	1896
10.75	1045	1808	1239	834	1342	1032	515	1627	910	1888	1134	1625	1483	1372	1544	1211	949	1386	1691	2257	1633	1815	1959	1862	2145	1804	1739	2646	2070	2193	2246	1496	2046	1935	1321	1727
11	820	1670	943	1162	1350	1061	590	1528	883	1646	1080	1708	1557	981	1333	1201	1264	1472	2183	1914	1638	1819	1999	1919	1873	1844	1759	2251	1943	2044	2195	1464	1744	1888	1249	1576
11.25	863	1683	859	1405	1449	1172	578	1949	852	1594	958	1658	1544	965	1333	1231	830	1579	1985	2103	1767	1831	2175	1772	1859	1907	1704	1955	1592	1846	2130	1471	1848	1727	1247	1438
11.5	868	1591	888	1165	1385	1251	587	1543	837	1482	832	1613	1393	943	1412	1216	771	1657	2235	1998	2214	1763	2154	1647	1788	1842	2088	1922	1418	1754	1890	1505	1837	1792	1240	1449
11.75	832	1683	857	871	1565	1290	708	1400	849	1513	1074	1721	1857	1082	1561	1305	785	1816	1859	1836	2158	1745	2384	1544	1722	2399	2721	1968	1368	1914	1938	1661	2058	2120	1202	1483
12	816	1555	767	900	1240	1004	1136	1314	1401	1922	1024	1655	1916	922	1780	1286	731	1903	1797	1913	2227	1847	2353	1535	1717	2155	2449	2003	1277	2063	1905	1839	1772	2082	1664	1474
12.25	841	1502	814	894	1308	1037	953	1289	996	1862	1009	1657	1831	950	1545	1258	704	1898	1826	2073	1933	1938	2263	1532	1729	1984	1954	2238	1398	2172	1792	1565	1629	1960	1920	1402
12.5	873	1490	795	900	1349	968	1035	1223	832	1510	773	1818	1476	841	1419	2033	708	1600	1849	1930	1722	1832	2305	1782	1688	1992	1652	2108	1753	2196	1935	1540	1594	2205	1838	1612
12.75	1017	1484	899	872	1915	956	771	1233	828	1479	1114	1952	1336	1112	1356	1506	867	1407	1838	1975	1628	1731	1717	2153	1625	2124	1627	1896	1782	1973	2090	1539	2030	2351	1728	1777
13	710	1701	1150	827	1738	846	765	1327	1043	1459	1088	1749	1434	1058	1442	1230	897	1384	1778	1827	1575	1784	1532	2401	1919	2267	1591	1822	1625	1964	2288	1473	1975	2337	1234	1539
13.25	808	1498	974	1055	1361	1221	753	1641	960	1431	981	1761	1404	1052	1440	1210	941	1412	1740	1794	1626	1771	1678	2144	1829	2190	1619	1911	1498	1945	2109	1446	1797	2195	1246	1585
13.5	783	1533	837	1161	1380	1256	784	1450	925	1563	873	1635	1767	1076	1585	1258	1025	1365	1685	1778	1781	1897	2186	2042	1707	2056	1594	1986	1363	2017	2041	1446	1719	2374	1284	1625
13.75	795	1500	742	950	1373	1040	946	1406	840	1447	940	1725	1590	951	1424	1497	973	1417	1967	2017	2014	1783	2434	1908	1762	2009	1732	1989	1592	2003	1778	1529	2075	2232	1295	1575
14	1069	1603	871	1156	1714	1537	813	1506	1134	1660	1024	1770	1447	922	1496	1375	979	1402	1973	2022	2057	2136	2354	2159	2065	1882	1842	1942	1678	1956	1928	1711	2008	2208	1227	1599
14.25	833	1540	855	880	1427	1463	912	1514	1312	1552	1028	1747	1437	1088	1500	1357	1070	1388	1955	1611	1720	2112	2329	1808	1851	1941	1617	2521	1507	1923	1825	1521	1958	2325	1568	1751
14.5	802	1530	903	836	1366	1440	900	1647	1281	1577	991	2052	1774	1140	1503	1265	1005	1387	1802	2128	1677	1755	2134	1742	1961	2143	1584	2496	1494	1950	2586	1689	1948	2023	1507	1828
14.75	834	1466	896	752	1446	1015	965	1562	938	1503	1276	1831	1823	944	1656	1331	910	1903	1787	2394	1847	1628	2059	1652	2123	2171	1655	2149	1560	1853	2305	1592	1825	2023	1314	1724
15	832	2150	913	793	1524	938	1422	1459	966	1820	1379	1759	1657	1407	1769	1813	1317	1825	1801	2066	1789	1653	2221	1630	1906	2040	1666	2116	1711	2007	2093	1466	1989	2535	1584	1705
15.25	701	1524	998	861	1450	1137	977	1501	1032	1887	1124	1677	1557	1293	1643	1860	1061	1621	1797	2020	1917	1668	2512	1529	1895	2071	1660	2123	1647	2350	1988	1598	2520	2659	1272	1461
15.5	698	1772	1056	909	2245	980	1012	1784	1111	1506	1084	1741	1978	1246	1766	1509	996	1501	1863	2111	1698	1833	2323	1696	1876	1914	1689	2152	1558	2341	2489	1673	2467	2209	1252	1491
15.75	878	1869	916	764	1912	893	968	1799	1154	1574	913	1667	1457	1123	1641	1819	995	1547	1795	1874	1734	1652	2142	2122	1800	1899	1983	2362	2061	2071	2071	1507	2044	2034	1224	1655
16	998	1597	1225	816	1576	894	797	1644	1051	1929	983	1632	1402	922	1809	1870	994	1812	2007	1793	1852	1706	1935	2061	2206	2133	1798	2869	1562	2090	2026	1385	2011	2213	1233	1754
16.25	822	1535	997	996	1583	890	907	1566	1021	2070	1105	1696	1356	1066	1753	1904	881	1754	2064	1840	1890	1695	1935	1760	2372	2018	2008	2827	1522	2058	1935	1658	1914	2197	1255	1766
16.5	804	1773	983	1002	1551	989	878	1753	802	1577	1095	1760	1582	1093	1871	1648	898	1770	2250	2333	1944	1770	1888	1682	1902	2025	1862	2291	1701	2046	2451	1452	1987	2703	1783	1678
16.75	867	1674	848	1241	1505	1230	871	1915	780	1582	1039	1857	1592	1212	1797	1499	1171	1646	1795	2139	1868	1900	2073	1721	1801	2526	1778	2136	1950	2062	2162	1412	2326	2615	1561	1479
17	962	1577	1091	893	1682	1416	871	1632	1122	1552	1122	1775	1579	1021	1668	1819	892	1665	1666	2024	1837	2313	2337	1758	1842	2190	1761	2259	1656	2074	2217	1567	2223	2802	1448	1562
17.25	837	1667	1257	886	1560	1334	574	1688	1197	1539	1215	1898	1573	1138	1604	1997	977	1672	1661	2158	1889	2386	2479	1782	1839	2194	2043	2359	1599	2049	2904	1660	2135	2517	1346	1659
17.5	794	1929	1290	922	1662	1058	737	1715	969	1834	1265	2232	1921	1228	1727	1768	1020	1739	1729	2565	1881	2391	2262	2129	2704	2067	2138	3008	1991	2120	2915	1718	2032	2586	1636	1723
17.75	1176	1768	1092	1078	1694	1168	962	1732	1102	1748	1147	1969	1723	1270	2064	1654	1214	2066	2082	2188	2234	1844	2640	2154	2345	2080	2247	2522	1794	2513	2790	1718	2092	2375	1574	1645
18	1242	1819	1133	988	1732	1026	804	2331	1998	1893	1288	2059	2163	1030	2020	1976	1345	1874	2672	2165	2112	1984	2183	2074	2532	2028	2218	2837	2133	2097	2641	1915	2250	2386	1458	1661
18.25	1224	2199	1375	1114	2099	1299	1023	2299	1379	2079	1326	2129	2223	1308	1992	1854	1237	1929	2461	2187	2406	2139	2262	1918	2594	2051	2011	2847	1927	2406	2722	1855	2653	2988	1875	2186
18.5	1093	2245	1498	1168	2176	1507	1076	2248	1276	1914	1377	2062	2075	1349	1946	1936	1168	1951	2741	2557	2440	2390	2021	2079	1957	2176	2397	3299	2353	2433	2936	2370	2642	3127	2024	2067
18.75	1370	2182	1365	1792	2105	1429	1333	2458	1535	1854	1262	2669	2202	1478	1999	1660	1218	2082	2595	2629	2334	2536	2403	2481	1720	3203	2734	3046	2409	2353	2898	2358	2617	2839	1800	2349
19	1384	2512	1199	1502	2009	1628	1197	2178	1451	2259	1083	2461	1892	1052	2284	1716	1133	2943	2331	2739	2327	2652	2738	2670	2201	3262	2417	3053	2110	2110	2711	2154	2387	2979	2024	2334
19.25	1391	2046	1588	1423	2373	1300	1200	2148	936	1929	957	2337	1930	1292	2753	1978	1123	1980	2314	2764	2386	2629	3082	2262	2364	2785	2655	3143	2027	2295	2433	1881	2407	2883	1781	2338
19.5	1316	2114	1086	1226	2024	1235	1158	2421	885	1682	1105	2243	1708	1196	2168	1681	1128	1772	2064	2796	2135	2079	2457	2767	2668	2409	2297	3002	1957	2118	2505	1642	2369	2616	1882	2219
19.75	1318	1986	1243	1324	1955	1292	1088	2200	1191	1664	1262	2135	1808	1180	2145	1731	1230	1773	2440	2174	1917	1835	2358	2226	2481	2406	2068	2765	1860	2259	2479	1548	2014	2927	1839	1963
20	1306	2275	1124	1206	2165	1053	1260	2550	1006	1645	1452	1794	1493	1203	2320	1771	971	1892	2312	2269	1846	1702	2442	2511	1972	2201	1909	2880	1715	2393	2398	1948	2082	3004	2108	1985
20.25	1240	2117	903	965	2105	1346	1303	2295	899	1655	1243	1930	1479	1164	2048	1706	1324	2089	2330	2571	2394	1703	2399	2216	1965	2163	2490	3121	2194	2113	2906	2135	2385	3126	1669	1868
20.5	1182	2265	911	959	1949	1780	1647	2245	931	1932	1194	1732	1554	1207	2128	1689	1087	2040	2042	2821	2514	1666	2126	2031	1870	2487	2670	2765	1848	2123	3016	1969	2313	2721	1599	1835
20.75	997	2241	951	1175	1949	1255	1699	2141	1436	1816	1079	1861	1746	1089	1763	2073	1045	1755	2202	2528	2248	2234	2497	1802	1876	2790	2260	2692	1751	1971	2941	2027	2070	2490	1865	1882
21	997	2041	1216	1161	1960	1069	1417	2370	1194	1581	979	1800	1854	959	1507	2007	1083	1657	2294	2211	2133	2570	2379	1734	2579	2290	2119	2803	1871	2015	2765	1792	1694	2496	1788	1585
21.25	1267	2071	1585	1231	2188	984	1066	1949	1163	1578	822	1735	1783	978	1545	1819	1257	1610	2284	2084	1791	2745	1974	1768	2492	2342	2101	3002	1999	2220	2986	1845	1882	2700	1458	1994
21.5	1179	2169	1187	1250	1968	1096	1242	1700	1087	1983	997	1668	1495	1100	1642	1436	1192	1505	2257	2266	1819	2944	2171	1614	2381	2312	1958	2720	1884	2291	2451	1860	1918	2973	1398	2011
21.75	1065	2082	1201	850	1897	1026	806	1737	1040	1789	1583	1905	1352	1025	1701	1851	1200	1905	2588	2033	1700	2486	2240	1590	2948	2330	1717	2747	1839	2423	2832	1990	2243	3025	1477	1838
22	1099	1849	1281	834	1837	1245	680	1587	1222	1632	1317	1913	1357	984	1484	1946	1211	1993	2784	2379	1879	2287	2245	1663	2653	2443	1640	3110	1747	2211	2891	1686	2437	2713	1923	1757
22.25	798	1752	1146	1100	2204	1461	566	1724	1446	1607	967	1845	1383	1022	1467	1955	1248	1997	2791	2146	2011	2455	2402	1615	2539	2750	1500	2204	1612	2200	3006	1516	1926	2784	1991	2111
22.5	778	1835	1181	1153	1961	1207	575	2476	1238	1451	969	2297	1517	1024	1421	1686	1220	1774	2383	2180	1825	2617	2573	1616	2086	2186	1555	1904	1770	2197	2508	1420	1847	2596	2207	2186
22.75	1244	1976	1050	1279	1849	1307	739	2181	1707	1378	815	2296	1984	1147	1841	1479	1031	1694	2226	2245	1731	2235	2415	2080	1931	2354	1742	1779	1900	1806	2121	1326	1982	2880	2017	2355
23	1220	2097	1246	882	1560	1317	1049	1775	902	1382	1335	2020	2047	1280	1709	1547	931	1517	2697	2501	1776	2645	2373	2560	1976	2242	1787	1871	1726	1973	2596	1363	1912	2860	1869	2274
23.25	1240	2014	1000	763	1637	1262	1334	1792	970	1379	1004	1904	1894	1213	1870	1552	900	1495	2365	2605	1776	2395	2104	2252	1949	2530	2364	2452	1544	2161	2884	1660	2400	2879	1620	2190
23.5	1112	1605	1125	845	2259	1178	1491	1717	1001	1349	945	2033	1938	1175	1583	1425	1108	1562	2390	2595	1948	2088	2667	2234	2077	2066	2117	2214	1453	2075	2712	1641	2246	2697	1274	2236
23.75	951	1746	1313	1207	2136	1233	1413	1645	1346	1589	1469	2112	1931	1031	1466	1423	993	1833	2269	2843	1830	1739	2669	2148	2515	2393	1873	2094	1439	2008	2532	1548	2252	2318	1161	1836
24	951	1746	1313	1207	2136	1233	1413	1645	1346	1589	1469	2112	1931	1031	1466	1423	993	1833	2269	2843	1830	1739	2669	2148	2515	2393	1873	2094	1439	2008	2532	1548	2252	2318	1161	1836
Fig 4 G Right
	F/F																		Sf1-Lgr4-/-
Dark time	1076.52	1931.15	1106.67	1021.33	1966.17	1199.4	1088.23	1948.35	1098.15	1624.04	1098.65	1976.44	1705.21	1102.54	1824.19	1602.4	1080.06	1814.96	2161.85	2350.94	1910.06	2138.88	2327.02	1962.73	2025.81	2320.5	1939.5	2518.44	1746.77	2025.73	2559.73	1725.88	2056.5	2464.6	1650.56	1914.44
Light time	860.062	1694.77	1011.08	961.25	1550.04	1081.08	822.292	1572.52	1061.12	1636.58	1027.23	1751.29	1605.85	1051.56	1556.19	1532.9	943.25	1635.4	1935.48	2024.6	1815.54	1908.96	2146.81	1771.71	2007.38	2026.71	1819.65	2245.17	1690.08	1985.25	2167.98	1608	1948.69	2197.17	1479.67	1625.62
Fig 4 H Left
	F/F																		Sf1-Lgr4-/-
0	0.791	0.848	0.826	0.791	0.802	0.814	0.86	0.843	0.792	0.831	0.829	0.81	0.849	0.872	0.786	0.812	0.835	0.792	0.828	0.848	0.837	0.796	0.85	0.813	0.759	0.831	0.795	0.776	0.802	0.779	0.786	0.835	0.81	0.781	0.779	0.802
0.25	0.77	0.821	0.835	0.759	0.839	0.836	0.82	0.855	0.786	0.821	0.841	0.791	0.855	0.844	0.789	0.813	0.832	0.769	0.816	0.828	0.81	0.796	0.844	0.825	0.776	0.847	0.791	0.757	0.787	0.77	0.772	0.813	0.826	0.758	0.809	0.795
0.5	0.77	0.82	0.84	0.751	0.847	0.854	0.776	0.823	0.767	0.795	0.813	0.785	0.825	0.849	0.789	0.797	0.82	0.766	0.815	0.848	0.81	0.757	0.833	0.844	0.757	0.831	0.774	0.792	0.747	0.791	0.793	0.794	0.783	0.763	0.794	0.809
0.75	0.756	0.833	0.815	0.791	0.857	0.817	0.848	0.843	0.752	0.794	0.816	0.754	0.844	0.844	0.766	0.82	0.823	0.767	0.798	0.848	0.838	0.781	0.857	0.839	0.791	0.813	0.78	0.785	0.761	0.785	0.775	0.753	0.777	0.742	0.793	0.788
1	0.746	0.804	0.826	0.837	0.84	0.809	0.835	0.837	0.772	0.794	0.821	0.754	0.839	0.849	0.75	0.795	0.839	0.771	0.8	0.857	0.807	0.76	0.836	0.819	0.819	0.837	0.795	0.772	0.808	0.845	0.821	0.796	0.774	0.758	0.77	0.785
1.25	0.808	0.831	0.85	0.833	0.815	0.794	0.824	0.845	0.827	0.805	0.838	0.776	0.826	0.834	0.768	0.795	0.834	0.785	0.783	0.853	0.811	0.769	0.85	0.787	0.804	0.861	0.787	0.752	0.827	0.848	0.814	0.845	0.778	0.755	0.786	0.794
1.5	0.866	0.821	0.851	0.818	0.822	0.783	0.854	0.809	0.828	0.797	0.808	0.739	0.812	0.852	0.744	0.834	0.837	0.779	0.771	0.835	0.825	0.796	0.847	0.798	0.792	0.809	0.784	0.8	0.799	0.818	0.801	0.829	0.788	0.78	0.803	0.798
1.75	0.769	0.796	0.827	0.799	0.841	0.772	0.88	0.865	0.842	0.795	0.824	0.775	0.811	0.828	0.757	0.863	0.812	0.758	0.784	0.873	0.835	0.857	0.826	0.791	0.77	0.783	0.83	0.789	0.788	0.797	0.811	0.83	0.831	0.754	0.805	0.779
2	0.807	0.86	0.801	0.816	0.819	0.852	0.849	0.839	0.856	0.805	0.832	0.801	0.831	0.824	0.782	0.841	0.808	0.747	0.789	0.888	0.852	0.823	0.88	0.78	0.781	0.768	0.813	0.77	0.78	0.806	0.796	0.825	0.858	0.755	0.782	0.814
2.25	0.821	0.836	0.837	0.762	0.791	0.846	0.831	0.811	0.772	0.822	0.845	0.817	0.836	0.819	0.807	0.823	0.796	0.763	0.766	0.897	0.835	0.823	0.876	0.769	0.774	0.774	0.801	0.775	0.81	0.817	0.789	0.838	0.83	0.756	0.763	0.79
2.5	0.78	0.812	0.812	0.756	0.816	0.806	0.807	0.793	0.819	0.785	0.837	0.77	0.864	0.831	0.795	0.833	0.815	0.733	0.79	0.89	0.859	0.836	0.874	0.82	0.761	0.804	0.829	0.754	0.836	0.796	0.775	0.853	0.831	0.758	0.749	0.787
2.75	0.763	0.82	0.851	0.824	0.801	0.865	0.784	0.777	0.739	0.804	0.846	0.783	0.856	0.831	0.81	0.837	0.834	0.739	0.816	0.878	0.821	0.837	0.855	0.812	0.798	0.842	0.783	0.781	0.853	0.807	0.761	0.814	0.833	0.776	0.766	0.764
3	0.825	0.825	0.835	0.78	0.813	0.823	0.859	0.773	0.787	0.794	0.842	0.784	0.862	0.861	0.78	0.827	0.817	0.735	0.789	0.87	0.805	0.81	0.871	0.812	0.77	0.827	0.774	0.78	0.815	0.807	0.777	0.802	0.831	0.744	0.75	0.768
3.25	0.797	0.814	0.87	0.812	0.822	0.789	0.791	0.786	0.777	0.799	0.827	0.792	0.812	0.812	0.771	0.8	0.812	0.76	0.794	0.882	0.792	0.819	0.855	0.803	0.781	0.814	0.742	0.806	0.841	0.825	0.781	0.774	0.825	0.76	0.766	0.78
3.5	0.78	0.828	0.909	0.866	0.812	0.843	0.847	0.825	0.777	0.801	0.83	0.791	0.819	0.828	0.762	0.813	0.823	0.732	0.794	0.857	0.819	0.807	0.874	0.812	0.781	0.83	0.784	0.806	0.834	0.809	0.799	0.783	0.83	0.785	0.774	0.77
3.75	0.802	0.821	0.863	0.802	0.807	0.777	0.866	0.833	0.831	0.84	0.838	0.775	0.827	0.854	0.765	0.819	0.839	0.747	0.781	0.861	0.825	0.77	0.88	0.826	0.788	0.846	0.798	0.804	0.803	0.837	0.795	0.806	0.817	0.818	0.767	0.768
4	0.753	0.809	0.813	0.827	0.842	0.845	0.837	0.792	0.851	0.837	0.863	0.759	0.823	0.876	0.778	0.82	0.852	0.763	0.768	0.859	0.838	0.799	0.868	0.812	0.776	0.829	0.847	0.806	0.802	0.822	0.795	0.802	0.834	0.824	0.77	0.812
4.25	0.849	0.851	0.872	0.828	0.889	0.816	0.837	0.808	0.829	0.84	0.867	0.801	0.841	0.838	0.765	0.819	0.819	0.777	0.768	0.844	0.841	0.773	0.878	0.809	0.786	0.817	0.854	0.796	0.836	0.815	0.791	0.866	0.823	0.818	0.791	0.805
4.5	0.796	0.853	0.864	0.852	0.864	0.853	0.831	0.8	0.831	0.838	0.871	0.797	0.845	0.83	0.764	0.849	0.805	0.75	0.764	0.865	0.812	0.786	0.841	0.807	0.785	0.868	0.812	0.764	0.842	0.795	0.758	0.877	0.823	0.789	0.788	0.808
4.75	0.828	0.851	0.825	0.812	0.864	0.826	0.834	0.822	0.827	0.797	0.86	0.782	0.828	0.832	0.797	0.838	0.809	0.723	0.773	0.85	0.807	0.822	0.87	0.794	0.808	0.843	0.801	0.741	0.804	0.811	0.793	0.864	0.838	0.801	0.778	0.788
5	0.841	0.818	0.843	0.78	0.86	0.848	0.878	0.832	0.798	0.825	0.854	0.787	0.815	0.852	0.8	0.835	0.819	0.75	0.794	0.822	0.781	0.824	0.827	0.806	0.819	0.833	0.822	0.794	0.808	0.792	0.772	0.876	0.807	0.796	0.765	0.764
5.25	0.808	0.847	0.85	0.8	0.835	0.829	0.875	0.84	0.802	0.829	0.837	0.788	0.819	0.84	0.778	0.856	0.828	0.767	0.787	0.813	0.839	0.802	0.831	0.803	0.829	0.831	0.846	0.789	0.829	0.781	0.781	0.838	0.815	0.801	0.761	0.77
5.5	0.772	0.856	0.843	0.817	0.796	0.821	0.875	0.84	0.782	0.82	0.854	0.809	0.825	0.849	0.799	0.831	0.842	0.769	0.841	0.822	0.813	0.825	0.859	0.809	0.766	0.787	0.8	0.794	0.804	0.796	0.812	0.862	0.794	0.825	0.775	0.777
5.75	0.771	0.863	0.883	0.827	0.797	0.853	0.834	0.858	0.777	0.859	0.852	0.819	0.785	0.833	0.782	0.817	0.841	0.754	0.818	0.842	0.839	0.853	0.902	0.842	0.781	0.802	0.826	0.814	0.847	0.832	0.804	0.84	0.792	0.801	0.821	0.803
6	0.804	0.863	0.859	0.825	0.86	0.806	0.866	0.847	0.829	0.847	0.858	0.833	0.823	0.853	0.781	0.808	0.837	0.736	0.767	0.839	0.825	0.836	0.886	0.807	0.767	0.786	0.843	0.8	0.81	0.849	0.817	0.847	0.808	0.811	0.775	0.818
6.25	0.826	0.849	0.853	0.812	0.823	0.806	0.826	0.852	0.84	0.855	0.844	0.799	0.814	0.851	0.767	0.836	0.818	0.757	0.796	0.838	0.78	0.826	0.874	0.82	0.768	0.807	0.813	0.809	0.839	0.844	0.811	0.835	0.781	0.801	0.741	0.813
6.5	0.82	0.873	0.823	0.798	0.843	0.816	0.866	0.814	0.837	0.825	0.865	0.803	0.825	0.861	0.772	0.833	0.821	0.73	0.791	0.879	0.784	0.819	0.862	0.791	0.804	0.861	0.795	0.807	0.838	0.845	0.791	0.835	0.785	0.805	0.77	0.804
6.75	0.808	0.847	0.863	0.839	0.801	0.829	0.826	0.777	0.824	0.813	0.851	0.795	0.83	0.854	0.828	0.828	0.809	0.727	0.78	0.882	0.795	0.8	0.819	0.8	0.844	0.831	0.842	0.803	0.792	0.844	0.789	0.818	0.819	0.799	0.732	0.779
7	0.823	0.839	0.865	0.859	0.814	0.833	0.841	0.817	0.812	0.807	0.852	0.775	0.809	0.859	0.849	0.844	0.828	0.732	0.799	0.882	0.82	0.791	0.823	0.8	0.852	0.85	0.829	0.796	0.803	0.801	0.801	0.789	0.838	0.81	0.729	0.785
7.25	0.806	0.845	0.845	0.826	0.791	0.833	0.843	0.819	0.807	0.802	0.849	0.797	0.796	0.854	0.836	0.845	0.84	0.734	0.821	0.845	0.773	0.794	0.842	0.777	0.847	0.845	0.813	0.785	0.818	0.801	0.772	0.797	0.832	0.788	0.759	0.757
7.5	0.788	0.827	0.881	0.858	0.809	0.879	0.866	0.766	0.787	0.802	0.829	0.813	0.83	0.83	0.807	0.845	0.827	0.747	0.831	0.826	0.803	0.791	0.854	0.828	0.838	0.8	0.798	0.777	0.838	0.816	0.742	0.818	0.835	0.837	0.764	0.767
7.75	0.892	0.849	0.914	0.838	0.792	0.885	0.828	0.804	0.766	0.8	0.845	0.82	0.852	0.837	0.794	0.835	0.817	0.732	0.852	0.82	0.811	0.794	0.862	0.846	0.801	0.754	0.795	0.75	0.827	0.805	0.779	0.814	0.812	0.803	0.77	0.81
8	0.879	0.863	0.847	0.851	0.848	0.885	0.818	0.792	0.801	0.802	0.833	0.826	0.862	0.802	0.77	0.82	0.828	0.748	0.833	0.801	0.858	0.791	0.871	0.811	0.816	0.74	0.798	0.814	0.817	0.783	0.783	0.801	0.792	0.81	0.791	0.823
8.25	0.854	0.851	0.866	0.879	0.866	0.806	0.884	0.809	0.82	0.817	0.819	0.811	0.855	0.843	0.756	0.824	0.815	0.727	0.825	0.828	0.866	0.781	0.848	0.8	0.823	0.748	0.77	0.822	0.812	0.793	0.766	0.804	0.808	0.799	0.831	0.829
8.5	0.912	0.858	0.84	0.833	0.83	0.865	0.807	0.808	0.809	0.84	0.856	0.811	0.879	0.869	0.768	0.843	0.861	0.755	0.832	0.814	0.858	0.796	0.831	0.807	0.834	0.762	0.79	0.794	0.775	0.804	0.773	0.815	0.792	0.788	0.798	0.807
8.75	0.857	0.884	0.823	0.852	0.823	0.813	0.876	0.794	0.755	0.862	0.828	0.817	0.882	0.867	0.772	0.845	0.858	0.73	0.794	0.835	0.854	0.794	0.829	0.811	0.839	0.734	0.811	0.794	0.846	0.849	0.781	0.849	0.795	0.805	0.766	0.819
9	0.883	0.889	0.866	0.832	0.833	0.803	0.775	0.797	0.783	0.842	0.886	0.801	0.867	0.881	0.787	0.88	0.86	0.77	0.823	0.836	0.866	0.827	0.832	0.803	0.832	0.784	0.78	0.769	0.844	0.832	0.814	0.798	0.801	0.789	0.78	0.788
9.25	0.849	0.832	0.912	0.866	0.838	0.846	0.791	0.78	0.822	0.831	0.859	0.784	0.895	0.872	0.804	0.873	0.838	0.75	0.825	0.833	0.828	0.839	0.82	0.834	0.843	0.79	0.839	0.755	0.862	0.825	0.801	0.803	0.792	0.789	0.753	0.795
9.5	0.855	0.839	0.885	0.843	0.823	0.851	0.832	0.801	0.815	0.853	0.852	0.81	0.869	0.851	0.801	0.828	0.857	0.754	0.806	0.815	0.818	0.843	0.806	0.811	0.791	0.763	0.82	0.764	0.852	0.832	0.808	0.804	0.797	0.829	0.757	0.774
9.75	0.882	0.835	0.954	0.84	0.836	0.828	0.819	0.79	0.801	0.876	0.849	0.792	0.874	0.838	0.789	0.885	0.856	0.744	0.794	0.799	0.822	0.861	0.819	0.813	0.819	0.74	0.832	0.761	0.857	0.813	0.801	0.837	0.793	0.837	0.756	0.795
10	0.753	0.856	0.898	0.849	0.816	0.806	0.764	0.798	0.879	0.877	0.856	0.824	0.863	0.831	0.75	0.891	0.855	0.764	0.794	0.774	0.796	0.871	0.839	0.837	0.834	0.783	0.826	0.784	0.863	0.823	0.788	0.835	0.786	0.8	0.766	0.77
10.25	0.828	0.852	0.871	0.883	0.827	0.816	0.859	0.82	0.856	0.811	0.881	0.829	0.861	0.829	0.797	0.849	0.853	0.776	0.809	0.768	0.801	0.856	0.844	0.815	0.833	0.78	0.838	0.764	0.854	0.797	0.769	0.883	0.782	0.797	0.78	0.786
10.5	0.802	0.892	0.783	0.882	0.823	0.831	0.838	0.841	0.811	0.866	0.897	0.849	0.858	0.849	0.766	0.826	0.858	0.775	0.807	0.761	0.794	0.811	0.818	0.817	0.83	0.771	0.824	0.772	0.851	0.783	0.785	0.835	0.797	0.801	0.809	0.786
10.75	0.839	0.909	0.943	0.902	0.823	0.811	0.823	0.838	0.787	0.849	0.891	0.854	0.861	0.866	0.817	0.835	0.867	0.788	0.801	0.856	0.827	0.816	0.811	0.856	0.846	0.755	0.82	0.817	0.824	0.789	0.796	0.911	0.823	0.779	0.809	0.774
11	0.887	0.853	0.862	0.913	0.834	0.786	0.896	0.839	0.829	0.83	0.886	0.852	0.852	0.886	0.812	0.853	0.837	0.75	0.863	0.878	0.81	0.811	0.853	0.877	0.815	0.752	0.794	0.838	0.833	0.795	0.799	0.883	0.802	0.783	0.843	0.792
11.25	0.846	0.853	0.879	0.857	0.812	0.825	0.809	0.841	0.788	0.835	0.864	0.813	0.856	0.866	0.782	0.821	0.851	0.758	0.858	0.862	0.801	0.821	0.853	0.852	0.794	0.783	0.812	0.853	0.775	0.786	0.824	0.862	0.798	0.773	0.815	0.8
11.5	0.852	0.861	0.835	0.881	0.791	0.858	0.819	0.793	0.783	0.828	0.847	0.83	0.863	0.87	0.806	0.845	0.843	0.762	0.848	0.877	0.827	0.824	0.853	0.838	0.794	0.841	0.841	0.796	0.815	0.824	0.793	0.831	0.796	0.792	0.806	0.799
11.75	0.902	0.853	0.872	0.852	0.799	0.85	0.9	0.798	0.8	0.87	0.824	0.831	0.847	0.873	0.803	0.867	0.836	0.752	0.796	0.879	0.844	0.838	0.887	0.825	0.76	0.828	0.866	0.81	0.796	0.847	0.843	0.808	0.815	0.766	0.793	0.79
12	0.88	0.876	0.845	0.847	0.773	0.856	0.822	0.78	0.848	0.863	0.8	0.872	0.829	0.883	0.827	0.887	0.855	0.736	0.801	0.882	0.846	0.828	0.905	0.813	0.76	0.85	0.856	0.837	0.866	0.847	0.834	0.804	0.776	0.775	0.77	0.836
12.25	0.909	0.871	0.863	0.879	0.784	0.821	0.86	0.784	0.782	0.89	0.826	0.886	0.832	0.872	0.781	0.838	0.888	0.737	0.816	0.908	0.861	0.834	0.898	0.813	0.76	0.823	0.818	0.832	0.859	0.836	0.834	0.804	0.801	0.78	0.77	0.837
12.5	0.859	0.843	0.814	0.892	0.788	0.792	0.866	0.789	0.819	0.877	0.856	0.857	0.847	0.862	0.805	0.852	0.872	0.785	0.789	0.878	0.812	0.816	0.882	0.849	0.799	0.823	0.795	0.823	0.818	0.821	0.782	0.826	0.796	0.804	0.796	0.835
12.75	0.883	0.829	0.822	0.852	0.814	0.842	0.93	0.789	0.765	0.853	0.877	0.821	0.883	0.859	0.832	0.892	0.858	0.787	0.806	0.88	0.807	0.83	0.827	0.844	0.786	0.844	0.803	0.797	0.867	0.82	0.793	0.834	0.789	0.81	0.824	0.816
13	0.9	0.859	0.844	0.895	0.824	0.794	0.816	0.815	0.791	0.847	0.838	0.857	0.878	0.849	0.827	0.886	0.839	0.763	0.789	0.872	0.816	0.814	0.837	0.849	0.827	0.84	0.803	0.787	0.8	0.803	0.792	0.863	0.796	0.773	0.828	0.808
13.25	0.866	0.863	0.932	0.849	0.77	0.869	0.898	0.807	0.777	0.861	0.847	0.85	0.856	0.861	0.775	0.866	0.829	0.743	0.814	0.874	0.827	0.824	0.878	0.835	0.818	0.833	0.823	0.779	0.784	0.773	0.79	0.895	0.785	0.783	0.826	0.793
13.5	0.837	0.885	0.903	0.841	0.78	0.88	0.791	0.83	0.815	0.865	0.815	0.813	0.813	0.825	0.79	0.846	0.851	0.768	0.799	0.86	0.849	0.853	0.862	0.848	0.812	0.809	0.811	0.815	0.796	0.809	0.821	0.851	0.8	0.755	0.851	0.793
13.75	0.858	0.843	0.818	0.86	0.78	0.831	0.897	0.809	0.853	0.889	0.829	0.835	0.851	0.875	0.824	0.842	0.822	0.746	0.856	0.859	0.853	0.814	0.859	0.78	0.784	0.836	0.827	0.779	0.86	0.83	0.808	0.887	0.815	0.773	0.813	0.76
14	0.829	0.868	0.817	0.876	0.818	0.863	0.88	0.871	0.846	0.885	0.838	0.853	0.849	0.866	0.824	0.819	0.817	0.746	0.851	0.859	0.862	0.839	0.88	0.814	0.811	0.822	0.835	0.755	0.861	0.815	0.768	0.821	0.825	0.771	0.78	0.774
14.25	0.902	0.897	0.872	0.866	0.798	0.852	0.859	0.828	0.862	0.901	0.836	0.836	0.798	0.834	0.83	0.847	0.83	0.75	0.848	0.883	0.823	0.842	0.883	0.761	0.798	0.795	0.819	0.761	0.856	0.806	0.754	0.84	0.795	0.78	0.805	0.805
14.5	0.866	0.865	0.893	0.909	0.773	0.906	0.8	0.811	0.833	0.866	0.826	0.836	0.866	0.834	0.813	0.829	0.844	0.77	0.806	0.875	0.81	0.836	0.844	0.794	0.846	0.853	0.811	0.829	0.837	0.837	0.798	0.802	0.77	0.755	0.766	0.77
14.75	0.902	0.819	0.81	0.843	0.784	0.806	0.837	0.859	0.809	0.854	0.827	0.819	0.831	0.841	0.823	0.878	0.859	0.755	0.794	0.895	0.82	0.813	0.815	0.784	0.8	0.856	0.846	0.784	0.881	0.796	0.825	0.795	0.773	0.765	0.785	0.815
15	0.902	0.882	0.827	0.851	0.813	0.82	0.895	0.838	0.787	0.845	0.836	0.822	0.822	0.827	0.844	0.844	0.882	0.755	0.803	0.853	0.79	0.824	0.847	0.763	0.817	0.858	0.846	0.843	0.871	0.788	0.801	0.872	0.818	0.787	0.864	0.846
15.25	0.883	0.845	0.822	0.846	0.787	0.798	0.848	0.825	0.786	0.84	0.838	0.848	0.83	0.838	0.845	0.852	0.876	0.716	0.799	0.839	0.812	0.81	0.881	0.777	0.813	0.844	0.833	0.836	0.82	0.762	0.806	0.853	0.844	0.807	0.833	0.824
15.5	0.883	0.838	0.805	0.899	0.835	0.767	0.843	0.832	0.828	0.844	0.819	0.851	0.823	0.835	0.834	0.826	0.825	0.732	0.843	0.832	0.824	0.831	0.888	0.802	0.841	0.849	0.841	0.791	0.8	0.77	0.783	0.839	0.803	0.794	0.802	0.795
15.75	0.866	0.877	0.865	0.816	0.842	0.81	0.884	0.847	0.794	0.869	0.827	0.819	0.797	0.854	0.808	0.791	0.809	0.723	0.84	0.881	0.868	0.827	0.861	0.83	0.799	0.818	0.841	0.78	0.833	0.762	0.76	0.83	0.802	0.783	0.766	0.78
16	0.866	0.861	0.933	0.88	0.809	0.771	0.858	0.807	0.796	0.864	0.816	0.817	0.802	0.834	0.808	0.844	0.851	0.74	0.847	0.882	0.885	0.812	0.798	0.806	0.874	0.847	0.825	0.831	0.78	0.777	0.751	0.821	0.802	0.799	0.823	0.805
16.25	0.887	0.842	0.881	0.827	0.809	0.799	0.853	0.844	0.801	0.854	0.815	0.787	0.811	0.829	0.809	0.869	0.851	0.757	0.858	0.9	0.87	0.804	0.811	0.79	0.861	0.832	0.82	0.821	0.787	0.789	0.771	0.856	0.803	0.829	0.802	0.806
16.5	0.866	0.842	0.864	0.871	0.789	0.767	0.859	0.823	0.821	0.839	0.819	0.8	0.84	0.835	0.837	0.856	0.899	0.733	0.826	0.932	0.898	0.854	0.836	0.787	0.835	0.866	0.845	0.777	0.827	0.815	0.777	0.831	0.801	0.781	0.796	0.791
16.75	0.852	0.816	0.859	0.843	0.821	0.793	0.853	0.868	0.823	0.832	0.836	0.809	0.849	0.833	0.828	0.811	0.847	0.708	0.799	0.875	0.83	0.853	0.88	0.809	0.821	0.9	0.841	0.783	0.835	0.81	0.813	0.879	0.818	0.777	0.798	0.796
17	0.831	0.851	0.814	0.879	0.832	0.868	0.853	0.841	0.837	0.839	0.811	0.815	0.845	0.823	0.837	0.809	0.858	0.727	0.788	0.931	0.845	0.886	0.902	0.834	0.826	0.871	0.83	0.784	0.862	0.803	0.777	0.856	0.809	0.798	0.802	0.826
17.25	0.859	0.826	0.792	0.828	0.816	0.831	0.866	0.836	0.819	0.851	0.809	0.803	0.852	0.802	0.823	0.817	0.829	0.727	0.786	0.887	0.841	0.861	0.901	0.841	0.821	0.882	0.874	0.789	0.891	0.812	0.791	0.86	0.803	0.777	0.803	0.842
17.5	0.851	0.863	0.769	0.791	0.817	0.82	0.882	0.851	0.859	0.846	0.822	0.807	0.839	0.807	0.804	0.846	0.849	0.74	0.801	0.887	0.856	0.865	0.872	0.823	0.838	0.867	0.865	0.828	0.909	0.839	0.828	0.876	0.807	0.782	0.816	0.833
17.75	0.851	0.862	0.839	0.877	0.788	0.802	0.872	0.85	0.828	0.822	0.827	0.835	0.826	0.824	0.807	0.788	0.857	0.737	0.815	0.906	0.885	0.823	0.896	0.841	0.817	0.87	0.847	0.803	0.851	0.831	0.807	0.877	0.82	0.777	0.883	0.842
18	0.785	0.853	0.846	0.816	0.806	0.754	0.866	0.826	0.831	0.83	0.848	0.794	0.816	0.849	0.81	0.797	0.851	0.741	0.826	0.915	0.87	0.847	0.859	0.837	0.851	0.854	0.859	0.833	0.87	0.825	0.816	0.861	0.823	0.82	0.845	0.819
18.25	0.834	0.891	0.866	0.803	0.847	0.8	0.854	0.812	0.829	0.863	0.835	0.788	0.839	0.828	0.814	0.816	0.86	0.76	0.823	0.894	0.905	0.843	0.862	0.825	0.832	0.851	0.858	0.836	0.868	0.857	0.832	0.878	0.827	0.803	0.832	0.818
18.5	0.811	0.863	0.863	0.789	0.807	0.82	0.866	0.794	0.816	0.829	0.844	0.799	0.835	0.872	0.811	0.821	0.84	0.736	0.827	0.903	0.884	0.84	0.842	0.812	0.828	0.862	0.87	0.823	0.864	0.82	0.804	0.834	0.832	0.808	0.827	0.817
18.75	0.803	0.844	0.838	0.797	0.813	0.827	0.861	0.808	0.806	0.809	0.85	0.782	0.825	0.853	0.815	0.811	0.819	0.754	0.809	0.93	0.876	0.852	0.859	0.833	0.804	0.889	0.851	0.826	0.839	0.843	0.786	0.852	0.845	0.793	0.845	0.833
19	0.845	0.886	0.847	0.798	0.826	0.854	0.811	0.79	0.815	0.801	0.836	0.785	0.836	0.838	0.832	0.809	0.835	0.752	0.807	0.922	0.87	0.85	0.881	0.828	0.816	0.891	0.828	0.831	0.818	0.825	0.801	0.858	0.845	0.798	0.811	0.852
19.25	0.849	0.852	0.831	0.787	0.848	0.854	0.811	0.793	0.815	0.809	0.841	0.8	0.818	0.824	0.803	0.807	0.842	0.752	0.805	0.905	0.841	0.854	0.902	0.803	0.807	0.877	0.821	0.811	0.846	0.845	0.797	0.841	0.841	0.812	0.821	0.799
19.5	0.84	0.855	0.834	0.776	0.794	0.797	0.78	0.814	0.829	0.801	0.825	0.783	0.825	0.812	0.829	0.8	0.811	0.774	0.811	0.915	0.826	0.809	0.872	0.826	0.835	0.856	0.817	0.777	0.813	0.831	0.785	0.839	0.818	0.814	0.858	0.8
19.75	0.848	0.818	0.849	0.797	0.808	0.85	0.779	0.809	0.781	0.817	0.828	0.834	0.826	0.81	0.809	0.82	0.823	0.759	0.82	0.865	0.818	0.801	0.855	0.813	0.842	0.841	0.794	0.767	0.847	0.834	0.793	0.827	0.82	0.807	0.816	0.812
20	0.811	0.846	0.837	0.764	0.824	0.815	0.802	0.819	0.791	0.798	0.795	0.814	0.844	0.85	0.812	0.823	0.843	0.752	0.821	0.876	0.835	0.796	0.86	0.811	0.831	0.877	0.783	0.774	0.847	0.782	0.77	0.825	0.812	0.812	0.803	0.843
20.25	0.789	0.836	0.81	0.837	0.813	0.822	0.836	0.824	0.777	0.815	0.831	0.804	0.877	0.833	0.829	0.819	0.81	0.735	0.813	0.9	0.846	0.815	0.834	0.777	0.828	0.85	0.832	0.767	0.857	0.817	0.763	0.849	0.804	0.809	0.82	0.838
20.5	0.802	0.851	0.787	0.788	0.833	0.851	0.816	0.815	0.809	0.818	0.817	0.806	0.852	0.819	0.836	0.802	0.8	0.741	0.794	0.894	0.827	0.786	0.835	0.797	0.82	0.876	0.814	0.808	0.847	0.813	0.761	0.847	0.803	0.795	0.796	0.812
20.75	0.796	0.843	0.803	0.823	0.836	0.813	0.805	0.805	0.823	0.816	0.803	0.785	0.849	0.82	0.824	0.79	0.811	0.738	0.79	0.9	0.833	0.854	0.876	0.755	0.789	0.847	0.79	0.784	0.831	0.825	0.829	0.8	0.782	0.809	0.788	0.788
21	0.827	0.844	0.818	0.809	0.824	0.82	0.787	0.815	0.815	0.823	0.825	0.813	0.843	0.83	0.82	0.782	0.849	0.746	0.825	0.877	0.826	0.846	0.84	0.751	0.853	0.852	0.785	0.773	0.813	0.821	0.797	0.789	0.781	0.826	0.823	0.789
21.25	0.806	0.851	0.828	0.808	0.869	0.792	0.76	0.81	0.789	0.827	0.841	0.834	0.876	0.815	0.813	0.794	0.82	0.758	0.825	0.877	0.811	0.852	0.789	0.767	0.844	0.841	0.788	0.753	0.834	0.797	0.785	0.808	0.777	0.817	0.869	0.806
21.5	0.793	0.829	0.834	0.826	0.805	0.759	0.789	0.794	0.8	0.838	0.827	0.819	0.84	0.814	0.818	0.839	0.833	0.77	0.811	0.887	0.807	0.853	0.819	0.763	0.865	0.836	0.792	0.792	0.807	0.809	0.773	0.808	0.774	0.795	0.87	0.791
21.75	0.791	0.829	0.843	0.826	0.811	0.754	0.825	0.803	0.758	0.822	0.807	0.803	0.868	0.829	0.843	0.833	0.83	0.755	0.797	0.858	0.798	0.827	0.795	0.788	0.886	0.829	0.763	0.772	0.837	0.807	0.737	0.779	0.783	0.82	0.853	0.809
22	0.821	0.833	0.784	0.859	0.827	0.762	0.795	0.815	0.806	0.817	0.823	0.813	0.844	0.819	0.818	0.818	0.85	0.757	0.803	0.86	0.841	0.803	0.815	0.78	0.841	0.852	0.77	0.782	0.832	0.809	0.748	0.784	0.777	0.811	0.825	0.805
22.25	0.769	0.817	0.861	0.759	0.857	0.826	0.846	0.803	0.83	0.8	0.821	0.777	0.833	0.812	0.788	0.807	0.84	0.788	0.818	0.841	0.826	0.819	0.861	0.815	0.851	0.826	0.754	0.772	0.819	0.802	0.763	0.797	0.77	0.811	0.815	0.791
22.5	0.83	0.833	0.834	0.805	0.813	0.773	0.8	0.84	0.809	0.785	0.824	0.769	0.805	0.807	0.799	0.795	0.842	0.791	0.828	0.825	0.828	0.802	0.87	0.752	0.835	0.81	0.788	0.768	0.803	0.819	0.776	0.797	0.767	0.8	0.805	0.776
22.75	0.793	0.844	0.8	0.818	0.815	0.858	0.781	0.832	0.841	0.798	0.845	0.76	0.804	0.792	0.814	0.803	0.843	0.815	0.808	0.809	0.801	0.8	0.882	0.837	0.808	0.826	0.784	0.778	0.782	0.824	0.786	0.798	0.79	0.792	0.766	0.773
23	0.772	0.842	0.813	0.822	0.786	0.811	0.839	0.811	0.787	0.767	0.815	0.752	0.826	0.805	0.781	0.81	0.816	0.806	0.81	0.859	0.797	0.817	0.835	0.847	0.816	0.844	0.814	0.782	0.843	0.804	0.799	0.838	0.773	0.808	0.821	0.781
23.25	0.789	0.844	0.796	0.858	0.804	0.792	0.828	0.802	0.753	0.831	0.817	0.801	0.839	0.828	0.812	0.806	0.806	0.791	0.824	0.891	0.794	0.82	0.817	0.804	0.819	0.857	0.805	0.782	0.812	0.809	0.777	0.837	0.793	0.804	0.785	0.774
23.5	0.745	0.786	0.837	0.866	0.852	0.829	0.811	0.794	0.753	0.839	0.81	0.778	0.83	0.826	0.807	0.813	0.849	0.803	0.84	0.893	0.786	0.798	0.854	0.815	0.827	0.797	0.785	0.76	0.809	0.807	0.793	0.81	0.764	0.788	0.813	0.79
23.75	0.814	0.815	0.854	0.82	0.868	0.826	0.808	0.774	0.807	0.858	0.82	0.77	0.82	0.838	0.8	0.782	0.811	0.789	0.809	0.861	0.825	0.772	0.832	0.805	0.836	0.836	0.789	0.794	0.842	0.811	0.788	0.77	0.767	0.788	0.766	0.784
24	0.814	0.815	0.854	0.82	0.868	0.826	0.808	0.774	0.807	0.858	0.82	0.77	0.82	0.838	0.8	0.782	0.811	0.789	0.809	0.861	0.825	0.772	0.832	0.805	0.836	0.836	0.789	0.794	0.842	0.811	0.788	0.77	0.767	0.788	0.766	0.784
Fig 4 H Right
	F/F																		Sf1-Lgr4-/-
Dark time	0.807732	0.837643	0.836268	0.813071	0.825161	0.816357	0.832	0.819839	0.8055	0.819071	0.831607	0.792696	0.834	0.832339	0.799054	0.817643	0.831286	0.757571	0.803768	0.872214	0.831643	0.818911	0.855607	0.807232	0.81075	0.838893	0.810125	0.787982	0.825268	0.813661	0.789143	0.828982	0.806875	0.792321	0.800946	0.7995
Light time	0.85835	0.85825	0.861625	0.85865	0.811675	0.830975	0.84475	0.812725	0.810075	0.84765	0.84535	0.8257	0.845175	0.8522	0.803075	0.84725	0.8435	0.75035	0.816975	0.85	0.825025	0.82105	0.849875	0.815775	0.81505	0.80755	0.819475	0.797325	0.8305	0.809575	0.792725	0.83255	0.801525	0.79185	0.7905	0.79835
Fig 4 I Left
	F/F																		Sf1-Lgr4-/-
0	3033	3	534	3182	3339	42	0	419	509	177	1567	2890	271	164	302	3425	1592	1607	17297	0	4959	3197	2326	666	2095	512	2254	21956	555	1851	2800	17372	911	1683	3546	42
0.25	2704	0	2760	2680	917	389	0	30	2467	12	982	1626	86	791	436	4169	1191	12	7192	0	4160	1352	2354	587	1388	6	136	16329	557	2	2567	1460	1388	2434	3997	389
0.5	2185	0	2903	4492	197	1128	47	6	3960	313	12497	1086	49	0	2279	2606	3460	0	5588	237	4262	3	4124	768	65	3	55	21208	198	0	1336	2772	3043	2424	5421	1128
0.75	2399	0	159	3463	201	120	0	50	4269	101	4327	1976	516	1	5042	1033	2479	0	1982	94	1773	1	1001	2744	0	2	202	23840	13	0	364	1847	2665	146	3809	120
1	30	3	1146	9	234	1070	0	691	1225	213	2021	761	2700	103	2726	1561	2661	0	3209	0	353	2	29	2	307	104	1203	4942	12	0	88	2527	975	111	1067	1070
1.25	0	653	126	0	395	491	0	4334	294	5	837	0	3802	2194	5113	8	731	0	1106	0	2799	88	0	0	61	8	5192	2944	9	6	648	2032	232	38	28	491
1.5	0	1488	103	1565	420	49	185	4182	276	14	968	0	1063	2457	140	107	1226	0	244	0	20	2	0	0	0	272	1704	1846	27	888	83	1339	251	2054	111	49
1.75	593	0	1871	4365	523	188	0	5874	378	58	2260	0	0	1937	0	2067	182	0	36	42	4869	536	1693	0	379	2	11	3644	522	3579	28	73	3	2243	36	188
2	3957	0	1276	2876	1719	788	11	909	233	1	571	2543	0	1319	0	675	51	0	144	18	6397	19	8733	0	0	75	12	3931	326	1659	640	4989	4	6553	158	788
2.25	3084	0	90	56	3440	358	109	380	854	6	74	2865	0	49	0	188	1	0	52	2028	2591	6	1507	425	281	40	0	4230	3	0	2344	3201	0	815	22	358
2.5	4078	1	726	0	3351	34	4147	34	3798	773	1808	635	0	102	0	0	3	0	554	2678	1642	74	2767	2	108	540	2203	1082	503	0	0	80	40	1835	3	34
2.75	972	22	597	0	2698	799	2874	78	211	2519	8	17	0	0	6	7	3	0	2734	3026	1034	65	13964	0	27	1	624	3304	639	0	200	1527	18	806	42	799
3	799	1658	75	2	657	5336	5	917	74	1545	85	21	0	114	18	0	23	0	325	2097	88	5	23455	0	76	113	16	1162	75	0	366	1402	3	0	412	5336
3.25	648	1339	52	0	511	4076	0	1804	1122	1602	610	34	1	5144	1	1	1	0	783	1828	567	94	25256	48	879	75	786	2374	14	0	1707	599	146	0	74	4076
3.5	869	0	0	0	8	4231	0	28	3299	2312	551	14	706	195	46	423	1	292	1990	1811	1005	807	17049	1243	3787	1600	4	12268	6	0	110	1338	643	0	550	4231
3.75	663	1516	259	259	22	1861	0	644	2009	1829	5	1	652	8	1818	949	2	1665	115	2205	414	140	5501	2	9150	188	5	15227	0	0	341	6668	151	15	73	1861
4	721	0	2684	0	12	12688	574	341	1527	1902	173	16	2	3132	1049	25	473	248	214	1522	655	2	5765	3413	1831	4	359	7370	856	0	9389	3599	345	914	195	12688
4.25	805	0	4878	0	4682	14157	294	64	260	618	3998	2	0	6250	0	6	277	0	1259	1547	916	1907	1557	6551	221	18	148	2152	189	0	13173	3033	3077	606	2473	14157
4.5	824	0	1353	1093	5748	17336	10	118	35	26	2586	679	0	1145	60	551	655	5	8207	2099	1271	1944	116	14464	776	98	5722	1532	361	3349	2288	1588	480	12	3603	17336
4.75	728	1	141	4	5450	16439	838	58	220	2	3952	11	0	1598	13	1738	2	0	12239	3707	145	1134	3082	6948	4551	3641	22004	1494	647	0	261	171	2650	6	3046	16439
5	770	329	1809	106	5665	16454	945	14	706	102	1421	1770	0	46	0	3206	57	0	12282	5345	597	353	4416	1874	1917	2661	16235	988	10	0	5815	163	209	163	2967	16454
5.25	2832	2184	2470	0	6278	16764	4239	216	240	40	489	0	1335	0	27	3431	2222	29	14823	8295	5266	4504	2321	6360	9238	2644	2738	2396	37	0	6086	97	35	163	1567	16764
5.5	2032	483	2462	18	5577	16149	809	2583	1491	2736	0	408	6154	3355	391	3955	1111	1813	15039	10815	11331	1552	2714	8831	9357	2360	1	5683	0	2447	4217	232	61	82	234	16149
5.75	19	15	2522	303	2674	2076	80	1957	3011	2411	883	164	2135	2762	5221	2006	185	21	13032	18924	7512	2645	327	9090	10293	266	4	5178	373	2	4129	568	0	110	7	2076
6	295	956	1539	1	2230	0	661	6629	2997	481	2632	11	1470	0	6151	1298	802	127	15122	13674	10559	622	719	8940	7171	1	0	55826	1066	990	1489	2195	68	2369	259	0
6.25	34	3874	333	1768	653	293	2246	3074	1840	353	1666	59	1228	0	4626	3654	778	0	12594	5215	2107	0	35096	8655	1967	120	517	31755	49	3329	30	2320	1859	3583	744	293
6.5	0	2547	484	3148	0	100	5079	476	308	0	1036	1828	1324	0	493	49	803	0	13650	2344	2282	0	4929	5326	683	0	5662	26200	281	0	7	1919	1303	2231	524	100
6.75	5	22	1493	2579	0	1652	2366	41	548	0	444	2051	474	1	401	0	1	0	11952	1541	36	0	287	943	20	0	6349	18146	1134	1	21	909	1381	512	187	1652
7	2106	0	1208	0	0	419	1241	107	354	18	230	2327	0	139	49	0	4	0	7239	606	1317	0	31	1	0	0	4098	16203	1156	0	270	555	387	0	695	419
7.25	6171	5	546	0	2439	169	946	7	800	242	1405	1115	0	165	10	0	15	2491	6001	3	560	0	3219	88	736	20	19257	10700	81	0	968	85	9	0	185	169
7.5	5394	0	2150	0	2141	911	597	14	1801	0	244	27	0	1	1917	0	575	3721	8015	191	1049	101	2634	5	1438	1	442	14009	40	333	14	0	0	0	2245	911
7.75	3933	1048	6246	0	0	30	391	58	286	817	15	0	0	38	3493	0	0	790	1667	192	55	2648	3052	585	171	0	1064	16907	101	0	54	158	169	2549	4180	30
8	2061	3705	1852	0	1	6	456	65	585	1712	122	0	946	676	3858	464	6	0	2145	99	1083	2964	422	35	1016	0	11355	3853	95	0	56	836	216	729	4218	6
8.25	894	2265	270	1303	4	108	296	109	583	6294	703	0	0	1536	3013	4232	179	0	3069	20	122	707	14	3	3090	863	4981	0	351	0	2116	240	0	0	673	108
8.5	548	1603	250	3965	61	20	1327	3204	303	15920	1062	0	0	2	798	368	22	0	8480	11	2586	56	6	273	805	766	889	0	431	0	24	0	273	0	498	20
8.75	618	86	650	0	0	2	176	3725	84	9033	822	61	10	0	0	36	1	0	12021	635	4905	0	732	10	1317	0	312	0	22	1	0	0	0	6	27	2
9	1011	0	2652	0	0	159	2458	771	158	14486	142	5977	1697	508	0	0	9	0	5234	4199	2729	1	495	22	1	0	249	106	171	0	4422	0	1513	0	90	159
9.25	3	0	1118	0	0	2448	5771	759	1334	15253	180	1303	423	0	0	0	0	0	727	5952	1240	477	1550	27	6	29	221	20	1233	0	4555	0	531	16	1274	2448
9.5	0	415	1170	128	1116	4108	1090	280	221	6081	188	851	0	0	0	0	4	2546	3862	5229	104	681	2124	10	4	2	270	1486	37	0	2071	625	701	1375	280	4108
9.75	0	2180	1225	46	0	3091	2050	0	184	1	1324	2	0	4	0	0	0	2788	590	75	1158	5	5	69	4954	0	225	379	2	157	0	2649	68	913	14	3091
10	0	259	1164	0	555	433	152	274	122	112	41	0	175	0	0	504	7	691	9656	110	996	132	0	22	7254	0	3204	3247	1235	0	55	3517	4761	3	11	433
10.25	0	2	144	0	619	290	0	652	589	0	31	8	0	0	0	0	2507	0	39	8	4923	0	0	1676	7211	0	3944	410	8893	1	69	657	14848	0	500	290
10.5	0	1959	323	1287	2675	1579	0	0	752	0	1208	740	0	21	0	0	971	0	2213	57	2480	2426	0	3011	6609	0	2204	254	11025	0	142	0	17480	3	32	1579
10.75	0	1378	1997	117	255	23	0	150	1687	8	2344	767	30	2781	59	0	1	0	2672	1306	372	2925	0	3	364	0	74	0	10136	0	2375	0	17786	0	1859	23
11	1343	8	1242	0	4	12	0	1982	2459	26	84	0	0	742	370	0	15	0	0	152	0	22	1	0	9	0	220	0	11240	1	49	3	17066	914	160	12
11.25	4870	0	2988	0	16	577	0	2988	160	0	498	0	0	1	346	1138	1	0	0	11	1	89	4	0	1	0	1	0	8088	0	42	1	15242	1493	61	577
11.5	75	0	2731	11	225	215	0	540	229	8	191	0	0	0	2026	380	1	0	0	52	0	6	1490	2	0	0	0	0	1786	0	378	1	6889	750	160	215
11.75	1	78	1539	0	156	218	0	4	34	656	549	0	539	0	2634	0	139	0	0	16	1225	23	251	0	0	175	0	0	2798	457	28	5	0	899	2221	218
12	0	3553	2057	10	105	172	0	13	26	0	18	0	1068	0	2681	0	54	0	0	37	248	32	0	8	32	1804	2	270	857	3	43	88	15	1535	3192	172
12.25	0	0	152	0	121	130	1	11	108	0	1199	0	86	0	1	0	54	0	0	115	65	123	0	0	142	0	0	964	24	4	2292	0	15	0	257	130
12.5	0	0	78	0	2	1597	0	3	1132	0	251	0	103	114	5	0	741	1257	53	59	1149	2	0	0	0	0	0	83	6	0	2683	0	49	1	20	1597
12.75	1	0	14	0	528	839	0	3	5916	0	1630	723	80	1	0	0	244	4	6	330	348	155	0	0	899	0	0	5	128	0	3917	0	868	0	33	839
13	0	0	11	6	14	115	0	0	3126	948	7593	0	86	0	0	0	84	0	93	38	2111	20	0	0	0	2	193	0	274	8	56	54	1376	205	24	115
13.25	16	241	78	0	5	9432	0	627	3177	5715	7646	0	75	785	0	160	17	0	2	50	537	2	131	0	0	302	0	0	8	0	229	0	23	3734	957	9432
13.5	0	0	909	0	336	124	0	1983	2494	18	6213	0	48	999	0	0	18	0	5	66	278	9	0	0	0	0	0	164	11	0	104	0	24	1769	559	124
13.75	248	0	2071	8	0	123	285	3633	2332	390	2498	0	102	437	0	0	55	0	21	48	490	7	251	0	13	0	0	162	635	0	1595	0	7	669	2	123
14	12	146	469	2	13	882	3855	7083	823	3046	1627	0	113	397	0	0	10	0	0	27	1844	612	3047	0	0	0	131	19	520	0	1260	351	46	0	160	882
14.25	0	363	244	2119	3	315	102	346	99	1689	1110	0	667	272	0	14	127	0	12	1056	979	565	709	0	3	17	12	2	223	0	907	0	109	5	76	315
14.5	0	7	885	98	502	2348	33	1165	562	121	59	0	690	298	0	135	822	44	362	3821	455	183	3	1848	0	2	0	0	6	2	444	0	222	0	373	2348
14.75	0	0	2967	11	1413	761	18	38	111	35	1896	0	201	874	884	0	1164	11	0	1008	884	9	0	26	10	1703	88	94	3	253	45	0	9	684	721	761
15	55	496	354	12	262	65	63	306	173	2234	25	170	0	530	190	0	4120	819	0	0	2681	40	0	0	696	45	0	1432	24	228	1024	0	30	0	95	65
15.25	0	87	627	210	0	293	65	58	0	1893	41	1642	265	104	2	0	66	111	0	0	102	859	326	801	1539	332	0	224	181	1233	592	124	943	0	253	293
15.5	10	0	289	81	0	746	210	41	1160	2232	2531	272	1378	75	0	28	44	60	0	13	1328	568	0	880	234	29	0	724	674	0	273	171	5681	0	62	746
15.75	0	370	315	82	0	53	44	1177	2158	1108	1701	0	0	484	0	82	228	3749	3197	0	602	8	0	24	14	26	7	216	1002	0	2982	0	1391	212	154	53
16	433	1047	1221	2618	2	1282	200	58	868	192	1730	1	0	436	23	160	473	979	4548	0	1300	1203	0	51	139	395	876	309	61	0	6408	0	8584	108	194	1282
16.25	4599	541	1560	164	0	145	0	336	601	313	193	0	243	7	0	0	601	0	203	22	2602	1419	427	230	155	2	347	312	1230	0	1091	5	2792	13	2548	145
16.5	1834	4	783	66	516	5105	0	1759	2172	858	222	2	13	506	735	263	597	0	780	2	545	50	1720	715	1518	2513	0	1093	28	0	41	36	652	38	515	5105
16.75	424	73	232	12	287	236	0	1711	965	580	70	9	0	326	0	0	0	0	614	0	753	718	0	1	951	2759	116	1424	101	2295	1730	742	175	0	191	236
17	121	82	982	16	11	114	509	440	518	1391	1230	1884	49	8	0	0	879	115	931	1510	84	209	1215	9	1215	3669	247	2022	381	32	272	3203	61	795	10	114
17.25	310	231	637	109	365	3668	4186	129	143	2338	1728	0	20	778	0	125	304	316	13074	1166	109	77	2766	296	1604	4052	57	511	1159	364	1069	3533	685	0	446	3668
17.5	217	788	793	2771	1125	1811	329	1112	2083	273	3410	0	977	96	0	0	511	0	16556	1	1428	505	3415	3464	1283	1244	4792	1274	1260	932	2826	9797	1119	0	2222	1811
17.75	1052	5	2303	93	463	71	802	2936	2446	1097	241	0	3	771	0	2512	22	0	16913	939	1531	613	828	719	184	2766	4766	1962	1895	57	5146	9020	1359	1273	466	71
18	6231	1120	2983	1144	1165	1577	1319	205	1703	967	1703	35	2868	2396	261	5737	484	1058	11311	1303	75	876	2391	80	1253	192	3017	4	1232	4378	4649	3454	526	529	621	1577
18.25	2350	3663	3759	2435	4422	1075	7982	1454	645	507	3780	907	1860	972	1603	3570	1947	0	3666	1477	3037	2591	4090	4247	5019	22	3731	1204	541	7092	965	2547	1961	3532	8625	1075
18.5	6504	681	3635	6720	3988	55	3883	2835	2448	244	6026	676	4444	2521	213	4379	1407	321	2942	3412	2962	2823	2160	2035	4727	71	0	3424	4064	15262	409	2377	2348	1276	17309	55
18.75	6378	814	2192	1713	1698	4797	5928	9921	2836	3654	2791	1628	9402	1278	2	6033	2441	241	7611	1913	570	2049	2508	2480	1291	536	0	3548	2644	10936	5834	3696	4155	5936	6068	4797
19	3362	1405	1859	6819	132	4679	5747	7961	2214	2237	1327	1718	1404	1450	1108	2094	1616	267	4003	68	5409	947	8895	129	357	3514	3775	5455	1492	120	4628	17169	4675	897	4411	4679
19.25	262	107	2625	6948	1004	3387	1733	3565	3064	968	3333	3509	2795	169	892	3855	2396	577	1406	367	1148	386	6267	339	2433	6140	881	3465	1359	9229	4007	45920	2183	5773	4157	3387
19.5	1459	211	1384	7514	1727	1151	997	3933	1427	3435	2409	632	2920	3461	471	4428	313	0	2376	6	4146	1012	2856	171	0	6489	4412	1889	2096	3357	2921	35985	3674	2933	424	1151
19.75	11403	326	229	5465	2119	679	2190	7937	686	221	3851	1282	1145	1415	152	2792	207	290	2900	172	2466	2322	389	94	1474	3634	4014	2218	943	6649	4884	14861	3254	240	1345	679
20	1729	272	770	4787	25	151	54	9520	1611	60	5644	2041	56	136	0	44114	1435	98	1940	130	4730	1645	37	165	1943	4703	546	7807	1138	7670	6665	3215	2329	19	1732	151
20.25	602	557	3624	3267	0	620	16	1517	978	314	1879	1343	2053	252	4702	26689	256	6	521	2977	2967	393	3831	11019	1490	2362	2453	3066	1394	1063	7572	367	267	633	3800	620
20.5	0	3094	5973	5057	0	27	552	4692	1117	436	1711	53	42	18	1293	3976	2340	165	408	2448	6699	556	4565	2601	1685	851	224	4430	1535	239	8933	643	2545	3	6774	27
20.75	435	871	3022	4052	0	269	1743	8500	232	46	906	17	3315	656	11	803	8	3788	167	2344	2532	74	449	5796	0	11	1121	5277	2543	50	7057	2396	845	625	773	269
21	2072	45	2182	6319	27	19	5292	5121	854	10	2098	611	3195	225	67	6297	21	1781	1719	2638	1967	63	765	64625	222	1	3262	3803	4258	31	6644	2342	1018	4750	187	19
21.25	613	303	187	5684	15	722	9605	6415	737	8	5180	157	457	348	39	2611	1181	1	2980	301	1996	764	707	18569	535	0	2044	1221	2689	1690	6425	469	3050	2805	91	722
21.5	1851	3889	689	2398	103	32	12921	2366	1099	380	3865	838	20	180	66	342	153	807	2384	1	3524	3823	131	8939	19	384	19439	2319	2509	6615	6203	1055	4599	1239	1721	32
21.75	3328	723	38	3136	3384	1017	5620	26	238	89	776	1117	247	3202	5300	108	872	2393	266	0	5239	4348	1191	4386	279	307	7483	1333	621	7654	5692	16	3689	571	340	1017
22	3227	2	5095	254	1885	503	5001	119	3	7	3757	2799	65	2282	742	37	75	977	69	0	603	1190	908	12428	1	0	4537	230	584	5	4384	1274	54	425	56	503
22.25	3586	17	2914	0	476	4805	1364	797	70	29	5584	6	1779	1282	15	2074	1400	1	1863	0	327	2696	2379	10453	8	0	2474	50	383	14	423	6515	0	428	356	4805
22.5	3159	36	664	0	3	16900	2725	6704	607	667	6347	2938	3108	1465	181	12023	3780	0	1680	0	7975	85	509	9989	2070	43	201	66	105	6046	6533	3828	0	378	784	16900
22.75	3490	22	115	0	0	5239	1537	4803	1597	34	3697	388	4165	838	391	2794	3380	0	148	0	19558	69	3061	10125	10046	965	0	646	1369	4313	4672	382	0	1136	3428	5239
23	3146	72	1425	0	1517	1544	5424	1540	992	221	1745	3	5355	0	6	707	1598	0	361	21	4131	74	4806	11438	4963	124	1	3404	3502	5091	3706	6	52	2208	4257	1544
23.25	1838	205	1092	105	131	719	3078	7309	1163	3000	1418	2602	3331	0	0	1863	0	0	34	0	4567	1238	32172	4419	304	875	461	5631	2733	10364	4060	92	3	3744	4563	719
23.5	944	112	3423	0	1172	3511	2235	10208	1424	1218	1427	3342	2432	43	157	2194	0	0	4550	1663	1639	83	3674	2478	0	376	2467	3591	800	17465	2958	955	5	4065	1127	3511
23.75	0	1437	577	0	6040	3137	3040	14331	972	2011	5817	1063	3364	633	4806	861	0	0	3415	1771	1738	962	1860	3918	0	256	3597	2289	264	17466	594	493	311	2295	73	3137
24																																		3339	42	512
Fig 4 I Right
	F/F																		Sf1-Lgr4-/-
Dark time	1975.06	631.673	1644.59	1982.59	1895.02	3902	2194.59	3433.98	1294.92	849.082	2581.43	984.959	1658.37	1149.49	1180.86	3447.76	943.204	357.796	3770.37	2151.82	3389.33	1083.82	4549.06	5383.69	2103.67	1030.51	2674.08	5908.9	1306.73	3138.53	3410.84	4240.53	1216.98	1527.18	2166.18	3848.43
Light time	929.792	637.25	1183.1	499.667	378.292	1018.06	805.479	926.104	1048.27	2051.21	1272.79	455.292	332.938	360.604	601.562	417.521	369.958	448.958	3760.56	825.729	1122.04	460.979	1532.73	623.292	1032.08	496.458	1670.6	3269.69	1506.42	293.104	1238	938.708	2692.56	573.875	728.938	1018.06
Fig 4 J Left
	F/F																		Sf1-Lgr4-/-
0	6.067	13.697	5.561	3.911	9.359	6.53	5.413	11.949	5.956	8.85	6.963	11.556	9.453	6.856	12.52	12.463	6.162	9.877	14.554	11.747	9.804	11.761	12.438	10.925	10.591	16.57	15.608	18.523	11.721	12.612	12.168	11.254	13.594	15.523	8.478	11.171
0.25	6.072	15.051	7.21	3.909	9.258	7.688	4.972	12.185	6.247	9.123	6.712	11.292	9.441	6.446	11.332	11.726	4.903	10.154	14.378	11.895	10.931	11.682	12.255	13.715	10.41	13.933	12.272	16.061	12.143	13.207	14.722	13.797	14.595	15.808	7.733	10.786
0.5	6.047	12.554	7.673	3.9	13.51	7.828	5.422	13.823	6.335	8.761	5.791	10.822	8.151	7.017	10.263	10.606	4.542	12.999	13.502	13.624	10.916	10.787	12.791	12.625	10.129	16.56	12.08	16.907	10.019	13.28	14.812	11.613	12.882	12.709	8.122	12.176
0.75	4.986	11.91	7.134	3.902	14.107	6.698	5.431	11.601	5.92	8.149	5.512	11.236	8.466	6.411	9.485	9.57	6.133	12.83	13.488	11.601	10.255	10.826	13.467	13.092	10.187	13.736	10.546	17.719	9.298	11.064	18.222	11.592	12.248	11.093	9.706	12.535
1	4.544	10.924	7.306	3.463	12.587	5.587	7.341	11.457	5.916	8.28	5.132	12.051	12.797	5.287	9.302	8.106	5.936	12.667	13.03	12.533	10.948	10.831	12.8	12.993	13.516	13.805	9.992	16.52	8.511	9.923	18.566	11.794	12.065	10.602	11.285	13.209
1.25	7.383	11.756	7.494	6.08	11.781	5.172	6.282	9.469	4.814	8.757	5.867	11.889	12.875	6.303	9.029	7.889	8.601	13.503	12.867	12.297	9.511	10.84	12.792	10.747	12.803	14.142	10.157	13.42	7.963	9.344	13.048	9.838	11.128	10.5	11.208	12.061
1.5	6.084	9.6	6.517	7.557	12.128	5.197	5.399	9.239	7.079	11.317	5.877	11.339	12.532	6.284	10.66	7.726	6.597	12.698	11.641	12.393	9.754	11.22	12.293	10.345	13.493	13.373	9.997	12.545	7.604	10.003	12.327	8.43	12.202	13.585	8.625	12.105
1.75	5.638	9.424	5.394	7.823	14.625	6.546	4.769	13.892	7.474	9.145	6.342	10.685	11.126	6.638	10.026	8.198	7.122	10.509	10.853	12.858	10.772	12.393	12.315	9.965	11.322	11.109	11.004	15.246	7.5	11.116	12.746	8.406	11.065	16.01	8.893	11.587
2	4.985	12.174	6.13	5.22	11.384	8.439	6.057	10.731	7.691	8.699	5.682	11.579	9.38	4.502	9.134	8.595	7.341	9.476	12.602	12.926	10.622	11.734	13.027	9.89	10.407	12.163	11.064	16.004	7.848	12.201	13.425	8.588	12.177	13.931	8.432	11.077
2.25	5.824	11.406	5.505	4.986	10.436	6.478	7.578	10.639	5.921	8.556	6.849	12.073	9.427	6.16	10.101	8.479	6.907	9.479	13.485	12.865	10.727	11.693	12.923	9.746	10.771	11.345	10.673	16.24	10.876	9.985	13.339	8.255	12.668	14.397	8.712	10.668
2.5	5.619	10.421	5.185	4.995	10.826	6.071	7.142	9.238	4.974	8.076	6.764	10.988	9.054	6.765	11.515	8.174	6.327	9.407	12.839	13.265	10.748	14.532	13.069	10.254	9.696	13.194	10.521	14.845	11.21	10.657	13.516	7.959	12.972	12.298	8.125	11.081
2.75	5.65	9.794	6.568	3.897	9.826	8.605	6.739	8.867	5.572	8.126	6.747	11.912	8.984	5.728	10.17	7.836	6.407	10.171	12.82	13.233	9.986	13.497	15.878	10.143	11.267	12.727	11.642	12.558	9.813	10.832	11.959	7.948	13.112	10.887	8.857	9.841
3	5.61	8.782	5.179	5.656	9.202	5.141	4.768	8.858	5.567	10.242	7.408	15.546	8.172	5.348	10.512	7.743	5.245	10.541	11.297	14.404	10.31	12.827	13.637	10.29	11.077	12.176	11.383	12.833	8.764	10.571	11.944	9.518	12.688	9.745	9.219	9.963
3.25	5.622	8.833	5.555	6.05	9.357	4.951	5.647	9.254	6.127	12.852	5.46	13.445	8.172	6.95	10.539	7.819	6.723	9.446	11.275	14.298	9.595	12.818	13.876	9.798	10.833	11.475	10.166	10.489	7.952	12.047	14.438	9.472	11.149	10.047	8.909	9.586
3.5	5.598	8.792	5.594	5.013	11.183	4.612	5.196	10.783	5.138	9.107	5.677	12.997	9.435	6.725	12.215	9.908	6.778	9.512	10.173	14.086	9.444	11.711	12.298	12.581	10.122	13.564	10.218	11.203	7.714	11.668	13.085	8.927	10.783	10.229	8.17	9.573
3.75	5.62	8.872	4.597	5.631	9.062	6.146	5.649	11.967	9.357	11.844	5.83	13.368	10.621	6.125	12.213	12.584	7.273	11.09	10.186	13.778	9.771	11.254	11.731	12.593	10.141	12.594	10.389	14.479	7.673	11.745	15.286	8.633	10.848	9.718	8.463	10.037
4	7.171	8.508	4.985	5.824	8.799	7.132	9.143	10.057	6.1	8.972	6.162	12.959	10.265	5.24	9.516	9.921	6.369	12.155	10.18	12.731	10.22	10.801	12.89	12.328	10.567	12.996	12.093	12.993	9.297	10.594	15.238	10.492	10.32	10.485	10.836	11.169
4.25	6.072	9.846	4.808	5.182	14.283	6.185	5.633	8.647	8.008	9.08	6.699	12.096	9.911	6.67	9.701	9.518	6.737	10.939	10.152	14.002	11.298	11.257	15.096	11.378	9.981	11.77	9.077	12.987	11.431	9.839	16.675	8.898	10.261	12.525	8.712	12.63
4.5	6.046	9.988	7.663	4.968	14.664	5.532	5.629	10.514	7.328	8.554	6.509	10.252	8.92	5.483	9.814	8.187	6.359	9.348	9.695	12.782	10.224	10.833	12.322	10.628	9.681	14.406	10.259	14.592	10.652	9.905	16.503	9.175	11.151	14.217	8.261	13.268
4.75	5.195	9.431	6.897	5.432	11.834	7.264	5.182	11.968	5.39	8.717	6.584	10.096	8.507	6.571	11.551	7.441	7.102	9.101	10.172	12.408	9.49	11.179	12.931	10.155	11.01	16.38	10.431	14.439	10.992	12.208	15.8	8.807	12.843	14.014	9.43	10.664
5	6.739	8.871	4.607	5.647	11.362	11.384	5.201	10.422	4.244	10.838	5.11	8.703	8.92	5.866	12.189	7.368	5.302	9.511	10.78	13.475	9.549	12.348	12.166	10.042	13.696	12.719	9.811	12.262	9.361	11.254	15.224	10.984	12.647	14.005	8.798	9.922
5.25	7.387	10.013	5.383	5.418	10.424	7.521	6.746	8.694	4.808	10.386	6.164	8.858	8.755	6.558	11.16	7.389	5.69	9.151	11.268	14.053	10.762	15.816	11.311	9.582	15.031	11.958	9.097	11.855	9.352	13.211	15.152	10.203	11.024	13.274	8.373	12.521
5.5	7.566	8.861	4.585	6.09	9.376	7.454	7.177	12.484	5.349	10.899	6.559	9.761	12.424	6.666	12.207	10.978	6.192	9.229	12.39	12.468	14.108	13.475	10.569	9.101	11.249	11.044	9.348	12.154	8.567	13.347	13.614	8.415	10.583	14.735	8.702	12.121
5.75	7.144	11.692	4.597	7.589	8.876	4.74	7.12	13.108	5.361	9.568	6.834	11.311	12.055	5.983	11.863	9.626	6.617	14.586	10.839	11.747	11.875	11.307	14.668	11.877	10.112	9.898	10.453	13.265	9.468	14.067	12.177	8.273	11.09	13.88	10.904	11.231
6	6.302	13.139	4.412	7.165	12.055	6.122	4.562	8.694	6.272	10.916	6.914	9.749	12.523	6.929	9.28	9.628	5.657	11.939	10.877	12.71	10.712	11.296	13.186	11.871	9.882	12.029	10.464	12.779	11.175	12.871	10.583	7.702	9.972	11.559	9.83	9.472
6.25	4.979	11.355	5.159	6.733	12.997	5.139	4.113	10.626	8.547	12.84	7.26	9.463	14.06	7.367	9.271	9.654	5.459	12.663	10.368	12.468	10.228	11.715	13.525	11.777	10.17	10.615	9.97	13.803	11.289	11.928	10.63	7.505	10.469	15.596	8.387	11.154
6.5	4.982	13.679	5.215	7.153	10.949	4.614	3.91	9.594	7.518	12.044	5.302	8.916	12.17	7.223	8.951	7.846	5.339	12.102	10.197	12.766	9.532	13.449	12.325	10.215	12.515	16.787	10.023	15.822	12.012	11.009	14.861	10.788	10.752	12.418	7.811	11.061
6.75	5.654	10.786	4.611	4.988	9.807	5.167	4.129	9.265	8.279	11.614	5.154	9.013	11.504	6.945	8.527	7.993	4.908	10.995	9.878	14.301	10.066	11.751	11.933	9.573	13.93	13.226	10.721	17.448	11.923	10.685	14.891	11.746	13.745	11.267	8.129	9.836
7	4.534	8.887	6.559	5.21	8.912	5.301	3.916	9.059	5.963	9.095	5.86	9.15	8.838	5.918	8.376	8.4	4.63	8.945	15.013	12.841	10.209	10.814	12.304	9.543	13.255	12.707	11.112	15.608	10.934	10.327	12.417	11.737	12.826	12.18	9.855	9.717
7.25	4.35	8.474	7.081	4.959	8.495	5.892	5.856	8.626	5.977	9.11	6.468	9.346	8.928	6.217	8.74	8.74	4.631	9.025	14.479	11.648	9.586	10.881	11.682	9.247	13.496	12.179	9.976	14.884	13.19	9.912	11.809	10.589	12.914	11.741	8.243	10.676
7.5	4.51	9.541	8.858	4.551	8.509	7.497	5.649	8.456	5.536	8.17	6.535	11.223	8.553	5.899	10.393	11.295	4.257	9.209	12.782	11.041	9.793	9.967	12.664	10.693	12.19	12.354	10.429	11.896	10.176	10.019	12.344	8.67	12.56	12.518	8.016	10.96
7.75	5.007	8.888	6.522	4.754	7.889	6.552	4.34	8.877	5.702	8.995	5.797	9.886	7.989	5.689	9.08	11.272	5.528	12.798	12.826	10.158	9.529	10.792	12.461	9.587	10.658	11.033	9.78	11.536	10.77	12.518	14.679	8.251	10.833	12.639	8.108	9.438
8	5.006	8.523	5.163	4.568	8.082	6.513	5.436	8.078	7.291	11.284	4.725	9.959	9.789	5.471	8.659	9.076	6.538	11.521	13.531	11.731	9.571	10.604	10.846	9.506	12.187	11.652	10.352	11.191	9.174	13.831	11.77	8.069	11.37	12.025	8.448	9.527
8.25	5.837	8.722	4.808	4.997	8.775	6.126	3.677	10.387	5.588	13.119	6.07	9.766	9.459	4.956	8.389	8.764	6.341	11.331	13.441	10.472	9.433	10.798	11.201	9.541	18.219	12.021	10.219	12.044	8.291	12.054	11.717	10.123	10.444	10.303	8.071	10.628
8.5	5.012	13.172	4.814	6.047	8.408	5.223	3.898	10.798	5.569	11.262	5.782	9.313	8.179	4.931	10.277	7.823	6.168	11.077	11.319	10.511	9.055	10.809	11.216	9.583	11.978	11.635	10.722	14.176	8.04	12.175	10.328	10.188	10.204	10.851	11.243	10.696
8.75	3.897	12.909	5.177	7.373	9.876	5.001	3.262	10.595	5.578	11.232	4.418	9.253	8.094	6.044	8.891	7.388	5.635	9.064	10.808	10.542	9.549	10.642	12.303	9.576	10.655	12.286	9.597	13.295	8.513	11.103	11.332	10.406	11.422	12.179	11.815	10.711
9	3.912	12.341	8.781	7.792	9.611	5.77	3.899	8.854	5.183	8.856	5.335	9.258	10.308	5.005	8.124	8.109	6.048	8.688	12.873	13.873	10.784	11.948	11.725	9.439	10.383	10.577	9.959	12.87	9.497	9.853	12.041	10.238	11.175	12.817	11.578	10.634
9.25	6.052	10.337	8.653	6.035	8.523	7.407	3.9	8.001	5.374	8.639	5.461	9.372	10.614	5.114	8.809	8.095	6.367	9.024	12.767	12.844	12.753	13.51	11.693	10.236	10.373	10.537	10.72	10.576	8.346	10.743	11.497	10.868	12.113	11.809	10.934	9.846
9.5	6.067	8.858	6.541	5.865	8.512	6.924	3.893	8.853	5.533	7.814	5.52	12.343	8.434	4.955	8.249	10.749	5.95	8.981	10.867	12.391	11.454	13.522	12.422	9.55	10.642	9.983	10.942	10.437	8.369	11.181	11.097	8.557	12.057	10.516	10.61	9.94
9.75	4.122	8.902	7.784	5.192	10.766	6.561	5.651	8.868	6.059	9.636	5.066	12.038	8.485	5.843	8.408	11.209	5.439	8.953	10.862	11.266	11.398	13.466	14.459	9.11	10.353	12.388	10.64	14.161	8.017	11.147	10.373	8.017	11.157	12.925	10.297	9.441
10	4.548	8.503	4.814	6.072	8.485	6.123	6.909	8.641	9.611	7.753	5.103	11.482	9.542	5.163	8.109	10.821	5.55	8.626	10.616	11.657	11.378	12.881	12.718	9.09	14.506	12.004	10.475	10.966	8.352	10.953	10.825	8.017	11.123	12.567	7.405	9.549
10.25	4.339	8.487	4.224	3.911	8.473	5.377	4.753	9.843	8.102	7.727	5.652	11.953	9.986	6.744	8.305	10.915	5.656	8.299	10.134	11.621	10.681	12.812	13.62	9.492	14.405	12.252	11.448	10.496	10.383	10.688	11.033	10.337	9.924	12.185	6.931	13.309
10.5	4.533	9.541	4.772	4.108	7.823	5.544	4.748	9.428	6.081	7.74	5.85	10.369	9.063	6.871	8.373	7.755	5.685	8.262	10.183	11.505	10.378	10.795	12.149	9.033	13.264	11.964	10.97	13.161	11.935	11.002	16.88	7.956	9.866	11.532	8.215	11.746
10.75	6.066	9.838	6.551	4.567	7.914	6.154	3.038	9.452	5.563	11.193	6.681	9.909	8.986	7.457	9.107	7.464	5.669	8.591	10.188	12.889	9.592	10.778	11.693	10.635	12.369	11.411	10.282	15.212	11.441	12.543	12.768	8.458	12.132	11.267	7.467	10.544
11	4.551	9.566	5.356	6.299	7.869	6.494	3.247	8.874	5.174	9.563	6.306	10.357	9.398	5.464	8.028	7.369	7.307	8.953	12.384	10.706	9.777	10.856	11.45	10.745	11.123	11.698	10.679	13.176	10.785	11.722	12.578	8.134	10.394	10.812	7.262	10.018
11.25	4.975	9.639	4.805	8.011	8.64	6.899	3.454	11.29	5.2	9.127	5.932	10.147	9.095	5.481	8.062	7.634	4.931	9.525	11.314	11.941	10.651	10.819	12.457	10.155	11.288	11.708	10.151	11.385	9.024	10.987	12.159	8.32	11.353	10.2	7.152	9.067
11.5	4.972	9.039	5.175	6.502	8.431	7.131	3.475	9.377	5.142	8.978	4.944	9.502	8.461	5.513	8.548	7.398	4.622	10.004	12.858	11.186	12.996	10.375	12.334	9.562	10.855	10.673	12.099	11.278	8.165	10.268	10.72	8.485	11.009	10.344	7.171	9.096
11.75	4.557	9.637	4.819	4.989	9.447	7.408	3.883	8.462	5.121	9.035	6.507	9.906	10.731	6.473	9.28	8.16	4.765	11.063	11.261	10.26	12.462	10.135	13.233	9.08	10.839	14.069	15.397	11.086	8.058	11.194	11.161	9.34	12.379	11.977	6.993	9.414
12	4.559	8.719	4.423	5.183	7.696	5.732	6.703	8.086	8.057	11.176	5.795	9.526	11.17	5.536	11.006	7.963	4.55	11.075	10.829	10.663	12.843	10.833	12.842	9.14	10.804	12.376	13.985	11.369	7.702	11.604	11.163	10.237	10.403	11.548	9.508	9.521
12.25	4.572	8.461	4.616	4.998	8.023	6.125	5.423	7.902	6.123	10.873	5.747	9.645	10.673	5.703	9.312	7.745	4.381	11.036	10.839	11.295	10.982	11.302	12.436	9.122	10.884	11.696	11.581	12.385	8.219	12.063	10.471	8.801	10.02	11.39	10.648	9.045
12.5	4.972	8.611	4.724	4.97	8.242	5.891	5.856	7.461	4.921	8.904	4.579	10.743	9.073	4.943	8.592	12.213	4.284	9.318	11.281	10.793	10.26	10.877	12.848	10.247	10.192	11.742	10.016	11.806	10.007	12.528	11.143	8.742	9.567	12.633	10.343	9.876
12.75	5.665	8.695	5.308	4.996	11.387	5.534	4.118	7.524	5.18	8.949	6.299	11.543	8.116	6.486	8.27	8.995	5.107	8.351	11.024	11.033	9.753	10.128	10.082	12.431	9.949	12.264	9.785	10.86	9.983	11.651	11.637	8.763	11.859	12.991	9.85	10.87
13	3.893	9.686	6.637	4.555	10.235	5.134	4.544	7.886	6.351	8.923	6.566	10.518	8.726	6.002	8.736	7.625	5.264	8.285	10.852	10.275	9.352	10.612	8.902	13.798	11.272	13.136	9.566	10.494	9.44	11.205	12.798	8.464	11.602	12.983	7.163	9.655
13.25	4.57	8.495	5.197	6.061	8.477	6.886	4.135	9.824	5.932	8.817	6.016	10.92	8.558	5.796	8.826	7.424	5.532	8.584	10.345	10.071	9.553	10.424	9.392	12.491	10.83	12.78	9.545	10.861	8.627	11.173	12.042	8.216	11.128	12.414	7.3	10.166
13.5	4.551	8.52	4.577	6.721	8.494	7.014	4.772	8.486	5.497	9.289	5.286	9.771	10.437	6.172	9.558	7.959	5.88	8.292	10.176	10.117	10.239	10.864	12.41	11.75	10.175	12.291	9.505	11.244	8.097	12.013	12.153	8.506	10.48	13.69	7.368	10.13
13.75	4.528	8.667	4.396	5.409	8.453	6.08	5.199	8.406	4.81	8.92	5.349	10.098	9.519	5.278	8.46	9.285	5.795	8.917	11.238	11.481	11.538	10.607	13.866	11.75	10.807	11.697	10.169	11.016	9.333	11.673	10.197	8.581	12.224	12.918	7.638	10.063
14	6.262	9.054	5.164	6.482	10.151	8.717	4.541	8.484	6.534	10.509	5.818	10.511	9.031	5.448	8.799	8.548	6.032	8.686	11.324	11.512	11.675	12.394	13.145	12.844	12.321	11.109	10.73	10.797	9.743	11.193	11.081	9.685	11.82	13.062	7.273	10.216
14.25	4.563	8.472	4.81	4.981	8.631	8.38	5.193	8.879	7.446	9.757	5.869	10.472	9.102	6.308	9.101	8.36	6.421	8.331	11.247	8.973	10.134	12.222	12.971	11.362	11.185	11.766	9.568	13.813	8.776	11.193	11.033	8.866	11.463	13.385	9.18	11.133
14.5	4.54	8.661	4.982	4.547	8.474	7.86	5.432	9.831	7.474	9.243	5.761	11.936	10.723	6.862	9.35	8	6.279	8.629	10.807	11.942	10.017	10.219	12.323	10.574	11.307	12.273	9.45	14.118	8.785	11.349	14.636	9.848	11.599	11.859	8.706	11.379
14.75	4.565	8.676	5.35	4.347	8.874	6.085	5.615	8.89	5.608	9.221	7.118	11.095	10.721	5.722	10.267	8.33	5.574	11.307	10.851	13.185	10.916	9.693	12.241	10.13	12.807	12.395	9.541	12.29	9.164	10.967	13.478	9.217	10.761	11.313	7.485	10.912
15	4.557	11.983	5.357	4.547	9.071	5.542	7.831	8.48	5.909	10.523	7.767	10.742	9.983	7.915	10.476	11.087	7.465	10.519	10.826	11.831	10.906	9.736	12.785	10.226	11.302	11.633	9.604	12.208	9.961	11.837	12.342	8.608	11.487	14.634	8.826	10.792
15.25	3.905	8.787	5.887	4.964	8.865	6.872	5.62	8.836	6.314	10.979	6.646	10.531	9.332	7.405	9.489	11.141	6.193	9.55	10.854	11.727	11.425	9.962	14.013	9.447	11.29	11.966	9.69	12.307	9.565	13.52	11.639	9.283	14.538	15.242	7.129	9.657
15.5	3.886	10.295	6.338	4.992	13.08	6.122	5.847	10.424	6.516	9.174	6.542	10.832	12.145	7.228	10.618	9.155	5.995	9.104	10.77	12.334	9.997	10.725	12.883	10.216	10.869	11.001	9.788	12.434	9.219	13.43	14.666	9.742	14.387	12.983	7.363	9.684
15.75	4.97	10.465	5.188	4.537	11.06	5.329	5.388	10.359	7.005	9.696	5.33	10.467	9.17	6.579	9.877	11.171	6.219	9.522	10.407	10.46	9.798	9.704	12.179	12.42	10.874	11.243	11.484	13.327	12.1	12.263	12.525	8.62	12.235	12.379	7.311	10.85
16	5.649	9.074	6.529	4.557	9.425	5.554	4.539	9.841	6.366	11.278	6.054	10.085	8.909	5.445	10.886	11.297	5.863	10.875	11.554	9.999	10.293	10.169	11.692	12.355	12.384	12.284	10.579	16.26	9.267	12.39	12.19	8.073	12.041	12.782	7.076	11.288
16.25	4.557	8.88	5.561	5.849	9.462	5.376	5.192	9.043	6.15	12.224	6.758	10.35	8.43	6.089	10.538	11.165	5.308	10.514	11.765	10.091	10.652	10.18	11.539	10.723	13.476	11.785	11.871	16.164	9.045	12.581	11.538	9.709	11.435	12.399	7.201	11.145
16.5	4.552	10.256	5.569	5.64	9.46	6.173	5.001	10.329	4.739	9.744	6.429	10.455	9.779	6.39	11.276	10.143	5.436	10.776	13.228	12.448	10.675	10.122	10.992	10.282	11.084	11.461	10.741	13.295	10.073	12.348	14.215	8.46	11.552	15.437	9.789	10.873
16.75	4.965	9.937	4.827	7.175	8.885	7.474	4.988	10.817	4.602	9.711	6.056	11.087	9.48	6.777	10.639	9.26	7.078	9.973	10.846	12.001	10.933	10.879	11.58	10.292	10.635	13.854	10.295	12.487	11.347	12.326	12.426	8.241	13.639	15.594	8.985	9.862
17	5.624	9.05	6.488	4.989	9.826	7.999	4.992	9.452	6.522	9.515	6.371	10.676	9.761	5.828	9.973	10.992	5.375	9.787	10.172	10.807	10.592	12.841	12.79	10.252	10.829	12.334	10.302	13.108	9.878	12.318	12.786	9.241	12.923	16.74	8.252	10.195
17.25	4.768	9.796	7.643	5.195	9.262	7.804	3.246	9.829	7.083	9.385	6.715	11.307	9.575	6.474	9.649	12.338	5.875	9.672	10.166	11.972	10.945	13.556	13.578	10.32	10.865	12.233	11.471	13.538	9.556	12.325	16.649	9.998	12.585	14.93	7.89	10.833
17.5	4.554	10.944	8.036	5.612	9.858	6.257	4.109	9.839	5.519	10.756	6.885	12.952	11.264	6.886	10.343	10.866	6.05	10.152	10.413	14.23	10.742	13.534	12.723	12.543	15.709	11.681	12.101	17.329	11.75	12.692	16.919	10.297	12.206	14.906	9.402	11.082
17.75	6.745	10.034	6.338	6.04	10.34	7.028	5.414	9.949	6.466	10.517	6.58	11.515	10.319	7.112	12.202	10.226	6.764	11.951	12.368	11.934	12.419	10.868	14.534	12.475	13.912	11.722	12.936	14.886	10.53	14.637	16.395	10.11	12.526	14.504	8.978	10.61
18	7.609	10.419	6.528	5.867	10.386	6.498	4.551	13.705	11.683	11.044	7.255	12.112	12.831	5.854	11.905	11.676	7.758	11.091	15.707	11.72	11.901	11.421	12.428	12.052	14.531	11.596	12.631	16.603	12.274	12.732	15.673	11.01	13.437	14.439	8.364	10.671
18.25	7.138	12.161	7.779	6.698	12.09	7.841	5.849	13.7	8.081	12.103	7.485	12.146	12.982	7.314	11.694	11.155	7.234	11.426	14.507	12.056	13.135	12.359	12.849	11.285	15.152	11.767	11.468	16.152	11.23	14.69	15.795	10.882	15.778	17.733	10.664	13.748
18.5	6.524	12.732	8.496	7.129	13.036	8.91	6.088	13.642	7.576	11.285	7.808	12.195	12.467	7.864	11.369	11.582	6.863	11.569	16.097	13.994	13.578	13.86	11.7	12.389	11.475	12.358	13.511	19.325	13.596	14.695	17.102	13.333	15.756	18.467	11.73	13.354
18.75	8.241	12.605	7.925	10.846	12.534	8.394	7.573	14.714	9.202	10.894	7.322	15.435	13.476	8.471	11.538	10.08	7.028	12.151	15.509	14.052	13.081	14.528	13.687	14.484	10.336	17.737	15.681	18.2	13.836	14.453	17.049	13.499	15.543	16.939	10.657	14.868
19	7.984	13.951	6.905	9.081	11.812	9.309	7.142	13.272	8.623	13.218	6.417	14.481	11.395	5.996	13.178	10.371	6.755	16.869	13.959	14.732	13.107	15.231	15.273	15.664	13.063	18.031	14.17	18.408	12.284	12.931	15.773	12.519	13.945	17.797	11.783	14.816
19.25	7.991	11.728	9.284	8.695	13.655	7.439	7.156	13.055	5.561	11.507	5.514	13.477	11.675	7.482	15.947	11.785	6.629	11.948	13.887	15.089	13.821	15.034	16.882	13.597	14.164	15.592	15.688	18.777	11.732	13.848	14.419	11.072	14.477	17.271	10.306	14.843
19.5	7.632	12.085	6.33	7.576	12.287	7.476	7.135	14.393	5.187	10.395	6.584	13.126	10.468	6.942	12.847	9.999	6.431	10.693	12.313	15.128	12.542	12.43	13.82	16.26	15.539	13.754	13.624	18.089	11.511	12.998	14.732	9.789	13.876	15.776	11.232	13.749
19.75	7.579	11.763	7.143	8.011	11.704	7.418	6.705	13.148	7.329	10.386	7.267	12.455	10.992	6.934	12.68	10.364	7.302	10.568	14.429	12.308	11.353	11.058	13.481	13.255	14.356	13.932	12.548	16.394	10.911	13.166	14.564	9.241	12.034	17.307	10.833	12.361
20	7.785	13.105	6.532	7.554	12.745	6.255	7.586	15.088	6.123	10.188	8.36	11.026	9.291	7.076	13.829	10.553	5.836	10.936	13.658	12.712	10.754	10.309	13.89	14.983	11.533	12.327	11.724	17.413	10.398	14.234	13.849	11.185	12.406	17.704	12.184	12.593
20.25	7.567	12.325	5.39	5.615	12.531	7.943	7.589	13.518	5.553	10.329	7.09	11.445	9.274	6.689	12.308	10.198	7.829	12.132	13.877	14.104	13.796	10.125	13.992	13.692	11.521	12.419	14.551	18.552	12.833	12.691	16.28	12.466	13.97	18.49	9.964	12.083
20.5	7.117	12.991	5.568	5.855	11.378	10.209	9.779	13.336	5.565	11.554	6.876	10.307	9.769	6.95	12.802	10.244	6.589	12.157	12.396	15.555	14.766	10.198	12.383	12.284	11.052	13.938	15.882	16.381	10.958	12.734	17.293	11.648	13.459	16.379	9.645	11.784
20.75	6.038	12.956	5.722	6.925	11.348	7.47	10.195	12.853	8.464	11.136	6.307	10.944	10.231	6.57	10.833	12.392	6.387	10.721	13.422	13.868	13.124	12.774	13.999	11.407	11.447	16.07	13.776	15.973	10.535	12.073	16.907	11.983	12.193	15.171	11.12	12.136
21	5.854	11.784	7.204	6.936	11.542	6.323	8.662	14.076	7.094	9.804	5.831	10.637	11.22	5.851	9.275	11.798	6.389	10.111	13.491	12.383	12.53	14.812	13.795	11.019	14.763	13.128	12.978	16.532	11.008	12.002	15.979	10.493	10.013	15.346	10.278	10.127
21.25	7.6	11.881	9.298	7.363	12.349	5.985	6.704	11.637	7.091	10	4.795	10.497	10.924	5.852	9.544	10.784	7.093	9.649	13.434	11.674	10.688	15.738	12.049	11.038	14.395	13.567	12.828	17.632	11.57	12.944	16.739	10.969	11.2	16.394	8.615	12.572
21.5	7.159	12.71	6.921	7.347	11.808	6.898	7.579	10.318	6.556	12.059	5.97	9.974	9.269	6.579	10.18	8.702	6.718	9.163	13.456	12.577	10.895	16.864	12.849	10.127	13.474	13.464	11.908	15.8	11.065	13.565	14.212	11.064	11.356	17.259	8.161	12.51
21.75	6.485	12.199	6.945	4.991	11.315	6.497	4.742	10.445	6.551	11.119	9.206	11.416	8.717	6.32	10.448	10.937	6.87	11.38	15.661	11.594	10.278	14.601	13.58	9.71	16.37	13.649	10.762	16.214	11.013	14.578	15.985	11.663	12.961	17.655	8.644	11.625
22	6.492	10.795	7.852	4.749	10.783	7.817	4.124	9.425	7.332	10.03	7.693	11.429	8.651	6.033	9.165	11.606	7.125	11.967	16.741	13.534	10.885	13.749	13.342	10.24	15.366	14.004	10.213	18.443	10.291	13.16	16.701	9.982	14.44	16.072	11.041	11.088
22.25	4.975	10.387	6.514	6.925	12.569	8.588	3.263	10.369	8.464	9.979	5.719	11.114	8.676	6.183	9.129	11.664	7.418	12.157	16.537	12.427	11.817	14.527	13.644	9.598	14.57	16.158	9.498	13.298	9.515	13.59	17.554	9.035	11.766	16.681	11.542	12.898
22.5	4.557	10.712	6.888	6.918	11.675	7.492	3.47	14.358	7.4	9.053	5.824	13.588	9.383	6.195	8.873	10.177	7.327	10.97	13.974	12.832	10.702	15.753	14.5	10.258	12.15	13.057	9.494	11.669	10.42	13.693	15.055	8.507	11.149	15.738	12.767	13.311
22.75	7.555	11.418	6.33	7.575	10.982	7.45	4.546	12.748	9.89	8.504	5.012	13.519	12.144	6.928	11.221	8.994	6.446	10.505	13.324	13.426	10.431	13.49	13.46	12.086	11.559	13.84	10.687	10.749	10.961	11.366	12.749	8.069	11.782	17.317	11.662	13.988
23	7.577	12.134	7.416	5.203	9.549	7.856	6.092	10.586	5.509	8.492	7.714	12.142	12.362	7.439	10.597	9.255	5.502	9.34	16.105	14.244	10.746	15.679	13.829	14.741	11.723	12.94	10.626	11.682	10.255	12.518	15.251	8.179	11.758	17.08	11.09	13.637
23.25	7.565	11.63	6.054	4.349	9.831	7.675	7.825	10.787	6.152	8.476	5.987	11.376	11.699	7.053	11.366	9.322	5.51	9.269	13.922	14.405	10.782	14.16	12.477	13.532	11.53	14.432	14.187	14.347	9.156	13.02	16.743	9.736	14.297	17.27	9.714	13.334
23.5	7.112	9.823	6.542	4.78	12.944	6.904	8.895	10.417	6.342	8.487	5.644	12.182	11.774	7.013	9.911	8.701	6.601	9.521	13.861	14.318	11.923	12.626	15.263	13.27	12.199	12.503	12.97	12.855	8.676	12.801	15.878	9.639	13.453	16.064	7.322	13.451
23.75	5.658	10.38	7.511	7.137	12.067	7.245	8.453	10.199	8.065	9.643	8.5	12.605	11.792	6.412	9.156	8.687	6.206	11.236	13.556	16.162	10.768	10.806	15.586	12.896	14.641	13.923	11.421	11.93	8.503	12.494	14.978	8.993	13.586	14.241	6.92	11.203
24	5.658	10.38	7.511	7.137	12.067	7.245	8.453	10.199	8.065	9.643	8.5	12.605	11.792	6.412	9.156	8.687	6.206	11.236	13.556	16.162	10.768	10.806	15.586	12.896	14.641	13.923	11.421	11.93	8.503	12.494	14.978	8.993	13.586	14.241	6.92	11.203
Fig 4 J Right
	F/F																		Sf1-Lgr4-/-
Dark time	6.33089	11.0341	6.42996	6.07023	11.2557	7.05404	6.15791	11.3855	6.59682	9.98841	6.50218	11.6881	10.3649	6.48334	10.9056	9.88382	6.47775	10.9049	12.8236	13.0814	11.191	12.5505	13.2004	11.6682	12.1677	13.3022	11.6301	14.9133	10.2431	12.3885	14.8707	9.99973	12.4566	14.6585	9.52711	11.8179
Light time	4.81672	9.62363	5.64313	5.43808	9.14578	6.24185	4.7448	9.09758	6.24335	9.77642	5.85675	10.284	9.65135	6.03927	9.06447	9.00568	5.60642	9.702	11.4043	11.4577	10.5134	11.1148	12.2356	10.3818	11.7226	11.9853	10.5312	12.6024	9.6168	11.4974	12.1276	9.17628	11.4959	12.2719	8.5077	10.3061
Fig 4 K
	FF									Sf1-Lgr4-/-
0	36.7	36.8	37.2	37.8	37.7	38.2	37.8	38.4	37.8	36.7	36.9	37.3	38.6	38.2	37.9	38.3	38.2
1	35.9	36.3	36.2	36.9	36.6	36.87	35.9	36.9	36.4	35.9	36.3	35.9	36.2	37	36.7	36.9	36.3
2	36.1	35.9	35.8	35.9	35.9	35.5	35.9	35.9	35.9	36.1	35.9	35.9	36.5	35.6	35.6	36.7	37
3	35.2	35.8	35.6	35.4	35.1	35.4	35.4	35.2	35.7	35.2	35.5	36	35.4	35.2	35.4	35.9	35.7
4	35.4	35	35.7	35	34.7	34.7	33.9	34.4	34.3	35.4	35.1	35.4	35.9	35.2	34.8	35.2	35.7
5	35.2	34.2	34.3	34.8	34.4	34.9	33.6	35.1	34.1	35.2	34.9	35.2	35.7	35.3	35.2	34.5	35.3
6	34.3	34.8	34.2	32.2	34.8	35.4	34.7	34.9	33.2	34.3	34.2	34.3	35.3	35.8	34.8	35.2	35.4
Fig 4 L Left
	FF									Sf1-Lgr4-/-
0	106	163	132	147	118	114	168	119	107	102	147	91	105	101	97	101	89	131
15	247	468	287	291	290	282	351	347	281	126	227	213	200	163	252	245	204	291
30	210	440	248	261	316	261	346	239	307	136	199	137	178	199	228	167	183	284
60	153	600	200	216	196	145	403	203	199	118	150	96	124	176	137	126	139	165
90	120	506	143	195	180	108	288	145	195	89	125	81	104	147	112	96	124	184
120	142	353	143	126	153	119	356	153	217	143	129	65	104	170	120	91	151	167
Fig 4 L Right
	FF			Sf1-Lgr4-/-
	29208	4553	9	17826	1377	9
Fig 4 M Left
	FF									Sf1-Lgr4-/-
0	183	151	133	151	158	255	202	287	132	150	154	144	161	159	144	110	169	132
15	120	143	129	144	142	217	155	182	75	124	122	118	121	128	78	107	147	75
30	156	90	86	107	136	206	211	215	88	85	113	124	134	104	76	69	150	88
60	135	118	113	126	153	223	170	233	92	111	85	117	130	106	73	95	127	92
90	161	121	117	163	204	264	248	230	106	119	100	127	179	137	103	103	133	106
120	168	171	136	166	202	225	180	181	126	129	99	127	155	130	135	103	147	126
Fig 4 M Right
	FF			Sf1-Lgr4-/-
	29208	4553	9	17826	1377	9
Fig 4 N
	FF									Sf1-Lgr4-/-
	2.14766	1.41493	2.38539	0.733225	1.37205	0.708801	2.19759	1.39539	2.20845	0.54543	0.467815	0.091683	0.177439	0.421681	0.418967	0.303359	0.069972	0.556828
Fig 4 P Right
	FF			Sf1-Lgr4-/-
Adrb3	0.201474	0.318093	0.298735	0.787297	0.491177	0.575091
p-Hsl	0.241175	0.126254	0.370598	0.565794	0.785249	0.864117
Hsl	1.04107	0.881574	0.943915	1.08622	1.13228	1.06565
Ucp-1	0.644165	0.667666	0.695813	1.34764	1.15608	1.17132
Fig 4 Q
	FF				Sf1-Lgr4-/-
Adrb3	0.982034	0.83585	1.23534	1.00942	1.56586	1.86308	2.40233	2.17196
Cdiea	1.11756	0.930559	0.857642	1.4572	2.48312	3.48629	2.62971	3.10484
Pgc1a	0.56196	0.559155	1.57849	1.44203	1.34238	1.43002	2.185	3.07813
Pgc1b	0.604938	0.880633	1.23134	1.74936	3.29196	2.44716	3.1618	2.13623
Ucp-1	0.931824	0.831305	1.28533	1.10722	4.18959	3.2458	4.139	3.03282
