# Supplementary material for: Deficiency of neuronal LGR4 increases energy expenditure and inhibits food intake via hypothalamic leptin signaling
Source: EMBO Rep. 2025 Mar 11;26(8):2098–120. doi: 10.1038/s44319-025-00398-5 (PMC12018946; doi:10.1038/s44319-025-00398-5)
Supplement: Supplementary file 7 — Source data Fig. 5 [file 44319_2025_398_MOESM7_ESM.zip]

Archive with 14 entries (11 files):
- Figure 5/
- Figure 5/Figure 5 M/
- Figure 5/Figure 5 M/FF-Sham.tif
- Figure 5/Figure 5 M/FF-Surgery.tif
- Figure 5/Figure 5 M/KO-Sham.tif
- Figure 5/Figure 5 M/KO-Surgery.tif
- Figure 5/Figure 5 N/
- Figure 5/Figure 5 N/Western blot-Actin.tif
- Figure 5/Figure 5 N/Western blot-Adrb3.tif
- Figure 5/Figure 5 N/Western blot-Hsl.tif
- Figure 5/Figure 5 N/Western blot-pHsl.tif
- Figure 5/Figure 5 N/Western blot-Ucp-1.tif
- Figure 5/Uncropped Western Blots of Figure 5.pdf
- Figure 5/Upprocessed raw data for Figure 5.xlsx
