# Supplementary material for: Deficiency of neuronal LGR4 increases energy expenditure and inhibits food intake via hypothalamic leptin signaling
Source: EMBO Rep. 2025 Mar 11;26(8):2098–120. doi: 10.1038/s44319-025-00398-5 (PMC12018946; doi:10.1038/s44319-025-00398-5)
Supplement: Supplementary file 7 — Source data Fig. 5 [file 44319_2025_398_MOESM7_ESM.zip › Figure 5/Upprocessed raw data for Figure 5.xlsx]

## Sheet: Sheet1
Fig 5 A Left
	FF-Sham							FF-Surgery							Agrp-Lgr4-/--Sham							Agrp-Lgr4-/--Surgery
0	22.9	23.8	26.2	23.9	21.1	23.2	27	24.9	24.9	24.7	24.1	19.69	21	21.6	18.1	18.1	17	21.7	15.5	21.1	28.6	23	20.3	19.1	19.69	20.6	27.2	27.6
1	25.8	26.3	28.3	27.6	23	26.6	26	30.7	30.4	27.4	28.1	21.1	23.3	24.1	19.3	19.9	18.8	21.6	15.9	23	28.3	22.3	21.1	20.5	21.1	22.8	27.2	26.5
2	29.9	29.3	29.2	26	24.8	27.9	27.6	31.2	31.5	31.7	30.8	22.1	25.7	26.8	19.2	19.6	20.2	22.6	19	24.8	29.2	22.3	21.1	21.3	22.1	23.7	27.8	29.6
3	34.2	32.9	31.9	28	24.9	29.8	28.8	35	34.5	36.7	32.7	23.3	26.1	28.1	20.1	20.7	20.2	23.6	20.6	24.9	30.9	23.3	23.4	22.7	23.3	27.6	31.6	31.5
4	36.3	35.1	34.7	30.1	25.4	32.5	30.2	37	36.4	39.2	34.8	24.8	27.4	29.8	21	22.2	21	24.7	20.7	25.4	32.7	24	25.4	24.3	24.8	29.7	32	32
5	37.8	36.2	35.5	33	25.8	35.1	30.9	39.7	39	40.8	36.2	25.1	28.2	32.6	22	23.2	23.2	26.2	22.7	25.8	34.6	25.6	26.8	25.2	25.1	32	35.7	33.1
6	39.6	38.2	36.6	34.3	25.8	35.2	31.6	41.8	40.3	43.8	38.8	25.6	29.5	35.8	22.7	23.7	19.5	27.5	24.7	25.8	36.4	27.2	28.8	26.2	25.6	33.9	37.6	33
7	40.8	39.6	38.4	35.8	27.3	36.4	36.3	42.2	40.3	46.4	41	27.3	30.1	39.6	23.2	24.5	20.8	27.5	24.7	27.3	38.6	27.1	30.4	28.2	27.3	34.9	37.7	34.3
8	42.1	39.1	37	39.2	30.1	37.9	33.9	45.3	42.3	44.1	39.7	29.4	30.9	42	25.6	24.1	21.5	26.6	25.6	30.1	38.5	28.4	28.1	27	26	37	40	34.8
9	39.4	38.1	36.8	38.4	31.2	39.2	35.1	40.1	39	45.3	39.9	29.8	31.3	44.6	24.8	22.7	21.8	26.6	26	31.2	39.2	27.6	28	27.5	26.8	38.4	41.3	35.5
10	39.2	39	38.1	39.3	29.5	39.6	35.6	39.9	39	47.6	41.1	32	33	46.1	25.1	22.5	21.6	26.7	25	29.5	39.6	28.7	29	27.9	27.9	37.4	42.4	42.4
11	40.3	39.8	38.8	38.2	32	41.5	37.5	43.1	40.8	49	43.6	33.3	33.7	50.8	24.8	23.3	22.1	25.3	26.3	32	37.4	29.1	30.2	28.8	28.6	41.3	43.6	40.5
12	41.7	40.4	39.8	38.6	32.8	42.3	38.5	44	42.8	49.8	46.4	33.6	35	53.4	25.4	24.4	20.8	25.6	28.2	32.8	37.3	30.1	31	28.6	29.4	42.5	45.2	41.9
13	42.5	38.1	40.2	40	33.3	43.5	39.7	43.5	40.9	50.4	47.9	33.8	36.2	54.4	25.9	24.8	21	25.8	27.9	33.3	38.2	31.5	32.5	29.2	30.5	42.4	45.4	42.4
14	41.6	36.9	40.1	42.4	33.4	43.7	40.4	44.6	42.8	51.6	50.2	35.6	36	51.3	26.4	24.9	19.8	25.4	28.2	33.4	38.2	32.8	34.5	30.1	31.1	44.2	46.2	43.8
15	44.8	41.4	41.3	44.9	34.2	45.4	40.9	45	41	46.3	47.2	36.4	37.7	53.3	25.2	24.1	21	25.7	28.8	34.2	38	32.2	31.4	30.8	31.8	44.2	46.2	44.6
16	45.7	42.8	42.7	46.9	33.9	45.7	41.9	45.4	42.5	47.8	48.8	37.4	40.3	55.2	26.3	24.4	21.2	27.8	29.2	33.9	38.1	33.6	32	31.8	32.5	44.8	46.2	45.2
Fig 5 A Right
	FF-Sham							FF-Surgery							Agrp-Lgr4-/--Sham							Agrp-Lgr4-/--Surgery
	22.8	19	16.5	23	12.8	22.5	14.9	20.5	17.6	23.1	24.7	17.71	19.3	33.6	8.2	6.3	4.2	6.1	13.7	12.8	9.5	10.6	11.7	12.7	12.81	24.2	19	17.6
Fig 5 B Left
	FF-Sham							FF-Surgery							Agrp-Lgr4-/--Sham							Agrp-Lgr4-/--Surgery
Fat mass	16.32	14.05	14.14	10.38	7.13	12.76	10.88	9.7	15.75	13.58	14.36	20.44	18.83	9.78	4	2.97	3.78	2.83	4.47	6.15	11.42	3.58	8.28	5.14	8.77	4.57	10.09	8.2
Lean mass	20.12	22.14	22.34	22.4	21.02	22.64	22.25	20.88	20.77	20.48	20.87	22.51	25.05	23.52	18.82	19.56	19.93	19.74	16.41	20.46	22.72	18.56	19.38	20.59	20.67	18.57	19.98	21.57
Fig 5 B Right
	FF-Sham							FF-Surgery							Agrp-Lgr4-/--Sham							Agrp-Lgr4-/--Surgery
Fat mass	19.44	18.4	17.39	20.35	10.01	19.91	15.88	21.12	20.18	21.95	18.29	22.78	17.02	21.91	5.1	6.83	1.05	5.07	5.49	9.47	9.15	8.5	7.96	5.84	5.49	19.3	17.67	16.15
Lean mass	21.36	19.65	19.23	22.59	19.03	21.34	24.27	21.76	20.85	21	21.26	21.46	22.05	25.52	17.27	17.6	19.86	20.65	19.53	16.41	21.43	19	18.35	17.25	19.53	21.65	24.54	23.68
Fig 5 C
	FF-Sham							FF-Surgery							Agrp-Lgr4-/--Sham							Agrp-Lgr4-/--Surgery
Pancreas	248	250	269	278	207	355.7	328	233	262	308	280	348	383	270	241	198	262	209	172	287.6	257	243	333	267	242	304	212	264.6
Liver	1524	1482	1625	1236	1422	1618.3	1980	1540	1608	1372	1700	2162	2383	2154	839	889	972	708	1172	1042.7	1034	1302	1571	1210	1502	1621	1823	1651
Spleen	90	98	88	75	184	122.4	68	237	126	166	104	97	190	232	88	82	106	237	152	98.7	88	122	122	102	216	195	88	96.4
SAT	3192	2938	3212	1699	1365	2671.5	2903	1873	3095	2576	3740	3449	2752	2472	701	648	582	237	330	1418	946	1513	2688	1488	856	2540	1902	3933
GAT	2200	1342	3320	2438	1436	3047.7	2342	1856	2716	1956	1920	2068	1552	1980	575	407	843	386	380	1815.6	807	1357	2622	1265	793	1699	2454	3114.6
BAT	186	209	168	121	109	172	424	183	279	218	343	540	435	373	70	77	74	63	63	98.6	65	205	343	242	232	552	324	320.6
Fig 5 D Left
	FF-Sham								FF-Surgery								Agrp-Lgr4-/--Sham								Agrp-Lgr4-/--Surgery
	24.05	20.725	19.525	18.825	16.425	15.75	16.725	15.925	20.2	18.1	18.025	17.35	16.475	16.5	16.45	15.125	19.4667	16.1	13.8	13.9	14.5333	15.5667	11.7	13.8	16	13.85	14.6	16.775	15.325	14.175	14.7	13.1
Fig 5 D Right
	FF-Sham								FF-Surgery								Agrp-Lgr4-/--Sham								Agrp-Lgr4-/--Surgery
	14.65	16.7	21.05	18.7	18.75	17.9	19.4	23	15.5	17.65	19.8	17.35	17.2	15.26	19.8	19.1	13.7	15.5	13.35	15.8	16.7	9.4	12	11	17.8	15.4	16.8	14.4	16.8	16	16.9	20
Fig 5 E Left
	FF-Sham												FF-Surgery												Agrp-Lgr4-/--Sham												Agrp-Lgr4-/--Surgery
0	2758.42	2214.61	2461.79	3302.58	2734.36	2544.91	3462.99	2281.72	3235.69	2602.01	2432.54	2721.78	1438.56	2660.18	2562.27	2506.28	1767.92	3211.78	2331.08	2590.89	1851.61	3310.77	2940.57	2287.89	3118.93	4059.8	4253.24	3805.51	3207.16	5225.11	3202.28	4706.41	3832.4	3914.83	3242.61	4187.23	3500.64	3001.39	3130.88	3367.45	3260.34	3117.67	2899.76	4957.83	2968.81	2786.57	2687.2	4531.79
0.25	2498.09	2481.39	3482.75	3125.77	3090.52	3303.79	2730.04	2433.31	3661.69	3853.87	2837.89	2413.6	1793.13	3592.36	3108.08	2295.93	2664.86	3402.19	2046.53	2474.04	2160.98	3538.34	2576.46	2350.7	4502.25	4297.74	4116.85	3712.32	4229.88	6428.51	4207.41	4705.45	4860.27	4785.95	4068.62	4710.46	3181.15	3553.41	2844.71	4490.77	3700.73	4441.34	2987.37	4707.22	3045.86	3278.4	3084.42	3127.36
0.5	2448.5	2728.61	3422.72	3243.32	2562.46	2463.64	2399.96	2667.65	2557.66	3128.95	2201.06	2464.45	1640.87	2867.88	3100.16	2513.17	2200.31	2679.19	2365.73	2814.15	1836.04	3186.91	2035.23	2576.28	3928.23	5394.82	3779.6	5085.44	2782.98	4733.35	3420.91	4465.96	3863.32	3380.98	4432.47	4152.13	3594.22	4006.38	2945.95	4255.29	2731.57	3865.54	3409.83	4380.12	2881.99	2931.41	3369.66	3924.81
0.75	2504.17	2563.12	2973.75	2614.54	2168.97	2662.42	2839.93	2938.7	2406.18	3426.1	1970.39	2782.65	1521.05	3205.46	2708.13	3152.84	2268.05	2871.69	1929.91	2567.18	1846.91	2908.3	2146.42	3138.08	3958.94	5357	3899.02	4869.35	2856.18	5005.74	3847.16	4210.49	4067	4035.18	3729.23	4077.38	3247.2	2958.34	3075.12	3697.2	2693.2	3003.15	4212.78	4176.02	2761.95	3879.17	3427.86	3865.94
1	2627.79	2732.03	3153.75	2715.65	2239.17	2828.79	2438.84	2676.4	2195.81	2815.78	2259.02	2966.71	1499.69	2978.13	2887.36	2952.77	1850.12	2741.34	2794.58	2335.28	2380.59	2708.74	2151.39	3251.12	3942.55	6106.81	3639.99	4312.06	2742.88	4839.49	3672.35	4019.95	3623.92	5550.56	3895.8	3851.1	3234.62	3677.67	2925.37	3785.69	2640.34	2655.91	2819.74	4201.23	2462.64	3410.75	2892.01	3180.83
1.25	2587.57	3311.55	2341.07	2512.63	2180.95	2395.15	2477.2	3152.91	2069.49	2852.72	2745.38	2365.6	956.019	2551.11	2506.93	2870.97	2123	3315.82	2601.73	2327.58	2366.26	2553.54	2440.71	2634.03	3339.33	5119.82	3901.26	3529.32	3311.3	4270.27	3769.58	3674.11	2983.09	4912.9	3509.12	2995.93	3099.84	4036.05	3340.73	4109.93	2657.78	2713.98	2805.47	4041.82	2898.26	3954.73	2637.37	3206.46
1.5	2509.43	2943.15	2138.26	2300.88	2397.77	2184.71	3509.15	2609.69	1876.41	2906.5	2561.6	2777.44	994.561	2219.61	2807.42	2706.71	1930.2	2541.43	2289.16	2403.88	2009.56	2955.23	2145.71	2389.65	3170.25	5358.81	3828.34	3859.32	3002.8	4702	3454.8	3653.33	3004.19	4712.89	3873.16	3391.97	3265.52	4037.41	4632.43	3565.01	2541.39	2855.24	2959.16	4124.83	3016.02	3449.58	2575.41	3882.1
1.75	3145.62	2394.28	2681.5	2269.32	2381.62	2366.97	2606.36	2412.8	2584.73	2995.7	2304.91	2681.74	1684.46	2398.39	2625.25	2502.66	1821.16	2736.31	2229.75	3303.62	2073.85	3437.7	2110.48	2490.02	3293.98	5390.45	3405.71	3623.28	4285.92	3766.9	4193.69	3896.63	3052.14	4455.1	3287.35	3623.97	3587.6	3438.2	3381.9	4637.64	2488.26	2781.17	3005.54	3648.55	2581.79	2928.24	2341.38	4492.17
2	3029.95	2585.77	2637.47	3439.7	2351.6	2224.54	2262.75	2326.28	2704.91	2873.28	2909.98	3129.41	1509.01	3204.83	2472.81	2395.36	1963.24	2734.62	2444.04	3172.28	1933.55	3161.72	2054.3	2697.67	3768.83	6305.76	4453.12	3477.81	3970.94	3578.91	3912.03	3711.6	2898.64	4218	3419.3	3439.65	3352.02	3129.89	2787.59	3186.62	2648.7	2937.67	2452.01	3495.21	3160.29	3094.82	2615.9	3751.11
2.25	2660.12	2736.15	2230.13	3182.17	2493.17	2231.45	2714.58	2807.99	2166.57	2729.55	2824.67	3057.49	1807.96	2779.76	2665.42	2785.68	1730.5	2817.99	2067.2	2772.61	1774.89	3435.97	2239.15	2201.98	3544.51	5321.64	4368.56	3604.62	3704.84	3857.09	4232.23	4241.39	3675.16	3492.41	4270.35	3662.11	3093.84	3222.88	2948.35	4222.34	3285.91	3159.26	2669.15	3504.31	2509.5	3558.54	2789.92	3527.37
2.5	2632.91	2214.74	2426.22	2953.8	2572.85	2254.07	2954.31	3114.62	2139.56	2595.76	2404.84	2633.23	1979.7	2485.44	2580.03	2428.97	1763.38	2774.89	2175.66	2719.82	1942.14	3093.82	2383.47	2438.84	3233.9	4532.2	3901.97	3441.56	3630.12	4958.63	4282.79	4909.39	4060.24	3815.99	4493.11	3360.03	2778.18	3096.01	2908.32	3625.43	3133.39	3864.62	2995.4	3108.12	3020.48	3564.6	2625.2	4264.57
2.75	2577.63	2458.37	2450.33	2399.47	2877.51	2467.51	2993.21	2958.89	2224.82	3053.66	1980.09	2935.95	2362.63	3298.13	2487.64	2498.07	1878.53	3067.64	2205.48	2260.59	2425.44	3677.08	2123.52	2960.58	3450.49	7025.1	3848.38	4561.26	4688.36	5204.97	3395.12	4604.02	4540.12	4868.3	3649.29	3427.71	2953.86	3699.86	3017.08	3545.55	3670.02	2775.82	3134.43	4537.9	3638.12	3559.5	2631.02	3692.07
3	2329.16	2350.47	2778.17	2528.45	2514.08	2399.4	2491.39	2380.19	2147.09	2268.06	2302.64	2763.91	1071.56	2717.39	1927.86	2488.95	1828.03	2982.44	1972.43	2230.91	1989.59	3047.49	2347.99	2890.79	2963.93	5432.16	3853.58	4578.6	3301.79	4609.35	4147.18	4353.89	3013.71	5451.1	3485.88	3279.86	2571.78	2840.48	2923.19	3002.51	2941.14	3143.48	2950.2	4188.71	3232.02	2970.74	2830.15	3946.1
3.25	2298.16	2242.92	3223.29	2588.78	2225.18	2724.9	2694.93	2558.71	2108.29	2090.78	2759.83	2274.96	1150.8	2828.42	2370.84	2707.79	1714.34	2693.03	2560.73	2362.67	1794.83	2486.61	2897.23	2455.9	4026.79	3999.66	3471.09	4502.3	3349.86	3862.42	3852.52	4208.34	3003.14	4416.74	3334.96	3608.95	2920.84	3179.97	2389.01	3743.35	2841.13	3587.72	2695.84	3298.32	3065.55	3047.39	2800.75	3595.21
3.5	2972.69	2642.22	3022.09	2789.19	2211.93	3195.67	2670.14	2657.36	2393.03	2121.86	2538.99	2638.9	1547.43	2960.48	2199.44	3123.22	1702.97	2978.64	2289.58	2778.82	1805.51	2939.46	2977.33	2187.25	4639.08	4683.8	3634.24	3814.71	2986.15	4355.68	3854.76	3682.59	3206.36	3810.64	3457.65	3384.79	3573.77	4030.1	2692.75	3905.14	2894.51	3388.73	2726.3	4109.39	3022.71	2939.59	2913.86	3542.61
3.75	2944.81	3007.24	2445.42	2564.84	2657.42	3055.31	2533.22	3248.24	2806.84	2137.4	2536.44	3084.17	1189.37	3205.52	1472.84	2514.05	2183.2	3695.37	2744.83	2428.15	1836.31	2882.43	2495.78	2168.86	3825.24	4152.65	3985.51	3686.18	3730.17	5430.08	3917.48	3231.34	4252.81	3680.74	3832.35	4657.35	3328.96	3630.87	3181.47	4004.44	3066.93	2523.73	3230.24	3262.22	2580.6	2732.36	3619.88	3229.31
4	3034.82	2965.52	2383.48	3139.03	2227.31	2256.04	3348.01	2761.81	2964.34	2529.24	1958.76	2847.59	1753.15	3407.15	2546.1	2271.44	1595.31	3122.19	2620.14	2445.84	2033.47	3245.21	2831.56	2670.2	3645.27	4826.16	3509.41	3718.32	3170.75	4899.86	4069.39	3536.92	3772.5	3985.5	3769.97	4344.64	2969.47	3030.45	2726.28	3494.61	2544.66	2876.55	3413.86	3556.6	2719.54	3724.82	3322.14	4005.5
4.25	2974.05	2962.27	3538.34	3410.2	2825.58	2176.81	3067.95	2595.06	2779.75	2088.54	2251.1	2813.73	1580.66	3250.76	2615.61	2658.91	1666.24	2989.86	2502.7	2725.5	1819.88	2299.93	3036.6	2761.7	4028.99	4344.86	3869.99	4041.26	2859.18	4520.92	4012.5	3289.61	3090.29	4570.33	3619.86	3835.41	2747.55	3024.47	2900.99	4166.68	2533.8	3180.17	3329.43	3589.47	2606.77	2689.55	2573.16	3449.82
4.5	2756.77	2780.32	2956.53	3122.28	2966.72	2426.57	2266.34	2229.48	2327.51	2032.66	2169.23	2706.27	1643.12	3158.08	3056.62	2711.05	1578.69	3680.58	2378.08	2924.9	2191.16	3443.65	2883.91	2146.5	2611.18	5671	3805.78	3423.52	3630.96	5629.69	3222.66	3429.97	2929.76	4623.71	3492.69	3402.01	2633.58	2842.05	2836.95	4777.59	3142.58	4325.09	2793.4	3357.16	3124.01	2637.28	2614.54	3442.13
4.75	2847.65	2522.76	2944.44	3273.55	3167.7	2302.53	2555.08	2288.28	1882.39	2133.89	2537.92	2421.85	1654.51	3127.05	2719.12	2796.86	1238.65	3182.06	2737.57	2686.02	1952.83	3316.16	2602.41	2223.7	3300.13	5086.56	4000.43	3460.05	3968.27	4427.97	3859.2	3664.99	3378.57	4550.3	4363.84	3302.08	2676.43	2718.49	2800.18	4138.27	3153.8	3730.86	2532.75	3991.89	2508.85	2718	2774.74	4395.14
5	2663.1	2387.86	2978.54	2953.56	2926.55	2804.83	2529.97	2311.11	2060.31	2296.68	2988.11	2500.95	1765.92	2848.12	2495.41	3012.69	1688.73	3280.86	2175.91	2512.76	1919.76	2804.55	2591.23	2275.26	3283.09	5069.02	4318.69	3709.65	3934.78	4307	4530.73	3219.08	3212.08	3621.18	3983.99	3316.86	2797	2817.98	2751.37	3488.57	2446.21	3484.76	2943.19	3675.21	3360.47	2490.4	2732.78	4127.55
5.25	2619.26	2555.53	2255.45	2809.72	2768.59	3345.53	2581.09	2283.03	1937.74	3251.11	2832.14	2384.76	1609.47	3252.37	2272.3	2460.21	1947.34	3423.94	2073.32	3046.76	1267.39	2846.35	2385.72	2821.41	3154.64	4948.96	3489.79	3492.41	3636.34	4211.13	3769.86	4015.66	2817.97	3766.4	3737.98	3232.65	3437.44	3292.54	3259.55	4033.23	2686.63	3449.2	3016.97	2958.57	3392.28	2348.29	2646.31	3647.58
5.5	3084.84	2390.18	2873.28	2593.75	2715.72	2261.07	3197.54	2282.65	2578.37	3187.04	2705.24	2337.57	1779.06	3076.23	2012.89	2371.13	2165.77	2820.8	2120.5	2413.84	1595.6	3063.63	2068.91	2535	2991.74	4144.65	3575.32	4447.59	3969.76	3685.21	4194.93	4473.93	2960.91	3645.62	3280.44	3139.34	3321.49	3897.16	3242.15	4307.21	2512.8	2852.75	2730.8	4444.17	3407.48	2428.47	2694.11	3807.77
5.75	2695.94	2109.68	3415.37	2413.36	2496.38	1984.57	3003.82	2620.84	3226.25	2812.62	2282.55	2507.08	1941.6	2752.08	2226.88	2717.67	1909.07	2869.52	1876.46	2640.64	1568.36	3070.77	2123.01	2111.6	4467.04	4051.98	4352.35	4860.3	3405.45	3664.63	3244.93	4044.66	2868.98	4801.3	3160.36	3798.33	2929.25	3939.18	2713.25	4323.17	2515.15	2566.14	3051.32	4365.93	3007.71	2601.28	2746.61	3820.22
6	2250.08	2195.94	3590.82	2677.87	2793.08	2349.7	2533.28	3548.76	3081.17	2886.59	2420.01	3056.77	1969.49	2510.08	2165.01	3156.21	1907.87	2934.25	2097.08	2824.07	1357.04	2320.63	2057.2	2427.35	3989.3	3753.45	3773.8	4897.92	3260.28	4246.49	3420.66	3678.68	4207.51	5045.95	3485.42	4335.05	2324.52	3737.65	2701.42	4052.86	2531.68	2790.1	2811.46	3418.59	2843.06	4019.48	2707.31	3490.81
6.25	2510.34	2119.15	2873.71	2743.19	2281.28	2382	2260.49	3142.72	3058	2542.58	2157.27	3602.7	1078.51	2495.97	2128.26	3069.08	1904.96	2803.37	2268.86	2421.62	2071.92	3078.49	2191.71	2199.02	3880.2	4675.56	4268.92	4103.48	3347.02	3979.21	3409.21	3104.48	4167.97	5766.25	3604.49	3440.04	2527.93	3839.61	2664.29	4011.92	2441.91	2663.55	2653.14	3260.57	2355.24	4198.71	2617.12	3344.71
6.5	2228.51	2120.5	2562.65	2698.25	1895.8	2294.68	2072.09	2735.96	1880.1	2273.9	1833.57	2934.09	967.534	2467.77	2348.47	2269.13	1585.23	2646.28	2647.86	2470.49	1667.49	2994.43	2013.61	2225.92	3548.58	4989.67	4450.49	4509.76	2844.85	4000.76	3359.99	3246.13	3399.75	4072.74	3278.89	3129.47	2314.25	3757.64	2762.58	3504.29	3316.58	2534.81	2756.77	3424.42	2480.68	2735.68	2559.26	3328.24
6.75	2848.12	2775.06	2468.64	2355.48	1814.44	2078.23	2475.96	2290.46	1940.34	2387.12	1780.7	2716.19	1236.68	2714.95	2086.13	2269.41	1769.19	2731.3	2418.26	2340.96	1950.29	2903.95	2147.41	2249.66	3859.82	4707.57	3672.97	4092.21	2906.31	3436.17	3424.68	3321.47	2864.26	3723.24	3393.96	3231.16	3290.9	3547.55	3283.83	3330.13	3246.63	2905.71	2799.29	2786.16	2799.85	2919.01	3427.65	3031.95
7	2289.91	3277.29	2389.15	3303.09	2422.71	2219.81	3390.72	2460.85	1816.6	1955.71	2172.26	2299.25	1065.13	2274.96	2249.59	2584.21	1601.84	2715.64	2363.25	2267.22	1702.09	1983.73	2115.95	2398.95	2833.94	3887.47	3836.5	3740.98	3364.16	4218.19	3098.56	3478.41	2915.12	3588.84	3292.03	3052.23	2442.07	3084.78	3891.69	3953.83	3393.58	4326.8	2754.6	3590.78	2278.89	2523.45	3587.66	3187.82
7.25	2782.37	2813.95	2813.18	2934.94	2099.12	2195.13	3002.45	2341.98	1854.41	2018.4	1740.2	2726.25	1362.21	2215.06	2281.04	2206.36	1302.5	2963.86	1716.13	3353.96	1958.86	2788.57	2385.02	3158.81	3080.01	3986.39	3765.39	3685.72	2831.89	3497.11	3118.56	3304.87	2984.73	3302.27	4423.03	3087.97	2538.31	3025.74	3536.36	3018.42	2761.56	3727.63	3267.3	3130.94	2470.01	2460.14	2919.48	3095.53
7.5	3241.82	2455.66	3363.97	3007.25	2087.11	2065.06	2446.52	2600.11	1924.17	2065.19	1908.72	2474.71	845.297	3079.26	2036.9	2420.86	1604.65	2886.82	2116.68	3303.66	1735.41	2964.53	2972.06	2611	2854.25	5482.95	3887.04	3534.78	2889.55	4892.72	3283.69	3391.85	2820.31	3708.06	4700.43	3220.91	2485.02	2847.68	2953.23	3458.76	2703.7	3530.65	3208.38	2914.86	2768.66	2386.93	2726.84	3060.51
7.75	2656.68	2361.57	2957.97	2814.84	2099.88	1963.93	2035.2	2201.58	1877.24	2481.63	2001.91	2542.85	900.636	2974.12	2016.43	3642.45	1190.13	2672.8	1917.36	2826.81	1854.28	2790.84	2473.11	2381.82	2611.37	5183.16	3068.49	3559.38	4098.77	4256.08	3554.36	3031.39	2952.76	4898.08	3833.08	2991	2449.72	3159.79	2881.7	2964.99	2752.35	3399.1	3801.21	3511.02	2939.48	2759.06	2798.71	3448.69
8	2453.6	2342.09	2763.46	2820.32	3070.73	2026.89	2114.24	2852.82	1948.17	2111.47	1852.86	2400.43	906.559	2610.21	2080.74	2972.53	1181.8	2746.93	2060.68	2828.97	1877.83	2532.95	2278.84	2137.53	2659.72	4636.85	3151.13	3783.25	3374.74	4359.91	3935.19	3790.9	2972.3	4257.62	3212.46	3227.49	3195.93	3420.86	3230.66	3991.71	2711.97	3058.19	3420.77	4534.41	3253.11	3863.24	3054.69	3115.65
8.25	2090.65	2037.52	3018.34	2851.42	2818.45	2281.9	2660.17	3124.99	2203.94	2177.41	1993.13	2987.88	1219.22	2588.38	2037.79	2649.45	1181.32	2793.39	2125.67	2324.63	1959.88	2541.73	2368.06	2431.44	2678.6	4391.79	3642.04	3143.44	2638.49	4348.63	3391.91	4373.26	3457.27	4233.24	3308.61	3728.12	3310.53	3294.32	3720.87	4050.31	2471.63	2693.44	3327.47	3926.65	2657.68	3473.79	3948.77	3672.39
8.5	2723.47	2357.58	2717.67	2651.06	2317.43	2453.77	2744.67	3035.4	2358.27	3152.96	2947.7	3282.03	2204.38	2777.41	2218.88	2543.32	1378.28	2778.37	2425.39	2361.88	3744.41	3506.91	2597.67	3027.26	3168.1	4814.69	3407.96	3872.93	3162.45	3619.27	3293.14	3925.4	4560.07	4866.86	3426.99	4429.92	3356.63	3904.94	3543.83	3831.44	2779.05	2337.15	3657.53	3044.58	3457.24	3384.13	4432.91	4721.55
8.75	2202.35	1981.87	2570.31	2644.39	2082.3	2017.92	2545.2	2616.75	1636	2767.71	2194.4	2309.12	1105.28	2941.51	2069.91	2322.6	1162.33	2450.65	1906.69	2232.45	3674.88	3364.28	2617.67	2528.54	2885.92	3658	3492.99	3804.31	2996.96	4041.58	3620.79	3302.17	3861.9	3530.6	3297	3152.31	3068.7	3431.57	2787.96	3324.44	2512.18	2487.24	2748.55	3132.37	2396.72	3285.53	4089.2	4088.77
9	2956.42	2573	2950.25	3133.92	1745.41	2117.32	2052.66	2078.39	1355.82	2468.4	1924.1	2507.44	1555.25	3006.15	2154.39	2788.31	1749.12	2330.16	1729.42	2533.8	3452.71	3192.99	2288.36	2398.36	3937.41	4855.33	4364.87	4080.11	2859.09	3491.18	3369.07	3102.28	4480.75	3521.08	3239.07	3154.8	3377.11	3369.6	3782.49	3916.41	2481.45	2392.53	2960.76	3037.99	2625.76	2735.88	3667.91	4005.66
9.25	3924.91	2673.33	2795.6	2932.88	2244.82	2098.29	2070.91	2393.78	1500.9	2200.65	1991.45	2302.04	2618.1	2747.34	2239.08	2435.54	2126.12	2526.16	1801.88	2249.77	3339.11	3635.25	2381.66	2519.89	3941.33	5392.05	3854.69	4964.6	2859.52	3165.68	3512.56	3137.68	3702.35	3705.14	3600.17	3549.9	2500.88	3360.84	3720.59	3277.07	3127.08	2587.44	3737.4	3854.64	2483.91	2820.28	3326.43	3921.77
9.5	3020.77	2040.85	2592.25	2988.22	2140.07	2199.51	2242.71	2423.59	1492.98	2133.44	1889.53	2263.39	2187.31	3060.43	2342.14	2186.71	1763.95	3107.14	2200.27	2799.91	2788.14	3011.77	2175.87	2313.15	3065.29	4818.43	4405.67	4107.62	3287.7	4004.83	3980.62	3839.3	2932.62	3636.67	3390.81	3082.84	2589.01	2845.52	2926.26	3191.54	3364.63	4175.37	3720.28	2961.89	2647.6	2655.91	2933.5	3605.57
9.75	3030.44	2105.96	3029.06	2782.84	3009.69	2835.65	3134.33	3500.24	1486.08	2133.77	2125.52	2581.61	2233.68	2598.43	2195.05	2395.61	2448.79	3313.73	2841.83	3354.11	2708.45	2701.88	2268.29	2412.86	2604.5	4709.26	3733.09	3837.73	4223.54	4960.76	4596.77	4774.59	3087.29	3207.92	3303.52	3251.85	2619.25	2802.41	3094.75	3501	3489.4	3818.81	4540.85	4661.38	2581.83	2727.52	2908.9	3231.59
10	2431.55	2135.26	2848.34	1723.71	2602.26	2106.03	2475.39	3045.22	1539.26	2071.52	2049.77	2749.89	1888.82	2613.34	2264.52	2555.31	1988.27	3430.25	2951.28	2579.55	2967.63	2518.66	2285.9	2436.45	2660.5	3949.68	3200.87	3808.55	3739.72	4615.88	3980.45	3830.86	2962.4	3189.4	3174.11	3732.06	2811.93	2737.19	3459.12	3360.1	3028.84	2820.6	4019.69	4017.65	2593.45	2660.36	3074.13	3241.57
10.25	2008.34	2058.26	2275.42	2392.95	2547.59	2035.72	2823.95	2673.09	1554.3	2137.29	2677.54	2086.84	1677.32	2496.18	2241.27	3075.31	1656.46	2848	2118.14	2689.35	3041.14	2857.86	1986.26	2390.24	3236.59	3930.95	3405.46	3823.42	3106.95	5000.46	4304.02	3152.66	3641.22	4756.09	3472.45	4611.8	2417.46	2662.13	3615.67	3782.1	2391	2598.86	3751.34	4088.12	2603.04	2729.95	3415.05	3191.76
10.5	2025.62	2901.19	2240.15	2883.7	2154.68	2190.16	2756.15	2697.36	1648.31	1839.29	2788.5	2094.74	1659.97	2699.95	2250.45	2899.28	1536.58	2960.71	1969.29	2530.07	2785.51	3428.42	2216.47	2666.66	2957.75	3780.21	3878.54	4082.51	3474.57	4485.39	3624.33	3170.09	3594.56	4562.35	3404.94	3692.99	2576.74	2948.54	3484.8	4168.51	3252.98	2695.03	3200.39	3417.09	2989.26	2524.11	4095.05	3214.21
10.75	2137.69	2783.08	2035.86	3330.29	2218.45	2432.62	2117.45	2305.79	1592.12	1966.46	2360.54	2650.17	2143.08	2150.96	2202.77	2392.87	1439.65	3328.55	2095.97	2383.36	2547.22	3208.46	2238.45	2968.23	2807.77	4846.74	3914.68	4998.33	4580.39	4440.73	3503.22	3543.55	3791.82	4800.87	3384.46	3122.82	2377.7	3970.85	3559.97	3540.35	3074.67	2875.23	2796.31	3064.12	3161.51	2535.27	3878.07	2962.8
11	2297.65	2846.1	2314.49	3222.82	2090.89	2216.33	2063.13	2063.74	1903.66	1818.11	1928.01	2469.7	2466.11	2878.32	2594.61	2129.99	1071.79	2572.26	2160.04	2697.93	2564.39	2940.65	2451.46	2283.73	3113.66	5684.83	4475.01	4524.37	3103.09	3823.91	3250.67	3652.84	3341.72	4904.92	3185.4	3151.41	2938.21	4003.35	2955.89	3342.07	2713.24	2628.73	2722.62	3049.92	3566	2649.89	3761.45	3061.4
11.25	2158.08	2304.26	2398.85	2194.4	2036.91	2037.76	2028.19	2114.91	1377.85	2348.32	1931.79	2755.79	2025.96	2541.36	2036.15	2258.96	1111.41	2609.21	2038.2	2490.98	3046.87	2903.47	2039.74	2141.69	2744.58	4263.89	3647.71	4245.38	2894.78	3630.6	3253.32	3356.03	2572.75	3669.43	3228.37	3157.69	2158.01	3558.98	2842.32	3693.18	2813.67	3293.88	2469.33	3604.53	3183.09	2470.6	3281.25	3750.4
11.5	2263.43	2007.65	2536.45	2333.27	2037.06	2243.58	2108.34	2080.89	1315.44	1888.44	2009.94	2726.52	1870.5	3193.32	2333.81	2176.36	970.802	3040.3	2026.46	2285.37	2949.74	2929.51	2261.68	2365.81	2965.77	3901.16	3720.25	4103.77	3213.63	3252.34	3168.63	3405.64	3052.87	3531.98	3208.07	3351.24	2595.32	3341.49	3031.43	3306.11	2445.6	3814.06	3209.6	2992.92	2806.67	2397.45	2802.35	3925.97
11.75	2995.5	2123.65	2585.99	2309.61	2589.24	2336.38	2166.27	2616.8	1305.2	2207.28	1856.15	2351.76	1841.98	2807.89	2412.58	2300.37	1267.34	2589.3	2308.8	2848.48	2484.95	2565.32	1994.73	2395.31	4467.35	4284.59	3690.22	3896.18	3517.68	3229.47	3342.37	3671.48	2898.36	3394.15	3169.29	3171.85	3127.87	3665.89	3119.18	3276.08	2678.02	3788.47	3888.37	3271.54	2948.2	2560.2	2625.4	3988.34
12	2462.01	2032.19	2449.57	2517.28	2563.06	3129.18	2514.25	2618.29	1472.09	2601.8	1936.73	2317.41	1550.43	2460.2	2322.25	2639.28	1658.62	2949.18	2443.48	2547.24	2673.96	2636.38	2012.33	2276.06	4109.97	3928.7	3525.59	3347.72	2880.41	3441.69	3495.2	4314.29	3226.11	3537.23	2969.06	3109.94	2944.84	2889.83	3131.69	3084.94	3029.03	3349.57	3972.54	3229.36	2512.44	2558.63	2490.34	3548.6
12.25	2495.98	2000.91	2199.3	2406.91	1849.73	2433.93	2371.6	2377.56	1444.66	2849.94	2558.26	2376.3	2079.92	2461.67	2399.97	2380.5	1518.03	2759.54	3068.16	2244.21	2988.38	2599.2	2130.91	2004.88	4168.52	4377.61	3540.43	3175.78	3050.67	4586.21	3356.47	3340.01	3063.85	3119.73	3128.08	3119.08	2723.91	2888.53	4035.66	3035.68	2535.21	3462.3	3345.78	3809.35	2279.57	4277.11	2862.87	3267.11
12.5	1932.76	2042.32	3138.78	2439.73	2113.69	1867.98	2266.95	2257.01	1315.31	2427.98	2271.64	3009.34	1878.25	2524.72	2534.61	2434.13	1219.72	3160.4	2912.95	2513.73	2757.48	2845.45	2188.21	2233.76	3766.83	4875.58	3141.28	3315.52	2992.3	4585.16	3247.07	3145.8	3052.67	4153.41	3112.4	3635.63	2490.06	2639.03	4009.76	4741.5	2781.03	2871.13	3374.28	4480.19	2671.46	3940.2	2865.58	3161.54
12.75	2207.95	2402.15	2504.42	2925.93	2079.9	1956.81	2122.84	1903.61	1347.12	2229.87	1821.94	2682.61	1307.75	2684.58	2442.06	2195.51	1338.33	2786.3	2736.03	2644.65	2711.32	3492.15	1901.49	2445.47	3857.74	3795.59	3774.52	3283.24	3784.85	4133.42	3818.89	3318.03	3003	4726.09	4084.12	3769.22	2513.61	2812.03	3360.05	4940.97	2611.05	2528.82	3103.41	4186.29	2880.23	3542.2	3848.28	3422.42
13	2484.62	2565.69	2166.29	2354.99	2030.44	2078.1	2123.62	3011.16	1535.28	1959.25	1820.48	2245.67	1631.13	2941.39	2259.94	3165.81	1592.54	2587.89	2097.16	2649.18	2713.14	3344.07	2232.99	2275.15	4357.97	4673.03	4229.79	3547.87	4234	3453.32	4022.07	3448	4300.89	4541.65	3520	2907.73	2824.14	3349.31	3956.11	4028.93	3136.45	2526.57	2661.6	3423.23	2985.65	3710.34	4840.09	3485.82
13.25	2273.49	3481.51	2161.65	2408.1	2258.89	1996.47	2808.42	2803.78	1279.77	2009.04	1734.5	2204.43	1241.22	2680.46	2205.44	2907.76	1641.8	2829.94	2181.04	2321.46	3281.19	2803.62	2444.95	1961.93	3335.81	3706.62	3358.03	4938.87	4264.55	3292.82	3619.93	3282.62	3867.35	3653.38	4401.38	3291.5	2513.07	2280.44	3014.5	3774.85	3659.97	2361.15	2806.79	2949.87	2928.17	3424.66	3180.43	3716.36
13.5	2151.22	2613.02	2416.84	2301.69	2115.94	2167.54	2667.94	2000.01	1318.85	2102.32	1818.12	2353.95	1227.12	2530.4	2325.34	2616.85	2171.18	3131	2297.26	2369.39	3449.15	2958.82	1951.18	2220.75	2770.23	3471.69	3649.95	4464.59	4018.51	3321.93	3208.38	3329.03	3788.93	3991.7	3393.38	3290.17	2517.99	2448.77	3199.41	3174.58	3045.7	2514.3	2720.98	2983.03	2385.23	3282.35	2977.99	4635.21
13.75	2146.79	2343.29	2480.71	2458.97	2186.71	1932.05	2069.57	2633.4	1415.56	2088.96	2523.29	2912.85	1174.17	2566.06	2422.72	2219.46	2245.49	2714.93	2124.62	2526.33	3255.98	2962.37	2505	2649.75	3370.7	3598.72	3763.14	4133.49	3419.13	3361.42	3024.77	3294.92	3817.67	3717.8	3487.79	3695.89	2527.92	2520.07	3106.3	3190.46	3121.98	2850.35	3252.34	3245.2	2486.85	3223.05	4119.64	4301.04
14	2400.49	2002.04	2089.16	2777.36	2756.63	1995.71	1973.29	2354.12	1279.12	2128.14	1947.41	3108.62	1547.36	2442.93	2323.05	2356.78	2536.96	2534.79	2613.88	2420.26	2651.47	2880.17	2453.64	2613.12	3015.09	4183.92	3390.44	4375.43	2948.78	4453.71	3216.94	3152.34	3134.26	3504.55	3125.02	3740.74	2562.54	2683.38	3409.28	3107.9	2584.05	3448.06	2582.7	3236.61	2483.82	2583.55	2893.68	3164.64
14.25	2388.48	2030.47	2275.07	3281.68	2408.65	2766.26	2287.4	2257.27	1379.89	2228.29	1951.53	2192.17	1489.09	2659.13	2489.3	2150.54	2153.24	3014.48	2307.89	2557.17	2648	2773.29	2182.89	2210.6	3353.51	5683.44	3720.2	4004.76	2796.62	4095.52	3259.05	2877.06	3085.47	3118.35	3278.87	2989.48	2617.35	4138.23	3965.01	3440.87	2811.32	2296.03	2804.89	2720.84	2644.4	2546.31	2883.43	3187.99
14.5	2116.48	1951.91	2366.93	3073.44	2099.28	2108.29	2365.62	2875.21	1774.1	2655.59	1995.6	2219.65	1375.85	2997.21	2240.36	2521.09	1877.26	2358.32	1648.42	3124.92	3424.97	3371.6	2041.33	2174.87	3122.53	4278.98	4175	3771.76	3084.54	3485.63	3113.88	3240.3	2900.18	3983.01	3304.27	3319.78	2666.07	3339.63	4272.39	2920.83	2787.24	2590.43	3750.88	2801.96	2476.92	3143.1	3144.78	2898.11
14.75	2051.93	2060.7	2511.7	2976.25	2008.6	2415.93	2168.03	2265.05	2187.44	1876.89	1933.2	2794.62	1213.49	3100.49	2479.36	2802.21	1948.01	2836.13	2357.21	3003.59	2966.69	3393.07	1746.48	2049.46	3148.1	3926	3969.68	4145.84	3351.39	3653.8	4136.85	3514.18	2894.38	3817.56	3418.57	3430.28	3107.94	3518.39	3682.84	4147.74	3262.02	2406.66	4312.48	4323.32	2793.56	2623.92	4512.47	3816.24
15	2588.9	1895.93	2269.68	2200.46	2133.32	2320.82	2134.23	2529.25	2144.41	2078.3	1894.51	2395.38	1469.95	2693.08	2154.04	2450.87	2111.05	2729.1	2104.2	2242.04	2946.4	3840.08	2313.99	2179.5	4077.89	3830	2915.07	3540.61	2976.67	3972.38	3800.14	4343.83	3149.75	4894.1	2661.31	3848.43	2502.24	2718.66	3343.16	3907.05	2796.85	2415.88	3757.03	3627.14	2945.73	2489.05	4578.29	3055.98
15.25	3214.38	2062.41	2724.64	2129.15	2195.14	2836.23	2763.16	2560.44	1802.09	2030.92	2296.14	2164.09	1221.68	2532.43	2159.18	2173	1956.93	3341.69	2046.11	2154.12	3738.73	2737.94	2041.24	2088.89	4001.6	4031.7	3586.64	3669.39	3127.88	5073.15	3587.23	4497.32	3883.2	4209.9	2982.06	3000.29	2557.66	2837.88	2804.46	3212.92	2650.91	2494.2	3833.8	3149.2	2905.4	2140.56	3788.51	2676.4
15.5	2792.54	2651.31	3375.44	3503.48	2948.47	3343.43	2750.51	4175.24	2765.02	2799.22	3083.06	3272.47	2360.59	2723.2	2780.16	3250.69	1828.37	3058.32	2878.02	2873.46	1768.55	2704.59	2460.04	3076.77	4160.67	5579.85	4246.81	5068.81	4214.91	5160.1	4297.16	4163.08	4385.93	4028.53	3782.73	3929.12	3760.91	3908.55	4623.89	4590.07	3469.67	4063.79	4765.32	4392.91	2912.48	3959.95	3852.14	4260.82
15.75	2546.49	2122.44	2455.78	2944.64	2415.65	2265.24	2277.27	3984.81	2763.18	2490.33	2322.21	3528.67	1419.17	2192.54	2361.24	2859.53	1616.3	2639.8	2170.58	2551.46	1832.54	2771.11	3019.06	2638.03	4124.64	5135.84	3558.11	4338.2	4138.91	5168.25	3387.81	3258.78	3304.79	4118.95	3837.52	3693.76	3389.83	3113.12	4214.36	3530.28	2974.4	4082.82	4282.9	3868.9	2745.7	3868.22	3820.93	3296.46
16	2299.93	2254.47	2384.62	2541.89	2006.26	2133.08	2117.36	3710.39	2449.6	2337.34	2630.21	2564.89	1385.83	2423.01	2324.04	2190.28	1634.43	2414.21	2275.17	2171.68	1642.79	2389.35	2134.15	2334.74	3224.88	4720.24	3299.76	4120.36	3052.36	4716.73	3535.96	3170.99	3058.73	3211.8	3325.79	4880.64	2843.76	2715.46	3833.52	3190.93	2749.12	3315.39	3978.56	2920.65	2935.36	3085.5	3255.54	3792.32
16.25	2073.69	2219.66	2255.35	2107.78	2164.28	2268.78	2494.63	3443.46	2601.1	2365.83	2751	2643.21	1388.64	2110.12	2361.46	2493.86	1879.96	3082.64	2266.37	2362.96	1581.87	2204.98	2350.18	2375.78	2553.39	4473.9	3965.96	3768.1	4052.7	3882.43	2924.08	3412.65	2879.7	3404.32	3637.91	4067.85	2528.68	2665.35	4017.78	3100.34	2964	2432.36	4248.18	3197.88	3136.67	3405.53	3769.12	3385.09
16.5	2337.05	2344.57	2248.35	2385.67	2136.06	2310.27	2076.33	3604.2	2515.9	2167.06	3487.54	2651.8	1371.88	2212.87	2565.05	2309.03	1765.6	3065.5	2293.94	2477.72	1761.65	2231.51	2197.77	2312.28	2875.47	3896.14	3950.7	3416.84	3246.82	4088.34	3247.39	3394.2	3922.12	3639.56	3433.55	4381.68	2661.23	2852.71	3960.02	3191.18	2859.5	2545.95	4231.9	3343.28	3617.29	3026.87	3428.48	3590.67
16.75	2260.87	2761.24	2333.96	2906.13	2346.74	2418.25	2001.23	3069.87	2479.92	2694.61	2859.36	2580.08	1577.7	2964.67	2363.69	2438.94	1833.6	2380.28	2403.65	2502.12	1706.49	2349.94	2077.4	2289.14	2765.34	4354.63	3188.42	4120.27	2994.38	3778.74	3517.05	3908.48	2834.57	3485.45	3531.18	3270.46	2877.94	3775.74	4132.77	3664.43	2677.71	2801.98	3947.28	3523.64	3464.06	2966.9	3723.98	3987.93
17	2132.06	2919.04	2445.01	2536.43	2232.05	2697.52	2131.08	2861.08	2842.72	2773.8	2657.56	2732.43	1594.35	2774.27	2346.76	2562.99	1443.58	2498.71	2584.09	2473.15	2294.77	2440.35	2110.66	2349.81	3462.52	3775.02	3701.5	4043.74	3695.55	5717.06	3592.93	4788.12	3144.18	3384.84	3297.79	3524.75	2706.32	4088	4331.65	3381.98	3534.32	2829.61	3621.11	3892.16	2622.64	3632.69	3103.62	3269.73
17.25	2592.55	2151.88	2511.66	2620.14	2327.6	2280.49	2398.98	3428.65	3554.59	2614.32	2258.32	2668.85	1758.29	3217.97	2744.29	2409.5	1166.23	2682.27	2643.94	2721.28	2753.18	2587.33	2378.21	2617.41	3347.08	4774.81	3700.78	5281.08	4000.39	4097.14	3829.98	4072.88	3229.85	5696.93	3644.4	4059.47	2726.94	3153.33	3950.39	3344.14	2905	2982.45	4483.19	3076.17	3383.15	3654.75	3170.88	3423.98
17.5	2592.49	2247.82	2635.66	2070.32	2793.82	2605.49	3108.68	2507.92	2993.16	2805.32	2747.76	3368.59	1612.76	2736.52	2345.24	2398.43	1154.44	2439.18	1992.59	2876.84	2358.64	3222.79	2185.66	3224.81	2992.16	5038.98	3003.45	3937.17	3025.76	4898.95	3691.84	3994.8	3128.51	4289.46	3449.43	4563.6	2728.69	2857	3811.44	3148.19	3052.85	3724.35	3507.71	3206.51	3151.65	4040.24	3185.64	4323.03
17.75	2531.97	2523.39	3291.16	2515.46	2205.42	2927.55	2824.07	2418.45	2392.09	3247.07	2942.02	3277.96	1864.17	2819.54	2699.34	3181.04	1335.79	2682.27	2763.88	3392.89	1944.53	2163.93	2224.73	2783.5	3081.27	4035.04	3491.18	3736.45	3850.24	4899.3	3677.56	3348.47	3552.7	3863.57	3473.5	3432.45	3039.83	3217.94	4585.56	4254.48	2939.67	2812.9	2789.12	4228.1	2803.05	3812.61	3847.43	4793.95
18	2676.09	3065.44	3810.04	2387.37	2535.27	3536.82	2891.22	2517.06	3189.69	3272.41	3846.3	3070.19	2305.52	2537.67	2859.06	3098.2	1765.77	3595.49	2498.99	3173.54	2486.73	2347.57	2096.48	3566.02	4076.91	5587.68	4462.5	5579.54	4169.84	5270.62	4766.93	3601.72	4697.9	4562.73	4803.46	4024.11	3720.72	4479.11	3729.8	4377.06	3415.1	3612.84	2803.03	4415.2	3900.13	3575.91	3463.18	4518.05
18.25	3292.89	3175.86	3340.05	3411.16	3772.42	2877.96	2467.4	3163.36	3292.17	3565.91	3340.02	2772.99	2081.09	3310.68	2452.94	3267.84	2179.75	3513.68	2295.97	2999.06	2552.61	2847.56	2851.74	3383.85	4123.87	5718.17	4170.18	4388.14	5139.4	5493.32	4334.77	4170.81	4598.36	5715.49	5010.82	3725.16	3450.87	4353.11	3834.88	4187.47	3769.22	4767.4	2681.21	4003.1	3947.52	3441.03	3075.68	3557.19
18.5	3080.26	3265.11	3783.43	3061.03	3042.72	2339.03	3147.17	3601.87	2906.87	3219.16	2602.01	2650	1681.5	3537.01	2244.58	2873.37	1367.72	3133.64	2220.07	2910.24	2489.93	3124.77	3166.29	3131.14	4366.17	5474.64	3825.12	3906.08	3880.88	5030.16	4415.55	4828.75	4390.6	5557.98	4866.2	4979.47	3116.21	4093.54	3591.1	4746.37	3364.51	3387.38	2839.69	3658.88	3403.74	3523	3212.7	4092.48
18.75	3243.88	2990.98	3453.49	2678.24	3084.36	2219.85	3150.48	3236.22	2909.23	3189.7	3838.51	2137.51	1824.84	3790.97	2571.13	2460.74	1331.4	3026.75	2358.62	2770.8	1803.56	3352.45	2597.87	2534.53	4105.34	4618.86	3876.34	3824.39	3160.56	4054.68	4233.56	4066.51	4607.43	4880.84	4471.2	4520.67	3282.15	4055.79	3405.23	4239.69	3418.21	3379	2724.24	4787.36	3210.53	4467.59	3552.01	3982.27
19	3382.01	3197.04	3333.61	2637.72	2671.11	2559.61	3016.95	3599.49	3378.99	2904.53	3358.18	2636.73	1812.62	3425.3	2602.94	2485.21	1918.14	2856.27	2438.98	2345.01	1050.63	3137.89	2721.56	3186	4186.7	3775.62	3525.98	3595.91	3862.13	3689.61	3207.82	3300.13	4402.2	3648.84	4538.6	4945.97	3210.94	3716.42	3085.31	3795.45	3328.37	3412.64	3270.99	4518.55	3567.95	3849.99	3903.7	4443.95
19.25	2763.87	3075.96	3138.01	3552.66	2894.59	2344.09	2465.25	3440.17	3324.04	3048.19	2804.76	2409.86	1932.93	2826.51	2354.3	3290.48	1395.91	3236.91	2322.48	3587.65	1354.55	3257.03	2509.01	3544.35	3495.93	5403.02	4108.04	4845.75	3505.02	4520.72	3721.73	3914.1	4267.35	4461.85	3921.09	4231.7	3044.64	4255.64	2797.89	3903.54	2966.16	2867.64	2795.16	3532.23	2931.31	3554.3	3892.12	3699.39
19.5	2813.34	2753.3	3213.14	3168.74	2894.18	2449.15	2548.61	3804.4	3221.99	2946.28	2848.67	3389.53	2056.08	3073.79	1984.55	3353.07	1740.58	3108.78	2427.12	3336.56	1310.1	3293.76	2344.25	3391.4	2910.29	4817.85	3691.45	4149.95	3316.08	3955.36	3777.27	4046.78	4672.16	5480.76	4155.85	4063.32	2646.88	3939.25	2395.03	4437.98	3041.01	3015.43	2482.74	4429.23	2685.28	4171.14	3933.98	4250.21
19.75	2767.57	3383.55	3020.18	3213.43	2501.78	2278.01	2291.38	3628.09	3424.73	3127.21	3883.17	3476.62	2096.75	3154.14	2935.88	3274.46	1258.27	3175.52	3120.06	2649.01	1920.08	3291.86	2386.7	2692.66	2807.49	5231.14	4552.28	3843.35	3812.82	3981.89	3835.43	3815.99	4135.39	5393.06	4667.26	4110.27	2610.13	3646.17	3068.54	4305.03	2971.3	2982.31	2845.11	4243.63	3221.06	3963.32	3038.69	4425.41
20	2529.35	2811.16	3075.08	2846.45	2132.88	2202.86	2101.02	3370.12	3565.83	3295.37	3272.54	3573.17	2583.19	3035.68	3126.57	2645.84	1387.23	3378.18	2714.71	2708.53	2603.23	3337.37	3557.04	2257.23	3743.27	4226.17	4109.64	4246.76	4213	3533.22	4077.03	3491.14	3693.7	5984.87	4661.99	4533.97	2878.26	3418.73	4004.03	4212.42	3519.88	4414.13	3580.55	4400.27	3069.75	3335.77	3099.45	3295.94
20.25	2774.45	3351.54	3231.01	2901.4	2083.78	2569.81	2642.2	3345.38	3407.47	2658.08	2654.28	3449.58	2325.49	2607.36	2792.24	2426.81	1427.55	3247.53	2715.01	2923.48	2031.2	3529.72	2980.97	2974.31	4329.14	3843.52	3804.72	4188.57	3722.76	4337.32	4789.43	3667.8	4484.56	5477.53	4642.09	4007.18	3655.53	3073.8	3700.03	4361.37	3784	4135.81	3587.72	3915.08	3527.57	3746.69	3309.32	3948.47
20.5	2966.45	3352.01	3039.33	2362.54	2649.12	2781.8	2867.64	3229.4	3342.95	2414.6	3457.19	3376.54	2399.56	3153.86	2447.43	3141.75	1265.23	3061.36	2225.78	3109	1498.96	2777.76	2955.82	3290.11	4065.85	4432.86	4543.28	3684.69	2950.73	5201.22	4252.05	4449.05	4059.72	5475.76	4311.48	4677.65	3282.3	2830.39	3500.84	3400.07	3202.93	3047.15	3069.88	3119.28	3333.45	3146.97	4083.27	4128.89
20.75	3066.78	2990.74	2956.18	3087.99	3426.64	3421.78	2045.32	3013.4	3677.81	3176.74	3355.19	3433.83	2228.39	3055.11	2671.02	2671.51	1276.24	3327.01	2970.97	3023.6	1697.14	3142.03	2671.9	2653.84	3678.74	5764.91	4804.72	3837.39	2867.76	5183.59	2957.59	4547.27	4237.2	6069.61	3791.29	4911.65	3115.44	3429.67	3202.87	3735.34	3305.1	2750.76	3139.54	3820.14	3073.66	3728.06	3602.73	3643.69
21	2892.33	3105.71	2695.86	3588.1	3266.83	3399.74	1957.05	2817.52	2810.29	3180.11	3441.39	3351.21	2086.87	3096.07	2287.2	2244.22	1612.9	2598.14	2631.63	3090.11	1599.01	3323.85	2449.35	3366.09	3156.73	5130.93	4617.78	3779.83	3314.07	4817.35	3240.13	3911.17	4504.75	4637.63	3773.32	4653.36	3142.14	3760.5	2729.5	4982.89	3190.62	2782.38	3056.07	3266.55	2709.88	4209.9	3678.7	4077.8
21.25	2926.56	2841.46	2577.04	3350.78	3043.83	3313.94	2367.53	2596.58	2786.1	2690.58	2901.42	3284.94	2118.79	2825.95	2171.8	2557.35	1777.93	3324.81	2551.97	3130.23	1699.89	3347.28	2696.74	2978.86	3153.93	5281.44	4045.3	4162.56	3946.23	5115.9	3697.25	3255.01	4261.18	3552.18	4161.15	4865.81	2885.11	3806.92	2757.8	4583.26	3102.18	3809.56	2664.44	3993.55	3226.77	4027.34	3441.09	3935.95
21.5	2907.11	3341.63	2189	2837.92	3148.76	3469.67	2323.67	3488.16	2351.94	2555.28	2705.29	3739.2	1737.78	2890.18	2504.28	2846.6	2280.35	3429.75	2305.49	2982.29	1783.13	2587.42	2376.99	3172.78	3821.79	5513.27	4027.51	3946.53	5106.53	5523.14	3923.16	3580.56	4224.55	5389.84	4604.37	4551.14	3015.47	3661.77	2820.52	4074.44	3748.71	3620.98	2684.73	4013.97	3774.66	3890.61	2729.03	5021.64
21.75	2965.19	3198.4	3299.49	3403.98	2582.27	3760.89	2238.62	3566.99	2517.77	2297.19	3813.99	3430.48	1630.39	2872.11	2016.01	2510.4	2228.06	3436.85	2150.45	2821.08	1483.86	2951.05	2194.15	3161.15	3113.94	5570.24	3855.58	3623.9	4371.36	5500.54	3760.4	3454.07	4183.49	5440.76	4488.69	4443.29	3043.51	3299.55	2215.42	4002.36	2957.01	3180.09	2772.16	4958.1	3219.12	4225.01	2669.37	4139.95
22	2978.89	2789.97	3074.54	3266.94	2288.15	3011.7	2261.59	3428.88	2915.57	2333.74	3368.75	3433.21	1411.01	2821.48	2311.77	2455.17	1437.89	2904.26	2413.87	2750.17	1295.95	2870.06	2350.22	2620.6	3883.36	4887.9	4095.76	4707.03	2716.03	4709.77	3691.26	4357.59	3641.47	5366.61	3728.12	4446.78	2731.17	2693.58	2891.52	4237.88	2889.41	3751.96	2948.5	4748.55	2734.55	3796.95	2825.18	3621.66
22.25	2708.95	3201.7	3308.92	3403.46	2190.09	3110.57	2158.31	3097.68	2992.1	2575.41	3558.88	3035.92	1611.31	2788.92	1927.83	2790.91	1478.9	2788.38	2202.16	2435.67	1563.66	2936.89	2447.7	2687.8	4043.75	5079.27	4010.16	4959.83	2742.81	4118.42	4499.81	4488.65	4334.43	5388.93	4469.91	4721.78	2544.99	2866.76	2833.53	4318.31	2836.47	4589.98	2432.01	4743.32	2899.42	3849.34	3367.76	4249.99
22.5	2464.58	2597.76	3111.68	3362.08	2099.42	2872.62	2269.82	3018.98	3248.04	2941.82	3154.22	3105.28	2135.84	3039.39	2085	3391.28	1358.67	3337.77	1932.49	2322.26	1853.17	2463.01	2619.78	3083.58	4435.6	5310.44	4808.24	4604.17	3160.7	3596.09	5104.62	4504.46	2601.47	5139.14	3877.06	4606.65	2939.28	2897.96	3563.45	3684.89	2449.34	4013.79	2811.5	4414.99	2776.31	4035.62	2790.57	4039.45
22.75	2523.69	2512.44	2828.66	3028.41	2376.21	2697.06	3453.94	2671.89	2902.62	2959.32	2422.5	3433.39	2374.03	2465.8	2259.62	3424.47	1463.24	3351.33	2333.41	2514.77	1698.09	3278.77	2644.05	2372.85	3887.97	5151.29	4438.79	4490.36	2908.71	4132.15	3668.73	4143.5	3379.79	4670.75	3992.44	4364.34	3601.49	3885.95	2544.57	3986.09	3233.75	3892.27	3097.5	4817.67	2563.71	3631.48	3069.83	3589.81
23	2533.53	3318.05	2511.7	3019.51	2118.3	2394.6	2831.98	2700.31	3142.97	2917.73	3083.11	3120.56	2295.52	2757.42	2034.89	3108.51	1926.48	2819.36	2202.94	3532.82	1889.64	2825.98	2235.47	2484.92	4854.74	4074.66	4014.61	4496.06	3556.29	4851.73	3165.08	3484.32	4574.04	5542.56	3975.73	4235.46	3539.66	3405.82	2838.3	4574.89	3155.26	3441.34	2251.07	4521.17	3137.23	3706.01	3792.21	4685.03
23.25	2614.25	2693.75	2248.35	3041.89	2414.52	2222.98	2955.77	2508.57	2595.54	2190.43	4030.76	3506.09	1443.01	3015.08	2438.9	2891.7	1359.79	2444.68	2318.39	3062.02	1448.63	3048.14	2390.73	3356.27	4644.08	4653.03	4034.64	3653.59	4194.27	5022.15	4026.51	3469.57	4052.6	4347.96	4615.61	4477.12	3448.89	2726.84	2890.71	3612.93	3147.32	2806.12	2775.01	3909.66	3754.54	3268.7	3531.45	3593.5
23.5	3487.7	2348.35	2454.38	2694.5	2693.7	2175.12	2811.38	2927.58	2573.18	2353.37	3233.91	3293.94	1335.76	3464.27	2050.09	2284.83	1531.67	2842.66	2219.13	2866.24	1467.53	2551.91	2163.29	2976.76	3967.72	4708.87	3726.54	5537.85	4449.74	4514.72	3633.37	3560.23	3798.27	4514.44	4427.89	4146.74	2945.58	3049.75	2896.74	3304.16	4386.76	2780.05	2813.97	4372.39	3389.31	3080.28	3142.84	3784.98
23.75	2795.03	3170.52	2839.07	3339.82	3533.58	2551.01	2668.06	3189.27	3188.65	2793.93	2919.51	3228.82	1486.28	2962.82	2306.58	2582.02	1807.61	3839.32	2636.48	2502.7	1946.28	3066.85	2233.43	2373.81	3038.62	5408.56	3535.63	4751.86	4903.72	6121.64	3874.98	3211.24	4294.85	5035.77	4372.38	4328.18	3402.42	2721.46	2585.72	3577.73	3345.3	3278.68	2749.3	3979.44	4179.18	3442.13	3005.57	3240.22
24	2734.36	2544.91	3462.99	2281.72	3235.69	2602.01	2432.54	2721.78	2758.42	2214.61	2461.79	3302.58	1767.92	3211.78	2331.08	2590.89	1851.61	3310.77	2940.57	2287.89	1438.56	2660.18	2562.27	2506.28	3207.16	5225.11	3202.28	4706.41	3832.4	3914.83	3242.61	4187.23	3118.93	4059.8	4253.24	3805.51	3260.34	3117.67	2899.76	4957.83	2968.81	2786.57	2687.2	4531.79	3500.64	3001.39	3130.88	3367.45
Fig 5 E Right
	FF-Sham												FF-Surgery												Agrp-Lgr4-/--Sham												Agrp-Lgr4-/--Surgery
Dark time	2789.07	2785.48	2918.17	2948.26	2667.19	2629.32	2659.91	2904.34	2762.28	2759.58	2820.93	2935.52	1761.24	2990.14	2438.8	2738.14	1750.01	3082.49	2373.04	2743.35	1820.67	3035.48	2505.18	2719.87	3697.97	4974.22	3968.58	4131.54	3617.37	4598.79	3853.41	3949.68	3789.66	4680.52	4013.34	4058.57	3100.29	3419.3	3022.66	4023.45	3047.84	3325.8	2925.24	4036.7	3094.98	3404.83	3072.08	3852.28
Light time	2479.78	2373.76	2595.91	2663	2277.46	2325.43	2406.16	2699.26	1933.58	2332.95	2254.26	2648.99	1585.54	2665.01	2319.35	2557.3	1633.04	2814.95	2289.96	2605.64	2566.91	2862.42	2252.73	2449.89	3326.75	4470.1	3713.42	4029.75	3389.33	4152.89	3557.33	3564.98	3381.7	3989.22	3471.15	3514.54	2773.41	3218.16	3527.73	3589.11	2923.04	3009.86	3423.95	3489.78	2835.41	3082.74	3407.07	3566.17
Fig 5 F Left
	FF-Sham												FF-Surgery												Agrp-Lgr4-/--Sham												Agrp-Lgr4-/--Surgery
0	2244.97	1777.53	2837.07	2489.08	2232.49	1897.54	4235.75	1684.76	2549.92	2058.72	1832.97	2046.65	1221.36	2071.26	1932.45	1934.56	1430	2515.53	1656.84	2075.37	1414.88	2577.85	2189.57	1677.88	2398.37	3240.33	3413.36	2981.58	2396.76	4166.8	2387.95	3817.86	3099.3	2943.68	2531.14	3273.86	2753.39	2341.6	2377.28	2529.71	2577.23	2374.02	2197.76	3979.76	2307.33	2105.61	1989.54	3527.55
0.25	1953.11	1949.6	4188.41	2349.17	2076.37	2019.94	3274.56	1794	2323.64	2938	2157.89	1777.02	1483.7	2770.02	2308.57	1832.15	1806.25	2128.93	1471.89	1929.15	1362	2294.92	1913.2	1759.13	3623.87	3336.27	3168.9	2859.14	2543.4	4495.03	3425.8	3669.2	3131.03	2895.26	3349.04	3886.95	2487.79	2965.93	2125.38	3537.59	2529.49	3255.84	2246.93	3751.59	2173.78	2134.1	2332.91	2404.45
0.5	1836.97	2190.97	4105.72	2380.71	1940.72	1811.92	2762.49	2051.59	2013.02	2582.65	1490	1768.39	1227.23	2317.77	2287.39	1934.53	1796.79	2037.26	1704.43	2309.52	1539.03	2623.85	1472.22	1978.18	3261.51	4744.86	2837.43	4131.72	2064.65	3783.12	2665.95	3426.79	3024.5	2616.88	3715.52	3405.98	2704.23	3337.73	2218.41	3485.2	2133.78	3083.12	2665.75	3439.34	2216.63	2262.87	2723.16	3191.93
0.75	1940.17	2122.98	3482.85	1906.47	1634.87	2022.36	3305.18	2297.71	1838.44	2777.46	1469.21	2124.64	1198.35	2692.18	1979.44	2505.91	1838.22	2394.21	1388.34	2050.82	1496.69	2283.6	1585.1	2441.63	3263.66	4657.86	3106.02	3953.36	2089.45	3974.81	2957.75	3201.3	3115.21	3195.1	2968.6	3255.54	2469.78	2339.62	2295.36	2919.22	2097.87	2345.44	3129.65	3211.6	2081.5	3206.19	2866.34	3142.28
1	2035.42	2235.56	3707.84	2001.44	1653.79	2165.64	2758.5	2087.04	1640.06	2225.22	1759.21	2287.07	1149.63	2349.13	2154.32	2388.59	1421.49	2109.84	2042.93	1770.4	1971.37	2228.64	1690.21	2542.17	3084.51	5344.37	2797.56	3438.63	2018.88	3742.89	2823.5	3018.69	2759.28	4600.41	3252.09	3074.32	2469.98	3003.35	2165.58	3041.6	2011.03	1993.62	2029.15	3183.62	1849.32	2869.38	2325.36	2476.67
1.25	2066.31	2782.96	2755.6	1860.01	1635.31	1799.52	2850.94	2359.57	1564.78	2216.61	2161.12	1807.81	776.034	2001.1	1883.67	2284.13	1735.12	2716.56	1883.39	1759.13	1936.74	1990.75	1903.34	2020.21	2490.91	4430.3	3003.75	2674.16	2460.96	3220.75	2927.93	2703.78	2183.01	4022.66	2752.08	2155.76	2384.75	3258.15	2595.79	3278.77	2066.29	2061.66	2031.84	2960.74	2305.48	3251.13	1992.6	2545.98
1.5	1948.28	2421.19	2439.61	1687.14	1888.37	1598.55	4169.09	1909.92	1432.64	2342.92	1912.18	2175.27	794.094	1716.36	2078.93	2084.84	1597.62	1991.63	1656.29	1873.13	1630.1	2406.13	1597.35	1783.28	2452.86	4501.83	3023.72	3026.3	2232.44	3677.68	2678.95	2710.08	2186.9	3845.83	3169.61	2604.81	2508.21	3244.03	3470.52	2730.09	2003.97	2149.99	2155.06	3042.61	2496.26	2757.71	1928.57	3131.66
1.75	2420.49	1894.29	3178.11	1667.84	1918.83	1738.05	3036.24	1813.19	2049.46	2309.67	1773.68	2099.19	1338.09	1850.31	1936.47	1908.02	1471.1	2064.12	1609.31	2665	1575.69	2699.14	1646.56	1856.1	2390.56	4446.74	2601.82	2930.51	3541.84	2832.51	3143.1	2929.86	2193.01	3614.78	2465.81	2745.88	2703.94	2742.03	2556.92	3564.1	1924.35	2080.7	2222.51	2704.45	2072.24	2219.08	1793.17	3665.55
2	2248.45	1799.8	3172.96	2613.93	1854.83	1657.81	2591.41	1665.82	2266.97	2244.06	2254.2	2404.44	1012.99	2301.72	1844.38	1798.69	1590.6	2155.98	1776.7	2581.8	1503.95	2511.94	1583.16	2028.08	2412.6	4147.17	3669.09	2754.12	3392	2667.97	3159.22	2717.36	2131.91	3304.26	2650.15	2621.59	2406.11	2255.18	2045.96	2346	2059.65	2203.93	1770.4	2559.25	2579.77	2464	2012.02	2967.4
2.25	1870.43	2136.53	2704.88	2413.66	1958.17	1646.59	3152.88	2183.09	1727.21	2160.44	2165.61	2288.84	1310.65	2252.72	1983.56	2240.97	1392.49	2270.31	1452.61	2212.46	1315.44	2668.8	1748.62	1596.32	2496.5	4001.01	3684.07	2848.94	3195.53	2853.92	3487.26	3197.3	2920.59	2719.9	3553.12	2926.85	2361.6	2293.96	2177.21	3248.24	2628.71	2339.68	1941.05	2589.64	1916.52	2745.84	2116.47	2806.49
2.5	1840.99	1725.64	2958.86	2255.84	2091.19	1648.7	3678.4	2318.66	1596.77	2099.32	1851.24	1952.11	1493.84	1887.6	1899.11	1948.97	1458.76	2166.7	1544.06	2067.45	1450.09	2279.74	1835.37	1763.96	2298.92	3368.98	3154.51	2654.63	3022.03	4082.63	3452.62	3898.34	3417.75	3006.23	3720.99	2701.37	2042.8	2112.92	2155.65	2843.99	2540.01	3094.12	2245.21	2260.08	2362.03	2761.82	1987.14	3405.51
2.75	1744.14	1849.04	3078.73	1779.56	2208.88	1683.31	3635.72	2209.1	1471.83	1895.63	1417.7	2225.39	1596.88	2311.49	1825.45	1958.59	1429.85	2372.07	1617.79	1665.19	1390.13	2013.53	1606.33	2242.94	2322.78	4472.07	3051.17	3524.05	3255.36	4200.99	2633.76	3620.5	2897.44	3245.77	2889.56	2671.89	2222.89	2525.98	2233.97	2690	2604.02	2139.03	2330.88	3553.65	2623.34	2453.11	1993.77	2839.42
3	1789.36	1917.51	3521.21	1900.87	1961.83	1812.85	2865.9	1743.38	1445.75	1753.63	1723.37	2048.98	872.092	2262.53	1384.38	1926.04	1505.17	2243.72	1379.34	1674.46	1438.29	2132.02	1819.58	2238.31	2211.5	4427.92	3011.93	3704.05	2505.95	3776.22	3395.68	3561.17	2264.51	3931.94	2637.27	2531.64	1976.72	2307.05	2175.2	2290.85	2258.09	2500.77	2157.59	3309.26	2749.74	1982.68	2155.99	3071.09
3.25	1771.35	1898.85	4106.18	1963.27	1704.87	2064.1	3164.79	1893.54	1601.38	1639	2192.73	1627.61	912.648	2294.39	1716.6	2141.27	1347.1	2104.12	1865.14	1791.29	1349.7	1963.44	2208.61	1787.65	3172.2	3138.09	2649.39	3565.39	2492.5	3042.15	3068.8	3201.36	2434.43	3610.65	2409.02	2724.11	2239.75	2598.25	1737.28	2871.55	2139.35	2861.85	1955.43	2514.08	2459.25	2275.87	2107.13	2779.5
3.5	2046.01	1993.58	3698.99	2143.41	1669.25	2477.3	3121.38	2088.56	1894.31	1670.7	1958.13	2010.59	771.673	2194.81	1620.25	2633.05	1390.1	2315.8	1654.7	2250.41	1500.85	2312.18	2338.53	1556.4	3344.09	3243.54	2791.31	3000.37	2242.08	3409.41	3027.87	2739.22	2641.11	3014.68	2495.73	2519.65	2552.86	3284.66	2025.05	3101.93	2186.05	2610.59	1973.98	3148.96	2394.69	2223.91	2383.38	2790.18
3.75	2448.77	2497.47	2851.66	1919.42	1687.84	2182.33	2988.96	2522.6	2222.48	1656.75	1984.5	2396.61	960.309	2698.46	1039.16	2016.14	1441.22	2547.68	2031.01	1884.84	1395.91	2278.85	1930.32	1560.08	3079.31	3359.64	3184.18	2842.83	2160.08	4098.65	3201.71	2342.14	3339.22	2885.6	2828.83	3740.99	2577.1	2890.01	2493.78	3204.25	1945.77	2017.37	2490.49	2417.89	1946.73	2108.13	2941.12	2461.17
4	2447.07	2406.3	2792.43	2474.9	1681.25	1684.88	4045.9	2085.01	2455.64	1806.58	1440.78	2262.47	1496.57	2739.04	1873.62	1758.6	1322.62	2391.58	1913.02	1858.92	1543.37	2131.87	2210.46	2037.72	2807.94	3897.56	2712.28	2858.82	2356.43	3995.13	3376.59	2591.61	2684.56	2612.35	3022.4	3549.98	2442.05	2251.22	2021.4	2688.3	1852.91	2135.67	2783.47	2656.27	1934	2920.37	2773.54	3172.99
4.25	2320.18	2396.32	4312.52	2596.32	2294.62	1641.29	3563.69	1920.18	2193.6	1633.16	1709.84	2188	1244.45	2616.77	1947.48	2103.51	1372.2	2251.42	1817.57	2163.09	1387.95	1734.9	2347.64	2110.87	2981.47	3452.69	3216.86	3228.76	2095.88	3729.49	3294.29	2465.38	2339.76	3687.24	2884.58	3050.26	2083.04	2383.57	2210.32	3261.51	1845.61	2439.97	2679.86	2656.96	2033.91	2130.1	1995.6	2665.43
4.5	2153.02	2143.72	3508.24	2350	2210.05	1655.86	2561.91	1635.43	1775.15	1589.55	1642.5	2059.25	1327.66	2383.17	2268.93	2198.43	1082.97	2569.14	1720.65	2419.95	1683.26	2721.98	2134.37	1570.09	1897.5	4319.24	2977.08	2675.76	2384.82	3796.45	2480.18	2708.28	2238.46	3570.53	2749.28	2509.22	2073.37	2344.03	2127.25	3688.81	2198.38	3253.4	2100.49	2440.32	2468.04	2058.76	1996.06	2629.83
4.75	2249.95	2033.5	3475.82	2445.85	2567.97	1728.15	2993.98	1654.05	1339.13	1681.26	1944.84	1769.75	1375.25	2495.58	1997	2210.26	981.259	2540.3	1965.02	2130.56	1563.87	2394.26	1935.16	1616.68	2425.81	4244.48	3317.23	2747.87	3266.32	3525.78	3025.25	2939.05	2713.39	3050.7	3606.9	2460.46	2082.35	2173.22	2102.71	3192.76	2429.51	2953.53	1906.36	3064.4	1909.44	2060.55	2101.86	3518.54
5	2070.96	1855.8	3549.61	2194.44	2327.96	2144.99	3063.42	1659.49	1496.5	1835.05	2239.56	1802.05	1423.53	2229.33	1829.11	2414.1	1340.64	2614.17	1548.1	1885.1	1493.96	2117.41	1919.73	1670.59	2311.88	4156.98	3474.61	2924.3	3306.49	3280.65	3551.52	2446.07	2629.33	2569.63	3210.6	2436.34	2127.32	2274.2	2092.93	2632.97	1825.06	2672.28	2255.6	2842.47	2694.61	1922.67	2102.09	3243.08
5.25	1986.08	1681.8	2656.55	2042.63	2100.23	2566.31	3065.86	1661.52	1480.08	2681.56	2153.17	1759.58	1231.61	2220.14	1673.02	1873.61	1554.54	2401.14	1456.88	2438.88	932.293	2155.22	1762.6	2146.37	2068.3	3607.67	2796.53	2727.67	2933.35	2868.63	2958.2	3065.24	2348.08	2810.7	2942.14	2413.01	2537.15	2571.03	2605.76	3085.18	2067.72	2489.93	2364.51	2227.61	2853.22	1794.82	2028.44	2839.51
5.5	2340.83	1669.41	3473.13	1885.96	2005.01	1744.38	3769.3	1695.31	2080.6	2599.81	2078.81	1729.42	1325.89	2211.25	1429.49	1795.39	1752.53	2071.84	1507.73	1894.65	1228.84	2379.78	1494.35	1951.7	2044.81	3010.87	3012.71	3608.95	3002.22	2656.44	3275.28	3652.89	2452.34	2724.45	2517.08	2391.04	2413.19	3111.6	2661.81	3253.41	1889.1	2046.01	2066.53	3471.12	2792.71	1863.95	2047.58	2902.42
5.75	2227.37	1616.46	4308.42	1766.96	1941.66	1500.81	3509.3	1955.85	2538.03	2292.2	1714.1	1857.09	1662.36	2131.69	1608.86	2112.41	1586.71	2154.49	1296.5	2099.83	1202.6	2358.61	1558.86	1512.18	3502.81	3084.04	3675.53	3989.43	2563.48	2725.03	2478.39	3337.07	2379.79	3938.8	2348.07	3010.86	2236.01	3177.02	2217.62	3238.33	1938.79	1898.53	2404.76	3296.91	2465.27	2035.23	2105.31	2866.14
6	1742.23	1750.57	4249.83	1971.71	1942.83	1652.37	3064.84	2746.31	2360.46	2194.26	1858.18	2353.17	1674.71	1946.83	1531.59	2384.57	1376.59	2001.46	1504.32	2205.57	1001.89	1693.86	1521.15	1722.47	3257.39	2879.98	3120.52	3903.23	2289.9	2741.46	2511.71	2926.8	3632	4147.56	2608.35	3590.2	1706.83	2918.14	2151.95	3004.91	1956.1	1796.79	2208.4	2493.81	2198.07	3243.63	2061.66	2573.26
6.25	1967.02	1706.18	3368.03	2056.24	1488.1	1534.02	2634.46	2335.65	1866.49	1727.47	1621.34	2860.97	868.496	1947.52	1523.2	2289.37	1282.68	2173.53	1634.64	1808.23	1145.16	1830.82	1683.83	1603.22	3009.71	3871.83	3462.5	3266.62	2213.08	3095.55	2538.43	2301.85	2897.51	3605.92	2778.31	2745.14	1883.03	3007.79	2079.01	2965.89	1833.41	1869.21	1978.06	2359.31	1794.66	2853.83	2003.82	2455.29
6.5	1669.37	1634.06	3091.13	1972.92	1421.28	1766.21	2392.97	2083.2	1450.72	1690.38	1330.2	2294.61	712.837	1834.49	1687.58	1671.33	1237.01	2164.07	1987.22	1843.97	1205.22	2268.43	1575.22	1624.33	2610.8	3608.39	3506.49	3451.27	2103.81	2986.46	2512.06	2425.15	2659.02	3054.46	2461.45	2372.33	1718.91	2776.34	2116.98	2540.69	2572.56	1873.94	2060.9	2541.05	2022.81	2244.52	1943.44	2425.59
6.75	1886.25	1731.5	3016.63	1769.59	1393.37	1574.17	2942.34	1693.36	1363.75	1546.88	1317.59	2057.35	638.362	1795.13	1488.15	1692.93	1407.61	2122.7	1741.52	1760.96	1455.49	1998.6	1722.05	1630.04	2226.31	2997.41	2888.59	3041.82	2187.67	2551.78	2800.83	2553.63	2096.71	2517.76	2548.82	2429.53	2175.37	2431.52	2612.64	2425.05	2509.43	2223.44	2110.49	2016.46	2067.49	2184.74	2824.25	2250.21
7	1823.36	2693.94	2813.83	2502.02	1667.25	1491.95	4164.18	1767.8	1439.43	1468.12	1650.78	1715.36	915.173	1839.45	1615.84	1975.13	1046.55	1831.53	1689.29	1681.92	1440.07	1573.73	1670.92	1801.09	2131.42	2886.96	2982.59	2817.01	2044.14	2739.69	2401.25	2771.61	2296.39	2671.74	2463.85	2287.93	1820.78	2262.54	3211.06	2977.84	2386.2	3238.09	2072.33	2802.36	1772.12	1954.52	2852.24	2424.93
7.25	2310.22	2324.2	3413.32	2206.15	1644.14	1630.94	3672.1	1692.08	1446.63	1540.67	1362.91	2030.27	1101.02	1797.19	1652.12	1732.37	1034.78	2274.76	1201.28	2694.78	1677.65	2240.47	1915.5	2386.16	2288.05	3058.06	2851.9	2780.26	2139.55	2512.07	2330.53	2559.13	2332.58	2467.94	3575.73	2318.03	1913.59	2297.75	2959.66	2312.54	2133.78	3014.21	2524.41	2256.18	1920.14	1931.46	2223.11	2375.57
7.5	2700.77	1928.05	4111.53	2254.3	1611.79	1554.59	2862.05	1945.91	1452.8	1597.7	1487.08	1818.73	617.394	2626.93	1457.2	1879.18	1283.23	2293.73	1533.9	2702.48	1356.46	2370.72	2472.15	1941.11	2098.78	4326.07	2935.65	2742.49	2183.69	4110	2444.54	2581.18	2109.61	2967.06	3953.4	2452.17	1848.51	2133.01	2291.73	2661.98	1989.19	2743.99	2513.24	2130.45	2175.59	1875.54	2025.01	2275.42
7.75	2148.39	1865.37	3523.44	2112.5	1606.99	1521.05	2319.55	1630.52	1443.21	1753.86	1551.8	1929.72	688.815	2424.04	1463.46	2959.57	974.526	1987.62	1373.89	2199.94	1433.73	1975.89	2013.08	1782.78	1980.12	3983.57	2309.53	2699.63	3428.8	3523.73	2891.73	2342.56	2116.95	3535.15	3139.29	2203.68	1886.35	2431.76	2246.29	2238.98	2057.62	2586.22	3087.88	2693.16	2192.47	2100.17	2049.66	2622.98
8	1964.83	1847.5	3329.51	2103.18	2511.95	1534.74	2418.14	2223.01	1494.4	1637.11	1499.2	1765.62	706.409	2089.39	1528.12	2414.45	941.947	2139.34	1489.51	2262.8	1495.08	2113.93	1837.49	1531.63	2021.43	3537.2	2420.36	2977.96	2816.23	3467.75	3152.03	2983.14	2321.37	3512.28	2512.21	2433.14	2498.07	2826.82	2552.2	3169.91	2063.93	2341.67	2746.72	3469.97	2663	3063.97	2275.94	2291.88
8.25	1563.17	1573.15	3767.9	2174.37	2302.37	1737.64	3166.44	2452.95	1768.07	1732.55	1634.17	2294.54	1002.68	2025.11	1485.09	2102.95	924.495	2252.69	1538.47	1780.58	1630.73	2083.36	1888.19	1847.83	1995.22	3324.13	2783.78	2310.33	2208.45	3375.39	2607.5	3587.59	2745.32	3437.3	2522.38	2918.74	2543.5	2770.52	2939.09	3330.8	1813.48	1971.31	2627.73	3098.73	2140.84	2813.83	3129.58	2907.4
8.5	1693.87	1498.53	3205.84	1970.84	1786.51	1885.85	3355.25	2354.8	1904.24	2580.26	2381.73	2519.07	1453.35	1731.73	1630.4	1982.88	1107.21	2185.36	1771.54	1768.34	3106.27	2814.68	2035.69	2352.94	1977.76	2828.76	2593.1	2927.19	2557.5	2642.61	2600.93	3193.79	3697.7	3823.21	2595.79	3366.68	2394.12	2745.37	2680.68	3034.99	2045.37	1739.25	2803.31	2334.81	2727.01	2870.33	3336	3670.86
8.75	1727.89	1539.01	2962.98	2052.28	1578.41	1499.21	3084.82	1974.97	1370.26	2320.4	1840.87	1838.13	937.786	2438.97	1507.55	1777.23	887.727	1957.94	1307.42	1650.59	3081.78	2633.2	1973.86	2078.24	2136.11	2722.28	2768.45	2878.43	2387.79	3068.96	2875.49	2500.35	3369.25	2669.43	2426.36	2471.31	2481.84	2728.23	2066.68	2522.3	1839.13	1853.82	2138.39	2387.12	1851.41	2844.89	3292.69	3315.09
9	2370.62	2064.86	3473.33	2360.77	1261.81	1588.04	2397.35	1465	1014.17	2102.52	1529.51	1893.96	1238.99	2510.76	1605.92	2254.06	1419.41	1966.07	1216.81	1934.38	2755.24	2513.79	1726.69	1789.06	2976.24	3726.58	3673.05	3217.54	2239.43	2626.09	2634.43	2282.8	3643.27	2685.44	2386.29	2376.5	2642.87	2642.48	2867.14	3048.24	1840.63	1770.44	2263.96	2319.33	1968.35	2235.66	2866.98	3279.79
9.25	3056.82	2103.79	3271.49	2175.17	1761.95	1592.87	2347.77	1793.78	1157.36	1596.37	1542.43	1690.9	2027.75	2220.74	1646.83	1964.45	1820	2003.68	1247.48	1707.22	2523.24	2544.99	1757.51	1902.12	2936.13	4295.81	3230.17	3869.84	2283.36	2405.05	2863.3	2375.38	2674.12	2793.65	2823.24	2624.08	1900.9	2553.99	2900.82	2494.45	2496.65	1985.01	3026.51	2996.43	1699.08	2299.24	2747.13	3078.73
9.5	2380.09	1575.72	3097.8	2207.01	1761.66	1695.12	2641.74	1844.34	1121.04	1705.28	1455.28	1703.61	1717.84	2483.29	1735	1731.49	1540.59	2473.06	1683.77	2233.51	2108.47	2284.13	1550.52	1718.1	2218.49	3946.53	3486.55	3314.26	2640.34	3105.44	3291.21	3037.55	2161.46	2717.65	2765.67	2248.58	2000.59	2128.65	2210.24	2388.3	2611.15	3256.17	3005.98	2273.73	2007.06	2122.46	2280.05	2724.69
9.75	2127.52	1627.54	3620.63	2048.37	2525.39	2231.23	3785.22	2714.5	1142.04	1739.41	1656.21	2019.09	1456.62	1982.37	1616.11	1902.66	2072.09	2525.14	2104.62	2598.96	2062.35	1996.18	1768.74	1800.33	2018.55	3625.56	2846.12	3013.92	3433.36	3958.05	3637.78	4017.77	2276.71	2376.75	2668.06	2409.8	2069.52	2107.91	2357.98	2634.55	2576.66	3082.69	3576.94	3626.58	1952.88	2260.66	2152.29	2407.04
10	1814.78	1629.44	3380.73	1253.31	2117.83	1578.76	2879.14	2261.52	1212.5	1677.59	1589.87	2169.57	1426.92	2043.12	1668.66	2185.08	1635.36	2702.19	2157.64	2042.77	2346.37	1866.71	1697.12	1816.47	1996.9	2922.26	2387.76	2844.45	3040.75	3834.91	3134.2	3221.77	2242.12	2374.14	2547.84	2902.93	2274.28	2029.68	2715.08	2512.83	2250.26	2279.14	3108.1	3062.32	2003.96	2184.34	2320.91	2424.9
10.25	1500.51	1586.68	2569.56	1786.74	1996.65	1518.63	3500.22	2007.42	1078.41	1721.03	2177.45	1570.02	1354.37	1931.72	1657.9	2535.62	1314.25	2110.28	1534.88	2093.32	2102.82	2208.22	1473.72	1791.13	2369.68	2970.93	2519.91	2849.7	2289.77	4110.09	3515.18	2410.17	2500.98	3693.34	2846.31	3819.76	1783.62	1996.36	2991.82	2931.4	1753.12	1980.49	2892.56	3117.26	1980.79	2068.02	2755.71	2419.48
10.5	1568.27	2368.99	2619.71	2230.29	1651.54	1665.88	3452.58	2060.75	1272.3	1489.51	2330.13	1522.61	1436.5	2211.22	1656.86	2318.24	1243.22	2178.01	1413.83	1884.22	2144.77	2886.52	1631.83	2051.96	2181.05	2849.34	2910.43	3083.9	2751.47	3531.71	2887.74	2425.79	2816.5	3666.07	2824.81	3058.44	1891.84	2269.59	2864.87	3197.19	2491.57	2069.23	2356.22	2573.86	2382.76	2008.73	3314.28	2428.85
10.75	1721.07	2197.35	2306.63	2630.54	1630	1563.91	2446.92	1697.12	1274.63	1589.85	1879.53	2007.79	1821.51	1761.59	1636.16	1834.61	960.143	2365.04	1538.81	1794.74	2081.03	2605.44	1664.4	2405.45	2056.11	3895.61	3190.68	4159.35	3347.05	3215.02	2626.47	2703.74	3350.76	3915.94	2785.89	2413.66	1768.99	3265.22	2820.93	2825.18	2082.01	2177.27	2011.99	2200.21	2524.55	2014.17	3147.71	2241.06
11	1648.04	2043.22	2720.66	2504.59	1577.79	1696.91	2385.66	1499.29	1541.99	1470.17	1459.63	1898.67	1756.88	2012.32	1935.35	1569.58	823.71	2074.37	1600.84	2136.55	2172.24	2276.79	1891.31	1865.62	2152.1	3883.27	3704.53	3799.53	2572.38	2973.2	2415.9	2821.22	2850.74	3992.58	2571.51	2441.81	2072.02	3106.14	2361.59	2579.71	2182.16	2004.84	1940.03	2234.08	2977.85	2072.77	3039.61	2301.85
11.25	1800.76	1863.53	2828.21	1639.83	1552.19	1539.95	2389.01	1596.77	1142.26	1756.15	1408.7	2189.67	1738.4	2079.34	1477.58	1731.26	917.277	2093.65	1477.31	2050.74	2573.61	2039.95	1556.93	1650.97	2006.97	3201.66	2918.08	3399	2457.95	2778.21	2454.03	2526.77	2074.79	2752.23	2596.43	2476.34	1573.84	2882.48	2239.37	2830.73	2266.41	2649.01	1809.71	2708.32	2612.86	1937.15	2557.73	3001.66
11.5	1892.29	1516.74	2993.44	1742.86	1564.42	1719.22	2460.68	1531.27	1050.34	1479.07	1502.23	2228.57	1476.69	2663.64	1709.42	1640.76	803.634	2434.16	1488.54	1809.73	2376.74	2281.54	1649.11	1810.66	2209.61	2926.94	2944.07	3173.17	2631.64	2467.94	2516.18	2553.41	2529.55	2610.74	2508.59	2634.34	2021.76	2823.98	2370.83	2519.61	1884.7	3162.9	2407.48	2200.34	2216.15	1855.45	2086.44	3244.45
11.75	2267.05	1587.55	3010.55	1759.43	2181.61	1801.24	2568.01	1994.75	1070.35	1793.34	1384.49	1807.45	1236.8	2184.17	1761.27	1791.06	1077.11	2170.62	1723.34	2422.02	1983.12	2082.66	1485.6	1877.34	3410.7	2805.21	2873.35	2977.46	2824.99	2461.91	2695.74	2824.81	2450.16	2587.5	2478.81	2489.53	2356.81	2679.84	2460	2466.72	2107.16	3115.95	3154.52	2437.09	2274.53	2015.98	1955.17	3218.86
12	1951.1	1589.85	2891.16	1911.38	2115.89	2421.08	3090.3	1996.55	1230.98	2186.34	1466.8	1778.36	1201.59	1943.62	1687.08	2213.96	1316.93	2525.52	1790.65	1985.1	2073.22	2197.71	1484.64	1762.53	3470.55	2920.26	2900.11	2466.55	2200.89	2601.76	2809.58	3504.64	2643.97	2661.41	2338.11	2387.24	2236.52	2253.78	2483.61	2306.81	2402.81	2679.23	3115.31	2420.76	1890.85	2029.7	1815.79	2831.67
12.25	1631.63	1494.35	2544.79	1830.66	1390.78	1834.18	3023.34	1732.81	1196.17	2335.12	2077.51	1826.74	1633.14	1860.11	1758.88	1933.64	1189.41	2263.01	2310.5	1686.74	2456.83	2112.79	1656.84	1528.31	3446.71	3070.46	2942.01	2374.27	2351.22	3723.48	2607	2745.62	2492.62	2350.66	2405.08	2379.18	2045.96	2025.25	3220.3	2316.64	1900.95	2697.31	2564.88	2933.69	1747.91	3523.85	2099.42	2589.55
12.5	1456.97	1606.36	3866.41	1838.35	1601.5	1403.09	2752.35	1617.12	1080.12	2052.76	1851.24	2487.12	1561.17	2007.77	1847.83	1930.88	997.626	2579.58	2147.45	1958.79	2268.45	2375.96	1779.55	1720.18	3259.65	3776.71	2517.43	2495.77	2345.74	3817.73	2541.36	2464.44	2501.24	3322.09	2394.53	2957.3	1825.68	2067.24	3220.7	3715.47	2115.12	2203.1	2690	3561.73	2073.64	3342.91	2160.69	2501.51
12.75	1573.81	1779.51	3125.46	2327.49	1585.83	1474.47	2526.16	1411.45	1118.33	1823.19	1478.97	2095.72	954.161	2109.42	1777.57	1714.87	1046.98	2212.86	2040.59	2191.18	2119.91	2983.82	1414.79	1962.58	3141.61	2490.8	3028.52	2456.45	3085.36	3296.71	3128.65	2619.47	2419.29	3937.43	3286.51	3177.15	1808.83	2064.23	2645.21	3809.79	2011.72	1884.23	2466.13	3329.37	2236.97	2994.04	3210.09	2724.35
13	1450.76	1802.91	2541.49	1845.24	1572.74	1570.37	2558.85	2374.92	1272.26	1537.82	1382.13	1746.16	905.915	2008.06	1635.36	2658.5	1230.67	2123.53	1505.37	2133.81	2167.26	2734.97	1687.88	1699.96	2873.91	2825.41	3405.6	2708.46	3709.94	2573.76	3156.74	2706.81	3574.5	3889.13	2749.87	2274.13	1836.69	2378.36	2987.74	3043.78	2530.07	1842.5	1960.51	2568.9	2423.66	3191.11	3781.66	2799.17
13.25	1705.82	2760.36	2545.55	1878.42	1518.16	1473.49	3526.98	2214.51	970.986	1582.64	1312.43	1694.22	976.519	2105.28	1601.99	2411.88	1278.69	2235.54	1621.78	1777.79	2691.42	2132.91	1884.09	1445.28	2435.11	2620.56	2664.24	4115.13	3765.25	2449.02	2639.35	2548.87	3084.6	3012.18	3495.14	2555.29	1877.57	1863.49	2185.36	2852.03	2873.16	1774.83	2039.84	2178.52	2419.46	2853.67	2473.96	3109.58
13.5	1631.16	2112.3	2854.85	1778.78	1632.79	1692.02	3416.28	1501.25	1025.16	1673.79	1389.51	1822.05	1042.95	2051.09	1687.45	2077.18	1850.16	2538.68	1697.62	1879.7	2864.92	2276.73	1510.51	1725.06	2114.14	2576.38	2814.76	3766.94	3545.1	2552.2	2356.04	2627.06	3062.59	3354.11	2506.71	2549.74	1892.51	1841.87	2292.45	2284.63	2494.38	1928.33	1984.34	2246.78	1919.26	2776.08	2264.51	3730.03
13.75	1625.88	1815.25	3044.13	1901.6	1754.54	1432.99	2451.17	2045.26	1125.95	1685.57	2038.59	2294.11	946.606	2078.41	1761.34	1639.57	1908.72	2080.72	1544.01	2027.89	2589.23	2364.23	1892.91	2159.51	2592.76	2696.17	2930.07	3416.39	2883.89	2533.65	2256.47	2536.24	2947.44	3134.86	2570.82	3046.97	1859.84	1916.25	2267.95	2333.7	2478.85	2181.75	2517.78	2461.36	1947.08	2523.54	3139.46	3352.33
14	1809.52	1463.89	2402.86	2196.73	2272.36	1510.61	2295.99	1782.02	975.873	1687.47	1479.18	2433.76	1243.86	1917.3	1682.44	1778.28	2104.72	1961.11	1963.13	1878.53	1994.64	2353.85	1793.15	2139.72	2146.4	3165	2593.07	3497.36	2436.84	3738.22	2407.28	2376.78	2285.13	2845.54	2268.42	3241.2	1860.78	1985.12	2558.01	2274.34	1952.37	2671.08	1993.8	2460.2	1958.35	1987.98	2085.54	2373.7
14.25	1693.19	1330.68	2619.38	2549.73	1921.67	2100.23	2759.76	1725.68	1067.28	1744.04	1442.9	1648.35	1050.16	1916.44	1804.77	1648.48	1656.12	2414.57	1682.45	2000.6	2025.46	2121.53	1571.36	1798.31	2333.1	4092.42	3029.74	3248.24	2226.58	3069.15	2421.65	2153.34	2257.8	2483.67	2463.67	2293.14	1856.79	3090.48	3184	2497.84	2056.84	1645.89	2150.6	2026.98	2119.14	2013.67	2099.46	2391.84
14.5	1583.5	1470.16	2849.57	2495.39	1624.45	1668.62	2985.87	2300.79	1187.62	2122.9	1527.94	1635.54	1053.51	2592.23	1639.58	2055.55	1380.9	1814.83	1197.15	2475.4	2625.06	2337.82	1485	1832.42	2341.85	3478.25	3508.46	2995.76	2444.92	2680.72	2381	2451.69	1943.61	2637.98	2491.56	2552.35	2036.78	2778.25	3325.7	2112.68	2069.43	1900.7	2953.32	2068.2	1858.48	2052.74	2329.93	2197.55
14.75	1525.66	1572.22	3132.24	2350.53	1524.9	1822.8	2586.52	1675.46	1831.27	1577.77	1520.86	2125.03	950.005	2605.18	1753.06	2347.04	1467.56	2007.31	1764.84	2263.83	2362.59	2812.4	1310.57	1667.6	2389.24	3104.73	3157.94	3300.09	2671.13	2602.68	3337.38	2737.91	2115.28	3150.49	2623.76	2645.24	2419.91	2950.75	2779.28	3130.32	2511.52	1777.52	3394.02	3354.78	2228.13	2063.66	3470.95	2965.38
15	2023.77	1382.28	2644.85	1609.01	1618.08	1805.85	2536.24	1898.26	1834.9	1716.33	1502.81	1939.02	1198.61	2125.11	1587.34	1897.17	1778.91	2088.66	1542.02	1636.17	2256.34	3133.41	1849.29	1846.04	3228.56	3061.24	2223.8	2766.9	2346.98	3211.58	3149.78	3448.29	2387.98	4071.21	1941.33	3106.84	1858.99	2163.01	2469.58	3029.97	2235.55	1792.9	2918.23	2913.14	2431.21	1922.82	3479.18	2266.97
15.25	2646.31	1567.14	3362.3	1589.62	1758.65	2319.2	3434.29	2031.7	1432.23	1722.67	1756.21	1864.75	961.074	1989.92	1569.32	1645.41	1682.97	2828.35	1555.87	1588.53	2982.34	2306.31	1571	1904.58	3456.25	3266.57	2745.32	2993.78	2592.26	4324.77	2890.14	3780.05	3124.6	3878.13	2122.62	2926.13	1881.69	2186.98	2040.33	2477.32	2069.7	1892.73	2957.76	2524.86	2284.47	2005.34	2719.92	2387.08
15.5	2314.63	2087.75	4351.67	2695.74	2380.45	2721.9	3377.73	3210.81	2201.8	2274.1	2382.85	2525.41	1997.5	2122.18	2094.61	2589.6	1534.34	2588.93	2159.16	2232	1351.33	2159.13	1884.23	2437.04	3462.5	4689.7	3456.85	4167.72	3566.32	4475.78	3384.22	3361.8	3433.33	3255.46	3020.22	3114.06	2883.58	3085.73	3523.78	3581.61	2784.53	3231.51	3581.32	3485.34	2253.86	3206.52	2965.42	3328.63
15.75	2004.69	1638.83	2904.9	2151.77	1914.03	1753.77	2735.85	3159.85	2349.38	1996.81	1705.48	2735.59	1186.54	1626.52	1694.45	2183.81	1253.49	2071.83	1578.71	1938.83	1407.06	2227.55	2348.97	2022.77	3255.33	4327.89	2703.12	3534.53	3691.52	4420.02	2602.67	2573.24	2486.4	3130.22	2980.49	2864.59	2728.79	2458.41	3116.21	2683.49	2395.27	3254.32	3292.46	3100.52	2090.28	3109.64	2852.75	2482.17
16	1726.28	1672.94	2787.11	1888.98	1495.36	1614.11	2521.23	2804.21	1971.72	1796.57	1968.34	1958.99	1080.75	1879.85	1684.58	1590.5	1286.37	1842.2	1653.67	1544.68	1211.73	1945.56	1620.62	1765.4	2472.85	3838.96	2442.97	3382.69	2602.7	3771.59	2668.57	2402.81	2286.09	2419.65	2544.87	3932.85	2290.67	2020.9	2826	2346.32	2169.11	2642.81	3074.09	2311.62	2224.08	2412.19	2445.74	2970.66
16.25	1530.07	1648.51	2652.23	1600.82	1583.23	1558.44	3153.64	2622.16	2148.98	1828.92	2102.55	1993.57	1120.56	1678.59	1728.66	1849.51	1373.11	2236.61	1635.48	1765.5	1191.75	1705.82	1793.9	1798.88	1914.8	3553.07	3110.93	2860.15	2958.21	2753.09	2219.5	2622	2186.47	2544.74	2815.78	3376.87	1902.08	2005.47	3136.75	2279.34	2019.04	1830.84	3393.59	2509.3	2416.11	2718.47	2815.07	2716.12
16.5	1761.52	1763.84	2568.35	1746.49	1486.12	1723.93	2441.07	2816.36	2140.79	1636.32	2755.9	1983.85	1094.3	1794.04	1907.92	1750.59	1301.05	2471.92	1703.98	1859.87	1383.05	1710.03	1635.95	1711.93	2216.03	3057.36	3114.03	2525.52	2623.1	2891.83	2482.84	2580.37	3055.69	2755.28	2553.87	3531.29	2068.67	2159.5	3000.88	2352.95	2223.66	1759.69	3384.76	2651.14	2807.84	2384.5	2551.23	2747.38
16.75	1673.29	2196.49	2765.41	2140.41	1740.13	1842.15	2393.49	2513.39	2031.56	2117.4	2223.89	1990.89	1196.87	2488.03	1707.97	1824.53	1378.83	1941.86	1831.01	1889.94	1345.5	1841.85	1551.41	1734.17	2066.95	3426.82	2487.21	3086.29	2314.41	2901.28	2700.57	3080.85	2119.04	2635.82	2677.53	2563.44	2217.28	2938.39	3092.72	2695.5	2040.31	2158.27	3024.49	2849.29	2779.49	2293.02	2815.91	3156.95
17	1594.01	2352.67	2831.18	1932.36	1575.68	1794.75	2513.71	2201.95	2426.52	2331.71	2049.45	2090.63	1242.72	2234.19	1702.52	1969.32	1011.27	1709.15	2006.53	1965.2	1882.97	1955.38	1579.46	1745.08	2687.91	2946.88	2838.53	3095.98	2739.62	4030.87	2745.85	4111.63	2349.09	2588.44	2480.33	2848.56	2088.72	3112.28	3327.52	2487.48	2575.74	2120.21	2677.89	2976.75	1957.86	2926.19	2346.62	2438.13
17.25	2089.04	1652.86	2934.09	1971.25	1795.62	1711.76	2923.36	2833.4	2426.52	1738.66	1662.32	2083.77	1375.9	2511.04	1999.49	1910.98	968.842	2232.9	1989.95	2151.03	1899.3	1869.85	1804.1	2026.71	2483.38	3898.09	2795.26	4057.25	3399.24	3066.67	3009.41	3434.17	2092.5	4343.55	2757.82	3326.45	2068.41	2368.09	2993.67	2419.97	2219.61	2289.27	3459.47	2285.14	2313.82	2800.48	2386.01	2608.34
17.5	2139.32	1688.82	3099.32	1507.12	2226.51	2010.81	3873.19	1961.68	2358.18	1929.16	2148.82	2587.15	1301.12	2149.97	1689.88	1886.17	936.968	1918.16	1471.95	2342.58	1642.65	2284.35	1626.84	2513.83	2207.97	3899.73	2238.94	3064.89	2420.66	4057.93	2761.72	3284.64	2153.09	3215.01	2573.57	3964.3	1999.65	2095.27	2902.18	2205.31	2307.06	2970.2	2682.21	2420.93	2214.84	3131.26	2384.76	3382.98
17.75	1940.27	1974.58	4199.47	1926.93	1700.95	2240.92	3402.06	1811.22	1909.16	2569.74	2320.95	2484.97	1551.51	2328.59	1969.55	2604.37	1098.66	2093.51	2081.58	2678.26	1466.58	1675.32	1644.59	2107.09	2282.4	3093.41	2703.92	2808.72	3114.5	3863.47	2781.3	2590.89	2701.23	2975.56	2640.15	2719.87	2339.16	2412.33	3542.07	3235.75	2239.54	2170.96	2017.2	3278.09	2161.71	2998.17	2978.2	3751.24
18	2166.7	2444.78	4786.67	1809.56	2058.59	2799.96	3706.27	1914.82	2601.96	2529.93	3038.09	2312.4	1917.58	2106.69	2093.83	2389.36	1460.53	2991.99	1917.97	2539.54	1857.49	1953.87	1534.59	2729.47	3155.58	4645.45	3745.06	4498.25	3451.46	4290.75	3804.36	2814.08	3780.07	3672.97	3735.25	3276.33	2884.34	3505.53	2844.52	3459.34	2615.92	2952.04	2029.67	3573.43	3033.21	2757.49	2685.69	3390.93
18.25	2593.94	2540.63	4066.11	2669.31	2631.43	2020.41	2932.98	2528.77	2622.49	2639.02	2510.77	2088.52	1703.31	2884.56	1776.87	2607.65	1422.26	2573.89	1708.83	2397.04	1952.91	2194.88	2200.49	2643.47	3436.27	4648.61	3470.8	3675.36	3551.41	3919.35	3592.82	3384.97	3381.4	4422.58	3964.04	3011.18	2656.11	3476.8	2952.06	3292.01	2572.74	3570.06	1933.21	3270.42	2940.5	2515.9	2292.57	2652.04
18.5	2349.9	2604.89	4472.74	2441.92	2433.4	1793.74	3962.52	2952.62	2195.93	2566.95	1959.29	1962.72	1403.13	2917.18	1604.45	2253.49	1158.53	2438.31	1647.92	2274.7	1888.05	2579.66	2430.36	2409.7	3503.25	4450.37	2986.19	3117.39	3112.22	4049.68	3630.25	4009.25	3526.56	4460.92	4201.09	4043.49	2329.23	3188.17	2675.38	3595.62	2669.76	2763.26	2065.17	2927.76	2620.21	2767.38	2405.58	3092.49
18.75	2488.33	2345.85	4006.84	2026.41	2553.01	1698.82	4030.53	2585.51	2349.35	2538.62	2993.54	1625.13	1481.17	3035.66	1845.69	1952.65	1048.68	2372.58	1752.06	2124.94	1419.41	2695.56	1966.59	1877.87	3473.6	3614.89	2965.74	2883.6	2365.59	3242.1	3493.38	3342.16	3887.8	3906.7	3835.55	3536.71	2579.22	3191.92	2429.12	3241.96	2711.91	2709.45	1974.16	3840.83	2487.74	3577.73	2692.2	3075.36
19	2555.11	2466.65	3855.46	1971.1	2187.22	1967.51	3814.04	2801.19	2871.63	2351.91	2608.29	1946.35	1367.79	2659.58	1889.18	1912.83	1518.38	2278.1	1856.03	1841.35	762.219	2436.53	2066.76	2428.42	3411.62	2792.89	2593.26	2759.42	3043.21	2816.47	2478.9	2549.26	3738.53	2826.23	3719.93	3808.13	2502.64	2925.97	2193.29	2925.43	2583.28	2802.27	2500.03	3607.83	2672.86	3018.09	2990.6	3376.71
19.25	2105.45	2386.94	3670.2	2764.58	2261.32	1837.24	3008.31	2674.71	2648.49	2414.15	2080.04	1802.93	1537.5	2197.32	1706.24	2674.61	1040.36	2617.05	1736.73	2894.71	1079.88	2533.09	1843.9	2738.13	2694.17	4433.54	3161.87	3962.66	2910.06	3573.02	2927.96	3090.62	3394.63	3514.05	3123.78	3361.29	2345.78	3454.23	2029.04	3037.09	2296.78	2278.33	2229.07	2870.9	2179.71	2820.86	3080.41	2776.74
19.5	2193.13	2111.21	3862.64	2478.64	2230.21	1955.33	3198.36	2907.18	2649.85	2429.51	2182.64	2603.79	1620.72	2333.84	1436.32	2668.52	1360.95	2618.25	1853.03	2641.78	1032.89	2656.22	1748.86	2589.11	2122.65	4001.29	2724.98	3443.01	2680.9	3223.9	2947.72	3395.03	3781.47	4425.47	3289.9	3289.69	1970.1	3160.74	1705.2	3441.27	2281.26	2358.39	1889.45	3584.48	1973.5	3371.67	2955.33	3220.74
19.75	2122.28	2718.64	3601.74	2430.51	1989.33	1777.56	2782.68	2706.69	2766.35	2564.11	2968.46	2628.59	1685.57	2486.49	2146.4	2616.31	1001.58	2575.34	2438.6	2080.26	1487.88	2575.64	1790.24	1996.63	2057.15	4317.88	3621.48	3004.99	3261.75	3228.9	3075.54	3166.11	3252.45	4534.86	4019.07	3221.34	1935.62	2814.91	2202.08	3451.33	2188.05	2406.86	2179.55	3394.79	2480.34	3145.92	2255.28	3333.91
20	1881.56	2244.58	3637.66	2147.74	1620.9	1671.55	2488.25	2562.46	2577.41	2385.66	2488.61	2717.59	1997.57	2495.05	2278.06	2074.57	1109.58	2627.38	2015.36	1859.68	1965.15	2356.61	2692.02	1650.26	2873.1	3337.45	3397.68	3271.99	3371.06	2811.21	3284.11	2648.97	2544.82	4481.81	4098.09	3794.84	2199.27	2793.99	3051.7	3349.27	2712.6	3750.95	2839.44	3466.53	2298.93	2394.76	2292.81	2473.91
20.25	2157.39	2543.94	3869.01	2195.34	1639.46	1885.06	3417.05	2514	2732.03	2080.68	1993	2581.14	1827.99	2101.69	2037.42	1849.08	1129.79	2413.71	2005.82	2269.08	1588.87	2789.68	2264.12	2292.54	3509.86	3037.88	3101.06	3409.76	2676.09	3423.27	3988.74	2867.61	3662.34	4470.91	4030.9	3357.3	2785.5	2409.59	2828.98	3442.49	2895.99	3440.56	2881.3	3010.16	2740.89	3024.59	2460.03	3024.55
20.5	2398.81	2665.16	3578.74	1778.29	2266.05	2185.67	3703.21	2505.45	2664.15	1914.32	2641.58	2511.38	1990.51	2564.39	1766.85	2466.71	1007.52	2420.4	1635.38	2491.75	1198.67	2075.16	2211.46	2537.94	3401.28	3748.54	3834.51	3001.6	2363.56	4504.78	3404.15	3634.05	3288.61	4237.63	3711.01	3698.65	2545.77	2254.18	2743.45	2588.7	2443.84	2480.28	2462.17	2444.47	2619.2	2489.3	3156.06	3074.32
20.75	2347.82	2307.46	3451.53	2379	2870.42	2736.94	2566.1	2369.7	2312.16	2526.09	2536.34	2571.74	1810.5	2471.81	1942.37	2092.69	968.217	2708.21	2276.61	2420.45	1045.78	2237.72	2068.4	1994.5	2903.21	4939.22	4011.64	3042.63	2353.77	4419.14	2188.08	3731.33	3124.92	4362.19	3035.29	3992.77	2403.07	2748.4	2352.96	2930.07	2614.4	2183.65	2419.74	3073.59	2257.9	2544.05	2820.13	2708.08
21	2258.69	2485.56	3124.8	2735.79	2696.22	2680.39	2398.99	2173.14	2053.35	2602.51	2588.25	2494.55	1647.66	2415.65	1640.39	1713.02	1267.66	2012.05	2018.46	2431.78	1194.63	2690.74	1863.76	2641.61	2340.88	4368.46	3894.35	2946.46	2700.31	4003.09	2406.85	3090.95	3380.07	3708.19	3039.51	3841.99	2354.85	3005.15	1960.76	3946.14	2480.9	2204.9	2341.2	2602.31	1974.12	3523.23	2777.89	3113.08
21.25	2219.82	2202.21	2939.6	2509.95	2267.48	2562.87	3018.32	2039.65	2255.58	2127.82	2184.11	2409.48	1528.58	2219.41	1540.82	1959.15	1406.97	2594.4	1910.56	2420.91	1312.46	2575.46	1962.36	2293.93	2234.19	4447.92	3333.38	3329.3	3077.46	4009.72	2860.03	2422.14	3328.03	2779	3544.98	3861.66	2076.06	3149.64	1992.9	3654.12	2247.13	2943.28	2036.53	3275.36	2478.31	3319.59	2558.59	3088.19
21.5	2163.48	2345.14	2483.14	2183.75	1985.05	2393.24	2892.99	2792.23	1880.68	2090.3	2039.53	2759.65	1118.13	1969.3	1835.11	2259.21	1787.77	2317.07	1675.01	2278.52	1415.32	1932.28	1688.64	2431.63	2611.07	4286.2	3149.73	2953.25	3413.9	3816.97	3191.13	2668.24	3239.28	4480.15	4001.87	3642.76	1962.68	2764.78	2046.72	3179.26	2584.89	2680.54	1998.38	3207.49	3015.16	3090.33	1981.04	4114.32
21.75	2243.04	2490.24	4046.14	2790.89	1715.51	2472.94	2723.19	2730.45	1962.71	1793.05	2922.92	2578.54	1233.53	2261.13	1449.12	1930.01	1669.81	2310.08	1617.06	2250.12	1210.76	2343.5	1526.49	2435.09	2166.49	4403.24	3090.08	2693.26	2865.26	3942.53	2984.07	2635.93	3220.84	4666.44	3819.89	3515.09	2257.25	2542.35	1558.89	3157.65	2144.47	2361.74	2084.27	4063.74	2520.57	3339.11	1953.5	3257.53
22	2398.48	2186.06	3810.53	2571.02	1760.28	2303.71	2739.02	2595.95	2366.96	1871.68	2565.32	2581.66	1150.95	2287.41	1658.82	1956.11	1158.23	2297.37	1834.72	2115.41	1034.28	2350.62	1715.18	2011.61	3060.93	3948.42	3330.03	3708.59	2003.26	3749.54	3067.96	3527.26	2775.23	4658.95	3123.07	3471.75	2137.84	2006.82	2109.07	3293.97	2292.04	3079.71	2246.51	3835.4	2026.2	2987.49	2201.92	2728.73
22.25	2146.88	2578.68	3989.38	2612.4	1801.71	2389.36	2768.01	2343.39	2379.74	1860.46	2707.07	2307.43	1291.29	2149.04	1375.79	2265.38	1155.4	2158.49	1692.54	1805.33	1228.02	2252.47	1770.14	2077.9	3395.11	4098.18	3299.67	3845.89	2086.53	3110.42	3747.6	3730.74	2766.41	4397.09	3859.62	3683.59	1925.43	2183.48	2079.87	3265.14	2227.7	3765.55	1814.41	3845.26	2104.17	3025.18	2666.25	3401.49
22.5	1878.15	2005.31	3641.32	2584.51	1770.25	2332.26	2960.34	2330.08	2578.86	2453	2373.36	2371.2	1689.57	2428.07	1485.59	2788.87	1116.85	2716.88	1475.32	1767.37	1519.06	1925.05	1935.81	2484.62	3817.34	4302.28	3958.09	3669.61	2408.32	2781.03	4110.1	3725.9	1937.79	4224.3	3181.12	3549.66	2262.71	2219.44	2671.43	2811.3	1928.68	3303.97	2095.6	3472.64	2108.69	3231.59	2117.39	3219.09
22.75	1757.23	1827.53	3240.47	2311.24	1985.5	2168.65	4370.55	1992.02	2256.57	2396.17	1748.82	2619.29	1818.5	1749.08	1638.36	2701.09	1243.14	2756.82	1757.5	1932.36	1346.12	2680.19	1961.56	1821.8	3165.84	3404.76	3560.45	3483.63	2186.99	3287.13	2858.32	3386.51	2550.09	3693.36	3318.35	3296.2	2821.58	2778.31	1900.77	3184.71	2632.57	3305.45	2448.57	3691.81	1956.64	2929.07	2412.37	2730.32
23	1687.41	2586.78	2783.2	2360.38	1710.84	1862.07	3599.56	1967.92	2245.62	2350.91	2345.35	2351.89	1585.76	2181.8	1458.99	2463.34	1280.42	2210.76	1626.73	2941.53	1347.83	2060.1	1685.51	1909.62	3434.37	2867.93	3208.88	3538.95	2590.76	4251.86	2348.89	2665.23	3593.85	4138.37	3359.86	3358.35	2641.2	2551.04	2232.06	3604.31	2489.56	2737.76	1633.45	3304.72	2347.25	2787.72	3073.28	3612.6
23.25	2064.94	2140.36	2571.44	2406.99	1962.73	1715.15	3644.77	1860.71	2037.79	1722.04	3177.74	2625.37	1100	2375.4	1780.74	2260.89	1134.85	1850.42	1707.44	2429.33	1145.73	2427.64	1744.04	2698.96	3606.6	3537.87	3142.44	2710.54	3590.72	4309.91	3214.78	2570.34	3381.15	3629.87	3938.98	3432.11	2616	2106.45	2191.08	2814.27	2534.22	2155.55	2017.07	2916.88	3005.75	2595.81	2820.86	2800.63
23.5	2579.9	1706.05	2978.6	2053.33	2332.44	1688.98	3411.6	2336.25	2052.91	1862.15	2425.97	2466.61	991.636	2610.86	1446.81	1665.61	1281.65	2268.72	1657.7	2252.75	1141.5	2105.75	1512.31	2318.6	3112.51	3207.91	2843.67	4350.44	3746.14	3736.51	2972.04	2633.22	3117.21	3773.93	3700.67	3077.23	2183.58	2247	2190.58	2481.27	3553.82	2169.92	2069.39	3364.25	2599.22	2520.71	2413.3	2829.12
23.75	2188.59	2493.48	3605.18	2537.24	2581.16	1722.99	3313.51	2471.95	2203.02	1902.11	2177.5	2436.64	1192.55	2253.85	1665.62	1978.98	1215.5	2649.5	2040.54	1897.74	1270.35	2105.78	1676.43	1795.47	2283.49	4446.55	2616.12	3836.14	3282	3911.31	3031.65	2374.6	2709.1	3507.24	3571.35	3367.67	2629.25	2187.07	1931.06	2724.21	2511.17	2242.96	2013.63	3110.39	2769.22	2423.56	2289.28	2367.32
24	2232.49	1897.54	4235.75	1684.76	2549.92	2058.72	2864.87	2046.65	2244.97	1777.53	1815.18	2489.08	1430	2515.53	1656.84	2075.37	1448.65	2577.85	2189.57	1677.88	1192.89	2071.26	1932.45	1934.56	2396.76	4166.8	2387.95	3817.86	3099.3	2943.68	2531.14	3273.86	2398.37	3240.33	3413.36	2981.58	2577.23	2374.02	2197.76	3979.76	2307.33	2105.61	1989.54	3527.55	2753.39	2341.6	2377.28	2529.71
Fig 5 F Right
	FF-Sham												FF-Surgery												Agrp-Lgr4-/--Sham												Agrp-Lgr4-/--Surgery
Dark time	2137.87	2176.09	3482.4	2238.48	2061.04	1967.89	3221.23	2212.74	2127.89	2165.41	2141.21	2211.28	1369.09	2336.93	1777.47	2154.56	1366.42	2357.01	1746.82	2145.99	1389.58	2318.47	1881.84	2065	2828.85	3924.97	3166.03	3265.53	2745.99	3559.39	3055.62	3090.03	2921.18	3655.23	3268.97	3192.81	2352.27	2678.35	2270.76	3124.91	2318.65	2583.65	2213.78	3132.37	2383.97	2645.65	2365.4	2984.06
Light time	1892.75	1820.34	3100.05	2020.58	1759.25	1754.66	2901.09	2057.88	1520.69	1831.53	1753.73	2040.93	1230.75	2101.33	1691.94	2009.11	1296.84	2213.6	1684.38	2026.13	2007.81	2230.5	1719.95	1892.56	2509.25	3389.93	2922.62	3151.65	2713.98	3234.17	2772.31	2803.31	2618.69	3097.79	2692.06	2781.35	2089.4	2471.35	2726.73	2719.63	2230.81	2317.51	2636.27	2673.54	2202.5	2454.82	2615.37	2770.43
Fig 5 G Left
	FF-Sham												FF-Surgery												Agrp-Lgr4-/--Sham												Agrp-Lgr4-/--Surgery
0	0.81193	0.80774	0.73447	0.75363	0.81683	0.74454	0.78215	0.73744	0.788821	0.78862	0.75334	0.751201	0.82437	0.77914	0.75333	0.77239	0.79227	0.78233	0.71246	0.79991	0.766972	0.783164	0.744637	0.732924	0.76731	0.79993	0.8033	0.78299	0.74754	0.79874	0.74621	0.81117	0.805845	0.760824	0.781057	0.779841	0.78661	0.78094	0.75635	0.74943	0.79089	0.76076	0.7585	0.80349	0.77648	0.755483	0.738628	0.77823
0.25	0.784954	0.786586	0.769461	0.751391	0.688092	0.634712	0.767281	0.736456	0.640258	0.764904	0.758108	0.736573	0.805132	0.780912	0.74327	0.797812	0.693701	0.656545	0.718259	0.779759	0.632624	0.657783	0.742066	0.748056	0.80376	0.780767	0.769855	0.770573	0.636293	0.707016	0.812246	0.779938	0.673949	0.619759	0.820708	0.825132	0.782043	0.83218	0.747277	0.78608	0.723021	0.738436	0.751187	0.797575	0.709256	0.657575	0.750443	0.766086
0.5	0.754679	0.802068	0.766782	0.734644	0.757214	0.746834	0.735518	0.767655	0.785841	0.825724	0.681052	0.716908	0.729693	0.813695	0.738083	0.767154	0.796076	0.77242	0.717388	0.82024	0.836966	0.822212	0.723366	0.767045	0.834724	0.878702	0.751202	0.811856	0.739556	0.806101	0.778433	0.767145	0.78338	0.773977	0.835517	0.820064	0.752643	0.833018	0.753047	0.81799	0.779704	0.797692	0.780966	0.785323	0.768826	0.771492	0.805695	0.810041
0.75	0.774372	0.828489	0.749542	0.728764	0.752427	0.759277	0.743832	0.782071	0.763108	0.810343	0.745308	0.759709	0.771627	0.840306	0.730144	0.791428	0.791578	0.833753	0.711048	0.798044	0.810562	0.780557	0.738171	0.777954	0.824749	0.869388	0.795133	0.811555	0.726872	0.79394	0.768874	0.760423	0.76624	0.788132	0.796229	0.798308	0.76037	0.79055	0.746228	0.790232	0.778616	0.780104	0.742145	0.768987	0.753932	0.825641	0.835425	0.809828
1	0.773782	0.817105	0.752598	0.73578	0.738245	0.763869	0.723256	0.780022	0.746887	0.790641	0.777127	0.770073	0.756026	0.78933	0.746748	0.808996	0.750597	0.768245	0.731445	0.758046	0.828604	0.822137	0.784301	0.78162	0.783873	0.875462	0.768552	0.797718	0.736116	0.77319	0.768518	0.7505	0.761078	0.829427	0.8355	0.796981	0.763711	0.8159	0.7396	0.801048	0.761651	0.750004	0.718529	0.758504	0.75012	0.841526	0.801948	0.778619
1.25	0.798448	0.840114	0.752709	0.739122	0.749551	0.751034	0.734492	0.747721	0.756795	0.77704	0.784457	0.764816	0.796621	0.783496	0.751059	0.795605	0.798851	0.819011	0.723535	0.755716	0.815382	0.778651	0.7798	0.767286	0.760473	0.866101	0.770129	0.757574	0.743166	0.754392	0.777837	0.735235	0.732034	0.81901	0.784308	0.719004	0.770237	0.807668	0.776438	0.794993	0.777772	0.759344	0.72413	0.732626	0.79642	0.82254	0.753566	0.794044
1.5	0.776663	0.821718	0.730211	0.732639	0.786258	0.731512	0.759737	0.730435	0.763502	0.806412	0.745422	0.78397	0.776575	0.773244	0.740836	0.769134	0.807024	0.783156	0.724336	0.778822	0.811142	0.812644	0.742393	0.746128	0.774691	0.840482	0.789501	0.784483	0.74188	0.781509	0.776213	0.742003	0.728626	0.816346	0.817438	0.767721	0.76753	0.803788	0.749341	0.764783	0.788796	0.753359	0.728099	0.737285	0.829122	0.799464	0.74484	0.805972
1.75	0.778495	0.79064	0.756605	0.734709	0.805611	0.734062	0.745632	0.753384	0.791915	0.771374	0.768674	0.781539	0.803987	0.771962	0.737537	0.759288	0.788507	0.7548	0.721178	0.806148	0.759964	0.785724	0.778522	0.745375	0.744312	0.823959	0.762705	0.808911	0.827543	0.75029	0.749463	0.75224	0.718619	0.809463	0.750012	0.757759	0.756578	0.79759	0.755955	0.76998	0.773257	0.747999	0.738975	0.735552	0.802682	0.756804	0.765958	0.814616
2	0.756042	0.706922	0.76718	0.759871	0.789175	0.744675	0.732922	0.71594	0.837087	0.780981	0.775251	0.768118	0.704569	0.733589	0.745268	0.751191	0.790101	0.782061	0.726682	0.814237	0.777615	0.794154	0.770068	0.750841	0.671568	0.690535	0.824381	0.791377	0.854246	0.745941	0.810893	0.731277	0.735004	0.78173	0.77449	0.761203	0.736291	0.719864	0.733635	0.735069	0.777889	0.750254	0.720993	0.731783	0.81693	0.794979	0.769139	0.791105
2.25	0.708361	0.777989	0.774717	0.758556	0.785283	0.736381	0.741936	0.77675	0.795979	0.791569	0.766722	0.748089	0.721724	0.810941	0.7442	0.804133	0.7845	0.804045	0.701975	0.798161	0.739393	0.776565	0.780429	0.721315	0.70785	0.760138	0.843403	0.788279	0.862646	0.740138	0.823864	0.751579	0.791899	0.777439	0.832521	0.79827	0.765569	0.719369	0.738524	0.76826	0.798104	0.738729	0.724311	0.73912	0.763623	0.771963	0.759124	0.794702
2.5	0.705537	0.779741	0.780698	0.762488	0.813411	0.731099	0.797207	0.745114	0.745673	0.811008	0.769524	0.742277	0.734861	0.759111	0.736264	0.802941	0.807494	0.780634	0.709558	0.761259	0.757885	0.737189	0.76892	0.722846	0.714246	0.741244	0.807774	0.771606	0.832922	0.817137	0.805156	0.793116	0.842749	0.788529	0.828028	0.804005	0.736866	0.688358	0.741112	0.783447	0.810917	0.800614	0.749071	0.726436	0.782553	0.774618	0.75728	0.799953
2.75	0.689217	0.765273	0.803811	0.741781	0.767756	0.688672	0.777544	0.746005	0.678901	0.646443	0.715095	0.757627	0.708406	0.707271	0.733008	0.782981	0.75075	0.775768	0.734604	0.737061	0.612652	0.556996	0.755448	0.75714	0.678569	0.658759	0.792023	0.769818	0.718737	0.809467	0.776549	0.786211	0.667307	0.679657	0.791859	0.779566	0.768236	0.695749	0.739736	0.758729	0.722211	0.771232	0.741465	0.783392	0.750107	0.70032	0.757604	0.769914
3	0.768386	0.813204	0.809254	0.751481	0.779815	0.756689	0.735004	0.729	0.686404	0.77325	0.744066	0.738083	0.791411	0.83122	0.719801	0.773885	0.798556	0.75074	0.699175	0.750568	0.729933	0.733417	0.774186	0.774786	0.746269	0.814379	0.781065	0.808633	0.755489	0.819261	0.819444	0.817955	0.754667	0.748174	0.756547	0.771441	0.768986	0.812034	0.741772	0.763389	0.76651	0.794745	0.727361	0.789997	0.865497	0.689403	0.761601	0.777331
3.25	0.768683	0.844905	0.814854	0.755682	0.766098	0.755334	0.751196	0.740068	0.759713	0.783344	0.79415	0.715792	0.766671	0.810716	0.721038	0.786903	0.766404	0.780041	0.728126	0.757553	0.751386	0.789474	0.762436	0.727101	0.782864	0.778994	0.763662	0.791645	0.743558	0.787036	0.797493	0.760687	0.810822	0.816749	0.722945	0.754066	0.764878	0.817397	0.725551	0.764712	0.753431	0.797003	0.723561	0.760016	0.802024	0.746619	0.752411	0.770423
3.5	0.716411	0.775396	0.783672	0.765762	0.754036	0.774694	0.748455	0.78407	0.791224	0.787279	0.77076	0.760693	0.641332	0.761929	0.736564	0.843209	0.795953	0.777296	0.721864	0.808959	0.829837	0.786481	0.786175	0.711626	0.745412	0.716523	0.768051	0.784626	0.749135	0.782735	0.785155	0.742416	0.823175	0.791239	0.721853	0.743927	0.72981	0.818781	0.752312	0.791294	0.75456	0.768664	0.72395	0.767047	0.79175	0.756777	0.8168	0.788347
3.75	0.832653	0.830251	0.740773	0.748541	0.642711	0.723168	0.754836	0.776501	0.791912	0.777128	0.781914	0.777022	0.780533	0.84191	0.699377	0.798927	0.671287	0.702279	0.739954	0.776223	0.765536	0.792031	0.773231	0.718047	0.803377	0.807478	0.797398	0.771096	0.606666	0.76543	0.815462	0.725038	0.792431	0.782902	0.736928	0.803065	0.773976	0.793245	0.783071	0.799624	0.646539	0.830611	0.769417	0.739088	0.758786	0.771069	0.812667	0.760506
4	0.806772	0.810996	0.747312	0.785626	0.753484	0.745597	0.77295	0.753592	0.829799	0.729014	0.734994	0.794619	0.83578	0.802775	0.735504	0.774188	0.809321	0.765105	0.72992	0.759688	0.76612	0.687255	0.780037	0.761294	0.770545	0.806067	0.77162	0.768626	0.742998	0.815139	0.829742	0.73006	0.725544	0.679086	0.800926	0.817094	0.822642	0.743722	0.740003	0.768633	0.72771	0.74281	0.815857	0.74701	0.723386	0.786342	0.835282	0.794204
4.25	0.780331	0.808433	0.780201	0.761742	0.812517	0.753626	0.740777	0.73871	0.78979	0.781654	0.757573	0.777313	0.767287	0.80451	0.743213	0.789372	0.80419	0.752007	0.726084	0.791304	0.762352	0.753408	0.772178	0.763875	0.737444	0.793834	0.830875	0.798355	0.732787	0.824883	0.821144	0.748585	0.756854	0.806571	0.796867	0.796458	0.757339	0.789586	0.755874	0.782972	0.72867	0.7658	0.80304	0.737121	0.78013	0.790341	0.770295	0.770809
4.5	0.781757	0.778721	0.759144	0.752882	0.747949	0.695616	0.721683	0.73305	0.762988	0.78199	0.75558	0.75981	0.789117	0.757406	0.742102	0.808884	0.674694	0.715688	0.720621	0.827751	0.763222	0.789495	0.740827	0.731475	0.734673	0.769976	0.781699	0.781749	0.655564	0.714312	0.769619	0.789496	0.762143	0.772289	0.787003	0.734418	0.797995	0.825317	0.749497	0.772587	0.70382	0.758855	0.749977	0.72615	0.786424	0.780847	0.762441	0.764203
4.75	0.789916	0.805959	0.755239	0.747071	0.811979	0.750361	0.746785	0.72175	0.717583	0.78829	0.765763	0.730781	0.810369	0.79778	0.73451	0.788951	0.770535	0.797865	0.715194	0.792926	0.803448	0.735918	0.743876	0.727336	0.734608	0.834693	0.829059	0.794498	0.824885	0.794217	0.78391	0.801662	0.803067	0.685557	0.826958	0.744708	0.778142	0.799814	0.750623	0.771135	0.769646	0.791382	0.752804	0.767292	0.76142	0.760204	0.757155	0.799877
5	0.778797	0.778484	0.761337	0.743019	0.795723	0.763293	0.774171	0.716624	0.730935	0.798695	0.749826	0.718828	0.798759	0.782857	0.732817	0.801365	0.77659	0.79733	0.709889	0.74746	0.781008	0.760949	0.740899	0.733089	0.712671	0.819666	0.801884	0.787453	0.841104	0.758364	0.78454	0.759281	0.82056	0.720503	0.805977	0.734296	0.766842	0.807285	0.760679	0.752959	0.746252	0.76647	0.766455	0.7707	0.799518	0.773823	0.769194	0.785414
5.25	0.758856	0.696648	0.753206	0.727662	0.764052	0.76435	0.759322	0.726565	0.762641	0.825138	0.760421	0.737464	0.775483	0.70362	0.735881	0.760641	0.782771	0.71745	0.701078	0.80055	0.734001	0.757733	0.736723	0.759845	0.685619	0.734766	0.797192	0.780949	0.810173	0.700097	0.78432	0.760687	0.833776	0.745308	0.785484	0.747216	0.75067	0.778094	0.796252	0.764799	0.770708	0.72719	0.778854	0.748108	0.840924	0.764464	0.766687	0.778168
5.5	0.765846	0.71505	0.772552	0.727407	0.744722	0.769253	0.754622	0.739104	0.806992	0.816791	0.768411	0.740067	0.748414	0.725237	0.71016	0.757243	0.791621	0.737102	0.703603	0.785305	0.768198	0.774214	0.721876	0.770492	0.689601	0.732499	0.840997	0.806277	0.759651	0.731589	0.781027	0.816941	0.82855	0.744564	0.765886	0.760765	0.735966	0.799029	0.818174	0.75473	0.752526	0.722336	0.756669	0.782501	0.819896	0.767982	0.759984	0.759142
5.75	0.826184	0.766035	0.808082	0.732325	0.777568	0.756342	0.747575	0.742014	0.787638	0.814767	0.753556	0.74066	0.835565	0.774697	0.722189	0.775831	0.811691	0.749688	0.690284	0.794647	0.759891	0.767271	0.73464	0.713735	0.784555	0.760656	0.84331	0.822026	0.751273	0.744154	0.76245	0.825346	0.827358	0.819303	0.742657	0.791483	0.762158	0.806458	0.815346	0.7497	0.771261	0.739841	0.785841	0.755627	0.819203	0.778197	0.766482	0.748789
6	0.773541	0.796887	0.75751	0.734786	0.718044	0.707161	0.774464	0.773709	0.766329	0.759259	0.768433	0.767914	0.828762	0.775986	0.705599	0.755387	0.728277	0.688844	0.716822	0.778564	0.736435	0.730171	0.739033	0.70996	0.816115	0.76756	0.826386	0.796523	0.711254	0.661474	0.734496	0.794382	0.861378	0.821445	0.74739	0.828302	0.733587	0.780705	0.796666	0.741367	0.773382	0.67035	0.783048	0.726999	0.77108	0.808748	0.76132	0.735538
6.25	0.783953	0.804894	0.74975	0.749079	0.693963	0.663143	0.74467	0.742399	0.625559	0.681302	0.750474	0.795572	0.788522	0.780708	0.714335	0.747397	0.697962	0.777786	0.719984	0.746614	0.571579	0.61883	0.769099	0.728099	0.774944	0.827043	0.81147	0.795385	0.683479	0.783946	0.745177	0.741376	0.706993	0.648619	0.769064	0.795455	0.744762	0.783366	0.780257	0.738975	0.750448	0.718975	0.744931	0.723516	0.777046	0.696464	0.765526	0.731966
6.5	0.761206	0.770893	0.770901	0.730798	0.749294	0.767618	0.73758	0.763062	0.769185	0.741647	0.725493	0.781606	0.749952	0.74868	0.717383	0.736169	0.761817	0.817033	0.752788	0.745608	0.725226	0.756048	0.782456	0.727625	0.737461	0.73287	0.788358	0.76559	0.739445	0.747541	0.7483	0.747133	0.78458	0.747589	0.751933	0.758407	0.7442	0.747112	0.76612	0.724889	0.773779	0.739486	0.747798	0.741586	0.821261	0.820811	0.759265	0.728942
6.75	0.666178	0.656148	0.779604	0.751761	0.766985	0.757054	0.757027	0.735393	0.707036	0.669237	0.739544	0.755113	0.528386	0.670413	0.712923	0.745936	0.775175	0.776086	0.720852	0.747788	0.75237	0.715394	0.802042	0.724175	0.592374	0.653308	0.786213	0.743261	0.752677	0.740006	0.814763	0.769353	0.742894	0.683808	0.750746	0.751948	0.669078	0.69234	0.795047	0.728367	0.77274	0.761061	0.754056	0.723226	0.747214	0.751567	0.823434	0.741927
7	0.795321	0.824778	0.753004	0.758031	0.707736	0.684057	0.785498	0.71771	0.792135	0.749715	0.759158	0.746809	0.840228	0.815616	0.715902	0.763418	0.665921	0.692138	0.715396	0.741345	0.84703	0.792924	0.789647	0.749421	0.750183	0.746178	0.777723	0.752722	0.645718	0.666128	0.770484	0.796627	0.787445	0.74385	0.749237	0.749699	0.745948	0.733965	0.826558	0.749831	0.711427	0.749085	0.752671	0.781792	0.777114	0.774445	0.794477	0.7599
7.25	0.827038	0.82556	0.775247	0.753028	0.782069	0.744794	0.781411	0.722495	0.779577	0.763245	0.781516	0.744802	0.788786	0.809721	0.723729	0.784642	0.773212	0.771223	0.699714	0.803248	0.855606	0.803778	0.799833	0.755253	0.743057	0.766281	0.757144	0.754358	0.754695	0.731415	0.747155	0.773835	0.781569	0.747377	0.806206	0.7486	0.754564	0.759712	0.83683	0.759172	0.771761	0.811706	0.772589	0.718957	0.777368	0.785011	0.757471	0.765422
7.5	0.832831	0.785165	0.781429	0.749722	0.772289	0.753004	0.748279	0.74449	0.754913	0.774901	0.77963	0.735854	0.70998	0.853665	0.716164	0.775126	0.781873	0.794615	0.722811	0.817211	0.782297	0.801229	0.831908	0.743327	0.73694	0.789238	0.75713	0.775877	0.754715	0.837038	0.743878	0.761105	0.753735	0.797437	0.841668	0.760965	0.743599	0.749764	0.775096	0.7681	0.735209	0.777011	0.782049	0.730009	0.787677	0.785787	0.742682	0.741833
7.75	0.808534	0.789451	0.761415	0.751193	0.764874	0.77442	0.729085	0.739359	0.770925	0.719624	0.774658	0.757446	0.746753	0.814392	0.725775	0.81305	0.799289	0.744194	0.714111	0.778589	0.77587	0.736141	0.812954	0.743884	0.758612	0.768439	0.754556	0.759399	0.837969	0.827559	0.812211	0.772902	0.728978	0.725602	0.818622	0.737212	0.769452	0.76493	0.777878	0.755227	0.748171	0.760326	0.815228	0.759965	0.750161	0.758271	0.731592	0.758191
8	0.800752	0.788547	0.770456	0.745029	0.81895	0.757643	0.731247	0.778132	0.76621	0.774683	0.809459	0.735683	0.764092	0.800184	0.734278	0.809043	0.778988	0.776002	0.721743	0.80056	0.792963	0.835515	0.802216	0.714781	0.759412	0.762827	0.767684	0.785617	0.831429	0.795633	0.79458	0.786603	0.780972	0.825428	0.779061	0.753034	0.781924	0.826432	0.789596	0.794636	0.758082	0.765319	0.799556	0.765206	0.818616	0.794301	0.743987	0.732698
8.25	0.746878	0.771508	0.799087	0.76039	0.816434	0.761207	0.759879	0.785861	0.800273	0.794134	0.822914	0.76164	0.799026	0.781572	0.728347	0.794243	0.761754	0.805733	0.723944	0.763586	0.831256	0.82118	0.788518	0.757758	0.746182	0.755758	0.764255	0.733463	0.836959	0.773583	0.766572	0.820383	0.794202	0.810735	0.763395	0.783452	0.768618	0.840285	0.789179	0.821934	0.729255	0.731363	0.790263	0.789895	0.805026	0.810365	0.794017	0.788232
8.5	0.657475	0.65927	0.754654	0.736751	0.770742	0.768279	0.781882	0.776184	0.807315	0.819044	0.808653	0.767641	0.682204	0.645407	0.734154	0.779715	0.783324	0.784177	0.732472	0.748741	0.829638	0.80322	0.783788	0.779918	0.635388	0.620509	0.759488	0.755354	0.80863	0.730477	0.789652	0.813574	0.812192	0.784192	0.75641	0.760652	0.713381	0.729092	0.756874	0.791712	0.735596	0.744231	0.766934	0.766205	0.788455	0.848104	0.753143	0.777016
8.75	0.781551	0.775842	0.737692	0.771763	0.75633	0.743005	0.772588	0.752175	0.83612	0.838542	0.837704	0.794473	0.817852	0.827769	0.72816	0.765144	0.745889	0.795733	0.683143	0.739138	0.838455	0.782688	0.753545	0.821443	0.740005	0.742063	0.79153	0.756184	0.796536	0.758761	0.794032	0.752021	0.872407	0.755726	0.735837	0.784079	0.808984	0.794421	0.741134	0.758816	0.729695	0.745486	0.777124	0.762023	0.772486	0.86688	0.805404	0.811012
9	0.800012	0.798501	0.752505	0.753382	0.722666	0.750091	0.7468	0.70297	0.749077	0.85133	0.794848	0.75479	0.78385	0.833706	0.746706	0.80784	0.782781	0.854189	0.700669	0.763397	0.799109	0.787937	0.754558	0.744918	0.75731	0.762778	0.841195	0.784155	0.78336	0.751046	0.782997	0.735429	0.813202	0.762373	0.73698	0.753318	0.784257	0.785199	0.757237	0.777389	0.740448	0.740818	0.763091	0.761029	0.750541	0.816289	0.781768	0.819136
9.25	0.780841	0.784682	0.748394	0.741283	0.779707	0.759573	0.725641	0.749172	0.771127	0.730758	0.77534	0.734222	0.756812	0.808494	0.735122	0.806828	0.836424	0.793354	0.692449	0.758381	0.754179	0.714378	0.737872	0.754982	0.745328	0.797099	0.837435	0.779385	0.798547	0.759831	0.81638	0.756773	0.729551	0.756402	0.783653	0.738426	0.760566	0.760642	0.781285	0.761016	0.798621	0.764936	0.809669	0.777428	0.689297	0.815694	0.824268	0.785743
9.5	0.787274	0.772178	0.763348	0.738472	0.817842	0.767814	0.750638	0.736204	0.750786	0.799423	0.770855	0.752245	0.767202	0.810002	0.739889	0.791665	0.853069	0.795561	0.76271	0.795173	0.756258	0.757522	0.713508	0.740631	0.723187	0.820209	0.791389	0.806791	0.7986	0.770288	0.826252	0.787071	0.737128	0.74768	0.815681	0.729232	0.772989	0.747857	0.753739	0.748027	0.776062	0.779409	0.807538	0.755493	0.757865	0.799166	0.776326	0.75363
9.75	0.711487	0.772864	0.764865	0.734646	0.838074	0.786532	0.772623	0.775574	0.768412	0.815282	0.778948	0.779281	0.656588	0.762638	0.736326	0.79126	0.826389	0.762093	0.739921	0.776612	0.761454	0.738754	0.779994	0.744525	0.778622	0.767918	0.762606	0.786424	0.812838	0.799462	0.79099	0.840121	0.737909	0.740822	0.806958	0.741096	0.788833	0.752382	0.76172	0.752449	0.738121	0.808527	0.787818	0.778558	0.756337	0.827696	0.73997	0.743834
10	0.744955	0.763289	0.759968	0.7182	0.813762	0.74826	0.745231	0.743415	0.785281	0.809883	0.776339	0.78903	0.736992	0.781553	0.736876	0.85629	0.801884	0.788674	0.731401	0.791876	0.790089	0.741349	0.742752	0.744989	0.752145	0.738954	0.74614	0.745078	0.812547	0.83161	0.786713	0.841171	0.75608	0.743682	0.80307	0.777595	0.807531	0.741714	0.783987	0.74759	0.742596	0.805892	0.773437	0.76174	0.773028	0.818217	0.754259	0.748003
10.25	0.746991	0.771107	0.720177	0.74703	0.78419	0.745801	0.791146	0.749374	0.700635	0.805278	0.813578	0.750067	0.788656	0.769992	0.739746	0.82608	0.777881	0.740077	0.724231	0.777817	0.701377	0.767073	0.742232	0.748031	0.730029	0.755695	0.739289	0.745306	0.735491	0.821785	0.818084	0.76212	0.695571	0.778965	0.819372	0.827681	0.737527	0.749271	0.826118	0.7756	0.732888	0.762166	0.77118	0.763646	0.761043	0.761655	0.806871	0.757938
10.5	0.773447	0.814211	0.747685	0.773845	0.765179	0.759855	0.800376	0.762705	0.770306	0.809259	0.835519	0.72593	0.844441	0.815336	0.736262	0.799944	0.790065	0.734763	0.716864	0.745172	0.769359	0.842453	0.736256	0.766385	0.727211	0.750358	0.750287	0.751821	0.788284	0.785552	0.795714	0.764907	0.777164	0.80329	0.82914	0.828342	0.734469	0.767714	0.822115	0.767013	0.764108	0.767721	0.734687	0.752131	0.797115	0.796414	0.808213	0.755552
10.75	0.804176	0.78952	0.722719	0.788817	0.738411	0.670224	0.736763	0.734538	0.798457	0.808485	0.795068	0.75951	0.829692	0.819234	0.742926	0.764933	0.670938	0.7388	0.734124	0.752653	0.8146	0.812434	0.743487	0.813559	0.731587	0.803957	0.813596	0.833514	0.767174	0.74126	0.750133	0.762922	0.883948	0.81573	0.823042	0.770191	0.743617	0.82223	0.790334	0.7975	0.690065	0.764884	0.720126	0.718372	0.798272	0.794634	0.811581	0.756454
11	0.739801	0.71865	0.751554	0.778889	0.75465	0.765219	0.739735	0.726525	0.81119	0.807963	0.756587	0.766833	0.712845	0.701465	0.745544	0.737384	0.750381	0.805405	0.740358	0.792356	0.847183	0.773476	0.771928	0.814257	0.695902	0.691507	0.827252	0.840128	0.827277	0.775507	0.741995	0.772307	0.850213	0.813439	0.807457	0.774768	0.705973	0.782636	0.798489	0.771844	0.804019	0.76227	0.712591	0.729822	0.834782	0.782687	0.807439	0.751925
11.25	0.83457	0.808443	0.754774	0.74751	0.762228	0.755894	0.753515	0.755223	0.827065	0.74765	0.729093	0.789388	0.837762	0.815162	0.724736	0.766078	0.806426	0.802206	0.721056	0.823592	0.845894	0.717784	0.764407	0.770731	0.731179	0.74907	0.798819	0.800905	0.849646	0.761642	0.754266	0.752667	0.805174	0.748848	0.804274	0.7842	0.727404	0.810396	0.787892	0.76548	0.805121	0.800732	0.732839	0.748057	0.821074	0.78434	0.779106	0.799967
11.5	0.833801	0.75534	0.752535	0.747645	0.767449	0.765808	0.74646	0.736302	0.797952	0.784536	0.747539	0.815496	0.768902	0.834254	0.732406	0.753745	0.811117	0.79504	0.73135	0.788314	0.804027	0.781853	0.729175	0.765373	0.745232	0.747898	0.789927	0.772916	0.819353	0.755738	0.79286	0.750211	0.828649	0.738928	0.781801	0.785761	0.776456	0.844614	0.781979	0.761673	0.770639	0.829897	0.747833	0.734515	0.786012	0.7737	0.743812	0.826603
11.75	0.765228	0.749845	0.742532	0.762774	0.842345	0.76843	0.7586	0.758062	0.820338	0.811913	0.745282	0.769321	0.673906	0.775976	0.730627	0.778499	0.828032	0.839144	0.746379	0.849894	0.798263	0.811838	0.745569	0.783557	0.767196	0.67101	0.77863	0.762955	0.803031	0.761518	0.8057	0.766009	0.844925	0.763804	0.782386	0.784921	0.75572	0.739544	0.787669	0.752488	0.784775	0.821804	0.810886	0.745357	0.769165	0.787139	0.744891	0.807177
12	0.792428	0.782439	0.755174	0.759511	0.823798	0.773603	0.785691	0.762366	0.836212	0.841975	0.757366	0.76757	0.753738	0.789609	0.726377	0.838474	0.771557	0.861184	0.734111	0.778688	0.775071	0.833496	0.738409	0.773832	0.844061	0.743364	0.819987	0.736569	0.763427	0.756172	0.803761	0.814341	0.819167	0.752024	0.788167	0.767664	0.759975	0.778299	0.790457	0.747881	0.79291	0.801075	0.783065	0.742815	0.752442	0.791265	0.728272	0.797376
12.25	0.669393	0.74824	0.737234	0.760563	0.750947	0.75361	0.81479	0.726059	0.828456	0.821484	0.812336	0.768329	0.776661	0.757167	0.732181	0.812127	0.763157	0.815425	0.753269	0.751466	0.821954	0.812401	0.778123	0.760583	0.830005	0.705328	0.827906	0.747139	0.771104	0.809498	0.777039	0.818757	0.81143	0.753634	0.768492	0.762982	0.748265	0.712829	0.797379	0.763221	0.7496	0.779266	0.763622	0.765833	0.766477	0.824127	0.733353	0.793002
12.5	0.752402	0.786216	0.785036	0.753566	0.757807	0.751104	0.777149	0.716835	0.821475	0.845406	0.817589	0.826742	0.810875	0.791016	0.728649	0.792564	0.79861	0.816641	0.737558	0.775436	0.823258	0.832797	0.811752	0.770245	0.864883	0.773716	0.800941	0.752929	0.784332	0.832611	0.782624	0.784077	0.81767	0.796975	0.769295	0.811477	0.731917	0.782539	0.803851	0.784038	0.758951	0.766856	0.796767	0.795106	0.776065	0.848839	0.750704	0.791182
12.75	0.722916	0.743234	0.792832	0.794522	0.761056	0.753616	0.761031	0.742106	0.828284	0.816758	0.809685	0.78311	0.721764	0.790812	0.727898	0.780028	0.764776	0.792219	0.745233	0.827277	0.781565	0.854477	0.743926	0.802725	0.818142	0.665937	0.802437	0.747618	0.813577	0.792692	0.820374	0.78963	0.803184	0.834967	0.805216	0.842717	0.721078	0.747804	0.78873	0.7703	0.770329	0.745027	0.793725	0.794861	0.776741	0.843971	0.83434	0.796117
13	0.588165	0.705348	0.750157	0.783491	0.773898	0.754424	0.771214	0.787418	0.828497	0.783377	0.759756	0.777783	0.543086	0.685468	0.723312	0.839137	0.754812	0.824392	0.713372	0.804799	0.799139	0.817818	0.755527	0.746204	0.6568	0.611407	0.803832	0.762029	0.876393	0.745554	0.785386	0.78502	0.831161	0.855142	0.779492	0.781297	0.650858	0.713018	0.748593	0.75749	0.806941	0.729516	0.736403	0.749174	0.812053	0.859529	0.78153	0.802082
13.25	0.749304	0.79377	0.753657	0.779768	0.685091	0.737674	0.802059	0.788753	0.758874	0.788046	0.756876	0.768699	0.768531	0.786698	0.726411	0.828631	0.760401	0.793212	0.7412	0.763297	0.820332	0.759092	0.771057	0.736038	0.730944	0.708726	0.792732	0.8317	0.882574	0.744587	0.728385	0.77651	0.797367	0.821366	0.793664	0.776966	0.747481	0.821589	0.725	0.756244	0.785579	0.751544	0.726994	0.738546	0.827076	0.83403	0.777645	0.837088
13.5	0.7583	0.80843	0.755866	0.773333	0.771463	0.779468	0.820458	0.749775	0.776865	0.796167	0.764734	0.774143	0.831886	0.807235	0.725368	0.791772	0.832544	0.810634	0.738301	0.79149	0.831109	0.764954	0.774463	0.776246	0.761678	0.74145	0.765532	0.843363	0.879695	0.768737	0.734177	0.78841	0.808217	0.836039	0.738968	0.775118	0.751652	0.752454	0.717364	0.718991	0.819264	0.767028	0.729298	0.751742	0.803669	0.845817	0.758764	0.805543
13.75	0.757744	0.774258	0.783911	0.773292	0.800003	0.741595	0.756913	0.774559	0.7918	0.806845	0.804977	0.78642	0.785139	0.810557	0.726841	0.737624	0.830935	0.767011	0.726436	0.800964	0.79539	0.798364	0.756437	0.81477	0.768315	0.74851	0.778093	0.826623	0.843006	0.754203	0.747068	0.769353	0.768171	0.844048	0.736923	0.824858	0.734664	0.76087	0.728415	0.731396	0.79402	0.765578	0.773636	0.756988	0.781731	0.779022	0.760635	0.779306
14	0.753556	0.728293	0.73482	0.791293	0.824689	0.757023	0.744588	0.756589	0.762217	0.792835	0.757172	0.783372	0.783814	0.783135	0.724133	0.754679	0.810539	0.773038	0.746152	0.776045	0.751373	0.816064	0.730782	0.819726	0.713254	0.755048	0.764272	0.799776	0.824553	0.834509	0.74832	0.753332	0.729177	0.811291	0.725524	0.866067	0.726571	0.740415	0.750072	0.728731	0.755234	0.773532	0.772236	0.757424	0.788434	0.769438	0.719836	0.748306
14.25	0.713335	0.669504	0.736642	0.776977	0.802246	0.759284	0.769885	0.763233	0.77197	0.783906	0.739909	0.751927	0.695368	0.721583	0.724849	0.766852	0.751718	0.798913	0.723791	0.781968	0.765127	0.76596	0.719893	0.814927	0.695989	0.743252	0.810818	0.811194	0.800666	0.749229	0.742936	0.748118	0.728369	0.793127	0.752043	0.765592	0.712733	0.752842	0.803795	0.724981	0.732725	0.715973	0.766481	0.741411	0.801436	0.789116	0.727999	0.750479
14.5	0.747838	0.753341	0.766416	0.813701	0.773177	0.792047	0.806122	0.800188	0.686964	0.794559	0.765882	0.73671	0.747289	0.863712	0.732251	0.81314	0.720029	0.768407	0.724153	0.79202	0.769762	0.704263	0.72789	0.842624	0.747104	0.806379	0.83957	0.791442	0.795549	0.769202	0.763316	0.756832	0.67036	0.701812	0.753382	0.767339	0.761893	0.832126	0.781044	0.720851	0.742613	0.734259	0.788013	0.737297	0.750771	0.686194	0.740452	0.752295
14.75	0.743752	0.762016	0.795101	0.785367	0.759233	0.75754	0.763245	0.735915	0.839456	0.839774	0.786872	0.756133	0.764334	0.839993	0.707947	0.837677	0.739044	0.717112	0.747388	0.7536	0.795976	0.828288	0.748614	0.814044	0.757808	0.788382	0.79494	0.795872	0.801926	0.722631	0.802505	0.778089	0.729863	0.823094	0.765872	0.770962	0.779136	0.83687	0.756074	0.751311	0.768559	0.738698	0.78702	0.775421	0.796272	0.786604	0.769793	0.775597
15	0.778194	0.728364	0.746175	0.731	0.758746	0.778394	0.760335	0.74677	0.853589	0.826038	0.791248	0.805025	0.796482	0.788981	0.736661	0.773847	0.821295	0.763417	0.733139	0.728742	0.765105	0.814312	0.799465	0.846617	0.790662	0.799456	0.764296	0.779554	0.787902	0.800056	0.824204	0.794697	0.752936	0.832695	0.728091	0.803593	0.743061	0.793869	0.738703	0.775276	0.798924	0.743788	0.777859	0.803287	0.826192	0.772516	0.759707	0.741491
15.25	0.823516	0.759033	0.787884	0.746316	0.797467	0.815284	0.791938	0.792555	0.795341	0.853595	0.764372	0.867168	0.75932	0.789351	0.726946	0.759739	0.840599	0.847745	0.758121	0.733429	0.797575	0.871051	0.769409	0.939227	0.863947	0.810541	0.763449	0.814712	0.829414	0.852763	0.80399	0.841127	0.805918	1.06038	0.713331	0.803593	0.733807	0.769373	0.724942	0.771016	0.778449	0.75764	0.769991	0.800801	0.784377	0.772516	0.717973	0.741491
15.5	0.82879	0.787494	0.824637	0.770336	0.806059	0.81391	0.784668	0.769788	0.796105	0.812213	0.773259	0.77031	0.828295	0.778465	0.752393	0.797021	0.819512	0.844932	0.746347	0.776069	0.756818	0.797599	0.766622	0.791262	0.83145	0.840044	0.813095	0.820936	0.846252	0.867446	0.782972	0.806795	0.784113	0.807929	0.793025	0.790847	0.766625	0.78804	0.763067	0.7797	0.802271	0.793381	0.751191	0.793212	0.771073	0.808806	0.777104	0.779039
15.75	0.786147	0.771068	0.753424	0.726411	0.791696	0.773535	0.76657	0.794156	0.849766	0.800562	0.732214	0.774968	0.816402	0.740496	0.716768	0.762294	0.757284	0.783804	0.725742	0.758449	0.764689	0.80442	0.772955	0.763996	0.787684	0.842562	0.760164	0.814883	0.891789	0.856098	0.768883	0.788729	0.752893	0.758923	0.77488	0.773127	0.804929	0.78869	0.739255	0.758059	0.805341	0.796403	0.768768	0.798857	0.760966	0.803059	0.746905	0.748681
16	0.750372	0.74211	0.745321	0.74283	0.745477	0.75746	0.758815	0.758262	0.805153	0.769089	0.747989	0.764887	0.757373	0.775382	0.724611	0.726376	0.769159	0.763866	0.726496	0.711501	0.738091	0.811184	0.759743	0.756133	0.766614	0.811591	0.739981	0.822831	0.852227	0.795112	0.754741	0.757615	0.7472	0.74835	0.764202	0.803889	0.805598	0.744975	0.737091	0.735152	0.788901	0.797385	0.772417	0.791526	0.757062	0.778489	0.751345	0.784128
16.25	0.738279	0.742644	0.751867	0.735941	0.734294	0.698206	0.808547	0.761823	0.825683	0.772988	0.760949	0.753965	0.78821	0.79553	0.732081	0.740877	0.723994	0.73729	0.720175	0.746792	0.752766	0.773019	0.763176	0.757047	0.748442	0.793127	0.784859	0.75656	0.760073	0.73246	0.758805	0.768369	0.759578	0.747748	0.771687	0.829332	0.752321	0.752419	0.780877	0.734826	0.704564	0.757633	0.798086	0.784611	0.770689	0.798854	0.745743	0.802501
16.5	0.753062	0.75195	0.731087	0.729474	0.702638	0.745272	0.752002	0.784921	0.850628	0.754404	0.78846	0.748193	0.779185	0.811333	0.74265	0.758487	0.72036	0.810666	0.742378	0.747501	0.783591	0.76503	0.744561	0.740387	0.7701	0.785203	0.788722	0.739147	0.811696	0.715197	0.764926	0.760124	0.778143	0.753618	0.743785	0.80726	0.777374	0.756776	0.756821	0.737559	0.778085	0.694505	0.800881	0.792816	0.776918	0.788031	0.743483	0.764731
16.75	0.740228	0.795232	0.758342	0.737388	0.747526	0.763195	0.764738	0.816281	0.818408	0.783243	0.773113	0.770003	0.739639	0.83846	0.721343	0.748099	0.747157	0.815355	0.761838	0.753011	0.787784	0.784456	0.747337	0.757605	0.74747	0.785491	0.779435	0.746817	0.78926	0.766445	0.767744	0.785339	0.746993	0.755889	0.758216	0.783508	0.770556	0.778481	0.748511	0.735686	0.76852	0.769761	0.765146	0.808327	0.801761	0.773077	0.756827	0.789368
17	0.747727	0.805519	0.740506	0.75937	0.713916	0.67931	0.754409	0.767171	0.850878	0.838806	0.770256	0.764064	0.764056	0.804176	0.724771	0.766093	0.731485	0.706142	0.776738	0.794785	0.820967	0.799941	0.7484	0.742474	0.774902	0.780575	0.766798	0.764692	0.76676	0.712092	0.763681	0.85946	0.74694	0.757719	0.751934	0.806835	0.770413	0.759658	0.768172	0.733019	0.735944	0.749733	0.739507	0.76516	0.744934	0.804765	0.756205	0.746012
17.25	0.80604	0.76566	0.746836	0.752757	0.769718	0.750392	0.778537	0.826728	0.701205	0.677592	0.735157	0.780342	0.760476	0.777801	0.726698	0.793396	0.809313	0.831883	0.751055	0.791931	0.694607	0.726878	0.756244	0.769992	0.740643	0.815848	0.754521	0.770576	0.850563	0.750234	0.7845	0.843166	0.660954	0.764517	0.756262	0.819888	0.755779	0.750247	0.757906	0.721986	0.762064	0.765985	0.77081	0.743268	0.69544	0.765664	0.752436	0.761854
17.5	0.825075	0.751146	0.750812	0.727342	0.797011	0.771391	0.797425	0.778204	0.7916	0.695029	0.781275	0.768288	0.789225	0.781355	0.72072	0.784486	0.789872	0.785886	0.738673	0.815355	0.695855	0.713156	0.743769	0.778906	0.73694	0.773824	0.745133	0.777762	0.798073	0.827218	0.749209	0.821777	0.694587	0.748125	0.745108	0.868315	0.731819	0.733566	0.761389	0.699155	0.754331	0.797699	0.7628	0.754833	0.710443	0.775235	0.748627	0.782218
17.75	0.766905	0.780081	0.815295	0.765654	0.771084	0.764238	0.77107	0.748054	0.796484	0.792424	0.789384	0.759483	0.81182	0.8255	0.72693	0.819731	0.80234	0.78049	0.750518	0.789068	0.756348	0.772883	0.738556	0.755864	0.740426	0.763322	0.770486	0.751704	0.808087	0.785475	0.755802	0.773637	0.753679	0.77025	0.75984	0.791216	0.768271	0.746807	0.773087	0.758654	0.760721	0.770692	0.723631	0.774834	0.77007	0.786546	0.774066	0.783074
18	0.808378	0.79769	0.803265	0.758394	0.809428	0.792487	0.820004	0.758062	0.817046	0.772817	0.790383	0.753583	0.812392	0.829074	0.732701	0.771278	0.808526	0.832837	0.766525	0.800255	0.737245	0.830339	0.73191	0.765614	0.773699	0.831476	0.839578	0.805412	0.827895	0.812749	0.79806	0.781264	0.805191	0.801597	0.776589	0.811742	0.774596	0.782861	0.762614	0.790529	0.765889	0.812142	0.724203	0.809117	0.777378	0.775003	0.77588	0.750149
18.25	0.78879	0.79937	0.779156	0.781111	0.726513	0.70536	0.75911	0.798281	0.800508	0.747893	0.750633	0.753205	0.798648	0.872034	0.725034	0.797187	0.718341	0.738438	0.743288	0.799211	0.764943	0.793033	0.769556	0.783022	0.834705	0.812981	0.831899	0.838372	0.730716	0.723884	0.829915	0.810964	0.738159	0.781202	0.790023	0.808035	0.768479	0.798255	0.770329	0.785872	0.705783	0.758859	0.721268	0.816199	0.746232	0.740901	0.745168	0.744319
18.5	0.763181	0.798021	0.756232	0.797749	0.797957	0.768893	0.804483	0.820085	0.760921	0.800693	0.751196	0.739425	0.815019	0.824672	0.714641	0.784043	0.821344	0.779662	0.742316	0.781503	0.761391	0.829477	0.767086	0.769615	0.803893	0.812246	0.781647	0.794886	0.799894	0.805992	0.821891	0.830978	0.809275	0.805087	0.86403	0.812227	0.747043	0.778984	0.745255	0.756739	0.794082	0.815147	0.72688	0.79886	0.770221	0.788443	0.748659	0.753808
18.75	0.76668	0.783338	0.742398	0.755161	0.827469	0.765471	0.818795	0.800591	0.805179	0.795843	0.780881	0.761768	0.789754	0.799426	0.714507	0.793355	0.765567	0.783795	0.74315	0.767145	0.77376	0.804403	0.757256	0.740785	0.846405	0.779231	0.76581	0.752842	0.747471	0.798908	0.824867	0.820706	0.843814	0.800645	0.857647	0.782414	0.787388	0.787044	0.712363	0.763692	0.794576	0.801914	0.725295	0.802132	0.774625	0.800216	0.757657	0.77112
19	0.75643	0.771419	0.740011	0.747152	0.819733	0.766166	0.806387	0.77843	0.850086	0.809678	0.777174	0.738663	0.730664	0.776648	0.724594	0.767477	0.772014	0.7978	0.760888	0.785538	0.724163	0.776123	0.759725	0.760266	0.814738	0.740381	0.733886	0.767415	0.786219	0.76292	0.772639	0.771554	0.848899	0.774427	0.820825	0.77027	0.779325	0.787268	0.710837	0.770559	0.77624	0.82161	0.763782	0.798203	0.748242	0.783001	0.766675	0.760003
19.25	0.761587	0.775544	0.749673	0.777839	0.787489	0.784358	0.779774	0.777563	0.796765	0.790673	0.740642	0.747864	0.776929	0.776853	0.720988	0.8134	0.732835	0.80945	0.748089	0.805359	0.798682	0.778864	0.734609	0.772694	0.768885	0.819351	0.768317	0.817184	0.830747	0.791689	0.784808	0.790128	0.794967	0.784889	0.792949	0.794538	0.770656	0.811448	0.724752	0.775934	0.774708	0.795937	0.795353	0.811479	0.743225	0.790713	0.795477	0.749984
19.5	0.77966	0.76601	0.769604	0.782572	0.77708	0.797594	0.800593	0.764587	0.82231	0.823607	0.763323	0.769094	0.771429	0.758889	0.71737	0.796733	0.767141	0.841722	0.76325	0.789772	0.789888	0.806895	0.745561	0.764491	0.727358	0.830355	0.735533	0.829455	0.810611	0.816382	0.77986	0.838432	0.809681	0.807419	0.789412	0.809014	0.743745	0.802661	0.706957	0.7749	0.749973	0.782548	0.760853	0.809879	0.734794	0.806408	0.751273	0.757864
19.75	0.767115	0.803638	0.762318	0.756844	0.793505	0.779224	0.77446	0.745934	0.807544	0.820164	0.76405	0.756033	0.785842	0.786029	0.731046	0.799122	0.776945	0.811219	0.781795	0.782938	0.769065	0.782038	0.749714	0.740241	0.732954	0.825243	0.79483	0.781865	0.857243	0.808439	0.801375	0.828771	0.785216	0.84137	0.861772	0.781147	0.741676	0.772034	0.71856	0.800433	0.736478	0.804617	0.766128	0.80032	0.767893	0.793969	0.741787	0.752932
20	0.742971	0.798162	0.756947	0.75431	0.760139	0.759467	0.757369	0.761437	0.735392	0.730873	0.760308	0.760427	0.755052	0.815534	0.728756	0.784783	0.781071	0.777619	0.742191	0.69853	0.76938	0.710812	0.758844	0.731228	0.762594	0.787659	0.824584	0.770648	0.806732	0.794426	0.803882	0.762336	0.707241	0.754936	0.878678	0.837616	0.762257	0.816271	0.762324	0.795106	0.772812	0.850166	0.790873	0.786866	0.75171	0.717828	0.739414	0.750733
20.25	0.774033	0.762046	0.766504	0.756894	0.786615	0.737153	0.826649	0.750462	0.800114	0.785546	0.749002	0.748735	0.768328	0.802378	0.728282	0.759399	0.773599	0.747304	0.73887	0.775516	0.777303	0.790751	0.760682	0.766716	0.810393	0.789242	0.812227	0.813191	0.742063	0.785158	0.833185	0.782362	0.816465	0.816302	0.868061	0.837607	0.762601	0.784086	0.765422	0.789354	0.771989	0.8307	0.803437	0.769201	0.7731	0.807805	0.740732	0.765236
20.5	0.808657	0.794917	0.752137	0.752532	0.855477	0.785506	0.825232	0.774892	0.802399	0.795038	0.763979	0.743954	0.810268	0.812483	0.721965	0.785445	0.774386	0.787934	0.735136	0.801364	0.806298	0.747432	0.748265	0.770441	0.835697	0.840669	0.841825	0.813842	0.799845	0.865776	0.799202	0.817809	0.810997	0.778318	0.860625	0.790904	0.775518	0.796352	0.784192	0.759843	0.763237	0.813478	0.80159	0.78421	0.784948	0.790818	0.77512	0.744484
20.75	0.765406	0.772055	0.746595	0.767172	0.837655	0.799153	0.803443	0.784136	0.644523	0.796041	0.756281	0.748986	0.793887	0.80972	0.728133	0.782615	0.739338	0.814244	0.765886	0.800408	0.645405	0.71479	0.774459	0.750751	0.789555	0.856839	0.836203	0.79264	0.820743	0.852972	0.740358	0.820713	0.744682	0.7254	0.800159	0.812723	0.771182	0.800793	0.735003	0.783408	0.791464	0.793677	0.769939	0.802377	0.736279	0.695639	0.782631	0.741592
21	0.780959	0.800043	0.741824	0.762454	0.824573	0.788575	0.783931	0.770756	0.737973	0.818838	0.752592	0.744395	0.770602	0.780918	0.716983	0.763659	0.762992	0.773769	0.766984	0.7875	0.756273	0.810525	0.760584	0.785059	0.740058	0.850773	0.84286	0.779513	0.81501	0.83089	0.742015	0.79001	0.750824	0.801214	0.802046	0.825402	0.749664	0.799763	0.717985	0.791649	0.776188	0.791802	0.765328	0.796908	0.728122	0.838664	0.755035	0.762945
21.25	0.758448	0.776967	0.727307	0.749376	0.755244	0.775029	0.814656	0.784686	0.809012	0.790298	0.751743	0.733809	0.717923	0.786107	0.708788	0.764107	0.784678	0.787284	0.748726	0.773192	0.77339	0.768345	0.727777	0.770291	0.717436	0.842531	0.824342	0.799592	0.792448	0.790754	0.772245	0.743823	0.780935	0.782468	0.850374	0.795384	0.725085	0.828532	0.722267	0.797523	0.727912	0.774834	0.759457	0.81801	0.766926	0.824779	0.74183	0.780496
21.5	0.745469	0.717064	0.724493	0.770165	0.644276	0.691512	0.795318	0.801066	0.799696	0.815786	0.751362	0.738967	0.664644	0.693262	0.732904	0.793747	0.768627	0.68335	0.726594	0.763894	0.794973	0.746293	0.711058	0.766695	0.694014	0.784344	0.782421	0.748099	0.678971	0.70046	0.813905	0.745097	0.766496	0.830253	0.867813	0.800126	0.669531	0.75762	0.725024	0.779232	0.692079	0.745587	0.744522	0.794299	0.798459	0.794025	0.725732	0.819579
21.75	0.757641	0.776301	0.784901	0.819606	0.681118	0.658744	0.777507	0.766524	0.779643	0.780692	0.767092	0.75246	0.735369	0.788466	0.716962	0.76888	0.759774	0.684341	0.752024	0.798169	0.819669	0.793549	0.694903	0.770617	0.697512	0.793462	0.801448	0.742682	0.672232	0.726907	0.792935	0.763135	0.769771	0.857808	0.850278	0.790849	0.743453	0.767942	0.702547	0.788434	0.733331	0.744978	0.751017	0.819319	0.782652	0.793203	0.733172	0.785075
22	0.804407	0.783808	0.793386	0.788796	0.768628	0.76606	0.77452	0.756878	0.811446	0.801874	0.761557	0.753171	0.793916	0.810414	0.716928	0.796655	0.787779	0.789372	0.759488	0.769008	0.798108	0.81868	0.729876	0.766732	0.786036	0.808044	0.812434	0.787959	0.737763	0.796036	0.830003	0.809309	0.76204	0.868507	0.836133	0.780606	0.782547	0.745113	0.729212	0.777064	0.79311	0.820705	0.761903	0.807632	0.740707	0.786094	0.779181	0.753573
22.25	0.792831	0.80574	0.770755	0.767832	0.823216	0.76787	0.820741	0.755338	0.795542	0.74079	0.761065	0.760293	0.783205	0.769689	0.713392	0.811471	0.760753	0.771614	0.769453	0.741015	0.786635	0.768681	0.719084	0.770506	0.838444	0.806761	0.820757	0.775156	0.760329	0.752495	0.833654	0.831031	0.662493	0.818217	0.863361	0.780676	0.756494	0.761665	0.733443	0.754819	0.784958	0.820654	0.745232	0.810792	0.729287	0.786251	0.790153	0.798952
22.5	0.761399	0.768064	0.74853	0.767985	0.843824	0.812852	0.836015	0.770797	0.794255	0.83593	0.751937	0.762896	0.767896	0.800027	0.712615	0.825926	0.802447	0.813435	0.764932	0.761161	0.81818	0.776919	0.738641	0.806087	0.860622	0.809241	0.823038	0.796808	0.759693	0.771265	0.805131	0.826198	0.743799	0.823382	0.820302	0.77128	0.768061	0.766366	0.749836	0.762029	0.786596	0.823211	0.745637	0.786948	0.759354	0.801275	0.758821	0.793131
22.75	0.715099	0.731764	0.732955	0.763174	0.834971	0.804013	0.809424	0.745701	0.776897	0.809301	0.720676	0.763403	0.776136	0.739513	0.724613	0.788707	0.828567	0.822516	0.753336	0.766817	0.792055	0.817809	0.74178	0.767237	0.828724	0.676951	0.802273	0.776074	0.751823	0.786231	0.776722	0.817522	0.751538	0.789506	0.830043	0.755448	0.784341	0.737149	0.747296	0.796498	0.813769	0.84802	0.786854	0.770298	0.763566	0.806479	0.784875	0.759365
23	0.688563	0.778857	0.709143	0.779307	0.807784	0.777527	0.812612	0.728801	0.726263	0.808101	0.756999	0.753534	0.721676	0.795603	0.71726	0.792419	0.705052	0.784302	0.738368	0.832388	0.721524	0.738155	0.755141	0.767822	0.718363	0.71879	0.799417	0.786584	0.72836	0.878617	0.741119	0.762834	0.788379	0.756296	0.843751	0.792922	0.751965	0.76807	0.786149	0.788773	0.789285	0.796052	0.724832	0.730872	0.749542	0.758106	0.810435	0.773801
23.25	0.785375	0.791524	0.730591	0.789659	0.811762	0.771895	0.788786	0.739342	0.783376	0.785979	0.78833	0.749395	0.740884	0.78738	0.727324	0.78023	0.811038	0.75317	0.736992	0.792307	0.789003	0.793434	0.729014	0.803754	0.777991	0.757432	0.778992	0.739423	0.85541	0.858129	0.796945	0.741112	0.833884	0.832024	0.853483	0.767047	0.757708	0.772583	0.758008	0.775732	0.806031	0.768006	0.726877	0.739333	0.80053	0.793195	0.797523	0.77801
23.5	0.748937	0.727775	0.774969	0.762147	0.865745	0.776348	0.777476	0.798265	0.797546	0.790933	0.750388	0.749034	0.725665	0.762104	0.706045	0.72913	0.813574	0.795152	0.74667	0.786066	0.780086	0.825102	0.698995	0.774928	0.783988	0.689672	0.763645	0.781939	0.84308	0.828683	0.817576	0.739264	0.819691	0.834817	0.835732	0.742021	0.741436	0.738859	0.756166	0.750999	0.810233	0.780848	0.734234	0.769039	0.76625	0.818711	0.767011	0.746647
23.75	0.783386	0.785992	0.812678	0.760449	0.753492	0.683812	0.795392	0.773531	0.722196	0.698499	0.746549	0.754628	0.783043	0.761807	0.721263	0.764481	0.699872	0.703045	0.774214	0.757168	0.704641	0.684606	0.750546	0.755618	0.751722	0.821367	0.740196	0.806866	0.712391	0.64314	0.783102	0.739226	0.680649	0.695453	0.816953	0.778181	0.772361	0.813575	0.746693	0.758686	0.759005	0.694423	0.731178	0.781977	0.684959	0.712426	0.76189	0.729602
24	0.81683	0.74454	0.78215	0.73744	0.78882	0.78862	0.75334	0.7512	0.811928	0.80774	0.734469	0.753629	0.79227	0.78233	0.71246	0.79991	0.76697	0.78316	0.74464	0.73292	0.824373	0.779136	0.753328	0.772387	0.74754	0.79874	0.74621	0.81117	0.80584	0.76082	0.78106	0.77984	0.767308	0.799925	0.803296	0.782989	0.79089	0.76076	0.7585	0.80349	0.77648	0.75548	0.73863	0.77823	0.786608	0.780938	0.756346	0.749426
																									3080.01
Fig 5 G Right																									2854.25
	FF-Sham												FF-Surgery												Agrp-Lgr4-/--Sham												Agrp-Lgr4-/--Surgery
Dark time	0.768867	0.782823	0.761983	0.757451	0.77738	0.750885	0.773864	0.759041	0.772454	0.786989	0.757097	0.752606	0.768819	0.783794	0.726966	0.784913	0.771593	0.768937	0.734334	0.780159	0.76817	0.767785	0.750015	0.756105	0.764888	0.791324	0.795428	0.788641	0.765259	0.777705	0.790642	0.779521	0.775393	0.782405	0.810262	0.784378	0.761083	0.78387	0.749636	0.775076	0.76384	0.776691	0.75421	0.773492	0.771598	0.776676	0.768134	0.772827
Light time	0.764295	0.766328	0.760762	0.756638	0.771138	0.754829	0.76831	0.758206	0.788392	0.786828	0.775821	0.769249	0.761641	0.788309	0.728954	0.783101	0.777075	0.788053	0.732858	0.774825	0.779699	0.782626	0.762016	0.77239	0.75253	0.759282	0.78466	0.779134	0.801983	0.776256	0.777131	0.782733	0.773099	0.779491	0.773541	0.785109	0.752526	0.768813	0.772299	0.755329	0.763424	0.766421	0.76703	0.762829	0.77703	0.793961	0.765398	0.771796
																									3168.1
Fig 5 H Left																									2885.92
	FF-Sham												FF-Surgery												Agrp-Lgr4-/--Sham												Agrp-Lgr4-/--Surgery
0	310.074	167.404	2123.78	8705.5	1707	0	6155.33	0	7146.67	2689.27	10126.4	15.0146	1417.44	999.954	3466.24	77.4994	2984.3	765.472	375.916	0	364.99	455.2	5666.96	0	191.406	36.1176	19.989	0	124.939	6644.84	1519.29	664.23	4568.79	0	2886.54	71.167	7256.74	0	1366.78	335.671	2410.72	0	54.9927	3421.4	329.987	0	0	4955.08
0.25	10.3149	619.385	7852.84	3490.48	4810.06	137.085	105.743	0	4608.28	8269.99	5783.97	540.222	3026.09	668.06	4583.21	0	1914.55	79.3457	20.0043	0	0	328.796	153.595	142.548	2822.62	426.514	515.976	96.9238	325.226	7749.11	0	5326.05	3478.39	9.94873	70.4346	0	5568.49	1956.36	2271.38	1985.87	428.558	5319.31	0	5404.53	0	0	449.371	0
0.5	125.687	988.281	7486.48	3057.31	0	416.748	31.1584	338.318	2410.77	4879.43	7920.2	967.987	3761.19	168.381	6383.25	0	307.922	792.084	9.99451	82.5043	0	667.206	0	0	3019.16	1794.6	4802.8	42.8925	485.382	7339.51	0	7312.99	1744.38	107.544	0	12.5122	2945.58	2183.9	2711.76	68.985	105.743	6819.46	3275.7	3021.59	0	0	2687.8	1009.92
0.75	486.145	138.184	6431.37	0	6926.02	655.792	127.747	611.115	165.527	5537.08	632.996	0	2547.87	2549.42	3199.75	3709.81	193.146	201.263	64.3616	0	226.807	88.562	19.989	3999.72	1541.83	6834.11	3809.43	52.4902	10.0098	751.678	159.332	610.458	4856.44	307.495	595.337	651.184	4797.81	0	1175.03	10.0021	5384.83	2404.3	3011.26	55.6183	0	3270.51	1952.97	0
1	0	1100.8	3780.36	6459.78	6492.92	1861.08	0	1258.51	0	9016.2	17.7002	187.164	1216.51	33.1116	5626.86	1681.47	258.804	507.66	4891.13	0	3437.68	242.889	140.869	5560.52	521.736	6598.34	984.009	0	0	0	448.074	1979.71	0	4272.28	134.46	40.5273	5420.83	3383.42	1079.41	151.085	9847.11	8485.78	50.6287	6585.8	27.4963	3767.39	0	12.7563
1.25	0	3139.19	8959.59	3913.12	913.696	0	3712.04	1903.47	0	7376.59	0	83.9844	87.5015	41.7938	3794.01	600.967	1426.83	2014.37	4010.99	0	3064.09	0	9.97925	142.578	25.0015	6461.46	27.4963	45.9595	62.5	15.0146	0	82.2144	0	10275.5	1330.38	28.5645	2467.55	7456.98	1347.86	1598.72	879.059	12641.9	618.591	843.674	0	9607.97	0	0
1.5	247.345	3571.34	4273.65	3743.71	2509.89	0	8629.94	22.7966	0	4124.73	26.6419	2285.58	195	0	4520.23	87.5015	122.33	20.5994	370.697	0	0	444.488	0	0	0	8320.66	1101.5	265.289	9.99451	0	139.175	5572.48	0	4154.36	318.176	0	246.674	7700.47	3337.05	410.118	0	4487.61	4484.65	49.7894	0	2035.46	0	577.179
1.75	354.645	5450.35	9560.55	789.703	1238.16	0	1780.03	655.518	1600.1	8614.44	10.0098	0	5224.78	0	2339.55	132.874	320.358	28.5034	67.749	7896.81	0	2259.16	10.0098	0	102.615	6872.18	251.19	4475.01	28.3203	10.0098	5441.25	3798.75	0	20.0195	135.071	792.358	6322.54	20.0043	37.0789	1672.88	0	7870.85	3668.43	866.974	0	616.577	12.5122	2746.4
2	3708.76	3272.64	7684.6	2389.89	2235.26	2055.76	1441.83	3656.8	3645.81	5248.41	0	1393.62	2005.65	1475.07	1994.7	32.4936	0	815.979	490.646	6034.88	0	389.435	63.6597	226.013	756.409	20.9045	32.5012	4720.09	1413.45	0	1064.94	2029.39	671.265	0	4578.43	4260.62	2402.62	3360.84	515.671	0	0	0	2157.56	0	0	1066.47	10.0098	58.7769
2.25	1383.93	730.667	4566.07	4092.65	174.927	0	1423.83	899.445	0	3805.48	591.736	2921.36	1023.26	436.874	9347.92	610.1	294.754	168.274	0	228.668	162.506	799.377	1208.13	70.0073	2297.04	927.719	457.565	4772.4	619.736	5785.65	2771.48	3984.22	0	48.1567	8350.83	4887.33	5895.39	3452.18	3275.95	1690.48	2039.52	113.678	2407.14	10.2997	0	9943.6	9.97925	0
2.5	0	4722.23	348.816	1154.48	1194	0	2416.38	2089.29	0	1157.59	4055.18	3966.64	302.498	0	4664.22	0	0	960.571	22.5067	0	333.984	131.622	0	0	6128.56	907.99	212.494	5580.32	0	10122.6	6050.96	3544.25	0	0	2981.57	148.865	350.479	3398.01	1223.88	171.646	1534.96	1736.94	3180.82	163.895	36.1328	3361.69	0	1219.85
2.75	662.445	3303.34	1880.34	8563.54	7698.4	0	4103.85	23.0408	0	243.164	22.4915	976.105	1171.02	504.394	247.78	87.5015	302.033	78.2776	0	12.5122	0	208.923	0	4522.31	6796.19	892.456	59.9976	472.397	45.1355	5252.2	4343.08	6079.22	0	3082.52	0	50.354	2628.98	1944.86	0	0	4514.34	0	2309.33	2729.39	471.222	380.493	13.4888	0
3	0	3330.41	10.3149	0	2496.49	0	10.3149	0	0	93.4448	10.3149	90.5456	59.9976	31.4941	0	0	0	10.3149	9.99451	0	0	38.269	1267	3669.83	8534.27	2585.71	2848.07	2301.21	730.072	2536.86	150.101	388.916	0	8294.68	735.046	20.6299	9144.85	3555.94	3373.8	10.3073	2093.81	983.917	10991.6	802.246	3832.52	0	10.3149	1169.56
3.25	38.6658	1038.18	0	1197.08	0	3327.97	12.5122	0	0	9.94873	0	52.4902	19.9966	12.497	0	1078.51	174.316	61.5234	64.0106	92.4988	195.007	9.97925	2677.58	0	1253.58	21.1792	7022.93	5818.88	0	11191.4	0	4281.8	0	3116.52	5757.87	0	4670.82	1248.02	2782.45	343.437	9.97925	3600.77	5573.85	56.015	651.917	0	0	440.735
3.5	9.99451	996.018	0	1086.76	0	1572.85	536.499	651.428	1140.14	38.8794	23.8953	58.9905	12.5046	35.9192	0	755.127	427.109	3002.59	977.57	0	188.538	10.0098	3605.35	0	1462.04	0	1272.4	4834.72	0	112.427	339.279	3686.01	407.043	10.0098	1639.4	342.651	4656.74	4559.97	30.3192	468.506	1135.56	2000.37	2756.29	1121.26	0	0	53.1311	558.533
3.75	32.8217	5138.96	2613.95	0	0	3929.47	47.4853	5230.32	6618.96	0	3071.66	10.6201	80.0018	3100.48	52.9709	10.0021	0	1180.79	2975.83	0	0	1694.64	0	12.5122	4918.96	844.528	345.886	62.7594	2316.51	0	7558.38	33.4168	6478.27	0	5841	1695.86	5329.02	1099.38	31.7993	10.3073	1157.26	0	1820.4	12.497	0	0	5702.73	0
4	997.482	3021.47	9006.04	2036.5	0	0	3724.58	119.965	9067.87	58.0444	9.97925	402.466	249.985	1647.87	52.1164	0	0	463.867	2128.3	82.8247	0	1211.09	5240.08	1904.51	909.058	1221.27	513.626	22.4915	4102.17	489.38	5529.27	653.778	6174.19	0	0	2476.62	20.0043	0	0	0	0	0	3641.05	704.666	0	6219.97	708.862	10.0098
4.25	762.436	6024.2	2434.57	7044.31	4019.29	0	3209.72	2614.87	3912.29	24.9634	0	0	0	3409.62	2194.72	1104.57	344.376	153.015	565.704	1547.94	0	966.644	2468.57	2736.6	10.3073	2019.39	1472.87	0	1656.13	1758.91	4091.46	3752.46	1149.23	2991.76	283.386	2351.2	0	458.847	0	1650.27	0	1716.58	63.446	42.3431	0	0	22.4915	462.921
4.5	50.2625	2261.83	8570.01	2615.42	5800.87	0	25.9705	10.0098	1042.05	43.8843	128.052	85.8154	0	2991.2	7199.06	0	0	3760.71	781.464	695.465	1163.3	2208.8	3116.73	0	91.9418	7368.15	378.891	1288.21	15.0146	8820.43	4165.62	3529.18	0	6907.96	1036.07	1369.32	0	16.0217	10.3149	2238.49	330.719	7443.21	0	0	0	0	0	0
4.75	1054.37	930.069	2659.12	2489.07	9450.38	0	2524.72	41.1682	0	93.9331	388.885	3860.11	385.002	4030.56	4344.83	1154.14	0	1353.27	44.4489	0	0	164.947	6647.52	372.864	20.3171	7464.01	437.378	3496.95	2907.47	1738.71	7763.56	3604.4	0	202.515	3509.16	19.9585	0	0	0	2902.79	489.41	5898.31	9.97925	1402.22	0	0	0	4621.64
5	9.99451	0	0	1271.91	10144	1451.66	1165.65	0	0	514.221	0	4455.02	317.497	2091.25	5365.27	869.782	3012.68	2578.92	0	62.5	0	264.069	3490.45	0	0	348.633	598.618	1978.88	4649.48	0	5537.15	223.984	0	27.71	8704.9	0	461.472	37.6739	0	37.4985	0	5187.41	10.0098	1617.98	1508.55	0	0	2163.39
5.25	772.781	0	25.5127	3418.85	6333.13	2965.64	3103.94	14.9841	12.5122	6642.82	0	1161.84	0	3415.92	715.347	17.4942	225.189	1648.65	20.6299	1402.65	0	143.799	0	3090.73	84.6481	2644.68	268.707	5993.47	1101.84	5388.67	5695.44	0	0	27.5269	5168.4	10.3149	1328.19	1459.34	694.138	2539.66	0	1523.16	0	32.8064	2776.46	0	12.7563	79.1016
5.5	643.158	5448.88	6241.36	6321.07	3150.73	0	5593.66	0	1190	9052.67	9.97925	0	67.5049	1171.8	0	0	388.641	156.647	0	0	810.516	2089.75	9.97925	32.5012	169.395	3219.15	2936.03	1864.32	3084.2	14027.5	4503.89	916.84	0	2765.62	3317.51	0	5422.44	7257	46.5241	6537.43	0	404.724	30.6396	4008.38	3892.58	0	9.97925	24.8718
5.75	3690.16	5672.24	5767.27	187.286	4195.86	0	3780.09	640.045	9006.04	4970.52	422.211	0	958.679	2858.18	498.459	1840.89	0	860.138	0	772.919	2413.91	3427.86	0	336.853	2837.65	8789.26	6067.8	155.304	38.0249	7544.01	332.184	7838.38	1313.23	9749.69	814.453	0	1261.69	8965.47	0	2736.08	2954.32	1798.46	26.001	210.983	703.583	697.144	20.3247	933.594
6	1829.27	0	0	638.672	314.88	0	472.687	4977.14	5172.73	2755.74	834.717	32.7148	874.619	1130.54	0	2954.42	0	0	104.904	1249.24	0	10.0098	34.0881	35.0037	4191.5	9605.07	7906.13	0	0	0	0	3859.04	2541.08	8867.07	2949.77	974.854	0	4796.2	0	614.647	1598.79	7312.04	53.4363	0	0	5738.89	0	380.859
6.25	341.4	0	1378.45	0	0	0	0	5073.73	889.038	462.402	20.3247	63.8123	0	60.257	347.961	1752.68	0	2011.32	0	0	0	55.2368	211.426	0	2708.76	2053.56	1802.11	27.5879	0	0	0	2117.1	0	4588.87	421.753	6633.79	0	3180.6	12.497	78.7353	666.596	9031.13	41.1682	0	0	2302.61	40.0085	381.287
6.5	4762.69	0	0	17.5171	0	0	0	9.97925	0	0	11.1694	0	0	47.1649	0	0	0	161.255	4461.65	0	225.006	914.856	12.7563	0	42.8162	0	7448.52	0	0	300.903	0	40.3137	0	331.543	0	3621.28	0	6809.36	0	0	1117.37	0	0	10.3149	0	0	0	0
6.75	1674.87	0	0	595.184	0	0	1170.87	0	0	0	45.9595	0	27.504	32.5012	0	10.0021	393.723	92.3767	1860.23	10.0098	663.757	0	0	0	19.9966	0	0	25.5127	830.994	0	0	47.8058	0	0	0	684.265	1030.5	0	661.209	10.3073	0	0	20.0195	0	0	0	356.232	0
7	997.269	0	0	6602.2	0	372.467	7764.92	0	0	0	0	278.107	0	460.159	33.0505	107.498	0	89.3555	207.291	89.9963	0	149.078	0	9.97925	0	0	0	0	23.0713	0	0	0	0	12.5122	948.242	33.081	0	0	3337.2	1062.81	0	0	9.97925	468.079	0	10.3149	1886.96	11.1694
7.25	257.614	0	87.4329	3652.99	0	0	6304.32	0	0	0	11.1694	3416.29	222.656	33.6609	0	0	0	2038.27	23.6664	2107.79	332.977	39.3677	816.223	10649.9	0	88.9587	0	0	0	0	0	20.3094	0	100.403	0	0	0	209.808	277.679	10.0021	0	0	45.6238	0	0	0	25.238	10.0098
7.5	0	203.613	30.3345	4440.4	12022.1	0	1537.9	0	0	0	0	3823.88	0	2050.55	0	67.4972	1706.6	1164.55	50.766	3492.83	0	306.397	7419.95	7939.3	10.0021	50.9338	0	146.79	0	0	0	191.696	0	92.5903	0	0	0	0	0	14.9994	0	7024.44	0	0	0	0	0	0
7.75	257.401	0	47.3633	60.3027	6709.9	0	0	22.522	0	0	0	370.728	0	3478.01	11.1847	6585.57	0	24.9939	27.9846	2025.82	0	0	2577.3	152.74	0	0	0	1331.33	366.913	0	0	168.533	0	6706.42	291.931	0	0	809.326	69.5496	0	0	4972.93	895.843	439.758	1985.11	0	0	10.3149
8	9.99451	675.415	1017.73	40.0085	17.5171	0	0	1476.62	0	10.3149	0	0	0	1408.68	72.3572	7742.44	0	519.104	10.0098	1069.4	1059.85	225.433	0	0	76.7746	0	10.0098	30.9143	234.345	0	0	0	0	6956.48	0	10.0098	2778.24	0	23.056	569.908	0	628.326	30.3345	5874.76	1069.46	7623.17	19.989	0
8.25	167.511	0	0	765.564	0	0	2867.92	5643.13	1391.36	2659	4078.25	2638.95	981.133	89.798	104.263	772.804	0	0	48.0652	0	4412.75	6917.48	6153.87	2976.59	11.1847	10.3149	0	116.058	0	0	0	1010.09	5069.46	6987.55	1783.39	1275.51	20.0043	0	0	1774.06	0	0	0	20.6299	1457.18	4803.1	6434.85	1099.64
8.5	9.99451	0	0	22.522	0	0	2916.47	2511.99	4080.87	10104.9	4138.4	882.538	0	10.3149	72.7081	0	0	228.241	320.084	0	3709.14	2454.96	2675.93	8824.49	35.2402	0	0	37.6587	0	96.4966	0	0	6028.02	5451.72	5206.48	1147.89	9.99451	47.6685	0	35.9268	0	0	38.6963	0	2326.66	7961.12	5561.68	3767.46
8.75	1781.19	0	0	52.6428	75.1953	0	1858.21	12.7258	1524.17	5634.03	1951.81	0	0	32.7759	0	25.0015	0	235.901	9.99451	0	3562.93	666.901	80.5969	6775.73	25.2075	0	33.7677	11.1694	20.3247	0	0	31.4941	0	0	1439.03	30.5786	0	566.879	0	10.0021	0	0	20.3247	0	0	2073.73	4321.59	4030.15
9	5224.4	706.635	0	6334.84	0	147.492	0	0	0	71.5942	1052.89	0	0	512.024	9.99451	970.329	1209.49	532.593	30.6091	375	0	1881.84	0	12.5122	0	0	0	0	0	0	1380.36	310.074	0	0	0	0	0	0	0	20.3094	0	112.488	261.566	0	9.97925	0	1225.86	1662.2
9.25	3191.94	981.018	96.405	2502.11	313.11	0	0	0	0	0	0	273.315	0	20.0195	0	190.002	2021.9	895.203	0	0	0	12.5122	0	44.9829	0	0	10.0098	10.3149	754.913	0	2394.01	1103.1	0	20.3247	0	28.3203	9.99451	159.012	0	27.3743	0	99.5789	157.532	0	0	0	1330.87	168.793
9.5	77.0416	0	1401.34	0	275.757	57.4951	189.453	886.505	0	0	24.9939	0	645.233	10.3149	44.5404	0	0	1322.39	0	0	0	0	382.111	331.329	10.3073	88.7604	9389.04	11.1694	0	318.665	1049.5	32.5012	0	0	0	35.8276	0	0	0	10.0021	0	4960.51	47.699	0	0	0	40.0085	149.2
9.75	0	0	0	0	0	0	0	0	0	0	0	10.3149	9.99451	20.3094	0	74.9969	142.502	778.32	0	1110.44	0	0	20.0195	100.006	20.3171	0	10.0098	50.8423	0	0	179.199	898.773	0	0	0	532.288	0	0	292.481	28.3356	0	4266.14	12.5122	812.881	0	347.351	19.989	0
10	10.3149	0	0	20.6299	1831.42	162.476	481.842	665.649	0	0	24.9939	0	812.18	9.99451	25.2075	212.501	326.721	245.178	0	588.013	0	0	0	52.4902	23.056	11.1694	0	33.0505	0	0	3529.51	37.6892	485.718	0	0	263	706.757	0	9.99451	0	0	487.793	11.1694	1400.86	0	0	813.019	0
10.25	15.213	57.6172	0	79.4067	1106.87	0	2912.29	262.695	0	10.3149	0	392.731	0	0	63.2782	12458	2792.8	0	140.778	0	0	367.889	347.809	295.166	53.2913	0	0	0	1907.23	0	0	0	4939.33	403.442	1788.21	0	0	0	0	35.3165	0	0	13.4582	304.214	0	0	969.391	0
10.5	10.0098	1214.69	269.989	25.2686	0	0	2630.83	61.4929	0	0	1467.87	0	0	558.441	0	5200.84	0	20.3247	0	0	395.416	1434.54	348.663	1399.54	25.2457	2238.13	1314.39	2027.56	486.359	0	70.0073	0	161.865	4168.52	4952.45	32.7148	0	667.175	0	1679.09	889.832	0	84.3201	0	293.457	0	4506.13	0
10.75	588.15	247.406	12.5122	0	9.97925	0	0	0	90.6372	0	103.455	10.3149	3055.37	0	0	0	0	1298.95	0	12.7563	0	222.534	659.882	14221.1	58.67	9351.3	15598	591.248	10.3149	10.0098	0	0	0	7546.33	1536.01	0	0	6333.83	51.2238	11.1771	0	0	37.0483	0	3636.75	0	4824.83	0
11	1334.67	349.365	12.4817	261.169	0	0	0	0	1372.13	0	20.0195	0	3559.04	0	391.373	0	362.503	12.7258	351.41	0	35.0037	0	10.0098	0	0	8217.86	9321.62	0	0	0	0	0	0	29.9683	0	10.0098	0	6843.44	12.7411	0	0	0	35.0037	0	1275.39	0	3962.98	12.5122
11.25	10.3149	0	0	0	0	0	0	0	33.1421	0	0	106.934	1065.92	2242.22	9.99451	0	0	0	0	0	535.065	0	12.4817	0	38.1012	12.7563	10676.6	36.6516	0	0	0	11.1694	0	0	0	877.258	0	4649.08	0	10.0021	0	0	21.1792	10.3149	190.002	0	735.29	2376.1
11.5	12.497	0	25.0244	0	234.161	0	0	0	0	0	0	0	0	3435.65	10.0098	0	0	270.63	0	0	0	383.362	12.5122	0	26.6419	10.0098	4337.98	0	204.773	0	625.656	20.3094	0	0	0	12.4512	412.628	6907.99	0	0	0	0	0	0	0	0	0	2573.09
11.75	0	0	0	0	1041.72	917.786	0	12.4817	0	10.0098	0	9.97925	0	20.5994	19.989	65.0024	172.501	31.4941	0	0	0	0	0	0	0	10.3149	0	0	15.8081	1618.71	3138.64	0	0	0	0	0	1732.62	277.496	32.6386	10.0021	0	0	9.97925	0	0	0	0	63.0188
12	87.6923	0	0	0	592.926	4507.02	738.525	681.061	0	4845.76	0	58.9905	247.65	15.213	42.511	44.9982	12.497	9.97925	3022.23	0	0	0	0	0	0	11.1694	10.0098	33.4168	38.5742	4615.6	463.928	0	0	0	0	10.0098	681.854	417.297	35.3241	0	0	0	0	0	0	836.426	47.3633	10.3149
12.25	10.3149	0	983.582	0	0	539.52	14.9841	10.0098	0	11344	50.7202	0	616.409	0	88.1195	0	0	0	5749.16	0	230.469	0	2214.23	0	30.3116	34.8511	0	35.5225	11.1694	0	119.873	12.497	20.0195	12.5122	2394.53	20.9351	0	0	0	0	0	0	71.2585	12.7563	0	9020.33	10.3149	0
12.5	0	0	7372.65	0	0	0	0	10.3149	0	2467.83	22.522	0	1238.05	77.4689	426.041	0	0	0	6140.85	15.1977	0	287.018	0	0	41.0156	1917.6	83.374	0	0	0	0	4654.14	604.187	40.0391	2064.51	1505.92	0	0	0	22.7508	0	0	32.5012	10.3149	0	10751.2	646.545	0
12.75	0	0	12.5122	579.498	0	0	0	0	0	30.3345	58.7769	1986.05	0	0	17.6849	0	0	165.405	700.668	0	0	581.879	0	0	71.8689	0	0	46.4325	1745.79	0	0	20.3094	0	5243.9	0	641.052	0	0	22.4915	444.138	0	0	72.5098	30.9448	0	8006.77	3111.82	12.4817
13	15.8234	0	0	0	19.989	0	0	2608.03	401.733	0	4111.15	375.549	726.517	0	0	95.0012	0	79.071	9.99451	0	0	0	0	0	31.4941	12.4817	0	36.4838	1001.16	0	0	0	20.0195	993.591	0	14.5874	0	807.556	56.0608	977.035	1161.62	0	40.6189	0	582.489	9104.8	4157.78	0
13.25	12.497	0	0	10.0098	0	0	2423.92	100.952	0	0	4176.36	10.0098	0	0	23.7732	0	0	460.541	12.497	0	3866.45	0	0	0	0	0	33.905	24.5666	0	34.9731	0	0	0	0	0	0	0	0	0	10.3149	3711.21	0	33.0505	0	817.505	2944.64	114.136	47.1497
13.5	12.5122	102.386	0	0	0	0	3392.06	0	0	0	2308.59	9.97925	0	9.99451	0	80.0018	0	56.3049	0	70.0073	3295.17	262.573	9.97925	84.9915	0	0	530.579	359.924	0	0	0	0	22.7051	0	20.0195	0	0	0	10.3149	11.1771	1374.15	0	0	0	0	0	72.4487	3510.47
13.75	0	950.958	0	501.343	12.5122	0	0	0	92.7124	237.732	478.424	315.216	0	69.397	0	89.9963	0	0	0	0	142.517	178.558	13137.7	2046.97	71.0449	0	557.861	0	20.2942	0	0	236.252	4742.37	4065.74	551.208	652.71	15.213	0	10.0098	10.3149	0	0	638.58	10.3149	1115.45	1202.27	4933.29	438.812
14	12.497	0	1919.13	11.1694	180.45	0	0	0	50.354	232.483	282.837	377.655	1238.92	9.99451	38.269	0	0	211.487	336.548	0	0	144.226	141.51	612.061	0	162.262	35.3088	13.4582	20.0195	30.3345	233.108	0	6573.98	455.2	28.5034	1116.94	0	17.4866	0	0	0	4792.11	0	0	875.793	265.015	174.988	57.4951
14.25	333.206	0	32.5012	0	0	618.042	258.759	0	0	0	9.97925	44.9829	0	127.136	192.245	67.5049	524.826	45.3186	0	4340.94	328.278	0	0	32.5012	0	796.692	0	40.741	24.9939	0	0	0	20.0195	0	0	0	0	4851.32	21.1792	0	0	0	35.4919	0	0	0	35.5835	0
14.5	133.118	0	31.189	1582.58	0	0	0	644.043	0	84.8389	15.0146	27.4963	0	38.0249	48.7213	115.463	129.99	14.1602	0	14603.4	0	564.056	72.5098	0	20.6299	0	20.2942	27.9541	22.4915	12.5122	0	709.93	32.4707	13.4277	900.391	12.7563	569.031	1386.02	0	10.3149	0	0	0	15.213	0	0	90.9424	10.0098
14.75	231.323	0	9.97925	54.8706	0	0	0	10.3149	4985.78	11.1694	37.6892	186.371	461.731	1135.28	32.0129	0	117.508	0	0	2570.22	0	530.701	69.8852	0	141.922	10.0098	10.0098	0	173.37	0	0	12.497	581.787	0	0	20.3247	0	4400.21	48.8586	832.016	29.5715	0	0	439.056	0	0	6290.95	455.414
15	0	0	1626.01	0	0	0	0	0	3573.67	10.3149	652.893	31.4941	0	46.7835	0	0	0	681.915	0	0	179.565	3524.72	0	0	19.043	0	37.7502	0	0	4706.97	1866.42	0	262.878	1579.29	16.7236	284.485	0	0	38.9099	10.0021	0	0	0	20.0043	20.0195	10.0098	5732.6	0
15.25	53.1158	0	0	0	0	457.733	46.3562	3173.52	122.376	490.051	2400.85	363.892	857.773	0	518.036	267.502	0	2766.24	3877.38	1540.38	8053.07	194.397	112.457	872.528	0	61.1877	62.8357	612.701	22.7356	0	3219.24	347.443	1042.6	1763.12	581.238	10.0098	9.99451	0	455.017	0	892.975	804.443	0	0	1323.3	94.9707	3370.36	0
15.5	23.0713	0	0	0	0	0	5891.85	3374.27	1109.18	962.036	1795.2	0	1639.36	242.432	0	9841.57	209.732	2023.19	3085.37	1567.14	2809.7	2224.26	1256.03	1738.66	108.536	30.3345	56.427	171.387	21.4844	144.409	1299.44	1018.75	1169.11	1382.46	120.768	4000.18	0	0	48.3704	0	4209.05	0	84.8389	741.364	2502.32	3953.74	4989.61	108.109
15.75	0	0	8274.11	10.0098	183.258	0	0	5358.12	0	12.497	178.833	0	0	275.207	10.0098	8217.3	0	40.0085	20.3094	0	400.002	3384.04	62.6373	514.629	240.433	721.344	136.505	1120.06	0	0	0	71.4416	19.9966	51.2314	0	2626.3	0	0	737.396	10.2997	0	0	0	0	15.2054	764.9	3772.54	214.966
16	0	0	812.5	0	0	0	1381.26	3686.8	0	0	0	0	0	1055.91	9.99451	0	0	0	0	0	52.4979	10.3149	10.3073	0	0	43.3655	0	10.3149	0	0	0	0	7534.4	52.4979	0	0	10.0098	0	22.4915	10.3149	0	86.9141	0	35.0037	32.8102	903.938	919.739	402.538
16.25	2217.62	0	37.5061	0	0	0	0	2099.24	231.834	0	436.203	35.5148	427.49	0	204.864	217.773	0	260.559	305.801	0	0	422.577	36.4227	12.5008	12.497	0	0	9.97925	10.0098	20.2637	0	9.99451	3568.13	17.5018	2335.74	0	0	0	10.3149	0	0	0	107.208	0	2107.5	433.945	456.207	0
16.5	140.808	0	59.9976	0	19.989	0	0	4155.03	228.851	82.5958	307.244	0	0	10.0098	379.074	460.663	0	527.222	0	19.989	0	504.883	0	0	10.3149	0	0	88.5925	0	10.3149	0	10.0098	3027.71	50.7202	3671.39	20.3171	0	0	10.3149	0	0	0	0	0	5854.63	0	1554.75	11.1771
16.75	22.8119	1146.33	659.973	614.654	0	59.9976	0	674.377	0	1142.08	110.643	22.5067	0	1190.64	72.5098	242.508	704.025	169.983	697.235	380.005	1038.06	399.521	0	19.9986	9.99451	796.875	1435.88	4976.96	252.594	3301.45	0	55.4657	9.99451	55.0003	12.7449	1422.5	0	3277.65	82.1228	33.0582	640.35	152.466	0	9.99451	0	50.9338	3020.69	601.845
17	22.4915	3449.22	1152.53	212.097	0	0	0	724.731	2957.37	20.0043	10.3083	0	0	514.862	0	104.996	0	558.685	1292.13	142.487	627.499	0	0	12.5008	104.477	0	1489.5	96.344	0	5940.92	0	0	71.6248	593.01	0	9.99451	9.99451	8149.38	10.6506	0	0	0	41.8091	29.9988	0	620.056	661.514	0
17.25	0	0	1389.56	429.688	10.0098	0	0	1734.13	5913.6	50.5524	0	0	1856.25	170.258	50.7507	132.675	0	79.5593	1795.42	0	2208.41	222.061	147.976	97.4998	0	35.3088	13198.9	193.237	30.7617	663.452	270.111	9.99451	1143.37	2287.88	0	627.083	0	0	54.9927	0	344.208	0	97.9614	0	0	2113.3	489.12	0
17.5	0	0	1776.73	0	1190.55	0	7238.1	316.956	1952.67	9.99451	164.729	0	0	751.129	10.3149	117.508	0	0	0	1066.77	14.9994	0	0	0	27.3132	507.172	10.3149	10.3149	0	0	0	157.913	2532.16	71.7545	70.8237	3631.97	0	0	3459.96	0	0	2415.47	0	10.0098	0	7960.94	235.001	373.26
17.75	1031.14	0	1379	69.1834	0	2650.12	5391.6	0	12.7487	6143.19	1511.24	15.2054	0	97.5647	1224.2	4206.45	0	717.468	359.573	10656.3	10.0021	181.038	0	2712.2	111.221	1560.97	11.1694	1376.8	0	0	0	3448.79	0	55.2521	191.944	5880.78	1365.94	460.388	5884.28	4314.25	0	133.484	0	3541.37	1281.09	3226.26	3573.36	4602.83
18	3850.53	4495.76	8539.25	0	0	5371.28	3457.21	0	6108.36	7708.39	3510.22	5175.51	6469.25	1274.17	3196.64	7115.27	2587.23	3651.73	2280.85	8955.2	2009.3	0	424.026	5671.89	2393.66	4550.99	7330.08	1815.15	2476.11	0	0	6246.46	307.968	3074.53	5583.84	4982.24	3405.21	11264.3	4890.93	783.737	2671.11	5334.84	0	3463.3	6845.1	481.277	124.847	2111.98
18.25	350.357	552.643	3902.95	928.406	654.144	3609.83	748.047	10513.5	3624.63	6538.35	3282.3	4888.16	5845.64	1072.6	1156.25	5276.93	753.052	2873.57	0	4259.55	3043.69	2376.8	4999.74	2357.12	4994.86	5418.06	6046.78	5544.13	2335.33	1053.47	8329.09	5188.61	430.527	4447.45	2792.9	98.5107	2623.92	9985.69	6354.74	1606.58	1924.29	10834.4	0	895.615	4803.74	500.977	307.51	577.671
18.5	2286.09	1069.58	10824	2195.86	2497.44	5065.4	1062.26	18202.7	0	7714.81	3817.84	6981.05	2678.86	1756.96	43.1061	1131.15	952.835	16153.2	1213.33	4378.3	1950.16	1887.86	6836.7	1083.66	6209.06	4566.53	1008.42	1699.74	6001.92	9561.71	5692.23	8787.43	6243.1	5646.81	547.36	10.0098	1122.07	8966.98	1388.49	5155.33	2365.6	2452.82	0	72.5098	1904.8	2748.43	199.997	1138.63
18.75	59.1736	5076.45	640.32	32.5012	5171.91	0	7468.51	157.288	4164.56	5662.06	4255.47	4118.78	0	1349.73	32.5012	0	4328.12	10259.5	2761.43	6008.03	297.501	2496.42	620.312	0	5509.87	7609.95	5828.92	23.4985	122.681	549.011	8144.29	4761.78	3532.2	844.91	7277.28	429.962	5528.75	7314.73	190.796	2493.09	2200.56	1465.82	1449.89	3515.11	1880.65	7121.77	1186.66	1373.54
19	10.0098	5363.86	125	0	1060.45	193.878	3645.45	6309.39	3654.65	7292.54	2231.21	2617.21	330.536	1536.1	0	2327.87	3952.68	5082.76	2333.3	2379	247.955	536.301	2084.01	3960.85	14756.5	5275.48	5741.76	7057.68	1338.44	4176.51	5626.43	6683.65	5454.24	20.0043	3323.29	20.0043	1480.56	1354.61	4205.78	239.746	3257.81	1117.98	2862.18	2122.45	4010.38	3106.93	3802.09	1561.51
19.25	2216.45	4550.96	3033.69	3634.34	2906.19	0	2730.16	4758.12	6803.15	6204.65	3951.47	32.3639	65.4907	13495.7	45.1965	6813.54	450.226	641.266	635.681	8154.45	1525.71	151.436	0	7187.87	11551.6	5653.93	11176.7	8929.38	546.814	2096.38	2240.08	4466.22	2474.85	4252.3	60.1997	390.472	125	6999.18	3579.39	762.573	91.4917	6452.82	734.436	777.405	0	1129.61	8558.2	210.197
19.5	20.5994	4314.55	1159.85	1939.79	4856.44	333.801	3323.73	5853.76	5700.13	1719.44	3175.36	2973.55	1152.01	2533.14	294.403	6053.5	0	1203	2135.39	1943.97	243.042	4741.07	258.926	3634.45	14213.8	3589.78	2921.54	22.7356	1063.42	853.394	5958.25	6166.47	436.287	5342.01	2109.48	7653.38	0	8804.26	2116.29	4358.83	0	9399.96	3206.3	1480.35	0	7739.78	4386.96	1282.03
19.75	4859.56	4606.63	49.9878	3636.29	627.014	0	1012.54	3620.12	6142.32	7272.4	213.749	4647.33	2320.68	2500.99	4491.62	5729.68	0	2464.26	6861.31	0	2038.44	1870.89	0	67.4972	8310.79	6502.43	15360.3	1861.27	0	1136.9	1570.71	1853.97	1193.73	5741.33	9395.84	2072.37	0	4059.88	487.122	3791.59	0	1620.97	1643.8	3032.7	1232.12	3956.05	746.841	1850.35
20	1187.78	1558.17	10.0098	896.606	0	0	477.966	5625.18	4708.78	6716.46	1095.42	6352.44	4095.95	1683.94	4161.38	625.488	390.091	1059.63	2227.43	0	1857.78	5346.71	4169.38	0	2877.9	1276.28	15.0146	4131.07	2587.89	2762.76	2416.17	6864.93	4906.28	4972.15	3730.93	11300.4	0	0	5055.76	816.62	1008.33	8819.95	2501.25	1678.39	0	783.936	168.427	10.0021
20.25	12.7411	6295.32	3205.08	13.4888	46.2647	0	4019.56	3855.22	5131.53	1309.42	3323.07	5991.45	7782.38	417.664	2390.47	1962.77	3998.53	135.101	498.352	3879.73	727.501	4602.72	4046.48	3025.75	4524.78	5153.99	5199.8	75.3174	6801.79	80.0171	0	7365.63	6824.68	7039.87	738.884	9749.57	3575.94	0	6203.12	2486.28	3078.8	7222.78	3020.17	2082.57	1575.58	1496.78	1662.43	247.837
20.5	4257.02	4706.91	8195.98	60.6995	1091	949.677	4844.02	3230.96	6296.68	0	4136.81	1213.71	2039.96	2321.17	3814.5	2575.13	6085.2	768.28	864.426	8027.07	0	1312.35	3559.25	869.434	2590.96	3798.37	2993.2	28.1372	493.164	4258.79	9447.97	3729.22	5235.76	2656.75	9246.32	5341.9	4452.79	0	5211.91	71.106	717.438	0	965.393	5677.29	4057.5	346.13	5748.6	702.187
20.75	3508.38	4905.7	9515.5	1064.58	9441.83	3971.59	0	1041.14	0	6644.59	1644.04	0	3214.05	938.69	2492.23	2597.66	1373.34	227.539	5620.93	4290.25	142.494	4805.57	695.015	1261.86	126.694	5465.39	10905	10.3149	10.0098	5974.85	5548.89	3833.16	7338.21	4882	6222.27	7350.33	5876.94	2454.71	208.435	620.972	1302.12	0	253.204	798.904	625.542	1757.1	9228.76	776.485
21	3321.44	3185.52	8131.53	6658.26	9272.12	3619.93	0	316.101	1865.34	6372.97	3412.96	840.515	879.509	4686.19	122.025	1227.39	622.498	35.4614	4333.94	9610.69	1402.81	4295.7	1033.89	4543.18	13495.7	2568.11	13200.1	9.97925	335.358	66.9556	6336.73	2308.5	8554.18	23.6816	7978.65	6467.7	1593.75	5232.64	1516.91	2894.14	0	0	2062.16	9.99451	20.3094	5259.69	2786.94	1270.33
21.25	984.726	2133.82	7860.66	4732.64	3030.97	4163.18	377.502	448.547	75.5386	4819.27	5147.9	63.7207	14102.1	978.851	1870.74	16130.3	0	345.367	764.664	5755.95	110.252	2904.54	1077.38	910.893	2533.14	4726.59	9800.17	1138.88	42.7551	0	7349.34	0	3161.5	287.117	2201.04	2628.97	0	7664.49	5215.48	2955.9	0	3726.07	4467.19	1113.28	2190.39	5187.44	266.754	1329.47
21.5	0	3609.77	8818.18	484.131	151.703	4906.83	820.709	4592.28	159.477	0	4715.74	5998.57	6834.29	224.182	614.578	15228.1	1973.24	171.845	0	7988.59	417.496	76.0345	0	1773.32	2500.99	3490.02	15155.2	4268.07	451.569	518.921	6482.02	824.982	7944.49	4611.36	2567.82	9162.84	0	1564.97	3911.91	3863.75	285.431	0	3770.36	2891.01	5331.95	5617.66	45.2118	2622.7
21.75	503.967	4879.7	239.197	7366.67	0	8106.08	229.767	6215.09	35.2402	0	2786.47	4737.66	2197.2	2741.85	9.99451	1461.03	3207.92	83.0994	0	5108.98	177.566	3448.91	0	2746.21	1683.94	4978.82	3069.09	113.403	1236.57	0	5355.07	5901.43	6484.85	2908.49	8527.52	6122.6	499.374	1737.24	1090.26	6940.71	0	0	5622.47	8342.28	20.0043	5798.34	1076.49	462.063
22	0	4834.78	53.2227	3020.78	166.931	10139.6	188.019	3204.89	6318.86	0	1511.77	646.484	191.864	1052.63	0	0	0	275.818	82.5958	0	90.3091	2791.58	890.411	925.369	1389.25	1684.81	4830.78	0	0	2285.64	8579.35	6529.27	4211.59	7661.45	3614.48	9338.26	1876.05	1277.77	143.951	3031.28	0	6395.45	9147.52	5247.47	0	3742.2	102.753	0
22.25	3066.59	1904.08	0	6132.81	0	8172.97	0	1570.01	2398.07	767.441	99.2432	1314.13	946.976	18826.7	10.3149	933.197	510.162	73.4558	0	20.3247	220.192	1846.19	0	1446.23	4235.79	5757.72	7487.43	38.1165	6180.05	11342	15.8386	5870.82	8132.11	6435.84	11927.1	8457.95	7635.82	5932.74	8218.29	1824.28		15768.5	6739.62	8496.9	510.544	5126.36	27.4963	850.098
22.5	6573.03	3237.61	22.522	2972.08	0	2079.44	1827	1677.49	7644.7	1456.39	116.493	0	3950.23	16994.3	89.2944	1309.46	324.371	2342.74	86.1359	204.987	653.114	1157.01	0	582.115	6771.65	4924.26	7352.51	68.3594	5683.81	5465.58	0	1649.87	4349.44	2950.55	404.923	7590.77	1214.1	652.71	6469.21	397.476		8793.09	4526.49	753.83	0	3833.05	112.503	1322.99
22.75	3147.54	2285.19	1301.09	718.506	205.383	10.0098	8337.22	0	4509.87	5983.92	1068.21	715.088	4904.27	9529.92	381.988	6373.05	2044.34	2389.71	23.6816	1618.53	25.0015	2157.87	0	0	2559.11	20.3247	9814.15	64.209	2831.36	3098.21	0	1845.58	7367.97	111.008	0	8847.34	4255.78	2624.88	5952.12	1896.12	381.103	4899.11	5503.36	1478.52	0	2730.39	3300.02	17.5018
23	4495.91	5770.42	3842.41	4408.9	0	10.3149	6850.31	0	0	2521.61	1934.85	3588.84	1506.32	938.019	3484.65	4790.47	1029.05	138.061	27.71	11673.3	755.623	59.9976	575.333	564.331	2383.13	0	1253.91	593.567	1925.63	0	0	1105.55	3051.13	1766.23	4284.53	7656.27	5116.43	0	4717.01	451.752	75.0122	1147.4	4220.73	25.7263	417.175	1823.62	3604.92	1109.84
23.25	31.4941	836.09	12681.3	8419.01	192.383	0	8282.01	129.456	875.732	0	1980.29	6561.98	0	924.744	90.1947	0	605.011	12.4817	0	3474.15	0	1764.6	124.489	3482.99	2526.87	0	41.1682	2968.81	6563.23	4203.83	2202.67	6932.66	745.697	60.9131	7277.51	4601.56	2749.8	0	3517.64	1020.98	1768.19	0	4365.94	1293.3	4535.09	328.003	0	431.259
23.5	384.232	131.134	6026.18	2080.17	1012.7	32.3486	6032.68	1574.77	0	0	124.481	5144.38	0	374.634	0	0	253.815	1122.16	534.576	1229.71	0	579.895	0	19.9966	61.9659	361.694	11166.5	4923.34	9384.95	2111.66	8784.18	4253.36	45.3796	2366.41	3671.68	7577.06	1791.15	0	5786.04	9.99451	2075.84	217.957	2165.56	3120.33	4521.86	120.239	0	0
23.75	9.99451	2978.94	288.574	1142.82	11195.9	47.7905	3556.95	1160.52	1955.09	0	119.598	3648.32	1773.99	10.3149	0	99.9908	0	1947.3	2649.08	0	516.151	21.1945	12.497	0	3482.54	3200.81	7192.35	6395.9	5130.59	1618.44	5511.26	7093.2	1681.55	20.6299	59.5398	3959.05	2774.9	0	5076.81	809.021	1004.49	0	6826.57	369.751	3753.18	0	0	29.9988
24	124.939	0	0	0	7146.67	2689.27	2886.54	71.167	1519.29	167.404	191.406	310.074	2984.3	765.472	375.916	0	364.99	455.2	5666.96	0	1417.44	999.954	3466.24	77.4994	1970.76	2123.78	6644.84	10126.4	15.0146	4568.79	1707	6155.33	19.989	36.1176	664.23	8705.5	2410.72	0	6137.36	3421.4	329.987	0	2542.88	4955.08	7256.74	0	9.99451	335.671
																									2859.52
Fig 5 H Right																									3287.7
	FF-Sham												FF-Surgery												Agrp-Lgr4-/--Sham												Agrp-Lgr4-/--Surgery
Dark time	1195.77	2854.16	3922.53	2800.13	2908.84	1560.73	2507.28	2242.57	2659.66	3355.62	1804.56	1978.25	1934.72	2458.34	1970.65	2029.63	937.078	1467.83	1169.75	2248.3	616.767	1438.51	1434.3	1375.01	3468.32	3558.6	4256.12	2212.92	1730.77	3368.63	3569.42	3753.55	2718.41	2863.76	3260.45	3178.32	2761.28	2957.93	2409.51	1634.78	1250.66	3634.36	2628.43	1906.02	1283.22	2386.95	1204.21	835.46
Light time	603.022	303.759	138.154	615.58	538.488	330.446	1268.12	958.363	773.387	1142.67	741.286	444.048	544.967	63.5268	162.535	842.662	279.47	510.25	775.595	223.471	837.456	617.692	821.609	1421.14	1409.42	695.764	1770.89	324.754	1183.54	454.708	413.313	480.476	1041.5	1359.49	768.997	889.987	266	1510.28	431.047	268.293	368.918	943.814	450.936	368.989	742.025	1830.56	1784.61	610.079
																									3474.57
Fig 5 I Upper																									4580.39
	FF-Sham												FF-Surgery												Agrp-Lgr4-/--Sham												Agrp-Lgr4-/--Surgery
0	11.1282	8.91144	9.75792	13.1403	11.0377	10.1068	13.8708	9.04633	12.9767	10.4429	9.67827	10.8251	5.82393	10.6455	10.196	10.0141	7.0934	12.8665	9.18273	10.4217	7.38504	13.2491	11.6754	9.06026	12.4536	16.3196	17.1143	15.246	12.7418	21.0005	12.7177	18.9754	15.4428	15.5701	12.9821	16.769	14.0344	12.0152	12.4734	13.3908	13.0828	12.427	11.5489	19.9503	11.8766	11.0922	10.6589	18.1344
0.25	10.0043	9.94617	13.9078	12.4307	12.0635	12.7119	10.8969	9.64486	14.1672	15.3646	11.3089	9.56449	7.22453	14.3509	12.3352	9.22885	10.3778	13.1355	8.07776	9.9032	8.35232	13.7357	10.2249	9.34144	18.1261	17.1894	16.4411	14.827	16.2358	25.2552	16.9753	18.8353	18.8477	18.3863	16.4487	19.0524	12.7403	14.4036	11.3014	18.0089	14.4852	17.5869	11.8819	18.917	12.0066	12.7337	12.2799	12.4869
0.5	9.73436	10.9806	13.6619	12.8458	10.2042	9.76098	9.5109	10.6519	10.2551	12.6563	8.60192	9.72352	6.49362	11.5548	12.2897	10.0367	8.84362	10.6766	9.34038	11.3707	7.44833	12.8847	8.04094	10.2842	15.907	22.0907	15.028	20.5095	11.0427	19.0319	13.692	17.8253	15.4754	13.5156	17.9814	16.7755	14.2964	16.2339	11.7196	17.1873	10.9375	15.5367	13.6554	17.555	11.5079	11.7129	13.5764	15.8316
0.75	10.0123	10.3744	11.8201	10.3437	8.63005	10.6078	11.2759	11.7689	9.59672	13.8118	7.8252	11.0969	6.07411	13.0086	10.7183	12.664	9.10338	11.6378	7.61772	10.3212	7.44501	11.6561	8.51013	12.5563	16.0098	21.8863	15.6678	19.6354	11.3059	20.1031	15.3608	16.7785	16.2279	16.197	14.9835	16.3913	12.9407	11.872	12.2148	14.8328	10.7785	12.0246	16.72	16.6748	10.9891	15.6949	13.8995	15.5925
1	10.5061	11.0329	12.5439	10.7633	8.87805	11.2862	9.63623	10.7133	8.72299	11.2984	9.0404	11.8511	5.96012	11.9458	11.4681	11.8989	7.35572	10.9476	11.0608	9.30119	9.6352	10.95	8.62334	13.0203	15.7909	24.9815	14.5328	17.3308	10.8688	19.3434	14.6629	15.9844	14.4447	22.469	15.7918	15.4811	12.8995	14.8462	11.6034	15.2362	10.5248	10.5599	11.1307	16.7318	9.79216	13.8461	11.641	12.729
1.25	10.4025	13.4406	9.31343	9.96621	8.66981	9.52463	9.8167	12.5294	8.23874	11.4118	11.0081	9.43521	3.8383	10.2226	9.96928	11.534	8.53423	13.3934	10.2804	9.26548	9.55622	10.2211	9.76994	10.5126	13.2627	20.8976	15.5808	14.0555	13.1431	16.9927	15.0785	14.5584	11.809	19.8423	14.061	11.826	12.3784	16.258	13.364	16.5196	10.633	10.8133	11.0863	16.0028	11.6432	15.9845	10.4981	12.8771
1.5	10.0371	11.8973	8.46101	9.11145	9.61514	8.64829	13.9831	10.331	7.48285	11.7048	10.1751	11.1264	3.98113	8.87147	11.1361	10.8108	7.77725	10.1821	9.04452	9.62116	8.10215	11.9231	8.51909	9.4916	12.6723	21.7484	15.3598	15.4639	11.9193	18.8317	13.8152	14.4959	11.8819	19.0225	15.6414	13.5406	13.0363	16.2494	18.4123	14.2243	10.1933	11.3587	11.7046	16.3509	12.2058	13.8707	10.2356	15.6358
1.75	12.5616	9.6091	10.6806	8.99001	9.59018	9.37545	10.3501	9.59517	10.3776	11.9671	9.20446	10.742	6.73656	9.58209	10.4065	9.97769	7.30524	10.8889	8.80612	13.3059	8.26313	13.7777	8.44875	9.88836	13.0213	21.8015	13.5829	14.6004	17.3401	14.9818	16.6697	15.4975	12.0449	17.9629	13.0689	14.4325	14.2744	13.8188	13.4634	18.5157	9.94547	11.0515	11.9191	14.4751	10.3889	11.6621	9.34217	18.1314
2	12.0232	10.1509	10.5329	13.7057	9.43258	8.83371	8.95937	9.17522	10.9728	11.5046	11.6345	12.4936	5.86773	12.6466	9.82102	9.52453	7.87943	10.968	9.66416	12.7979	7.73625	12.6988	8.20579	10.7288	14.6011	24.5315	18.0065	13.9601	16.1675	14.2127	15.7595	14.694	11.4845	16.898	13.6721	13.7126	13.2262	12.3576	11.0406	12.6276	10.5971	11.6791	9.68452	13.8376	12.7566	12.4349	10.4455	15.0542
2.25	10.4602	10.9551	8.91916	12.6754	9.99278	8.84605	10.7744	11.234	8.7073	10.9555	11.2727	12.1509	7.11748	11.2055	10.5819	11.2141	6.93674	11.3472	8.12787	11.1448	7.04142	13.7441	8.96538	8.70295	13.9417	21.1647	17.7426	14.464	15.1125	15.2977	17.1134	16.8763	14.7616	13.9765	17.2993	14.7246	12.3373	12.6988	11.6895	16.8607	13.2143	12.5319	10.5549	13.8955	10.008	14.2176	11.1132	14.1711
2.5	10.3437	8.86402	9.71291	11.7799	10.377	8.92228	11.8716	12.366	8.49837	10.4598	9.60412	10.4472	7.8464	9.90234	10.2236	9.77345	7.10437	11.1102	8.56835	10.8378	7.71482	12.2618	9.51931	9.63533	12.7395	17.9896	15.7221	13.7493	14.7072	20.0478	17.2476	19.7162	16.4845	15.3031	18.1856	13.5247	11.0068	12.1152	11.5382	14.5277	12.6316	15.5438	11.9067	12.2906	12.0968	14.2522	10.4531	17.1443
2.75	10.0729	9.7779	9.8628	9.52043	11.4861	9.65516	11.9742	11.7536	8.66321	11.7759	7.8096	11.6932	9.19677	12.962	9.85227	10.0093	7.45651	12.2609	8.73422	8.95888	9.2468	13.932	8.4545	11.7903	13.4728	27.1933	15.4509	18.2279	18.3977	20.9659	13.5776	18.4572	17.581	18.9798	14.6481	13.7197	11.7497	14.4791	11.9676	14.1235	14.453	11.0877	12.4423	18.1785	14.366	13.951	10.4783	14.7424
3	9.29854	9.48665	11.2004	10.0558	10.0648	9.55088	9.87215	9.42375	8.38392	9.06495	9.15063	10.9656	4.30423	11.0097	7.60736	9.9493	7.35848	11.8628	7.74906	8.86998	7.85978	11.9735	9.38824	11.5568	11.7723	21.9212	15.4318	18.4508	13.1533	18.6183	16.7497	17.5811	11.9847	21.5263	13.8789	13.105	10.268	11.4549	11.6051	11.9722	11.7404	12.6286	11.6775	16.8065	13.1489	11.5838	11.2818	15.7902
3.25	9.18013	9.11623	13.0072	10.3115	8.8792	10.8514	10.7168	10.1484	8.3999	8.37708	11.0847	8.97146	4.60095	11.4037	9.36838	10.8664	6.84281	10.7836	10.1289	9.41038	7.13849	9.97607	11.5506	9.71321	16.1484	16.0278	13.8415	18.0724	13.2988	15.4887	15.4807	16.7715	12.1066	17.8331	13.1729	14.3631	11.6568	12.8383	9.44708	14.9404	11.3025	14.4203	10.6558	13.1494	12.3344	12.1057	11.1402	14.369
3.5	11.6486	10.5149	12.1063	11.1357	8.80284	12.7783	10.6098	10.6522	9.60501	8.50838	10.1432	10.5197	5.77665	11.7456	8.71665	12.6839	6.84419	11.9168	9.04444	11.2002	7.3129	11.7847	11.9334	8.61777	18.3177	18.3718	14.5081	15.2935	11.8735	17.4471	15.4504	14.6189	12.9645	15.2933	13.6557	13.4385	14.0897	16.2629	10.7099	15.6841	11.5208	13.5352	10.773	16.3982	12.1342	11.7038	11.7663	14.2061
3.75	11.9282	12.1781	9.71279	10.1924	10.283	12.0455	10.0821	12.9927	11.2665	8.54655	10.1591	12.3378	4.77054	13.0145	5.79483	10.1148	8.46737	14.4843	10.8864	9.71163	7.3173	11.5667	9.97568	8.56077	15.4008	16.7344	16.0238	14.7262	14.2414	21.6109	15.8166	12.7709	17.0446	14.7477	15.1933	18.7434	13.3081	14.588	12.7469	16.1045	11.8657	10.1477	12.9041	12.9422	10.2694	10.9165	14.599	12.874
4	12.2222	11.9571	9.47441	12.5901	8.86441	8.9621	13.3812	10.9919	11.9987	9.9715	7.76081	11.4372	7.10481	13.7141	10.0887	9.08064	6.42986	12.458	10.3681	9.74585	8.10072	12.6227	11.3366	10.6475	14.5597	19.4422	14.0253	14.8465	12.5851	19.7741	16.4766	14.0044	14.8638	15.4968	15.1669	17.5404	12.003	12.0274	10.8166	13.9546	10.0648	11.4155	13.7771	14.1287	10.7139	14.9245	13.4667	16.0792
4.25	11.9057	11.9372	14.1636	13.5926	11.3945	8.66173	12.1771	10.2924	11.1509	8.36435	8.96888	11.2574	6.31138	13.0878	10.385	10.671	6.70744	11.8943	9.89449	10.9446	7.25601	9.15235	12.1364	11.0154	15.9798	17.4515	15.6745	16.248	11.3217	18.2848	16.214	13.0759	12.3055	18.4081	14.5468	15.4074	10.9433	12.1297	11.5645	16.6901	10.0224	12.6931	13.4043	14.2373	10.4357	10.7962	10.29	13.7864
4.5	11.0381	11.1068	11.7785	12.42	11.7801	9.49539	8.95378	8.82932	9.28001	8.14063	8.63794	10.7858	6.59142	12.5681	12.1296	10.9298	6.15955	14.4555	9.39588	11.8362	8.74756	13.8183	11.4384	8.49657	10.3244	22.6054	15.2427	13.7096	14.1227	21.9879	12.8697	13.7607	11.6849	18.4759	14.0045	13.4854	10.5601	11.4942	11.2776	19.0903	12.3469	17.2029	11.11	13.2746	12.5345	10.5588	10.4263	13.7284
4.75	11.4259	10.1594	11.7197	13.0052	12.77	9.15469	10.1568	9.03956	7.41631	8.55761	10.1274	9.58488	6.67165	12.5698	10.7706	11.2225	4.95124	12.7917	10.8017	10.785	7.85478	13.0975	10.3303	8.79303	13.074	20.6171	16.1955	13.896	16.0429	17.7918	15.4625	14.7453	13.5966	17.7557	17.6559	13.1123	10.7091	10.9309	11.1342	16.5334	12.5968	14.9749	10.075	15.9344	9.99936	10.8255	11.0499	17.6773
5	10.6548	9.55257	11.8752	11.7225	11.7569	11.1885	10.1153	9.11956	8.14568	9.23398	11.8776	9.87441	7.08101	11.4084	9.88118	12.1192	6.7529	13.1843	8.57289	9.98977	7.68175	11.1622	10.2794	9.01207	12.913	20.4789	17.3857	14.8783	15.97	17.1686	18.153	12.8265	12.9724	14.2609	16.0432	13.1386	11.1465	11.3508	10.9649	13.8838	9.71585	13.9075	11.7448	14.6898	13.5199	9.95096	10.9123	16.5446
5.25	10.4326	9.94284	8.97381	11.1102	11.0282	13.3526	10.2846	9.02922	7.72802	13.1487	11.2857	9.45368	6.39443	12.7276	9.00459	9.80657	7.79476	13.4578	8.15188	12.2539	5.02159	11.3343	9.45964	11.2442	12.2667	19.5783	14.0385	13.9837	14.6459	16.474	15.1073	16.0132	11.4188	14.96	14.9878	12.8406	13.6275	13.1829	13.1066	16.0893	10.7291	13.6226	12.0875	11.7696	13.7705	9.36639	10.5605	14.5964
5.5	12.2886	9.3884	11.4844	10.2565	10.7668	9.03345	12.724	9.05913	10.3854	12.8629	10.8004	9.27093	7.03627	12.1409	7.92818	9.44193	8.69034	11.1735	8.35369	9.67368	6.37279	12.2548	8.17194	10.1242	11.71	16.3867	14.5187	17.9329	15.8044	14.5512	16.7956	18.0599	11.9844	14.4839	13.0934	12.5138	13.1325	15.6668	13.1011	17.1441	9.99358	11.2547	10.8731	17.7946	13.7647	9.69345	10.7351	15.1804
5.75	10.9068	8.41836	13.7573	9.55442	9.98807	7.90089	11.9345	10.4099	12.9348	11.3498	9.07611	9.94528	7.87297	11.003	8.79628	10.8722	7.69802	11.4097	7.35755	10.6076	6.25916	12.2588	8.40908	8.32857	17.8989	16.1499	17.6814	19.639	13.5467	14.5468	12.9412	16.359	11.6156	19.3985	12.5433	15.2494	11.681	15.8651	10.9547	17.1827	10.0471	10.1774	12.2374	17.3771	12.15	10.4188	10.9607	15.1879
6	8.99538	8.82528	14.2989	10.6118	10.9636	9.23974	10.127	14.1859	12.2946	11.5024	9.66036	12.2078	7.97569	10.0379	8.52186	12.5633	7.50496	11.4812	8.27366	11.3075	5.38016	9.1825	8.15817	9.55937	16.1037	14.9813	15.2699	19.6831	12.8178	16.4729	13.549	14.7789	17.1656	20.3944	13.8507	17.546	9.20724	14.9646	10.8553	16.0798	10.1173	10.8192	11.2687	13.5257	11.363	16.1902	10.7914	13.8361
6.25	10.0573	8.53218	11.4238	10.9043	8.86362	9.23674	8.97736	12.4739	11.7633	9.9424	8.57917	14.4687	4.32382	9.99213	8.39343	12.1894	7.41087	11.21	8.95789	9.6196	7.86	11.7977	8.74987	8.69958	15.5172	18.9239	17.2111	16.4872	13.0319	15.9215	13.536	12.3172	16.3589	22.2608	14.3984	13.8277	10.0377	15.3821	10.6661	15.9094	9.70943	10.4703	10.5365	12.8827	9.38907	16.4196	10.4419	13.2475
6.5	8.8574	8.47014	10.239	10.6799	7.53607	9.16396	8.21619	10.9054	7.51164	9.02584	7.24774	11.7509	3.81923	9.79537	9.26816	8.99262	6.31969	10.6854	10.5276	9.81302	6.58713	11.9249	8.06485	8.80737	14.0604	19.7126	17.848	17.9917	11.282	15.8917	13.3501	12.896	13.6161	16.1907	13.0371	12.4642	9.18464	14.8996	11.0239	13.8503	13.2632	10.0519	10.9531	13.5884	10.0113	11.0531	10.1962	13.1661
6.75	11.0922	10.7096	9.88631	9.36677	7.24315	8.27612	9.86655	9.08296	7.62933	9.26542	7.0625	10.8166	4.63612	10.5709	8.22278	9.01345	7.07742	10.9265	9.54706	9.31112	7.74655	11.3791	8.63962	8.8906	14.7282	18.2231	14.725	16.243	11.5611	13.6369	13.8286	13.2619	11.3392	14.5483	13.4955	12.8509	12.8128	13.8918	13.1926	13.1718	12.9753	11.5921	11.1385	11.0087	11.1007	11.6001	13.86	12.0314
7	9.20096	13.2461	9.50565	13.1539	9.49324	8.66531	13.5913	9.71117	7.2927	7.77601	8.65554	9.1321	4.32189	9.1667	8.87729	10.3074	6.20278	10.6067	9.31826	8.99609	6.91723	7.96537	8.48915	9.53855	11.2716	15.4279	15.3487	14.8823	12.9325	16.3783	12.3893	13.9782	11.6903	14.2488	13.0824	12.1327	9.69832	12.2162	15.7405	15.7296	13.3444	17.1944	10.9566	14.3756	9.11755	10.0888	14.4113	12.7043
7.25	11.267	11.3836	11.2518	11.6722	8.40921	8.71235	12.0259	9.25098	7.4235	8.04876	6.97126	10.8247	5.46484	8.93104	9.01402	8.84272	5.20911	11.8304	6.74323	13.4986	7.97946	11.2231	9.59826	12.5733	12.2241	15.9105	14.9947	14.667	11.2723	13.8004	12.3898	13.2124	11.9522	13.1198	17.8216	12.2779	10.0999	12.0548	14.3418	12.0444	11.036	15.0203	13.057	12.362	9.88165	9.85967	11.637	12.3557
7.5	13.1359	9.84181	13.4724	11.954	8.33994	8.21482	9.72249	10.3327	7.6583	8.25497	7.63914	9.80361	3.33186	12.5339	8.03258	9.6825	6.42508	11.5948	8.36528	13.3406	6.94958	11.921	12.0392	10.364	11.3082	21.9941	15.4714	14.1365	11.5024	19.8565	13.0372	13.5184	11.2067	14.9125	19.0807	12.8381	9.86494	11.3182	11.8111	13.8126	10.7128	14.1243	12.8532	11.5364	11.0979	9.5677	10.8218	12.1484
7.75	10.7051	9.47504	11.7922	11.1914	8.37746	7.85178	8.05177	8.73317	7.49533	9.76657	8.00487	10.1297	3.5779	12.0017	7.97113	14.6901	4.78582	10.6098	7.56321	11.3113	7.41119	10.9867	9.97751	9.46543	10.4012	20.6939	12.206	14.1777	16.6213	17.2254	14.3383	12.1146	11.6485	19.3443	15.4818	11.854	9.78386	12.6185	11.5343	11.8011	10.9356	13.5469	15.3298	14.013	11.6745	10.9969	11.0805	13.7436
8	9.86896	9.3946	11.039	11.2008	12.4	8.07117	8.36947	11.418	7.77545	8.4433	7.46688	9.51072	3.61319	10.4981	8.24192	11.9876	4.72915	10.9931	8.14046	11.3764	7.54506	10.267	9.17765	8.43166	10.598	18.4883	12.5796	15.1695	13.6788	17.5148	15.8289	15.1994	11.901	17.2199	12.8657	12.8422	12.7984	13.84	12.9623	16.0311	10.8088	12.2019	13.766	18.0899	13.1381	15.5115	12.1298	12.3447
8.25	8.30676	8.14146	12.1346	11.3686	11.3783	9.09565	10.6037	12.5238	8.86767	8.74781	8.05194	11.9275	4.90672	10.3672	8.06119	10.6395	4.71187	11.2502	8.39901	9.27557	7.93955	10.2676	9.51738	9.68835	10.6359	17.4871	14.5268	12.4529	10.7007	17.3926	13.5428	17.6691	13.8845	17.0707	13.1908	14.9339	13.2166	13.3726	14.9288	16.3718	9.78866	10.6626	13.3498	15.7518	10.7014	14.0019	15.8529	14.7404
8.5	10.5055	9.12383	10.8157	10.523	9.25739	9.7967	10.9925	12.1391	9.50002	12.733	11.8759	13.1005	8.54782	10.7175	8.78984	10.1802	5.52318	11.1388	9.59815	9.38662	15.1602	14.1115	10.4074	12.1106	12.2274	18.4194	13.5823	15.4173	12.7432	14.3219	13.2124	15.8353	18.3841	19.5073	13.6472	17.6515	13.2303	15.3548	14.1092	15.3803	11.012	9.27858	14.5957	12.1508	13.8675	13.7595	17.6331	18.8897
8.75	8.82544	7.92724	10.1886	10.5761	8.29338	8.00896	10.178	10.4141	6.63581	11.2282	8.90345	9.27768	4.4741	11.9083	8.1874	9.26581	4.61639	9.8529	7.46689	8.85304	14.9093	13.4758	10.4161	10.2196	11.4466	14.5225	14.0232	15.147	12.0433	16.1018	14.5415	13.1494	15.7885	14.0554	13.0642	12.6304	12.3656	13.7844	11.0609	13.2427	9.9455	9.87711	10.9976	12.4873	9.57761	13.4123	16.4644	16.4836
9	11.8943	10.3533	11.7373	12.4682	6.89518	8.41727	8.15499	8.17601	5.38747	10.0445	7.72877	9.98043	6.22301	12.1868	8.55552	11.2348	7.02215	9.46468	6.80119	10.1043	13.8787	12.8032	9.10677	9.52553	15.6742	19.3804	17.7203	16.3653	11.4537	13.886	13.4927	12.2924	18.0734	14.0389	12.837	12.5512	13.5268	13.5018	15.0649	15.6716	9.84595	9.48921	11.8102	12.1149	10.4376	11.0456	14.6884	16.1781
9.25	15.7074	10.7187	11.1104	11.6369	8.99628	8.35924	8.18566	9.51482	5.9959	8.69861	7.96187	9.11872	10.4236	11.0695	8.87134	9.80928	8.62086	10.1431	7.06744	8.9621	13.2918	14.2844	9.44159	10.0289	15.6501	21.6677	15.6366	19.8713	11.4956	12.6133	14.1748	12.4939	14.6238	14.7431	14.4256	14.077	9.96528	13.3915	14.8926	13.0615	12.5709	10.3271	15.0637	15.421	9.72358	11.3814	13.4565	15.7173
9.5	12.1144	8.15477	10.3401	11.8479	8.65202	8.78589	8.92325	9.65935	5.93641	8.57825	7.5468	9.00351	8.72986	12.3397	9.29109	8.77737	7.17992	12.4837	8.77792	11.2539	11.1	11.9964	8.57499	9.18027	12.1116	19.4619	17.6824	16.5447	13.2309	16.0147	16.1064	15.4085	11.6234	14.4482	13.685	12.197	10.3466	11.3071	11.6474	12.6828	13.4566	16.7137	14.9885	11.823	10.545	10.6786	11.7355	14.3526
9.75	11.9133	8.41637	12.083	11.0272	12.2119	11.3692	12.5258	13.9972	5.9331	8.61083	8.50702	10.3393	8.64701	10.3608	8.69841	9.6212	9.90748	13.2102	11.2728	13.4108	10.7958	10.7132	9.07963	9.58354	10.414	18.8075	14.8833	15.3816	17.0352	19.9399	18.4494	19.3836	12.2375	12.7259	13.3084	12.9007	10.5095	11.1464	12.3369	13.926	13.8346	15.3828	18.2097	18.6513	10.2791	11.0412	11.537	12.8316
10	9.65825	8.51435	11.348	6.81607	10.4982	8.37164	9.82741	12.0854	6.1727	8.34938	8.19713	11.0307	7.48768	10.4657	8.975	10.406	8.00192	13.756	11.6811	10.3544	11.9087	9.99218	9.07147	9.67588	10.578	15.6648	12.7129	15.1295	15.0844	18.6938	15.9611	15.5506	11.7955	12.6627	12.7726	14.9322	11.331	10.8601	13.8627	13.3511	12.0212	11.3639	16.066	16.0171	10.3643	10.7503	12.2351	12.8808
10.25	7.97868	8.22207	8.9881	9.50561	10.207	8.08533	11.3384	10.629	6.09853	8.60544	10.8004	8.30058	6.72779	9.97829	8.88874	12.4368	6.62317	11.2983	8.37096	10.7616	11.9257	11.4209	7.88149	9.50078	12.8136	15.6481	13.5066	15.1832	12.3142	20.2105	17.3749	12.5752	14.2635	19.0238	14.0274	18.6665	9.58323	10.5829	14.6319	15.1228	9.46822	10.3604	14.986	16.2991	10.3744	10.8717	13.7554	12.7122
10.5	8.09789	11.7114	8.90186	11.5261	8.59849	8.72824	11.0876	10.7579	6.58594	7.41338	11.3055	8.2828	6.74472	10.9051	8.91791	11.6584	6.1655	11.7309	7.77055	10.0458	11.1249	13.9199	8.78326	10.649	11.724	15.041	15.4202	16.25	13.947	17.9858	14.5645	12.6469	14.401	18.3624	13.7859	14.9473	10.2061	11.7753	14.0851	16.6368	12.9797	10.7581	12.6823	13.5945	12.0133	10.141	16.5035	12.7946
10.75	8.60677	11.1653	8.04629	13.3617	8.78806	9.43053	8.39699	9.13678	6.40356	7.9235	9.48471	10.5541	8.67791	8.68772	8.74226	9.54949	5.59236	13.1113	8.30178	9.48151	10.2835	12.9385	8.88546	11.9652	11.1162	19.508	15.7972	20.2489	18.1276	17.5473	13.9259	14.1296	15.5412	19.3761	13.6828	12.4804	9.43916	16.0504	14.2915	14.231	12.0166	11.4495	11.0379	12.0909	12.7097	10.1827	15.6374	11.7958
11	9.0648	11.2302	9.20554	12.8927	8.32103	8.84277	8.18247	8.1595	7.67313	7.32599	7.67719	9.86084	9.68062	11.3076	10.3049	8.44187	4.26143	10.3596	8.56938	10.8296	10.424	11.756	9.79416	9.21962	12.2093	22.249	18.111	18.3607	12.5619	15.2987	12.9024	14.5968	13.6022	19.7884	12.8315	12.6003	11.5593	16.0105	11.8842	13.3535	10.9219	10.481	10.7296	12.0755	14.4559	10.6131	15.1547	12.1757
11.25	8.74721	9.28512	9.546	8.71814	8.12014	8.11167	8.06969	8.4174	5.57788	9.33087	7.64266	11.0686	8.21847	10.2627	8.0489	9.01444	4.47578	10.4987	8.05537	10.0709	12.3784	11.4156	8.1338	8.55531	10.8634	16.9542	14.6692	17.0753	11.7724	14.4841	12.9462	13.3506	10.3616	14.5877	12.9955	12.6527	8.53781	14.345	11.3986	14.738	11.3294	13.2591	9.77765	14.334	12.862	9.89927	13.1335	15.0835
11.5	9.17755	7.9914	10.0953	9.26918	8.13191	8.95285	8.3752	8.24529	5.28819	7.56515	7.98553	11.0083	7.47233	12.9424	9.24014	8.65975	3.91169	12.2283	8.02718	9.17349	11.878	11.7238	8.94768	9.43854	11.7766	15.5097	14.9314	16.4021	12.9796	12.9558	12.7254	13.5381	12.3575	14.0058	12.8479	13.434	10.3869	13.5768	12.1408	13.1801	9.76882	15.4412	12.7598	11.8572	11.2601	9.58375	11.1264	15.8839
11.75	11.9272	8.4376	10.2681	9.20677	10.5142	9.33321	8.62874	10.4325	5.27301	8.90195	7.37194	9.38944	7.16272	11.2346	9.5466	9.20556	5.13175	10.5043	9.17081	11.5872	9.98878	10.3444	7.92026	9.59689	17.8151	16.6568	14.7676	15.5399	14.1564	12.8752	13.4615	14.6613	11.7769	13.5318	12.6931	12.7114	12.4446	14.5093	12.5112	13.0327	10.7372	15.3138	15.6775	12.9905	11.7787	10.2662	10.4243	16.0651
12	9.88392	8.13936	9.74968	10.0288	10.3677	12.5082	10.0796	10.4391	5.96915	10.5598	7.71246	9.24981	6.17352	9.87108	9.18159	10.7084	6.63266	12.0133	9.67519	10.1952	10.6925	10.6839	7.97716	9.09944	16.6965	15.594	14.2516	13.2678	11.4882	13.701	14.0683	17.399	13.032	14.0698	11.9058	12.4138	11.7327	11.5679	12.574	12.2576	12.1624	13.4699	15.9178	12.8369	9.99401	10.2737	9.85226	14.264
12.25	9.70105	7.94862	8.72352	9.59196	7.35666	9.68393	9.57158	9.40537	5.84697	11.5119	10.3165	9.48782	8.30093	9.79894	9.50301	9.60014	6.05614	11.1485	12.2058	8.92497	12.0787	10.4835	8.52531	7.99294	16.8668	17.2067	14.3389	12.6181	12.186	18.4937	13.426	13.4997	12.3596	12.4122	12.4898	12.4364	10.8315	11.353	16.2218	12.1048	10.0781	13.8568	13.3521	15.2144	9.09748	17.2946	11.3371	13.1164
12.5	7.69034	8.18785	12.5883	9.70682	8.41776	7.42795	9.06808	8.90283	5.3152	9.86585	9.16667	12.1755	7.57384	10.1421	10.0272	9.77371	4.9038	12.7568	11.5458	10.0609	11.1468	11.5348	8.82661	8.92149	15.3752	19.4931	12.6367	13.189	11.9892	18.5771	13.0062	12.6027	12.3308	16.7023	12.4286	14.6656	9.86044	10.5723	16.1371	18.9963	11.0828	11.4598	13.561	17.9964	10.6847	16.0213	11.4025	12.6886
12.75	8.70181	9.52919	10.068	11.7544	8.29236	7.78546	8.46143	7.55267	5.4549	9.00364	7.34669	10.7417	5.15379	10.7608	9.65846	8.79096	5.33777	11.1902	10.8663	10.705	10.8583	14.2189	7.54876	9.8402	15.565	14.761	15.1874	13.0467	15.2738	16.6133	15.4255	13.3112	12.0921	19.1503	16.442	15.307	9.92224	11.1377	13.473	19.7383	10.4293	10.0417	12.4651	16.817	11.5209	14.3927	15.597	13.7508
13	9.49704	10.0878	8.61314	9.43487	8.11785	8.27219	8.48327	12.078	6.2147	7.85186	7.25262	8.98453	6.17238	11.5108	8.92929	12.8473	6.338	10.4562	8.27488	10.667	10.9079	13.5032	8.88918	9.03875	16.9611	17.9511	17.0302	14.1481	17.3245	13.7134	16.1186	13.8186	17.4194	18.5	14.0947	11.6455	10.9678	13.1917	15.7462	16.037	12.6325	9.99586	10.5481	13.6101	12.0392	15.1265	19.3811	14.0279
13.25	9.0387	13.978	8.60031	9.63987	8.8178	7.91482	11.3032	11.2491	5.0979	8.05667	6.90601	8.80124	4.95542	10.7434	8.71953	11.7725	6.54299	11.3544	8.65764	9.2626	13.2566	11.1734	9.76612	7.77537	13.1997	14.5884	13.4839	20.0129	17.4758	13.0714	14.3211	13.1299	15.544	14.7745	17.6762	13.165	9.98383	9.20686	11.9143	15.0259	14.668	9.39021	11.098	11.6957	11.8465	13.8773	12.7252	15.0711
13.5	8.56836	10.5284	9.62079	9.19857	8.45399	8.67804	10.7765	7.952	5.27617	8.44706	7.25169	9.41008	4.96893	10.2007	9.19206	10.5086	8.79601	12.6226	9.10923	9.51395	13.9681	11.8156	7.80017	8.88326	11.0465	13.7762	14.5813	18.1343	16.4649	13.2621	12.7083	13.3544	15.2662	16.2008	13.4548	13.1555	10.0138	9.73976	12.6203	12.5315	12.3016	10.0347	10.7651	11.8676	9.60243	13.3384	11.8673	18.6606
13.75	8.54894	9.36882	9.94217	9.82829	8.79861	7.6659	8.24225	10.5336	5.68669	8.41403	10.1658	11.6807	4.70828	10.343	9.57997	8.8002	9.09277	10.834	8.40068	10.1659	13.0796	11.908	9.97148	10.6926	13.4596	14.3038	15.0593	16.7238	13.887	13.3747	12.0136	13.1586	15.2544	15.0992	13.8239	14.9462	10.0162	10.0425	12.2919	12.6289	12.5378	11.3719	13.0018	12.9263	9.9618	12.9109	16.4231	17.2151
14	9.55137	7.92425	8.27808	11.146	11.1476	7.94652	7.83454	9.37376	5.10027	8.54444	7.75893	12.4523	6.20148	9.79009	9.17992	9.37902	10.2264	10.1321	10.3938	9.6799	10.5463	11.6284	9.71085	10.554	11.8803	16.6578	13.5247	17.593	11.9302	18.0721	12.7837	12.5434	12.3996	14.1321	12.3538	15.2725	10.1308	10.6423	13.5543	12.303	10.2859	13.7858	10.3196	12.897	9.96224	10.3171	11.4255	12.581
14.25	9.40472	7.89485	9.01632	13.1276	9.68155	11.0206	9.1396	9.00377	5.51546	8.92549	7.73903	8.71868	5.83576	10.4994	9.83865	8.58208	8.5624	12.1255	9.13015	10.2421	10.5633	11.0633	8.61725	8.91743	13.1638	22.4372	15.0102	16.1461	11.2367	16.2791	12.9352	11.4334	12.2141	12.5303	13.0391	11.9315	10.3072	16.439	15.9563	13.6026	11.1286	9.05749	11.1939	10.8039	10.6378	10.2185	11.4047	12.6744
14.5	8.41033	7.76539	9.45378	12.3936	8.3916	8.46189	9.52984	11.5632	6.92103	10.678	7.96214	8.79712	5.46686	12.2325	8.86887	10.1742	7.4083	9.41779	6.51705	12.5443	13.6676	13.2276	8.07274	8.83153	12.4133	17.2587	16.945	15.1482	12.3835	13.9181	12.421	12.9013	11.316	15.5122	13.1481	13.2551	10.633	13.5285	17.0964	11.5397	11.0611	10.2592	15.0405	11.1083	9.8475	12.2144	12.4754	11.5433
14.75	8.14503	8.21674	10.0959	11.9409	8.00203	9.61431	8.64542	8.98302	8.87174	7.61821	7.75069	11.1366	4.84047	12.5837	9.75837	11.3661	7.71867	11.1644	9.36807	11.9508	11.9206	13.7355	6.94365	8.26776	12.541	15.7552	15.9477	16.6572	13.4684	14.3985	16.6621	14.0646	11.4552	15.4412	13.6454	13.7036	12.4374	14.2746	14.6567	16.507	13.0278	9.54214	17.2911	17.2905	11.2281	10.5194	18.0188	15.2662
15	10.3676	7.50056	9.01366	8.70966	8.49749	9.28635	8.50477	10.0561	8.73376	8.40737	7.60698	9.65396	5.90653	10.8032	8.53723	9.79761	8.5344	10.8879	8.33177	8.87123	11.7561	15.4994	9.30396	8.85927	16.3681	15.3998	11.6232	14.1781	11.939	16.006	15.3834	17.444	12.5452	19.8254	10.5294	15.5024	9.93116	10.9221	13.2556	15.624	11.2457	9.58661	15.0283	14.5971	11.915	9.94666	18.2425	12.1257
15.25	12.9955	8.21767	10.9309	8.45758	8.83009	11.4522	11.0998	10.2814	7.23839	8.25759	9.15954	8.8259	4.87735	10.151	8.53749	8.653	7.94188	13.5815	8.15377	8.53859	15.0273	11.1175	8.15171	8.61565	16.3274	16.2515	14.3094	14.8102	12.6617	20.6471	14.4448	18.2539	15.6329	17.4003	11.7499	12.5504	10.1341	11.3357	11.0908	12.835	10.6136	9.93584	15.3169	12.6696	11.6473	8.8782	14.949	10.9898
15.5	11.3045	10.6316	13.6517	13.9906	11.8773	13.4891	11.0249	16.6715	11.1101	11.2891	12.3215	13.0749	9.55067	10.8994	11.0611	13.0626	7.38586	12.4302	11.4419	11.4941	7.0537	10.8723	9.81583	12.3508	16.8556	22.6475	17.1333	20.4881	17.1294	21.0718	17.2317	16.7707	17.5685	16.2308	15.2068	15.774	15.0092	15.6803	18.4334	18.3756	13.9614	16.3245	18.9509	17.6394	11.6424	15.9605	15.3842	17.0611
15.75	10.2108	8.48089	9.77819	11.6539	9.69748	9.05581	9.09225	15.9991	11.2401	10.0191	9.19839	14.11	5.72889	8.69978	9.31641	11.4039	6.43655	10.5791	8.58358	10.1664	7.31522	11.1538	12.0801	10.528	16.5463	20.8558	14.1768	17.505	16.9952	21.0472	13.5249	13.0741	13.1451	16.4123	15.3501	14.7711	13.6478	12.4899	16.7128	14.0673	11.9761	16.4081	17.1003	15.5638	10.9439	15.5699	15.1779	13.1138
16	9.14441	8.94594	9.47501	10.089	7.9671	8.49306	8.44052	14.7701	9.86217	9.33207	10.4522	10.2291	5.52416	9.69017	9.18515	8.65915	6.5257	9.62658	8.99616	8.55582	6.51202	9.64017	8.50257	9.29477	12.8702	19.0403	13.0886	16.6497	12.4233	18.9667	14.0722	12.6287	12.1524	12.7782	13.268	19.6536	11.4506	10.7806	15.1946	12.6421	11.0278	13.3241	15.8995	11.7224	11.6901	12.3565	12.9459	15.1926
16.25	8.22056	8.80911	8.97095	8.39773	8.56708	8.8874	10.0525	13.7256	10.5231	9.45545	10.9726	10.5182	5.56924	8.47709	9.34867	9.89487	7.41015	12.1853	8.95051	9.38757	6.29351	8.81371	9.37177	9.46044	10.1506	17.9678	15.8921	15.0112	16.0362	15.288	11.6488	13.6243	11.4726	13.5258	14.5427	16.4718	10.0577	10.6018	16.0861	12.2828	11.5952	9.67571	17.0795	12.8151	12.5282	13.6899	14.973	13.6206
16.5	9.29881	9.32562	8.8985	9.44462	8.38488	9.17619	8.2585	14.4325	10.2357	8.62512	13.9937	10.5374	5.49056	8.92094	10.1825	9.19668	6.96971	12.3459	9.1042	9.85144	7.06027	8.90474	8.72566	9.17175	11.486	15.6135	15.8449	13.5492	13.0807	16.0921	12.9533	13.5253	15.6972	14.4924	13.6302	17.6448	10.6465	11.3591	15.7712	12.649	11.4405	9.98316	17.0179	13.4234	14.4677	12.1385	13.6111	14.3245
16.75	8.96728	11.0928	9.29586	11.5169	9.31092	9.63978	7.98381	12.3985	10.0169	10.8011	11.4403	10.3084	6.25884	12.0296	9.33694	9.6915	7.26305	9.60698	9.58158	9.95926	6.84451	9.41516	8.25243	9.11625	10.9869	17.4597	12.7637	16.3762	11.9672	15.084	14.0396	15.6756	11.2622	13.8762	14.0648	13.1034	11.4952	15.1084	16.4232	14.5189	10.6745	11.1914	15.7511	14.1983	13.9383	11.8572	14.8255	16.0067
17	8.47119	11.755	9.69934	10.111	8.78266	10.5133	8.48115	11.4257	11.5724	11.2587	10.6168	10.9006	6.35478	11.1703	9.27629	10.2323	5.6513	9.78144	10.336	9.93349	9.27187	9.81673	8.38749	9.32556	13.8489	15.1138	14.7725	16.1338	14.6618	22.4909	14.3306	19.5145	12.4911	13.5021	13.1165	14.2013	10.8131	16.2942	17.2927	13.3996	13.9813	11.247	14.3605	15.5261	10.4177	14.6273	12.3556	12.9855
17.25	10.4398	8.59051	9.97893	10.4218	9.2992	9.06719	9.60255	13.8717	13.9103	10.1883	8.9488	10.6855	7.01309	12.8827	10.8555	9.67449	4.70224	10.867	10.5172	10.9197	10.7924	10.2206	9.47321	10.464	13.2812	19.274	14.7303	21.0834	16.2709	16.2822	15.352	16.5412	12.536	22.713	14.5106	16.3979	10.8621	12.5387	15.7329	13.2131	11.5862	11.9048	17.912	12.2088	13.2434	14.5839	12.6128	13.6489
17.5	10.4859	8.93874	10.4836	8.18833	11.2275	10.4101	12.4934	10.0444	12.0035	10.9912	11.0046	13.4475	6.46781	10.9688	9.25965	9.61528	4.63482	9.77858	7.90064	11.6071	9.26015	12.6896	8.67747	12.9077	11.8618	20.1431	11.9274	15.7551	12.1682	19.829	14.67	16.1469	12.259	17.0505	13.7005	18.6414	10.8045	11.314	15.1922	12.3718	12.1524	14.9689	13.992	12.762	12.3919	16.1548	12.6601	17.3155
17.75	10.1037	10.1071	13.2851	10.0372	8.81067	11.6799	11.2809	9.61194	9.61562	13.0324	11.8012	13.0557	7.51889	11.406	10.6804	12.8474	5.37594	10.7385	10.9956	13.6113	7.73788	8.65078	8.82216	11.0835	12.223	16.1029	13.9578	14.8598	15.5154	19.651	14.6411	13.3849	14.1573	15.4311	13.8409	13.7796	12.1392	12.7916	18.3243	16.9547	11.7185	11.2389	11.0191	16.9071	11.1981	15.2846	15.3805	19.2015
18	10.7857	12.3207	15.3355	9.50833	10.2236	14.1961	11.6808	10.0313	12.8736	13.0789	15.432	12.2143	9.29788	10.2758	11.3194	12.3772	7.11382	14.5658	9.97484	12.763	9.87883	9.51062	8.29959	14.2271	16.2977	22.6324	18.1073	22.47	16.8756	21.2643	19.1618	14.4223	18.9126	18.37	19.218	16.2355	14.8779	17.9411	14.871	17.5633	13.6268	14.586	11.0763	17.7938	15.6043	14.2854	13.849	17.9633
18.25	13.2051	12.7717	13.367	13.663	14.8146	11.3139	9.83292	12.7197	13.2291	14.1433	13.2833	11.0319	8.36795	13.5314	9.69355	13.1355	8.43896	13.9118	9.11533	12.0587	10.1831	11.3748	11.3937	13.5495	16.7106	23.0639	16.8945	17.7989	20.1518	21.6533	17.5475	16.8175	18.2183	22.8468	20.1099	15.0093	13.7813	17.5008	15.3152	16.7865	14.75	18.9473	10.5873	16.1611	15.6745	13.6197	12.214	14.1267
18.5	12.2819	13.124	15.0629	12.3036	12.2356	9.335	12.6725	14.5505	11.5706	12.9381	10.3513	10.512	6.7854	14.3048	8.85033	11.5136	5.53472	12.5387	8.8099	11.6542	9.91751	12.6399	12.6386	12.5041	17.568	22.0814	15.3146	15.7014	15.6139	20.2523	17.8473	19.5536	17.6698	22.3648	19.8534	20.0801	12.3809	16.3823	14.2596	18.9018	13.5102	13.6715	11.2294	14.7148	13.5934	14.1207	12.7682	16.2906
18.75	12.9469	11.985	13.7046	10.6635	12.4826	8.85611	12.7235	13.0113	11.7197	12.8153	15.3653	8.51775	7.32641	15.248	10.1451	9.88119	5.31653	12.1271	9.3609	11.0582	7.23143	13.4944	10.3444	10.0546	16.6841	18.5008	15.464	15.2176	12.5601	16.3044	17.1234	16.4355	18.7148	19.6302	18.2193	18.1063	13.1563	16.2618	13.4222	16.9119	13.7255	13.5944	10.7664	19.2625	12.8368	17.9698	14.1467	15.9129
19	13.4621	12.773	13.2217	10.4794	10.7882	10.2196	12.1573	14.4031	13.7438	11.7066	13.4328	10.4534	7.18422	13.7005	10.2897	9.92483	7.6663	11.4801	9.72065	9.39853	4.15295	12.551	10.8429	12.7015	16.8942	14.9739	13.97	14.3528	15.4887	14.7131	12.8197	13.1877	17.9032	14.5882	18.3341	19.7532	12.8519	14.9021	12.1542	15.1612	13.3118	13.7904	13.0467	18.1649	14.1812	15.4257	15.5767	17.7069
19.25	11.0175	12.3019	12.4701	14.2156	11.5905	9.39171	9.87027	13.7633	13.3577	12.2358	11.1284	9.57607	7.73209	11.3079	9.3045	13.2716	5.5209	13.0426	9.2281	14.4504	5.44386	13.0313	9.93945	14.1639	13.9643	21.8306	16.4057	19.5665	14.1932	18.1399	14.9214	15.7031	17.1434	17.8923	15.7566	16.9956	12.1611	17.1599	11.0588	15.6191	11.8582	11.5177	11.2342	14.2464	11.6359	14.2728	15.6215	14.7086
19.5	11.2608	10.9881	12.8303	12.6911	11.5605	9.8456	10.2561	15.1737	13.0238	11.9153	11.3672	13.5316	8.21145	12.2458	7.84139	13.4715	6.94145	12.6229	9.67894	13.3926	5.25457	13.2654	9.31078	13.5242	11.5143	19.5105	14.6349	16.8024	13.3615	15.9614	15.122	16.4194	18.8294	22.0785	16.6807	16.3766	10.5086	15.8503	9.4373	17.7468	12.0897	12.0768	9.89517	17.85	10.6378	16.8063	15.6437	16.9268
19.75	11.0452	13.6178	12.0427	12.7935	10.0498	9.1197	9.1662	14.4099	13.797	12.6335	15.4889	13.8405	8.40339	12.6504	11.6202	13.1652	5.03397	12.8025	12.4944	10.6171	7.67718	13.1849	9.48831	10.6834	11.1163	21.1596	18.2883	15.3918	15.5282	16.0531	15.4308	15.4504	16.579	21.8913	19.0323	16.4678	10.3561	14.5691	12.1072	17.3194	11.7749	12.0127	11.3526	17.0657	12.8645	15.9157	12.0582	17.6065
20	10.041	11.3011	12.2442	11.3277	8.49866	8.77518	8.36739	13.4298	14.0863	13.0213	13.0412	14.2396	10.2818	12.2693	12.3678	10.6014	5.55471	13.5161	10.773	10.6093	10.3606	13.1325	14.1631	8.93411	14.9416	16.9555	16.6283	16.9627	16.9432	14.1947	16.4165	13.907	14.4762	23.786	19.0878	18.3879	11.4797	13.8028	15.9626	16.9212	14.06	17.9539	14.3761	17.6462	12.2004	13.1624	12.2923	13.1045
20.25	11.1001	13.3517	12.8927	11.552	8.35451	10.1771	10.6924	13.3038	13.7087	10.6473	10.554	13.708	9.28281	10.5001	11.048	9.67428	5.70533	12.8901	10.7652	11.6925	8.13521	14.1633	11.8768	11.8811	17.4526	15.4227	15.3535	16.8986	14.6926	17.3996	19.4056	14.6886	18.1035	22.1098	18.9605	16.2546	14.5727	12.3157	14.7589	17.4963	15.0964	16.7537	14.4383	15.6321	14.1113	15.0924	13.1357	15.7551
20.5	11.9532	13.4649	12.092	9.39798	10.7887	11.1504	11.6016	12.9151	13.4343	9.69431	13.7886	13.4038	9.67239	12.7213	9.66622	12.5915	5.06217	12.2848	8.8171	12.507	6.02762	11.0352	11.7456	13.1444	16.4878	18.0131	18.455	14.8676	11.8691	21.2336	17.1019	17.9608	16.3638	21.889	17.5799	18.7711	13.126	11.3731	14.0259	13.5523	12.7714	12.2934	12.3513	12.4972	13.3616	12.6295	16.319	16.3935
20.75	12.2357	11.9488	11.7439	12.3341	13.8992	13.7603	8.23039	12.0806	14.2096	12.7612	13.3567	13.6476	8.94817	12.3117	10.5623	10.7025	5.06294	13.4225	11.8554	12.1609	6.53754	12.3814	10.6813	10.5539	14.7574	23.4852	19.4769	15.4069	11.5876	21.0968	11.7299	18.373	16.7958	23.9541	15.2488	19.8107	12.4464	13.7967	12.6874	14.968	13.2641	11.0466	12.541	15.3788	12.1754	14.5884	14.4312	14.4624
21	11.5807	12.4905	10.6963	14.3054	13.2138	13.6357	7.84193	11.2561	11.122	12.8427	13.6876	13.3051	8.33683	12.3944	9.02345	8.94924	6.43817	10.3872	10.5031	12.3897	6.35248	13.3961	9.76184	13.4895	12.5247	20.8771	18.7549	15.1293	13.3727	19.5105	12.8595	15.6938	17.9096	18.6485	15.1936	18.8234	12.4897	15.1199	10.7713	20.0017	12.7651	11.17	12.1944	13.1263	10.7192	17.0733	14.6418	16.2614
21.25	11.6572	11.3615	10.1969	13.3179	12.0863	13.2456	9.55525	10.4075	11.2289	10.7975	11.5418	13.009	8.33447	11.3265	8.55267	10.2044	7.10557	13.3104	10.142	12.5115	6.79238	13.3667	10.6652	11.8973	12.4172	21.4446	16.3577	16.739	15.7965	20.4971	14.7784	12.9224	17.0618	14.2273	16.9332	19.5393	11.3886	15.4055	10.8939	18.4201	12.2592	15.224	10.6275	16.1343	12.8814	16.286	13.6593	15.7726
21.5	11.5414	13.1359	8.65332	11.3329	12.1706	13.6007	9.33729	14.0292	9.45752	10.3185	10.7644	14.8236	6.71367	11.3069	9.91583	11.4309	9.09838	13.3994	9.11542	11.8944	7.16054	10.2784	9.36281	12.6611	14.9579	22.0569	16.13	15.683	19.9172	21.6569	15.8255	14.2184	16.8597	21.8303	18.8099	18.3041	11.7122	14.5741	11.1494	16.3114	14.6938	14.3625	10.6589	16.1388	15.1756	15.6257	10.7884	20.2839
21.75	11.8055	12.7993	13.222	13.7515	10.0617	14.6306	8.95784	14.2311	10.0777	9.19696	15.2197	13.6428	6.46489	11.5165	7.95653	10.0234	8.82045	13.4163	8.55282	11.3388	5.98917	11.8517	8.61288	12.6261	12.2235	22.3519	15.5104	14.3838	16.9971	21.6984	15.1001	13.7732	16.7078	22.1693	18.2623	17.8322	12.0758	13.1795	8.71258	16.0547	11.6878	12.6207	11.0252	20.0286	12.8952	16.9532	10.5671	16.5986
22	11.9938	11.1775	12.3443	13.0988	9.13706	12.0142	9.04261	13.6536	11.7568	9.38945	13.4279	13.6547	5.67004	11.3744	9.12111	9.86607	5.7649	11.6555	9.61854	10.9817	5.20938	11.5922	9.29932	10.4605	15.5747	19.6918	16.5203	18.8768	10.7662	18.9235	14.9504	17.562	14.517	21.9188	15.1222	17.8038	10.94	10.6958	11.4401	16.9538	11.6018	15.1605	11.7539	19.13	10.8482	15.2233	11.3078	14.4091
22.25	10.8753	12.8916	13.2196	13.5853	8.8532	12.4178	8.72052	12.3331	12.0199	10.1728	14.183	12.0971	6.45421	11.14	7.59935	11.2537	5.89702	11.1469	8.7922	9.66305	6.26714	11.7213	9.67015	10.7423	16.4095	20.4583	16.2112	19.8335	10.9309	16.3924	18.2322	18.18	16.7847	21.7508	18.2372	18.9022	10.1328	11.4274	11.2227	17.1914	11.3686	18.5449	9.65941	19.1219	11.4615	15.4301	13.5177	17.0927
22.5	9.82512	10.3797	12.3665	13.4237	8.52642	11.5837	9.20017	12.0624	13.044	11.9223	12.5464	12.3837	8.53537	12.2197	8.21672	13.7079	5.46748	13.4658	7.70638	9.25563	7.4862	9.86318	10.388	12.417	18.0856	21.4056	19.4391	18.503	12.5999	14.3733	20.5526	18.2274	10.3297	20.7712	15.6648	18.4006	11.7385	11.563	14.1651	14.6929	9.82164	16.2271	11.1649	17.7002	11.0614	16.2321	11.1162	16.2332
22.75	9.90778	9.93565	11.2007	12.076	9.63382	10.8564	13.9206	10.6109	11.6125	11.9274	9.56773	13.6899	9.43369	9.71016	8.93099	13.736	5.92457	13.5472	9.28314	10.0399	6.81748	13.2383	10.4914	9.47193	15.6866	20.0557	17.8593	17.9578	11.5684	16.6003	14.6831	16.7292	13.4501	18.7436	16.1703	17.3712	14.4284	15.3228	10.1087	16.0262	13.0465	15.8294	12.4295	19.2247	10.223	14.626	12.3052	14.306
23	9.87578	13.2812	9.89008	12.0921	8.53367	9.58048	11.4233	10.682	12.3918	11.7491	12.2871	12.4161	8.96635	11.0667	8.02763	12.4793	7.47949	11.2968	8.73414	14.3135	7.44816	11.1797	8.89514	9.92092	19.1091	16.0252	16.1422	18.0276	14.0673	19.8527	12.5595	13.8995	18.3342	22.0169	16.1536	17.0052	14.0591	13.5365	11.3787	18.3467	12.6569	13.8253	8.89838	17.8941	12.4666	14.7405	15.2868	18.716
23.25	10.4888	10.8194	8.90033	12.2085	9.73868	8.88145	11.8565	9.95351	10.4023	8.78089	16.1665	13.9343	5.72929	12.0914	9.65099	11.5806	5.48736	9.7342	9.18766	12.2952	5.81353	12.2481	9.45897	13.5101	18.576	18.5421	16.1467	14.4972	17.0841	20.4659	16.1867	13.7636	16.4257	17.625	18.7889	17.8669	13.7378	10.8969	11.513	14.4593	12.672	11.2025	10.9727	15.5283	15.1008	13.1274	14.1977	14.3829
23.5	13.832	9.28479	9.81704	10.7417	10.9963	8.70012	11.2448	11.7679	10.3428	9.44515	12.8566	13.0912	5.27951	13.7836	8.0663	9.03891	6.18399	11.4268	8.81583	11.4895	5.87171	10.3217	8.49845	11.9132	15.8994	18.4214	14.8595	22.1969	18.0664	18.2709	14.6718	14.1193	15.3472	18.3045	17.9527	16.4548	11.6863	12.0869	11.5323	13.1383	17.6823	11.1301	11.1488	17.4604	13.5267	12.4394	12.5459	15.038
23.75	11.1965	12.7107	11.4499	13.307	13.9838	9.96597	10.7163	12.7524	12.5025	10.9288	11.5951	12.8497	5.95469	11.8077	9.11034	10.3038	7.03067	15.0509	10.5393	9.96838	7.56275	12.0129	8.88006	9.45082	12.0839	21.8608	14.0228	19.1415	19.1295	23.7094	15.5203	12.7348	16.6019	19.7708	17.6512	17.3183	13.5974	10.9535	10.2717	14.2607	13.301	12.835	10.8851	15.9359	16.2774	13.5382	11.9808	12.8233
24	11.0377	10.1068	13.8708	9.04633	12.9767	10.4429	9.67827	10.8251	11.1282	8.91144	9.75792	13.1403	7.0934	12.8665	9.18273	10.4217	7.38504	13.2491	11.6754	9.06026	5.82393	10.6455	10.196	10.0141	12.7418	21.0005	12.7177	18.9754	15.4428	15.5701	12.9821	16.769	12.4536	16.3196	17.1143	15.246	13.0828	12.427	11.5489	19.9503	11.8766	11.0922	10.6589	18.1344	14.0344	12.0152	12.4734	13.3908
Fig 5 I Lower
	FF-Sham												FF-Surgery												Agrp-Lgr4-/--Sham												Agrp-Lgr4-/--Surgery
Dark time	11.1302	11.1536	11.6373	11.7457	10.6591	10.4489	10.6351	11.5777	11.033	11.0587	11.2379	11.6788	7.01664	11.974	9.64765	10.9783	6.97736	12.2958	9.40344	10.9875	7.26013	12.1059	9.96185	10.8357	14.752	19.9537	15.9515	16.5784	14.4109	18.3838	15.4715	15.8194	15.1382	18.7405	16.1934	16.2717	12.3499	13.6981	12.0198	16.0938	12.1466	13.3037	11.6473	16.1442	12.3616	13.6204	12.2693	15.4018
Light time	9.88849	9.47358	10.3535	10.608	9.10099	9.25433	9.61297	10.7615	7.75176	9.34986	9.0197	10.5808	6.31507	10.6891	9.17655	10.2503	6.53056	11.285	9.07304	10.4248	10.2807	11.4565	8.98356	9.79017	13.2383	17.805	14.8892	16.1392	13.6325	16.6196	14.238	14.2917	13.5197	15.9564	13.881	14.1058	11.0341	12.8467	14.0988	14.2938	11.6558	12.0208	13.6746	13.9251	11.3419	12.3867	13.5999	14.2653
Fig 5 J Left
	FF-Sham							FF-Surgery							Agrp-Lgr4-/--Sham							Agrp-Lgr4-/--Surgery
0	179.1	115.3	106.4	119.3	101.2	161.4	121.6	129.5	109.9	161	167.4	132.1	115.1	158.5	81.8	78.6	120.2	92	105.3	134.8	96.5	120.7	83.1	178.6	151.2	85.2	126.3	139.7
15	423.3	315	354.7	271.7	417.6	307.7	321.4	306.4	393.5	351.2	302.8	395.6	403.5	369.9	311.8	286.5	272.7	244.7	319.8	252.8	253.3	375.5	413.2	466.4	136.3	390.2	271.1	253.4
30	500	275.9	399.6	304.9	458.2	405.9	280.1	264.7	439.7	322.9	367.1	349.5	461.4	445.1	252.7	268.5	304.4	303	297.5	383.3	272.3	405.7	412	551.7	471.7	370.4	369.1	336.3
60	456.4	246.5	313.9	292.9	393.6	366	255.9	220.3	467.2	309.1	340.4	299.2	370.2	413.9	206.9	198.6	188.7	230.8	252.7	308.8	193.1	403.4	352.4	478.6	413.9	328.8	329	289.7
90	355.3	190.5	282.6	267.5	289.8	413	197.5	194	373.1	282.1	339.6	279.6	330.2	395.4	179.6	136.7	164.8	229.3	245	233.6	146.4	327.9	228.8	367.2	350.6	277.7	251.9	253.4
120	258.5	146.4	219.7	220.7	219.2	368.3	163.9	162.9	286.2	244.2	294.2	236.7	270.9	311.4	90.8	101.5	122.3	181.2	153	191.4	125.1	284.7	179.8	325	265.4	232.1	207.4	190
Fig 5 J Right
	FF-Sham			FF-Surgery			Agrp-Lgr4-/--Sham			Agrp-Lgr4-/--Surgery
	36514	3061	7	38615	2703	7	26173	1645	7	38818	2623	7
Fig 5 K Left
	FF-Sham							FF-Surgery							Agrp-Lgr4-/--Sham							Agrp-Lgr4-/--Surgery
0	132.8	156	143.5	125.2	164.3	156.9	124	119.1	122.4	181.1	187.7	138.7	124.4	197.9	107	111.5	121.7	116.2	87.1	109.5	90.1	160.7	146.6	124.9	123.6	174.8	170	175.1
15	107.6	125.4	126	81.1	135	115.9	101.5	87.3	109.3	160.9	180	112.2	98	213.6	60.4	86.1	79.4	79.2	67.1	96.6	81.2	97	102	77.6	101.7	115.7	131.4	104.8
30	82.2	92.1	81.6	93.8	113.8	76.7	77.9	69.6	60.3	143.8	176.7	71.2	48.8	229.9	31.4	38.6	56.2	55.8	64.9	71.2	55	55.1	85.1	69.8	57.3	96.7	85.3	58.9
60	84.2	94.9	74.6	83.7	119.6	93.2	101.3	77.6	70.1	107.5	171.6	84	70	217.6	51.4	32.7	56	63.5	51.5	53.8	63.4	86.2	87.8	69.3	89.2	98.5	102.6	102.7
90	89.8	107	87.3	105.8	135.8	86.3	135	116.6	96.1	173.8	189.9	103.1	117.6	226	67.8	42.1	66.2	85.1	57	72.4	68.2	117.6	120.6	100.7	95.2	113.6	139	135.2
120	113.6	145.6	118.6	135.9	164.2	132.8	144.2	121.6	105.6	134.2	142.3	131.6	116.5	227.8	89.6	75.4	96.7	105.6	76.1	99.6	92.4	135.6	149.6	129.8	124.5	156.5	162.5	165.9
Fig 5 K Right
	FF-Sham			FF-Surgery			Agrp-Lgr4-/--Sham			Agrp-Lgr4-/--Surgery
	12799	683.5	7	15686	2170	7	8097	487.8	7	12795	614.5	7
Fig 5 L
	FF-Sham					FF-Surgery					Agrp-Lgr4-/--Sham					Agrp-Lgr4-/--Surgery
	0.926708	2.50036	1.21346	1.83593	2.15765	1.37432	2.24857	1.50721	2.23459	2.08771	0.570014	0.297248	0.45811	0.269272	0.542038	1.56316	1.15052	1.23444	0.926708	1.02462
Fig 5 N Right
	FF-Sham				FF-Surgery				Agrp-Lgr4-/--Sham				Agrp-Lgr4-/--Surgery
Adrb3	1.0443	0.495034	0.720254	0.658796	0.791354	1.03573	0.892885	0.912459	2.10425	1.02623	1.40319	1.35713	0.607756	0.520134	0.566451	0.546874
p-Hsl	0.972221	0.506077	0.697213	0.712456	0.797496	0.704883	0.759018	0.802146	1.43808	1.20297	1.28518	1.35657	0.902335	0.787403	0.848156	0.812456
Hsl	1.54428	0.818501	1.1161	1.02146	1.22834	1.6271	1.39401	1.02547	1.81373	1.14737	1.38038	1.24588	1.09339	1.07553	1.08497	1.15478
Ucp-1	1.14634	0.803842	0.944281	1.02458	0.743629	0.639261	0.700267	0.657456	2.16206	1.02799	1.42454	1.65478	0.482854	0.544165	0.511756	0.498756
Fig 5 O
	FF-Sham				FF-Surgery				Agrp-Lgr4-/--Sham				Agrp-Lgr4-/--Surgery
Adrb3	1.18517	0.794007	1.06266	1.03112	0.694499	0.943905	2.52738	1.18329	15.7494	13.3355	13.0084	5.23704	10.5095	0.215051	0.486081	1.03184
Cidea	2.03726	0.699949	0.701273	0.998565	0.841399	0.8341	0.604126	0.751247	10.1354	9.00675	8.08828	6.2925	0.815101	0.964838	0.581913	0.770622
Cpt1α	1.49426	0.682869	0.98002	1.01486	1.09909	1.49216	1.65845	1.39589	15.1847	11.3081	9.70686	10.906	0.756698	0.627348	0.692697	0.690226
Pgc1α	1.59941	0.402227	1.55442	0.998756	2.5674	1.89726	1.82409	2.0712	8.23358	7.01765	7.88739	7.12293	1.0498	1.98443	0.767118	1.16915
Pgc1β	1.16922	0.740652	1.15475	1.01479	1.82395	0.838586	0.93184	1.12538	12.9277	14.545	15.0758	9.12432	1.59705	0.302083	0.491068	0.61877
Ucp-1	1.68912	0.562221	1.05301	1.02155	1.85406	0.676985	0.714492	0.964347	8.74248	7.82819	7.87999	6.28851	1.77869	0.433827	0.288092	0.605782
