# Supplementary material for: Deficiency of neuronal LGR4 increases energy expenditure and inhibits food intake via hypothalamic leptin signaling
Source: EMBO Rep. 2025 Mar 11;26(8):2098–120. doi: 10.1038/s44319-025-00398-5 (PMC12018946; doi:10.1038/s44319-025-00398-5)
Supplement: Supplementary file 8 — Source data Fig. 6 [file 44319_2025_398_MOESM8_ESM.zip › Figure 6/Upprocessed raw data for Figure 6.xlsx]

## Sheet: Sheet1
Fig 6 A Left
	FF-Sham						FF-Surgery						Sf1-Lgr4-/--Sham						Sf1-Lgr4-/--Surgery
0	22.4	24.3	22.8	30.1	29.3	26.8	27.1	22.7	19.3	28.9	26.3	25.7	21.5	19.3	21.6	27.3	28.2		19.3	21.6	21.3	21.7	25.2	27.6
1	26.4	26	25.7	32.5	32.6	27.3	30.4	24.9	21	32.9	27.6	26.9	22.3	20.5	21.8	28.6	29.8		22.8	23	22.2	23.9	24.6	29.3
2	29.2	29.3	27.7	38.5	37.1	33.2	33.9	27.5	22.6	36.6	31.3	30	23.6	21.6	23.1	26.9	32.7		25.3	24.4	25.1	25.1	24.7	29.6
3	32	32	29.8	39.4	38.9	36.5	37.5	29.6	25.3	39.2	33.8	34.6	26.3	22.8	25	28	37.6		29	27.3	28	26.5	25.2	31.2
4	35.1	35.3	33	44	43	40.4	41.2	32.1	28.6	43.1	36.7	39	27	23.5	26.2	28.2	41		30.9	28.8	30.3	29.2	26	33.2
5	36	38.8	35	47.4	45.2	43.7	44.3	31.1	39	45.6	41.5	42.3	29.7	24.2	29.1	29.3	40.6		33.6	33	32.8	31.6	26.8	34.2
6	42	43	37.4	49	46.6	44.2	46.8	35.5	33.5	48	44	44.3	31.8	26.1	30.9	30.2	41.3		36.3	35.1	34.6	32.5	27.3	37.2
7	44.5	46.6	38.8	50.9	46	45.1	49.5	36.9	35.6	49.2	47.8	46.4	34.3	27.8	32.4	30.4	42.2		38.3	38	37	32.6	29.9	38.8
8	44.2	44.5	37.9	51.8	46.6	45.3	49.2	35.7	33	48.3	49.6	47	35	28.1	30.8	30.9	40.8		40.8	38.7	35.8	31.8	30.6	38.8
9	45.3	47.1	40.9	52.6	49	45.3	51.5	36.8	31.5	44.8	51.3	47.3	36.7	28.4	33.4	32.8	42		46.9	41.1	37.7	32.4	35.8	41.6
10	46.9	47.8	42.4	52.3	48.8	46.1	51.7	39.3	34.9	47	52.5	49.5	37	28.2	35	32.8	41.9		47.9	42.6	39.9	35.2	39.5	42.4
11	49.9	49.2	44.6	52.7	50	46.8	54	40.8	39.3	52.3	53.3	50.8	39.3	29.7	38.2	34	42.2		50.3	46	40.1	36.2	45.8	44.6
12	52.1	50.5	46	51.1	50	48.6	54.3	42	37.6	55.7	53.6	51.1	40.5	31.2	39.2	34.8	42.3		51.5	46.5	42.4	35.5	49.1	46.5
13	53	50.2	47.4	52.2	51.1	48.3	55.6	46.1	39.2	57.2	54.6	52.1	43.1	31.5	41.2	34.6	43		51	47.7	43	38.1	55.7	47.5
14	52.1	51.7	48.3	53.4	51.7	48.4	56.8	48.6	42	58.3	56.9	52.8	44.8	32.9	43.7	37.4	43		51.8	47.6	44.5	40.4	58.5	49.2
15	50.8	51.3	52.1	54.8	51.2	49.2	58.3	50.6	45.2	59.2	56.9	53.4	45.2	33.4	43.6	36.2	43.4		52.9	47.5	46.2	42.6	62.2	47.8
16	52.4	51.2	55.1	55.1	52.5	50	59.2	53.5	50.1	59.8	57.2	53.6	45.9	33.6	44	37.6	43.4		54.3	47.4	48.3	44	61.2	49.2
Fig 6 A Right
	FF-Sham						FF-Surgery						Sf1-Lgr4-/--Sham						Sf1-Lgr4-/--Surgery
	8.2	6.7	7.2	7.8	10.9	9.7	17.1	17.8	10	11.5	7.6	6.6	6.9	5.5	6.7	4.6	8.7		13.5	13.2	12.5	12.2	30.6	10.4
Fig 6 B Left
	FF-Sham						FF-Surgery						Sf1-Lgr4-/--Sham						Sf1-Lgr4-/--Surgery
Fat mass	13.62	16.2	19.93	14.35	14.69	13.37	19.75	17.58	18.42	14.2	13.92	13.84	16.55	12.65	14.31	13.94	12.31		10.27	14.08	9.79	14.64	13.02	4.86
Lean mass	17.77	21.06	26	24.72	24.02	21.79	21.36	23.96	17.34	26.45	25.75	23.26	20.73	27.57	19.53	17.61	20.29		23.49	26.83	24.21	17.61	20.38	22.48
Fig 6 B Right
	FF-Sham						FF-Surgery						Sf1-Lgr4-/--Sham						Sf1-Lgr4-/--Surgery
Fat mass	18.78	19.61	20.49	20	18.36	18.21	20	23	20.14	26.86	20.01	21.01	17.73	16.38	13.94	9.44	14.49		21.11	17.1	19.01	17.88	26.9	17.67
Lean mass	20.87	24.28	29.14	30.2	28.45	26.95	24.24	27.93	31.93	27.86	26.51	26.83	21.91	29.71	23.61	22.8	25.36		25.14	23.53	22.69	21.28	30.97	26.73
Fig 6 C
	FF-Sham						FF-Surgery						Sf1-Lgr4-/--Sham						Sf1-Lgr4-/--Surgery
Pancreas	285	347	358	434.2	355	356.7	450	287	277	358	347	459.5	195	306	195	265.8	267.2		405	250	297	278	276	574.2
Liver	3914	3913	4148	4612.7	3049.2	3055.7	2657	2012	3904	4148	3913	5402.5	949	1753	949	1100	1808.5		2501	2459	2229	1785	2130	3233.5
Spleen	102	160	157	253.6	141.5	162.4	168	110	104	157	160	240	60	106	60	77.3	112		142	100	129	101	109	312.4
SAT	3264	3671	2734	3607.8	2678.2	3108	4167	3665	3960	2734	3671	4563	1806	2711	1806	1519.1	2604.2		3538	2860	3415	3120	2393	3998
GAT	2866	2097	1276	1162.2	1055.8	1360.4	2116	1705	1170	1276	2097	1147.4	1541	1955	1541	2022.8	913.4		1406	1460	2367	2153	2061	1900.3
BAT	291	495	375	356.6	382.5	248.4	627	331	404	375	495	579	112	346	112	93.2	241.8		450	357	405	325	280	435.8
Fig 6 D Left
	FF-Sham								FF-Surgery								Sf1-Lgr4-/--Sham								Sf1-Lgr4-/--Surgery
	19.46	16.14	17.6	15.44	16.68	14.68	19.575	18.3	15.42	15.3	20.525	16.75	18.9	18.475	18.9	18.5	17.6	14.975	18.575	19.575	18.3	16.075	17.55	15.925	14.075	16.35	20.525	16.75	18.9	18.475	18.9	18.5
Fig 6 D Right
	FF-Sham								FF-Surgery								Sf1-Lgr4-/--Sham								Sf1-Lgr4-/--Surgery
	17.15	16.45	18.4	19.25	18.85	21.95	19.6	20.05	14.95	20	18.65	16.15	22.85	23.85	23.4	14.7	18.55	9.9	20.2	20.6	20	21.8	21.15	13.55	18	23.8	20.4	19.6	17.5	19.5	21.35	18.55
Fig 6 E Left
	FF-Sham						FF-Surgery						Sf1-Lgr4-/--Sham						Sf1-Lgr4-/--Surgery
0	167.5	132.8	127.8	128.6	155.5	114.3	162.8	137	109.9	159	119.9	112.9	99.3	129	129.3	100.1	91.4		127.4	142.7	121.7	124.7	156.5	105
15	336.3	355.1	303.9	311.4	377.8	281.4	294.5	356.8	283	260.6	384.8	394.6	252.7	193.5	179	193.5	244.1		216.9	275.5	267	325.1	344.3	327.4
30	371.3	298	302.3	288	278	289.9	284.6	323.6	312	315.8	256.3	401.4	181.8	236.2	180.5	295.8	230		269.5	220.7	325.2	274	288.9	363.7
60	396.1	263.4	253.8	291.3	232.3	227.9	405.8	256.4	207.8	225.5	246.2	461.6	156.7	182.9	161.5	207.6	174.7		270.7	185.9	206.4	207.6	172.5	339.7
90	204.4	197.5	197.8	264.3	188.6	196.3	181.5	196.5	160.5	216.6	251.3	358.8	138.8	149.2	164.7	185.4	140		230.9	175	163.6	150.5	239.2	257.6
120	195.8	163.5	152.3	207.6	133.4	177.8	172.5	164.3	123.5	199	203.9	258.8	112.5	132	158.2	135.4	135		198.5	169	146.2	135.4	142.2	188.3
Fig 6 E Right
	FF-Sham			FF-Surgery			Sf1-Lgr4-/--Sham			Sf1-Lgr4-/--Surgery
	29946	1663	6	31687	2980	6	21060	1092	5	27343	1957	6
Fig 6 F Left
	FF-Sham						FF-Surgery						Sf1-Lgr4-/--Sham						Sf1-Lgr4-/--Surgery
0	228.1	184	188.5	162.8	173.6	224.9	172.9	209.3	228.1	192	193.1	196.6	136.1	145.2	170.5	159.7	155.7		187.7	171.7	157.1	155.7	208.1	203.8
15	188.8	177.7	163.1	133.2	194.2	220.5	146	169.1	188.8	165	186.7	182.3	130.9	134.1	98.9	133.1	140.2		189.2	169.5	118.9	140.2	195.4	198.3
30	232.2	154.7	140.7	117	144.5	161.6	121.58	126.5	232.2	176.7	164.3	174.3	123.1	118.4	88.6	97.1	160.1		156.7	148.3	79.9	160.1	145.9	161.2
60	238.7	163.9	163.9	125.7	173.3	185.5	109.3	136	238.7	171.1	183.7	144.1	114	118.5	90.7	67.9	118.4		177.9	175.2	87	118.4	187.9	128.6
90	241.2	182.3	175.6	138.3	150.1	178.7	128.6	152.4	241.2	161.2	188	169.5	121	132.5	108.2	66.3	125.2		183.6	192.5	105	135.2	167.2	173.8
120	257	208.1	208.7	154.7	166.3	178.7	156.2	161.7	257	140.7	200.7	165.7	130.4	160	117.3	72	129.4		206.1	211.2	121	169.4	184.9	181.3
Fig 6 F Right
	FF-Sham			FF-Surgery			Sf1-Lgr4-/--Sham			Sf1-Lgr4-/--Surgery
	21231	1440	6	20642	1580	6	13909	1011	5	18926	1374	6
Fig 6 G
	F/F-Sham						F/F-Surgery						Sf1-Lgr4-/--Sham						Sf1-Lgr4-/--Surgery
	1.55284	1.51887	2.04284	1.54943	1.5273	2.11812	1.66253	1.52834	1.70429	1.65509	1.52177	1.70101	0.58731	0.210208	0.829527	0.590183	0.212265		2.0278	0.504901	1.90196	1.25257	2.10595	1.8985
Fig 6 I Right
	FF-Sham				FF-Surgery				Sf1-Lgr4-/--Sham				Sf1-Lgr4-/--Surgery
Adrb3	0.888065	0.624788	0.758578	0.695876	0.130725	0.637441	0.390715	0.423568	1.40117	1.31881	1.36344	1.26589	1.02051	0.415453	0.679567	0.71458
p-Hsl	0.397723	0.338412	0.368553	0.412586	0.425201	0.364052	0.393826	0.285462	0.618673	1.37434	1.11063	0.958642	0.606706	0.774015	0.684005	0.512456
Hsl	1.73232	1.69019	1.7116	1.42562	1.66631	1.70077	1.68399	1.35486	1.36034	1.73876	1.53368	1.24584	1.4499	1.63964	1.53756	1.12549
Ucp-1	0.798327	0.927061	0.810824	0.869542	0.679398	0.532488	0.60402	0.542568	1.37456	1.57014	1.46415	1.25648	0.79345	0.860959	0.870842	0.712546
Fig 6 J
	FF-Sham				FF-Surgery				Sf1-Lgr4-/--Sham				Sf1-Lgr4-/--Surgery
Adrb3	0.991718	0.945533	1.06644	1.00123	0.773735	0.778644	0.278933	0.610437	1.75918	1.69594	1.66019	1.70511	1.36128	1.12764	0.714682	1.06787
Cidea	0.422755	2.06507	1.14545	1.21109	0.466725	0.402565	0.781687	0.550326	4.20053	1.91323	2.12389	2.74588	0.24475	0.583515	1.86069	0.89632
Pgc1α	1.11996	1.09723	0.813771	1.01032	0.745603	1.0226	1.11063	0.959613	3.87944	3.50792	4.24447	3.87728	0.830539	1.0102	0.710971	0.850571
Pgc1β	1.26395	0.892196	0.88677	1.0143	0.878893	1.09758	0.108448	0.694972	6.67272	3.46195	3.77433	4.63634	0.741833	0.962342	1.53717	1.08045
Ucp-1	0.663507	1.17868	1.27867	1.04028	0.144515	1.38393	0.414083	0.64751	2.79085	3.19352	1.6772	2.55386	0.858451	0.230325	1.43604	0.841604
