# Supplementary material for: Deficiency of neuronal LGR4 increases energy expenditure and inhibits food intake via hypothalamic leptin signaling
Source: EMBO Rep. 2025 Mar 11;26(8):2098–120. doi: 10.1038/s44319-025-00398-5 (PMC12018946; doi:10.1038/s44319-025-00398-5)
Supplement: Supplementary file 9 — Source data Fig. 7 [file 44319_2025_398_MOESM9_ESM.zip]

Archive with 84 entries (62 files):
- Figure 7/
- Figure 7/Figure 7 B/
- Figure 7/Figure 7 B/Figure 7 B Left/
- Figure 7/Figure 7 B/Figure 7 B Left/Western blot-p-Stat3.tif
- Figure 7/Figure 7 B/Figure 7 B Left/Western blot-Socs-3.tif
- Figure 7/Figure 7 B/Figure 7 B Left/Western blot-Stat3.tif
- Figure 7/Figure 7 B/Figure 7 B Left/Western-Actin.tif
- Figure 7/Figure 7 B/Figure 7 B Left/Western-Lgr4.tif
- Figure 7/Figure 7 B/Figure 7 B Middle/
- Figure 7/Figure 7 B/Figure 7 B Middle/Wb-Stat3.tif
- Figure 7/Figure 7 B/Figure 7 B Middle/Western blot-Actin.tif
- Figure 7/Figure 7 B/Figure 7 B Middle/Western blot-Lgr4.tif
- Figure 7/Figure 7 B/Figure 7 B Middle/Western blot-p-Stat3.tif
- Figure 7/Figure 7 B/Figure 7 B Middle/Western blot-Socs-3.tif
- Figure 7/Figure 7 B/Figure 7 B Right/
- Figure 7/Figure 7 B/Figure 7 B Right/Western blot-Actin.tif
- Figure 7/Figure 7 B/Figure 7 B Right/Western blot-Socs-3.tif
- Figure 7/Figure 7 B/Figure 7 B Right/Western blot-Stat3.tif
- Figure 7/Figure 7 B/Figure 7 B Right/Western blot=p-Stat3.tif
- Figure 7/Figure 7 C/
- Figure 7/Figure 7 C/Figure 7 C Left/
- Figure 7/Figure 7 C/Figure 7 C Left/Western blot-Actin.tif
- Figure 7/Figure 7 C/Figure 7 C Left/Western blot-Th.tif
- Figure 7/Figure 7 C/Figure 7 C Middle/
- Figure 7/Figure 7 C/Figure 7 C Middle/Western blot-Actin.tif
- Figure 7/Figure 7 C/Figure 7 C Middle/Western blot-Th-1.tif
- Figure 7/Figure 7 C/Figure 7 C Right/
- Figure 7/Figure 7 C/Figure 7 C Right/Western blot-Actin.tif
- Figure 7/Figure 7 C/Figure 7 C Right/Western blot-Th-1.tif
- Figure 7/Figure 7 D/
- Figure 7/Figure 7 D/Western blot-Actin.tif
- Figure 7/Figure 7 D/Western blot-p-Stat3.tif
- Figure 7/Figure 7 D/Western blot-Socs-3.tif
- Figure 7/Figure 7 D/Western blot-Stat3.tif
- Figure 7/Figure 7 D/Western blot-Th-1.tif
- Figure 7/Figure 7 E/
- Figure 7/Figure 7 E/FF-ARC VMH.tif
- Figure 7/Figure 7 E/FF-PVN.tif
- Figure 7/Figure 7 E/KO-ARC VMH.tif
- Figure 7/Figure 7 E/KO-PVN.tif
- Figure 7/Figure 7 F/
- Figure 7/Figure 7 F/FF-ARC VMH.tif
- Figure 7/Figure 7 F/FF-PVN.tif
- Figure 7/Figure 7 F/KO-ARC VMH.tif
- Figure 7/Figure 7 F/KO-PVN.tif
- Figure 7/Figure 7 G/
- Figure 7/Figure 7 G/FF-ARC VMH.tif
- Figure 7/Figure 7 G/FF-PVN.tif
- Figure 7/Figure 7 G/KO-ARC VMH.tif
- Figure 7/Figure 7 G/KO-PVN.tif
- Figure 7/Figure 7 J/
- Figure 7/Figure 7 J/Figure 7 J Left Lower/
- Figure 7/Figure 7 J/Figure 7 J Left Lower/Western blot-actin.tif
- Figure 7/Figure 7 J/Figure 7 J Left Lower/Western blot-th.tif
- Figure 7/Figure 7 J/Figure 7 J Left Upper/
- Figure 7/Figure 7 J/Figure 7 J Left Upper/Western blot Actin.tif
- Figure 7/Figure 7 J/Figure 7 J Left Upper/Western blot-p-Stat3.tif
- Figure 7/Figure 7 J/Figure 7 J Left Upper/Western blot-socs-3.tif
- Figure 7/Figure 7 J/Figure 7 J Left Upper/Western blot-Stat3.tif
- Figure 7/Figure 7 J/Figure 7 J Right Lower/
- Figure 7/Figure 7 J/Figure 7 J Right Lower/Western blot-Actin.tif
- Figure 7/Figure 7 J/Figure 7 J Right Lower/Western blot-Th-1.tif
- Figure 7/Figure 7 J/Figure 7 J Right Upper/
- Figure 7/Figure 7 J/Figure 7 J Right Upper/Western blot-Actin.tif
- Figure 7/Figure 7 J/Figure 7 J Right Upper/Western blot-p-Stat3.tif
- Figure 7/Figure 7 J/Figure 7 J Right Upper/Western blot-Socs-3.tif
- Figure 7/Figure 7 J/Figure 7 J Right Upper/Western blot-Stat3.tif
- Figure 7/Figure 7 K/
- Figure 7/Figure 7 K/Figure 7 K Lower/
- Figure 7/Figure 7 K/Figure 7 K Lower/Western blot-Actin.tif
- Figure 7/Figure 7 K/Figure 7 K Lower/Western blot-Th-1.tif
- Figure 7/Figure 7 K/Figure 7 K Upper/
- Figure 7/Figure 7 K/Figure 7 K Upper/Western blot-Actin.tif
- Figure 7/Figure 7 K/Figure 7 K Upper/Western blot-p-Stat3.tif
- Figure 7/Figure 7 K/Figure 7 K Upper/Western blot-Socs3.tif
- Figure 7/Figure 7 K/Figure 7 K Upper/Western blot-Stat3.tif
- Figure 7/Figure 7 L/
- Figure 7/Figure 7 L/Western blot-Actin.tif
- Figure 7/Figure 7 L/Western blot-p-Stat3.tif
- Figure 7/Figure 7 L/Western blot-Socs-3.tif
- Figure 7/Figure 7 L/Western blot-Stat3.tif
- Figure 7/Figure 7 L/Western blot-Th-1.tif
- Figure 7/Uncropped Western Blots of Figure 7.pdf
- Figure 7/Upprocessed raw data for Figure 7.xlsx
