# Supplementary material for: Deficiency of neuronal LGR4 increases energy expenditure and inhibits food intake via hypothalamic leptin signaling
Source: EMBO Rep. 2025 Mar 11;26(8):2098–120. doi: 10.1038/s44319-025-00398-5 (PMC12018946; doi:10.1038/s44319-025-00398-5)
Supplement: Supplementary file 9 — Source data Fig. 7 [file 44319_2025_398_MOESM9_ESM.zip › Figure 7/Upprocessed raw data for Figure 7.xlsx]

## Sheet: Sheet1
Fig 7 A Upper Left
	FF										Nestin-Lgr4-/-
	6.69712	8.53322	7.61944	8.88336	11.1977	13.9305	4.43402	17.0818	16.9195	14.7503	1.65852	9.5324	5.91998	9.37014	4.60482	2.22216	4.33154	3.15302
Fig 7 A Upper Right
	FF					Sp1-Lgr4-/-
	30.088	12.5877	18.2915	9.08758	21.7915	5.97642	6.36531	12.8469	8.18016	6.10605
Fig 7 A Lower Left
	FF								Agrp-Lgr4-/-
	20.5856	40.4223	50.4813	52.1133	10.5546	6.06676	14.311	5.04678	1.49287	12.3273	16.9137	14.6627	0.488556	0.333802	6.75612	0.108704
Fig 7 A Lower Right
	FF									Sf1-Lgr4-/-
	2.20551	1.38883	1.79717	1.86846	2.51014	3.42405	4.33795	2.32866	1.19438	1.34994	1.16845	0.909187	0.831408	1.92032	1.28512	2.32866	1.71939	1.00641
Fig 7 B Lower Left
	FF				Nestin-Lgr4-/-
LGR4	1.04885	0.760618	0.784753	0.766731	0.386092	0.494242	0.417174	0.493168
p-Stat3	0.223824	0.205163	0.171716	0.146814	0.532472	0.359614	0.458866	0.418157
Stat3	1.02261	1.11853	1.08091	0.989806	1.03751	1.09241	1.13893	0.965499
Socs-3	1.00153	0.89017	1.14069	0.863756	0.511996	0.311146	0.39176	0.487215
Fig 7 B Lower Middle
	FF			Sp1-Lgr4-/-
LGR4	0.872805	0.674907	0.890655	0.475959	0.55773	0.5787
p-Stat3	1.27869	1.09181	0.94091	1.01227	1.11682	1.03708
Stat3	0.556211	0.4487	0.509781	0.691962	0.768236	0.711149
Socs-3	1.19575	1.24565	1.20778	0.66969	0.667495	0.691304
Fig 7 B Lower Right
	FF			Agrp-Lgr4-/-
p-Stat3	0.464398	0.530177	0.539814	1.15751	0.824964	1.00879
Stat3	1.30355	1.15177	1.12899	1.27731	1.19131	1.20505
Socs-3	1.02688	0.997178	0.75072	0.743344	0.774356	0.775044
Fig 7 C Left
	FF				Nestin-Lgr4-/-
	0.291958	0.224034	0.275744	0.353192	0.686804	0.595668	0.741406	0.392716
Fig 7 C Middle
	FF			Sp1-Lgr4-/-
	0.206382	0.177249	0.113625	0.320807	0.413985	0.252893
Fig 7 C Right
	FF			Agrp-Lgr4-/-
	0.618519	0.57351	0.370948	0.841856	0.764317	0.781896
Fig 7 D
	FF				Sf1-Lgr4-/-
p-Stat3	0.433084	0.338719	0.47061	0.430297	0.693956	0.571475	0.534106	0.596545
Stat3	0.784368	0.805225	0.874469	0.793309	1.02047	0.940908	0.621924	0.846726
Socs-3	0.513656	0.320153	0.313048	0.414134	0.158486	0.319742	0.166795	0.183361
Th-1	0.497587	0.29658	0.459289	0.45278	0.764052	0.777545	0.754229	0.669322
Fig 7 E
	F/F						Nestin-Lgr4-/-
ARC	35	29	43	37	36	42	129	96	105	118	89	95
VMH	8	15	16	12	14	21	36	21	34	48	62	58
PVN	3	12	15	6	18	12	9	18	21	16	15	24
Fig 7 F
	FF						Agrp-Lgr4-/-
ARC	43	35	46	32	36	41	72	56	82	87	78	82
VMH	25	12	7	18	10	5	15	12	26	36	24	48
PVN	3	7	4	9	5	10	3	5	10	6	8	7
Fig 7 G
	FF						Sf1-Lgr4-/-
ARC	62	53	49	78	67	35	102	87	93	72	98	112
VMH	23	12	19	31	11	28	48	37	42	35	52	37
PVN	14	11	9	12	17	5	17	13	15	6	18	9
	F/F					Nestin-Lgr4-/-
1	0.6	0.9	0.1	0.2	0.2	0.3	0.2	0.1	0.1	0.3
2	0.5	1	0.1	0.1	0.2	0.5	0.3	0.3	0.6	0.1
3	0.9	1.1	0.4	0.4	1.1	0.5	0.3	0.6	0.6	0.1
4	0.7	1.1	0.4	0.4	1.1	0.5	0.3	0.3	-0.2	0.1
5	0.9	0.8	0.3	0.7	1.5	-0.2	-0.3	0.1	-0.3	0.1
6	0.8	0.6	0.3	0.7	1.7	0	0.1	0.4	0	0.5
7	1.6	1.2	0.5	1.1	2.3	0	0.5	0.6	0.8	0.3
8	1.7	1.7	0.7	1.7	2.8	0.6	0.7	0.7	0.5	0.4
9	2.8	2.4	1.3	1.9	3.3	0.8	0.8	1	0.9	0.2
10	2.2	2.9	1.5	2.3	3.5	1.3	1.2	1.3	1.2	0.3
Fig 7 H Right
	FF					Agrp-Lgr4-/-
1	0.5	1.3	0.5	0	0.5	0.2	0.7	0.3	1	0.3
2	0	0.9	-0.2	0.1	1.3	0.1	0.4	-0.8	0.9	0
3	0.9	1.4	0.5	-0.1	1.2	0.4	1.1	-0.6	1.1	-0.3
4	0.9	1.8	0.4	0.8	2.2	-0.1	0.9	-1.3	0.6	-0.3
5	0.1	1.7	-0.2	0.7	2.6	0.1	0.9	-1.6	0.8	-0.5
6	0.2	1.8	-0.1	1.1	3	-0.2	0.4	-1.6	0.8	-0.2
7	0.2	1.9	-0.2	0.7	2.6	0	0.8	-1.7	1.2	0.6
8	0.2	1.8	0	0.9	2.18	0	0.8	-0.9	1.3	0.7
9	0.4	1.8	-0.1	0.7	3.1	0.6	0.8	-1.3	1.4	1.2
10	1.2	2.7	0.4	1.2	3.2	0.8	1	-0.7	2	1.5
Fig 7 I Upper
	F/F			Nestin-Lgr4-/-
1	2.03333	2.05	2.04167	1.56	1.64	1.6
2	1.86667	2.1	1.98333	1.66	1.68	1.57
3	1.96667	2.35	2.10833	1.65	1.78	1.64
4	1.83333	2.2	2.04167	1.25	1.32	1.285
5	1.94	2.3	1.99773	1.22	1.18	1.2
6	1.96667	2.25	2.00833	1.26	1.22	1.24
7	2.23333	2.7	2.46667	1.52	1.36	1.44
8	2.21667	2.375	1.99583	1.5	1.62	1.56
9	2.3	2.4	2.35	1.78	1.96	1.87
Fig 7 I Lower
	FF			Agrp-Lgr4-/-
1	2.625	1.95	2.2875	2.275	1.56	1.9175
2	2.15	2.3	2.225	1.85	1.8	1.675
3	2.3	1.85	2.075	2	1.46	1.73
4	2.475	2.6	2.5375	1.425	1.66	1.5425
5	1.925	2.2	2.0625	1.475	1.54	1.6075
6	1.75	2.15	1.95	1.65	1.78	1.715
7	2.5	1.95	2.225	1.9	2	1.95
8	2	1.9	1.95	1.825	1.68	1.7525
9	3.9	3.5	3.7	3.45	2.86	3.155
10	2.475	1.9	2.1875	2.225	1.84	2.0325
Fig 7 J Left Middle
	FF-PBS				FF-Leptiin				Nestin-Lgr4-/- -PBS				Nestin-Lgr4-/- -Leptiin
p-Stat3	0.129805	0.136136	0.133114	0.189092	0.386387	0.378761	0.382572	0.414848	0.440122	0.63175	0.534919	0.249625	0.973409	0.645932	0.815475	0.533165
Stat3	0.846822	0.816525	0.830987	1.06784	1.02385	0.980803	1.00232	0.834094	0.922885	0.996243	0.959175	1.01403	1.07551	1.1444	1.10874	0.992021
Socs-3	0.931427	0.583475	0.74957	0.754824	1.01022	0.924847	0.967515	0.967527	0.376036	0.406075	0.390896	0.391002	0.832563	0.688826	0.763242	0.761544
Fig 7 J Left Lower
	FF-PBS				FF-Leptiin				Nestin-Lgr4-/- -PBS				Nestin-Lgr4-/- -Leptiin
Th	0.300411	0.284717	0.292681	0.292603	0.310573	0.40761	0.359646	0.36976	0.323165	0.34987	0.336376	0.32647	0.461478	0.747186	0.596401	0.601688
Fig 7 J Right Middle
	FF-PBS				FF-Leptiin				Agrp-Lgr4-/--PBS				Agrp-Lgr4-/--Leptin
p-Stat3	0.209043	0.319132	0.262982	0.29957	0.524027	0.456353	0.656914	0.55674	0.229186	0.309198	0.269625	0.469805	0.982227	0.779727	0.732716	0.624477
Stat3	0.953911	0.978357	0.965888	0.718798	0.999351	1.08657	1.03483	1.06067	1.02357	0.996931	1.01011	0.794735	1.111	1.04209	1.07517	1.01389
Socs-3	0.63969	0.603317	0.621869	0.640081	0.803012	0.938506	0.867847	0.860207	0.405294	0.506604	0.397607	0.556474	0.692094	0.929342	0.815443	0.730264
Fig 7 J Right Lower
	FF-PBS				FF-Leptiin				Agrp-Lgr4-/--PBS				Agrp-Lgr4-/--Leptin
Th	0.151776	0.274793	0.219086	0.165874	0.158846	0.199182	0.180016	0.235421	0.209853	0.308188	0.22783	0.235468	0.547064	0.328697	0.412196	0.395846
Fig 7 K Middle
	FF-PBS				Sp1-Lgr4-/--PBS				FF-Leptiin				Sp1-Lgr4-/--Leptin
p-Stat3	0.394304	0.33486	0.364823	0.36811	0.380209	0.451669	0.414333	0.375801	0.586502	0.604927	0.595501	0.579153	1.02278	0.833963	0.932256	0.791393
Stat3	1.12715	1.19262	1.15962	1.03178	1.12661	1.15789	1.14155	1.08909	1.23449	1.2567	1.24534	0.984112	1.20976	1.31252	1.25903	0.962995
Socs-3	1.39563	1.1536	1.27559	1.10468	0.938868	1.13131	0.830763	0.733316	1.25477	1.46014	1.35507	1.22632	0.97009	1.14995	1.05632	0.86061
Fig 7 K Lower
	FF-PBS				FF-Leptiin				Sp1-Lgr4-/--PBS				Sp1-Lgr4-/--Leptin
Th	0.243688	0.259906	0.25125	0.286357	0.482178	0.514936	0.498513	0.425468	0.323646	0.356871	0.33995	0.295841	0.780404	0.845371	0.81425	0.652145
Fig 7 L Lower
	FF-PBS				FF-Leptiin				Sf1-Lgr4-/--PBS				Sf1-Lgr4-/--Leptiin
p-Stat3	0.142583	0.162289	0.152231	0.186578	0.378927	0.584883	0.459459	0.395421	0.463856	0.607175	0.57872	0.425873	0.885352	0.720246	0.854569	0.73568
Stat3	0.744271	0.753656	0.748866	0.854698	0.759822	0.819236	0.783054	0.801245	0.647678	0.791275	0.715466	0.812458	0.909279	0.907886	0.908592	0.742589
Socs-3	0.797338	0.745553	0.771984	0.698546	0.861337	0.817383	1.07876	0.654241	0.643354	0.311196	0.428173	0.452312	0.387584	0.726902	0.658984	0.425681
Th-1	0.158217	0.203688	0.180479	0.176589	0.233288	0.275178	0.316141	0.286548	0.219167	0.334402	0.273566	0.214578	0.438902	0.518848	0.429009	0.398649
