# Supplementary material for: Deficiency of neuronal LGR4 increases energy expenditure and inhibits food intake via hypothalamic leptin signaling
Source: EMBO Rep. 2025 Mar 11;26(8):2098–120. doi: 10.1038/s44319-025-00398-5 (PMC12018946; doi:10.1038/s44319-025-00398-5)
Supplement: Supplementary file 10 — Source data Fig. 8 [file 44319_2025_398_MOESM10_ESM.zip]

Archive with 29 entries (24 files):
- Figure 8/
- Figure 8/Figure 8 A/
- Figure 8/Figure 8 A/Western blot-Actin.tif
- Figure 8/Figure 8 A/Western blot-bcatenin.tif
- Figure 8/Figure 8 A/Western blot-p-bcatenin.tif
- Figure 8/Figure 8 B/
- Figure 8/Figure 8 B/Western blot-Actin.tif
- Figure 8/Figure 8 B/Western blot-b-catenin.tif
- Figure 8/Figure 8 B/Western blot-p-b-Catenin.tif
- Figure 8/Figure 8 C/
- Figure 8/Figure 8 C/Western blot-Actin.tif
- Figure 8/Figure 8 C/Western blot-bcatenin.tif
- Figure 8/Figure 8 C/Western blot-Lgr4.tif
- Figure 8/Figure 8 C/Western blot-p-bcatenin.tif
- Figure 8/Figure 8 C/Western blot-p-stat3.tif
- Figure 8/Figure 8 C/Western blot-socs-3.tif
- Figure 8/Figure 8 C/Western blot-Stat3.tif
- Figure 8/Figure 8 C/Western blot-Th-1.tif
- Figure 8/Figure 8 D/
- Figure 8/Figure 8 D/Wb-p-b-catenin.tif
- Figure 8/Figure 8 D/Western blot-Actin.tif
- Figure 8/Figure 8 D/Western blot-b-catenin.tif
- Figure 8/Figure 8 D/Western blot-Lgr4.tif
- Figure 8/Figure 8 D/Western blot-p-Stat3.tif
- Figure 8/Figure 8 D/Western blot-Socs-3.tif
- Figure 8/Figure 8 D/Western blot-Stat3.tif
- Figure 8/Figure 8 D/Western blot-Th-1.tif
- Figure 8/Uncropped Western Blots of Figure 8.pdf
- Figure 8/Upprocessed raw data for Figure 8.xlsx
