# Supplementary material for: Deficiency of neuronal LGR4 increases energy expenditure and inhibits food intake via hypothalamic leptin signaling
Source: EMBO Rep. 2025 Mar 11;26(8):2098–120. doi: 10.1038/s44319-025-00398-5 (PMC12018946; doi:10.1038/s44319-025-00398-5)
Supplement: Supplementary file 10 — Source data Fig. 8 [file 44319_2025_398_MOESM10_ESM.zip › Figure 8/Upprocessed raw data for Figure 8.xlsx]

## Sheet: Figure 1
Fig1 A
	FF								Nestin-Lgr4-/-
LGR4	1.04885	0.760618	0.784753	0.766731	0.724468	0.684104			0.167826	0.138068	0.386092	0.494242	0.417174	0.493168	0.580026	0.691254
Fig1 B Left
	F/F										Nestin-Lgr4-/-
0	21.8	20.8	20.3	19.3	20.7	14	18.9	16	11.6	19.3	19.5	16.4	15.4	11.6	13.3	17.2	18.8	16.2	18.5
1	21.6	23.4	22.6	23	24.4	18.5	22.5	22	17.5	23	20.3	18.9	15.7	17.8	13	19	15.9	18.7	20.1
2	21.6	23.6	23.1	23.8	26.7	20.9	24.5	21.6	18.9	23.8	20.8	19.3	16.9	20.2	16.9	21	19.5	19.7	21.3
3	21.7	24.4	24.6	25.3	28.1	24.7	26.3	23.5	20.2	25.3	21.2	20.3	18.5	22.7	18	22.5	21.7	21.2	22.4
4	24.2	26.9	26.9	28.6	29.6	26.8	29.9	26	21.5	28.6	21.2	22.2	19	24.9	19.2	23.3	23.3	22.6	23.7
5	25.6	29	28.2	31.1	33.4	28.2	31.4	28.2	22.6	31.1	22.4	23.2	20	26.3	21	24.7	24	23	24.8
6	27.2	30.6	31.6	32.5	35.7	30.4	34	28.6	24.5	32.5	23.2	23.8	20.5	27	21.4	26.7	26	24.4	25.7
7	29	30.4	33	35.6	38	30.4	37.5	31	25	35.6	24	25.1	21.2	27.7	22	27.4	27.5	25	26.2
8	32.1	32.1	35.3	37.6	41	32.5	40.1	33	26.1	37.6	24.3	26.2	22.7	29	22.9	29.1	29.5	26.7	28.5
9	33.4	33.5	38	37.7	43	34.6	41.3	35.2	26.6	37.7	26.1	27.3	22.9	29.8	24.2	29.8	29.2	27.8	29.1
10	36.2	35.5	40.5	38.5	43.8	32.5	42.4	37.4	29.7	38.5	28.2	28.1	22.9	30.4	25.4	31.4	31.1	28.4	30
11	37.6	37.2	42.3	40.1	45.2	39.4	43.6	38.4	30.9	40.1	29.2	29.5	21.9	31.5	26.3	32.5	32.4	30.5	31.6
12	37.3	39.4	44	41	46.5	39.6	44.7	39.6	32.3	41	29.2	30.9	22.3	32.3	27.1	34.3	32.8	31.7	32.8
13	39.8	41.9	46.5	44.5	47.3	42.9	45.9	40.8	34.8	44.5	32	34.8	22.1	32.8	27.8	35.8	33.4	34.6	36.5
14	44	45	47.7	46.2	48.7	42.9	46.8	42.1	37.2	46.2	32.5	35.5	24.1	33.5	28.1	37.5	33.9	36.8	38.4
15	45.2	46.1	48.3	46.6	49.1	43.6	48.1	43.2	39.4	46.6	33.1	37.7	24.2	34.2	28.9	38.2	34.5	36.1	39.2
16	46.9	48.3	50	48.2	50.1	45.4	49.2	44	41.3	47.5	34.2	37.5	24.3	35.4	29.8	39.8	35.1	38	40.5
Fig1 B Right
	FF										Nestin-Lgr4-/-
	25.1	27.5	29.7	28.9	29.4	31.4	30.3	28	29.7	28.2	14.7	21.1	8.9	23.8	16.5	22.6	16.3	21.8	22
Fig1 C
	F/F										Nestin-Lgr4-/-
Fat mass	16.89	16.51	17.55	18.07	19.01	15.99	16.89	18.58	19.31	16.44	9.91	12.04	17.05	11.28	11.79	12.63	4.29	18.05
Lean mass	25.66	25.4	26.1	24.23	26.26	17.25	25.66	20.35	16.56	21.87	22.03	26.08	18.97	20.72	20.38	17.85	15.42	16.13
Fig1 D
	F/F										Nestin-Lgr4-/-
Pancreas	242	182	242	130	247	279	210	230	199.6	180	126	162	140	143	120	110.2	150.2	180
Liver	2895	2311	1812	2511	2578	2765	1389	2058	1480.3	1361.5	751	1490	680	764	900	555	739.4	1020
Spleen	94	124	215	90	84	95	107	120	103	76.8	49	94	62	72	64	40	54.2	70
SAT	3029	3611	3894	2880	2416	2403	3370	2440	3876	3579.7	645	1864	1083	1770	1235.7	1042	1760	1480
GAT	986	938	1953	2560	2068	2115	1851	1980	1489.7	2086.6	755	1259	1055	1282	2530	1100	1674	1300
BAT	339	418	283	260	214	234	338	320	233.1	221	114	115	60	80	148	63	78.4	120
Fig1 E Left
	FF						Nestin-Lgr4-/-
1	16.725	18.85	19.2333	17.675	10.3	18.2	15.2	10.525	6.2	10.525	14.2667
2	29.225	32.3	36.8	31.25	16.1333	37.25	29.65	16.725	18.7	16.725	35.8667
3	43.975	46.85	55.0667	49.7	29.8	59.45	44.45	29.225	33.45	29.225	45.8667
4	57.875	62.7	73.7667	69.45	45.8	81.05	59.95	43.975	47.35	43.975	57.8667
5	71.825	76.25	91.8	84.575	60.9333	101.95	73.7	57.875	61.3	57.875	71.1667
6	88.35	92.6	111.5	100.575	77.8333	122.3	92.15	71.825	77.825	71.825	84.6
7	101.85	111.85	129.2	116.425	96.0333	141.35	108.45	88.35	95.825	88.35	94.5667
8	119.55	133.3	148.667	133.225	113.8	159.5	122.95	106.35	110.892	106.35	105.167
9	139.65	149	166.5	150.9	132.733	176.3	140	121.417	127.292	121.417	117.1
10	160.45	166.4	184.033	164.475	154.533	194.65	155.8	137.817	144.458	137.817	130.833
11	176.15	185.8	200.567	182.925	175.467	212.45	171.25	154.983	160.792	154.983	146.933
12	213.35	204.3	219.133	202.675	191.867	229.75	188.3	167.983	176.992	167.983	159.2
13	233.65	225	236.733	217.8	229	246.3	204.1	184.6	192.625	183.25	173.467
14	252.45	244.1	254.067	233.8	248.5	264.4	219.55	199.25	209.825	198.517	189.3
15	271.25	263.2	273.533	249.65	266.667	279.15	236.6	214.517	226.325	214.983	202.821
16	292.25	284.2	291.769	266.45	284.7	295.95	252.4	230.983	242.925	230.083	216.343
Fig1 E Right
	FF																Nestin-Lgr4-/-																Nestin-Lgr4-/-
	18.2	19.05	22.2	21.6	20.9	20.35	19.05	18.15	17.675	13.575	18.45	19.75	15.125	16	15.85	16.8	6.2	12.5	14.75	13.9	13.95	16.525	18	15.0667	16.4	17.1667	16.3333	16.2	15.6333	17.2	16.5	16.6	6.2	12.5	14.75	13.9	13.95	16.525	18	15.0667	16.4	17.1667	16.3333	16.2	15.6333	17.2	16.5	16.6	15.2
Fig1 F Left
Time (Hours)	FF												Nestin-LGR4-/-
0	2772	2766	1884	2405	2545	2077	2556	2548	1802	2137	2531	1972	4232	3303	3222	2334	3309	2211	3013	2346	3259	3119	3198	3053
0.25	2570	2692	1931	2579	2507	2172	2586	2795	1687	2186	2233	1970	4204	3715	3016	2941	3521	2448	3460	2562	3165	2860	3163	2639
0.5	2744	2541	1997	2823	2267	1766	2633	2721	1975	2293	2059	1872	3705	3041	3963	2707	3473	2303	3450	2109	3241	2427	3392	2480
0.75	2877	2496	2651	2714	2701	1801	2614	2458	2239	2430	2332	2174	3698	3407	4172	2445	3484	3005	3385	2336	3189	2452	3090	2484
1	2438	2899	2450	2634	2674	1841	2476	2128	2218	2742	1980	2357	3916	3643	3252	2345	3435	2865	3176	2506	2860	2478	3025	2801
1.25	2359	2820	2453	2590	2644	2387	2491	2140	1844	2553	1895	2283	3551	3531	3346	2191	3726	2542	2941	2338	3290	3168	3121	3033
1.5	2365	2803	2083	2727	2492	1794	2535	2039	1681	2631	2019	2318	3720	3067	4028	2118	3094	2494	2999	2375	2796	3021	2704	3150
1.75	2185	2711	1975	2274	2248	1725	2155	2086	1718	2594	1983	1926	4090	2991	3462	2173	3079	2275	3621	2192	2715	3054	2650	3191
2	2212	2277	1932	2185	2178	1736	2073	2295	1675	2573	2205	2206	3204	2684	3402	2346	3001	2259	3085	2108	2936	2768	2777	2619
2.25	2438	2139	1789	2151	2141	1846	1828	2203	1645	2544	2317	2281	3301	2853	3410	2245	3416	1982	2804	2209	2994	2413	2772	2446
2.5	2838	2913	1901	2210	2192	1935	1801	2485	1595	2289	2227	2280	3694	3607	2953	2237	2942	2125	2727	2168	3321	2450	2869	2549
2.75	2275	2598	2287	2588	2302	1762	1931	2751	2207	2214	2219	2101	3385	3232	2830	2163	3163	2349	2708	2194	3097	2411	2826	2629
3	2061	2220	2283	2469	2546	1815	2428	2164	2312	2181	2137	2323	4216	2713	3556	2165	3334	2447	3254	2198	2943	2301	2833	2471
3.25	2052	2173	1892	2336	2650	1801	2367	2259	1886	2291	1913	2053	3861	2870	3038	2664	3415	2337	3658	2594	2971	2720	3028	2401
3.5	1985	2289	1553	2324	2145	1800	2267	2064	1602	2686	1874	1856	3338	3693	2859	2196	3104	2076	3042	2527	3040	2595	2591	3031
3.75	2348	2207	1616	2305	2439	1926	2135	2014	1610	2423	1782	1699	3078	3341	3255	2263	3103	2036	3049	2844	2880	2446	2578	2717
4	2257	2171	1661	2098	2533	1927	2607	2323	1685	2464	2338	2078	3587	2863	2924	2308	3054	2130	2803	2254	2495	2637	2587	2541
4.25	2193	2389	1552	2182	2465	1728	2487	2248	1798	2193	2658	2080	3432	2827	2682	2505	3255	2596	2874	2211	3227	2552	2582	2260
4.5	2325	2158	1954	2217	2355	1462	2456	2258	1596	2094	2259	2197	3300	2885	2899	2242	2863	2326	2810	2162	3424	2810	2647	2299
4.75	2107	2195	1596	2511	2225	1613	2056	2307	1988	2824	1963	2056	3452	2899	2766	2243	2943	2184	2647	1983	3428	2860	2570	2228
5	2260	2165	1515	2383	2154	1617	2347	2043	1883	2634	2145	2246	3067	2737	2543	2441	2884	2361	2495	1928	3103	2562	2475	2812
5.25	2070	2193	1541	2532	2358	1659	2495	2134	1628	2486	2079	2123	3099	2493	2525	2455	2749	1983	2426	2147	2659	2515	2472	2362
5.5	2065	2193	1752	2472	2139	1428	2479	1919	2153	2302	1923	1756	2879	2886	2855	2117	2512	1904	2352	2381	2451	2243	2437	2229
5.75	2028	2060	1851	2043	1951	1761	2363	2502	1388	1981	1628	1521	2955	2726	2628	1888	2529	2523	2133	2200	2763	2155	2401	2119
6	1891	2437	2007	2522	2069	1777	2773	2690	1457	1875	1638	1586	2889	2492	2411	1940	2424	2471	3645	2299	2435	2043	2288	2049
6.25	1976	2434	2071	2391	2065	1781	2125	2474	1497	1794	1590	1583	2735	2500	2413	1868	2865	1897	3451	2025	2658	2099	2231	2063
6.5	2092	2153	1588	2293	1798	1501	2073	1993	1456	1704	1634	1509	2733	2746	2470	2096	2892	1860	2706	1934	2273	2134	2289	2062
6.75	1850	1874	1722	2136	2010	1357	2019	2062	1542	2026	1757	1465	2844	3239	2827	2018	2749	1889	2430	1927	2364	2173	2467	2056
7	2075	1946	1599	1990	2436	1239	2012	2060	1576	1699	1624	1617	2646	2883	2448	2015	2517	2134	2267	2020	2170	2198	2621	2009
7.25	1991	2000	1536	1660	2371	1315	1969	2062	1566	1699	1517	1612	2570	2793	2642	2165	2384	1924	2271	2241	2482	2139	2231	1934
7.5	2008	1914	1302	1766	2122	1160	2089	2286	1580	1622	1456	1467	2365	2596	2998	2148	2125	1803	2380	2070	2043	2801	2052	2735
7.75	1900	1748	1392	1544	1809	1267	2044	1980	1791	1587	1493	1377	2372	2719	2772	1824	2494	1851	2420	1727	2053	2921	1933	2542
8	1582	2403	1469	1702	1725	1233	2077	1955	1752	1812	1562	1628	2357	2502	2560	2055	2582	1563	2276	1792	2282	3009	1924	2765
8.25	1826	2202	1480	1721	1717	1354	1802	2213	1407	1822	1446	1592	2360	2485	2538	2006	2268	1782	2117	1793	2185	2453	2053	2293
8.5	1830	1794	1703	1652	2588	1386	1854	2381	1478	1747	1453	1432	2833	2355	2487	1838	2280	1749	2655	2022	2126	2186	2048	1968
8.75	1958	1716	1507	1651	2455	1664	1813	1999	1441	1787	1608	1673	2662	2364	3667	1870	2367	1930	2342	2211	2285	2202	1974	1880
9	1921	1716	1466	1800	2074	1510	1730	1828	1511	1862	1486	1318	2735	2327	2341	1822	2510	1979	2281	2023	2212	2117	2050	1831
9.25	1815	1666	1546	1730	1997	1231	1814	1676	1428	1829	1442	1269	2497	2665	2416	1693	2412	2122	2604	1993	2204	2163	2027	2305
9.5	1737	2135	1457	1769	1671	1088	2001	1852	1426	1681	1494	1430	2525	2508	2491	1778	2110	1967	2122	2017	2128	1980	2093	2049
9.75	1618	1767	1933	1687	1617	1145	2208	1708	1926	1941	1527	1473	2501	2523	2476	2052	2213	1791	2131	2156	2562	2020	2113	2444
10	2327	1692	1854	1708	1985	1234	1833	1690	1590	1620	1674	1771	2499	2521	2384	2020	2038	1696	2122	2029	2294	2013	2049	2991
10.25	2102	1730	1394	2087	1820	1422	1843	1806	1448	1633	1746	1613	2633	2442	2563	1741	2180	2381	3289	2076	2221	2092	2533	2096
10.5	2202	1938	1354	2173	2502	1578	1750	1727	1314	1790	1620	1367	3305	3255	3400	2213	2131	2597	2511	2042	2970	2612	2789	1981
10.75	1735	2759	1516	1865	1878	1355	1761	2506	1451	1646	1404	1361	2893	3105	2839	2125	2714	1879	2426	2109	2641	2490	2593	2217
11	1749	2410	1479	1796	1955	1395	1762	2273	1416	1622	1479	1506	2706	2745	2687	1980	2285	1947	2218	1977	2594	2013	2055	2227
11.25	1647	2238	1484	1798	2062	1419	2162	1920	1412	1635	1470	1655	2636	2743	2700	2173	2349	1894	2202	1939	2272	2055	2011	2412
11.5	1662	1786	1358	1670	2085	1426	2163	1844	1574	1900	1526	1539	2796	2450	3061	1781	2139	1934	2199	2181	2267	1908	1850	2988
11.75	1532	1731	1348	1642	1931	1394	1944	1986	1507	2026	1521	1494	2483	2639	3089	1929	2142	2068	2210	2303	2584	1926	1880	2281
12	1748	1709	1357	1941	1879	1389	1736	2209	1460	1757	1643	1448	2510	2786	2619	1919	2141	2213	2223	2001	2499	1907	1973	2091
12.25	1629	1735	1554	1664	1819	1695	1885	1911	1569	1599	1668	1447	2488	2935	2568	1909	3179	1764	2139	2052	2134	2240	1933	1886
12.5	1547	1512	1632	1785	2128	1890	1892	1914	1829	1596	1576	1494	2488	2730	2481	2020	2884	1722	2591	1957	2127	1978	2247	2048
12.75	1806	2232	1552	1776	1964	1489	1910	1856	1737	1491	1487	1528	2537	2543	2476	2022	2799	1830	2191	2015	2798	2004	2213	1955
13	1839	1886	1554	1686	2137	1417	1852	1835	1460	1712	1476	1736	3222	3125	2397	1920	2732	1961	2208	2422	2789	2048	2056	1996
13.25	2188	1785	1522	1720	2044	1504	1874	2420	1453	1748	1440	1693	3266	3223	2530	2243	3029	1873	2244	2346	2515	2241	2122	2036
13.5	2043	2498	1481	1649	1815	1617	2187	2562	1810	1641	1630	1621	3529	2794	2647	2662	2291	1854	2407	2253	2774	2370	2110	2229
13.75	1919	1875	1315	1658	1815	1602	2278	2352	1616	1641	1688	1532	3279	2633	2478	1981	2223	1670	2255	1877	2191	2311	2031	1879
14	1746	1708	1361	1761	1853	1617	1922	1884	1609	1589	1538	1658	2933	2676	2410	1966	2044	1906	2413	2004	2204	1979	2095	1877
14.25	1484	1711	1286	2096	1853	1448	1794	1934	1622	1826	1487	1483	2839	2751	2477	1830	2041	1728	2349	1897	2125	1951	2066	1811
14.5	1516	1714	1367	2016	1946	1377	1609	1994	1664	1620	1452	1535	2579	2988	2596	1960	2123	1788	2318	1836	2106	1951	2045	1727
14.75	1641	1787	1752	1744	1745	1382	1635	1885	1995	1641	1789	1571	3099	2716	2621	2109	2643	1926	2508	2096	2178	1995	2052	2165
15	2297	2125	1739	1739	1752	1375	1828	2025	1800	1632	1554	2058	2799	2717	2513	2066	2395	1773	2254	1949	2333	2407	2150	2183
15.25	1894	2145	1618	1676	1756	1268	1836	1945	1846	1600	1558	1648	3000	2702	2330	2206	2264	1995	2196	1910	2326	2118	2123	2080
15.5	1842	1901	1277	1724	1919	1920	1831	1924	1978	1623	1565	1596	2799	2526	2489	2107	2285	2386	2094	1998	2929	1887	2340	2178
15.75	1555	1760	1269	1892	2156	1460	1712	2220	1978	2210	1678	1527	2811	2704	2448	1871	2114	2380	2116	1908	2418	1884	2187	2078
16	1713	1514	1269	1727	2443	1331	1791	2222	1612	2074	2026	1569	2728	3520	2542	1922	2511	2194	2196	2226	2338	1908	2035	2175
16.25	1901	1524	1279	1577	2411	1492	1797	1834	1545	1800	2357	1427	2560	3202	2442	2184	2143	2051	3247	2103	2259	2329	2220	3082
16.5	1832	1666	1346	1635	1872	1489	1829	1956	1613	1606	1750	1587	2583	3119	2902	2021	2054	1977	2772	1960	2774	3143	2244	2341
16.75	1861	1760	1618	1822	1962	1796	1800	2097	1586	1628	1632	1635	3061	2799	3041	1932	2038	1951	2782	2098	2397	2651	2297	2471
17	1935	2030	1503	1863	2062	1690	1788	1944	1541	2587	1516	1567	2795	2694	4152	2172	3097	2100	2206	2052	2269	2475	1999	2600
17.25	1995	2020	1478	1927	2134	1688	2159	2004	2181	2277	1537	1575	2691	2738	3696	2704	2640	2334	2247	2067	2411	2382	2104	2250
17.5	2040	1925	2079	1973	2436	2232	2044	1856	1812	2195	1832	1949	4214	4248	3881	2484	2190	2215	2188	2058	2327	2338	2257	2232
17.75	1769	2451	1616	1978	1971	1684	2040	2468	1994	2036	1618	2344	3613	3671	4123	2241	2119	2111	2195	2092	2247	2337	2360	2237
18	1821	2163	1552	2238	2344	1683	2648	2095	1893	1846	1816	1924	3542	4453	3852	2127	2280	2201	2792	2137	2191	2447	2594	2226
18.25	2145	2117	1428	2714	2573	2215	2184	1941	1907	1824	2205	2051	3544	3780	3878	1975	3550	2453	3254	2643	2703	2792	2853	2493
18.5	2234	2691	1997	2850	2691	2399	2119	2037	2385	1825	2274	1807	3689	4271	3961	2446	3702	2654	3601	2474	2885	2412	2837	2351
18.75	2508	2803	2382	2575	2851	2345	2091	2692	2415	1912	2165	1685	3318	3792	3586	2754	3316	2524	3387	2419	3343	2667	2852	3144
19	2527	2964	2333	2582	3145	2326	2086	3149	2035	2009	2023	1994	3312	3490	3184	2598	3861	2764	3842	2477	3334	3264	3153	2918
19.25	2895	3032	2491	2810	2821	2332	2352	2921	1948	2133	1997	1993	3161	3427	3033	2859	3720	2801	4079	2330	2947	3359	3002	2603
19.5	2464	2994	2145	2745	3007	1881	2853	3034	2079	1985	1869	2234	4346	4139	3692	2530	3790	2523	3481	2765	3723	2904	2622	2972
19.75	2578	2889	2154	2484	2678	1952	2780	2960	2628	1914	1937	2119	3474	3352	3341	2325	3750	2286	3613	2546	3549	2835	2604	2768
20	2460	2899	2195	2528	2725	1979	2605	2933	2641	1839	2201	2349	3823	3987	3495	2258	3467	2380	3710	2338	3716	3085	2538	2834
20.25	2267	2855	1821	2337	2716	2151	2642	2817	2748	1974	2275	2235	4297	4067	3467	2199	3395	2427	3778	2260	3503	2623	2935	2562
20.5	2287	2529	1893	2359	2731	2015	2715	2650	2288	1964	2199	2005	3699	3689	5386	2354	3297	2309	3449	2205	3715	2899	2994	2986
20.75	2868	2167	2274	2341	2507	2025	2625	2837	2003	2234	2311	2166	3166	4045	3629	2253	3233	2240	3314	2262	3542	3449	2964	3015
21	2746	2188	2346	3151	2292	2153	2310	2937	1994	2613	2093	2239	4087	3893	3174	2511	2850	2155	3235	2469	3670	3459	2776	3078
21.25	2729	2265	2528	2902	2315	2869	2275	2259	2085	2528	2131	2317	4313	4048	3193	2667	3163	2394	3389	2429	3475	3096	2622	3199
21.5	2998	2705	2230	2837	2490	2140	3038	2353	2343	2205	2517	2503	3823	3293	3679	2259	3170	2201	3302	2763	3477	2818	2694	2928
21.75	2672	3143	2079	2709	2930	1892	2952	2118	1997	2476	2582	2241	3334	3225	3522	2083	3488	1965	3013	2472	3836	2751	2604	2758
22	2618	2957	1997	2617	2874	1889	2599	2571	2070	2292	2352	2150	3182	3101	3440	2124	3148	1952	3077	2393	3559	3007	2540	2651
22.25	2655	3040	1852	2595	2915	1768	2526	3139	2068	2226	2130	1963	3214	3855	3476	2387	3340	2503	3249	2345	3179	2881	2965	2620
22.5	2955	2727	1847	2625	2513	2026	2534	3091	2303	2002	1790	1930	3199	3722	3670	2206	3239	2345	3060	2308	3177	2811	2854	2612
22.75	3021	2744	2120	2348	2688	2486	2424	2873	2269	2564	1825	1783	3842	3827	3884	2329	3322	2461	2993	2153	3519	2855	2796	2866
23	2691	2894	2220	2324	2726	2584	2599	2431	2798	2597	1888	2162	4311	3571	3168	2382	3016	2335	3223	2065	3372	3048	2619	2729
23.25	2681	3181	2587	2782	2922	2745	2687	2288	2688	2565	2161	2223	3981	3404	3117	2202	3608	2810	3545	2234	3305	3075	2583	2892
23.5	2636	2849	1809	2752	2445	2325	2655	2248	2576	2198	2006	2152	4136	3063	3174	2324	3096	2434	2877	2693	3244	2964	2790	2504
23.75	2581	2866	2181	2849	2460	1959	2816	2240	1926	2236	1970	2035	3394	3675	2977	2720	3044	2346	2791	2442	3046	2908	3059	2678
24	2405	2545	2077	2556	2548	1802	2810	2826	2007	2531	1972	1884	3303	3194	3797	2211	3013	2346	3259	2233	3107	3198	3053	2769
Fig1 F Right
	FF												Nestin-Lgr4-/-
Dark time	2467.6	2585.67	2022.6	2523.42	2529.46	1992.44	2446.73	2463.1	2042	2299.81	2116.08	2082.25	3602.33	3373.27	3343.94	2347.67	3249.29	2361.85	3154.85	2345.62	3191.1	2795.35	2793.69	2697.38
Light time	1848.71	1945.41	1529.41	1837.14	2019.55	1485.02	1944.86	2047.29	1627.53	1782.33	1601.63	1581.41	2806.94	2828.37	2763.08	2035.27	2396.51	1979.82	2416.45	2045.31	2366.61	2225.06	2163.41	2204.31
Fig1 G Left
Time (Hours)	FF												Nestin-LGR4-/-
0	2113	2162	1356	1836	1937	1472	2037	1990	1311	1459	1701	1402	2805	2196	2219	1773	2552	1610	2241	1748	2462	2227	2346	2327
0.25	1996	2104	1343	2002	1928	1582	2090	2237	1233	1478	1484	1390	2868	2519	2143	2245	2683	1795	2563	2012	2449	2050	2353	1970
0.5	2108	1990	1404	2189	1716	1248	2110	2110	1482	1586	1399	1298	2492	2098	2335	1995	2617	1649	2578	1597	2482	1680	2490	1817
0.75	2186	1954	1903	2085	2122	1292	2053	1907	1672	1742	1582	1550	2579	2366	2224	1766	2548	2224	2487	1747	2412	1680	2305	1806
1	1855	2314	1787	2010	2147	1301	1956	1663	1653	1969	1375	1685	2708	2507	2750	1667	2513	2095	2358	1951	2174	1730	2204	2110
1.25	1745	2217	1719	1975	2083	1694	1962	1695	1346	1841	1320	1601	2440	2457	2544	1507	2745	1835	2211	1810	2505	2343	2309	2258
1.5	1778	2124	1411	2077	1922	1291	1990	1615	1210	1858	1344	1663	2421	2055	2064	1556	2376	1821	2296	1816	2117	2233	2013	2352
1.75	1568	2037	1328	1742	1735	1223	1696	1658	1255	1870	1361	1343	2742	2030	2555	1576	2397	1589	2713	1657	2080	2256	1979	2377
2	1661	1752	1297	1672	1697	1203	1677	1829	1219	1800	1524	1573	2145	1958	2616	1754	2253	1611	2347	1576	2306	2006	2044	1912
2.25	1826	1574	1180	1646	1633	1319	1448	1757	1198	1840	1630	1637	2173	1979	2422	1634	2466	1377	2046	1649	2292	1679	2013	1752
2.5	2139	2221	1256	1691	1725	1355	1409	1980	1185	1621	1599	1642	2474	2523	2145	1689	2277	1521	1959	1586	2485	1763	2123	1871
2.75	1743	2058	1547	2026	1789	1254	1512	2167	1654	1535	1539	1488	2173	2073	1985	1616	2425	1757	2021	1652	2312	1744	2079	1915
3	1528	1718	1573	1914	2011	1278	1946	1720	1758	1507	1492	1651	2724	1815	2087	1590	2495	1780	2437	1661	2179	1625	2066	1819
3.25	1482	1710	1301	1745	2117	1292	1887	1784	1357	1563	1311	1449	2585	1878	1989	1997	2521	1694	2641	2000	2189	2011	2238	1777
3.5	1462	1785	1066	1782	1624	1277	1778	1635	1158	1945	1262	1314	2223	2483	2080	1606	2362	1459	2240	1913	2250	1846	1874	2301
3.75	1800	1725	1126	1695	1915	1377	1750	1566	1154	1727	1224	1187	1951	2205	1983	1634	2339	1410	2212	2134	2156	1765	1851	2036
4	1677	1634	1191	1573	2006	1364	2059	1823	1204	1734	1639	1483	2403	1965	1842	1687	2194	1484	2013	1661	1834	1960	1911	1900
4.25	1643	1847	1056	1623	1930	1216	1947	1746	1313	1526	1904	1478	2311	1941	1835	1809	2415	1827	2108	1590	2438	1846	1876	1627
4.5	1748	1611	1392	1685	1825	1029	1928	1847	1177	1445	1557	1589	2123	1888	1762	1659	2057	1612	2051	1548	2483	2063	1958	1642
4.75	1539	1710	1073	1906	1705	1133	1558	1805	1487	1995	1309	1451	2223	1816	2017	1667	2168	1510	1966	1445	2421	2103	1900	1608
5	1737	1610	1029	1846	1678	1127	1842	1573	1365	1806	1465	1548	2034	1660	1782	1817	2104	1664	1845	1406	2219	1826	1799	2131
5.25	1563	1669	1057	1940	1833	1171	1977	1650	1125	1701	1440	1461	2015	1654	1787	1786	1963	1378	1763	1631	1931	1743	1847	1723
5.5	1529	1607	1144	1865	1654	1014	1964	1491	1503	1565	1362	1184	1854	1859	1673	1576	1792	1294	1742	1800	1715	1530	1807	1614
5.75	1518	1476	1276	1487	1534	1258	1814	1976	967	1355	1104	1012	1860	1733	2019	1370	1772	1761	1562	1669	1908	1507	1786	1512
6	1451	1861	1445	1885	1599	1261	2133	2084	1049	1242	1090	1102	1790	1735	1764	1414	1696	1717	2621	1721	1758	1488	1723	1448
6.25	1500	1825	1495	1764	1613	1221	1607	1920	1082	1200	1083	1105	1759	1741	1760	1402	2134	1276	2448	1483	1909	1506	1633	1404
6.5	1557	1511	1059	1723	1396	1048	1518	1550	1066	1142	1119	1047	1758	1655	1668	1574	2121	1282	1975	1410	1663	1456	1679	1466
6.75	1361	1360	1136	1553	1552	897	1535	1611	1086	1407	1195	1016	1973	2008	1606	1532	1952	1351	1722	1378	1674	1578	1820	1453
7	1562	1406	1038	1385	1895	840	1554	1575	1130	1203	1096	1134	1726	1867	1600	1488	1806	1480	1637	1472	1664	1560	1936	1420
7.25	1467	1433	1073	1222	1907	885	1536	1594	1142	1182	1021	1152	1701	1803	1588	1597	1645	1410	1629	1706	1912	1549	1601	1366
7.5	1433	1383	919	1293	1624	783	1613	1799	1100	1138	944	1034	1611	1688	1559	1612	1512	1281	1675	1515	1519	2119	1446	1968
7.75	1376	1242	945	1142	1371	884	1566	1557	1351	1097	949	915	1585	1830	1504	1371	1866	1296	1715	1301	1537	2223	1422	1897
8	1176	1777	997	1265	1262	850	1627	1514	1294	1272	999	1110	1605	1701	1683	1524	1821	1102	1611	1287	1714	2228	1394	2089
8.25	1393	1636	962	1257	1302	955	1333	1641	942	1263	954	1063	1567	1670	1764	1495	1670	1287	1529	1275	1578	1730	1473	1565
8.5	1344	1295	1183	1222	2044	979	1381	1742	979	1205	937	1003	1935	1624	1763	1347	1635	1243	1961	1494	1524	1529	1487	1283
8.75	1474	1267	1015	1221	1939	1136	1360	1419	934	1238	1063	1185	1726	1610	1640	1398	1633	1387	1734	1576	1628	1513	1434	1251
9	1363	1239	994	1367	1597	1087	1301	1322	1012	1291	966	939	1759	1646	1990	1390	1834	1423	1626	1475	1597	1421	1489	1274
9.25	1348	1189	1075	1295	1553	848	1396	1185	962	1236	935	920	1698	1738	2464	1222	1817	1525	1891	1419	1559	1481	1472	1632
9.5	1260	1549	1011	1324	1323	722	1615	1322	980	1141	971	1034	1636	1685	1616	1331	1578	1447	1565	1463	1515	1403	1578	1443
9.75	1195	1267	1344	1242	1235	824	1790	1273	1382	1305	1001	1043	1640	1624	1661	1549	1533	1334	1528	1563	1872	1378	1552	1742
10	1791	1210	1288	1287	1538	870	1422	1195	1060	1131	1142	1276	1669	1653	1590	1506	1482	1211	1554	1452	1635	1387	1466	2135
10.25	1613	1243	952	1595	1384	1043	1359	1258	995	1129	1177	1159	1777	1647	1627	1244	1617	1759	2461	1526	1528	1448	1949	1419
10.5	1650	1461	932	1554	1925	1107	1362	1276	918	1214	1147	924	2136	2047	1988	1618	1528	1889	1835	1400	2123	1835	2088	1368
10.75	1276	2041	992	1395	1442	933	1353	1968	1049	1106	924	937	1833	1988	2127	1534	2036	1343	1762	1543	1995	1734	1946	1596
11	1263	1799	976	1369	1543	957	1319	1812	1047	1095	956	1072	1800	1715	2041	1437	1617	1372	1558	1388	1851	1418	1474	1607
11.25	1234	1670	983	1318	1616	994	1695	1516	1045	1115	976	1188	1810	1754	2063	1583	1707	1374	1525	1394	1662	1417	1461	1688
11.5	1221	1317	893	1235	1646	994	1648	1432	1124	1302	983	1111	1765	1601	1752	1300	1512	1424	1588	1561	1616	1315	1390	2147
11.75	1144	1261	924	1289	1484	947	1505	1585	1061	1391	1007	1096	1729	1751	1663	1393	1514	1520	1596	1690	1899	1279	1393	1535
12	1310	1217	920	1479	1437	949	1317	1772	1065	1196	1093	1079	1686	1909	1861	1412	1524	1618	1540	1391	1848	1310	1438	1460
12.25	1243	1241	1011	1231	1424	1192	1499	1514	1124	1073	1127	1068	1681	1937	1853	1419	2394	1327	1533	1401	1530	1549	1423	1290
12.5	1191	1079	1081	1396	1708	1309	1394	1504	1345	1076	1148	1101	1631	1715	1774	1506	2093	1297	1871	1372	1482	1383	1693	1434
12.75	1395	1660	1023	1337	1522	1081	1455	1407	1218	980	983	1153	1622	1753	1750	1514	2032	1355	1582	1448	2086	1384	1669	1335
13	1385	1340	1025	1253	1681	1011	1414	1397	1027	1180	975	1268	2178	2169	2443	1454	1962	1504	1616	1843	2068	1430	1453	1347
13.25	1704	1328	1001	1266	1619	1055	1496	1997	1041	1216	961	1259	2262	2107	2605	1714	2241	1427	1717	1782	1806	1555	1519	1358
13.5	1589	1945	977	1260	1415	1140	1780	2093	1270	1113	1127	1143	2279	1803	2160	1996	1600	1474	1836	1627	2079	1666	1519	1582
13.75	1532	1417	904	1242	1409	1158	1781	1846	1126	1124	1114	1096	2170	1777	1771	1451	1540	1314	1726	1369	1647	1646	1471	1277
14	1319	1301	905	1331	1479	1173	1458	1481	1149	1066	991	1190	1946	1674	1761	1474	1433	1498	1851	1541	1613	1353	1606	1284
14.25	1134	1344	859	1648	1491	1061	1374	1498	1126	1261	961	1029	1929	1699	1731	1362	1452	1322	1740	1464	1611	1311	1545	1241
14.5	1143	1283	908	1550	1576	1005	1263	1527	1123	1136	931	1098	1777	2068	1673	1510	1566	1325	1738	1353	1607	1311	1458	1190
14.75	1217	1335	1153	1353	1388	981	1272	1436	1446	1210	1213	1188	2181	1797	1608	1537	2040	1411	1800	1594	1649	1346	1463	1518
15	1730	1649	1191	1407	1422	985	1418	1644	1291	1140	1041	1527	2063	1849	1628	1539	1826	1314	1714	1487	1782	1728	1525	1558
15.25	1489	1671	1109	1299	1368	904	1383	1517	1277	1106	1034	1200	1985	1828	1631	1633	1646	1568	1651	1439	1755	1533	1523	1398
15.5	1429	1506	863	1313	1531	1391	1392	1552	1339	1122	1033	1189	1888	1626	1857	1555	1628	1845	1587	1530	2234	1376	1653	1487
15.75	1244	1452	909	1511	1765	1055	1310	1851	1362	1555	1118	1146	2031	1860	1630	1405	1537	1847	1615	1438	1822	1405	1569	1352
16	1357	1193	872	1356	2015	982	1442	1851	1137	1491	1381	1204	1795	2354	1636	1455	1824	1631	1673	1756	1743	1355	1496	1472
16.25	1477	1207	878	1237	1956	1069	1360	1447	1084	1296	1686	1038	1754	2225	1680	1658	1515	1515	2531	1613	1685	1716	1612	2134
16.5	1463	1348	927	1283	1483	1072	1431	1555	1123	1159	1207	1221	1628	1937	2100	1487	1494	1468	2154	1510	2144	2387	1651	1636
16.75	1450	1434	1113	1432	1554	1312	1391	1638	1071	1110	1151	1244	2030	1837	1887	1402	1515	1503	2172	1616	1839	1966	1725	1818
17	1533	1597	1021	1464	1645	1226	1434	1563	1034	1859	1041	1191	1854	1792	2625	1582	2334	1550	1625	1536	1682	1817	1452	1822
17.25	1610	1605	993	1527	1747	1272	1722	1576	1547	1650	1078	1170	1841	1822	2817	2047	1982	1793	1720	1533	1839	1767	1568	1544
17.5	1616	1547	1449	1540	1873	1714	1654	1505	1248	1620	1276	1423	2854	2931	2724	1854	1624	1640	1656	1533	1778	1673	1705	1553
17.75	1390	1993	1125	1492	1469	1245	1616	1978	1454	1480	1141	1747	2527	2539	2790	1699	1606	1572	1672	1611	1720	1682	1779	1601
18	1413	1782	1056	1737	1874	1244	2145	1699	1301	1308	1254	1428	2505	2966	2717	1529	1712	1650	2169	1664	1659	1761	1974	1589
18.25	1693	1637	990	2103	2068	1660	1759	1487	1283	1276	1513	1453	2455	2669	2632	1419	2628	1912	2470	2036	2071	2063	2178	1740
18.5	1788	2183	1409	2223	2182	1792	1679	1590	1754	1265	1627	1318	2541	2958	2668	1813	2749	2024	2675	1867	2159	1749	2144	1652
18.75	1975	2163	1691	1993	2224	1716	1651	2190	1729	1306	1561	1242	2372	2585	3072	2063	2503	1870	2543	1827	2436	1937	2159	2335
19	1990	2319	1660	2045	2503	1693	1617	2506	1446	1407	1465	1472	2398	2446	3104	1876	2766	2043	2883	1856	2484	2456	2368	2131
19.25	2199	2396	1793	2185	2235	1711	1839	2308	1388	1483	1414	1482	2308	2298	2861	2118	2654	2116	3131	1736	2171	2499	2263	1932
19.5	1912	2366	1497	2104	2365	1349	2266	2375	1477	1357	1286	1647	3012	2891	2799	1860	2802	1876	2612	2043	2732	2099	1959	2219
19.75	1978	2300	1508	1897	2035	1457	2231	2305	1896	1279	1356	1566	2404	2324	3112	1787	2816	1678	2728	1858	2573	2045	1945	2028
20	1907	2279	1565	2002	2148	1467	2057	2277	1920	1227	1570	1735	2742	2779	2259	1664	2601	1772	2755	1702	2694	2283	1890	2071
20.25	1708	2222	1245	1845	2151	1572	2093	2191	2025	1366	1655	1653	3100	2746	3005	1601	2582	1846	2804	1611	2529	1879	2238	1831
20.5	1717	1975	1306	1851	2095	1511	2103	2043	1585	1375	1590	1479	2620	2623	2520	1686	2478	1661	2610	1586	2726	2167	2271	2167
20.75	2144	1716	1580	1791	1957	1481	2068	2150	1414	1620	1669	1572	2240	2792	2958	1674	2454	1678	2546	1660	2601	2576	2227	2193
21	2104	1750	1651	2478	1793	1559	1788	2349	1388	1904	1493	1656	2780	2711	2907	1954	2166	1583	2477	1918	2661	2592	2082	2260
21.25	2104	1760	1801	2275	1788	2131	1820	1807	1463	1812	1509	1685	3122	2835	2708	2000	2371	1823	2544	1889	2531	2224	1928	2370
21.5	2316	2194	1596	2183	1961	1582	2371	1841	1677	1567	1766	1810	2742	2250	2612	1631	2365	1630	2482	2124	2586	2002	1957	2080
21.75	1992	2501	1482	2094	2315	1315	2303	1626	1418	1737	1872	1620	2342	2179	2652	1490	2573	1472	2351	1852	2846	2016	1924	1896
22	1958	2319	1414	2020	2265	1327	2001	2037	1444	1629	1660	1544	2262	2263	2644	1547	2337	1490	2440	1741	2581	2213	1882	1823
22.25	2020	2385	1272	2038	2286	1282	1942	2532	1484	1588	1487	1379	2244	2682	2686	1784	2510	1941	2488	1768	2382	2078	2232	1770
22.5	2282	2097	1315	2049	1893	1472	1960	2420	1588	1370	1235	1426	2263	2617	2162	1626	2415	1788	2382	1687	2381	2032	2174	1813
22.75	2276	2145	1526	1843	2049	1836	1897	2224	1605	1767	1266	1268	2704	2714	2293	1797	2464	1851	2379	1589	2660	2059	2052	2076
23	2043	2270	1621	1811	2136	1944	2024	1857	2051	1812	1353	1569	3039	2536	2706	1815	2243	1773	2457	1525	2510	2257	1921	1991
23.25	2037	2560	1815	2181	2292	2046	2099	1772	1972	1789	1558	1650	2796	2333	2898	1637	2724	2137	2657	1694	2506	2231	1904	2171
23.5	2041	2268	1264	2115	1885	1688	2079	1787	1882	1524	1410	1567	2540	2052	2715	1772	2323	1866	2132	1992	2430	2115	2116	1735
23.75	1975	2264	1556	2239	1966	1396	2173	1728	1348	1519	1395	1517	2357	2582	2450	2018	2253	1728	2026	1770	2211	2097	2344	1936
24	1836	1937	1472	2037	1990	1311	2166	2198	1388	1701	1402	1383	2196	2219	2187	1610	2241	1748	2462	1666	2287	2346	2327	2042
Fig1 G Right
	FF												Nestin-Lgr4-/-
Dark time	1864.33	2008.1	1406.12	1941.86	1973.92	1434.94	1929	1929.04	1467.59	1601.14	1475.37	1493.88	2457.35	2320.57	2411.94	1729.53	2403.35	1728.84	2359.24	1753.47	2351.14	2020.24	2074.08	1959.35
Light time	1404.21	1456.96	1038.5	1383.52	1578.48	1050.15	1491.33	1589.56	1142.02	1234.67	1071.79	1136.19	1866.25	1849.77	1884.92	1510.96	1743.21	1455.23	1772.21	1505.81	1749.6	1575.92	1579.6	1539.31
Fig1 H Left
Time (Hours)	FF												Nestin-LGR4-/-
0	0.762	0.782	0.72	0.763	0.761	0.708	0.797	0.781	0.728	0.683	0.672	0.711	0.663	0.665	0.695	0.76	0.771	0.728	0.744	0.745	0.756	0.714	0.734	0.762
0.25	0.776	0.782	0.695	0.776	0.769	0.728	0.808	0.8	0.731	0.676	0.664	0.705	0.682	0.678	0.669	0.763	0.762	0.733	0.741	0.785	0.774	0.717	0.744	0.747
0.5	0.768	0.783	0.703	0.775	0.757	0.706	0.801	0.775	0.751	0.692	0.679	0.694	0.673	0.69	0.714	0.737	0.753	0.716	0.747	0.757	0.766	0.692	0.734	0.732
0.75	0.76	0.783	0.718	0.768	0.786	0.717	0.785	0.776	0.747	0.717	0.678	0.713	0.697	0.694	0.695	0.722	0.731	0.74	0.735	0.748	0.756	0.685	0.746	0.727
1	0.761	0.798	0.729	0.763	0.803	0.707	0.79	0.781	0.745	0.718	0.695	0.715	0.691	0.688	0.707	0.711	0.732	0.731	0.743	0.778	0.76	0.698	0.729	0.753
1.25	0.74	0.786	0.701	0.763	0.788	0.71	0.787	0.792	0.73	0.721	0.697	0.701	0.687	0.696	0.699	0.688	0.737	0.722	0.752	0.774	0.761	0.739	0.74	0.745
1.5	0.752	0.758	0.677	0.762	0.771	0.72	0.785	0.792	0.72	0.706	0.666	0.718	0.651	0.67	0.673	0.735	0.768	0.73	0.765	0.765	0.757	0.739	0.745	0.747
1.75	0.718	0.752	0.672	0.766	0.772	0.709	0.787	0.795	0.731	0.721	0.686	0.697	0.67	0.679	0.702	0.725	0.779	0.698	0.749	0.756	0.766	0.739	0.747	0.745
2	0.751	0.769	0.671	0.765	0.779	0.693	0.809	0.797	0.728	0.7	0.691	0.713	0.669	0.73	0.663	0.748	0.751	0.713	0.761	0.748	0.785	0.725	0.736	0.73
2.25	0.749	0.736	0.659	0.765	0.763	0.715	0.792	0.797	0.728	0.723	0.704	0.718	0.658	0.694	0.666	0.728	0.722	0.695	0.73	0.747	0.765	0.696	0.726	0.716
2.5	0.754	0.762	0.661	0.765	0.787	0.7	0.783	0.797	0.743	0.708	0.718	0.72	0.67	0.699	0.687	0.755	0.774	0.716	0.718	0.731	0.748	0.72	0.74	0.734
2.75	0.766	0.792	0.677	0.783	0.777	0.712	0.783	0.788	0.749	0.694	0.694	0.708	0.642	0.641	0.681	0.747	0.767	0.748	0.746	0.753	0.747	0.723	0.735	0.728
3	0.741	0.774	0.689	0.775	0.79	0.704	0.802	0.795	0.76	0.691	0.698	0.711	0.646	0.669	0.676	0.735	0.748	0.728	0.749	0.756	0.74	0.706	0.729	0.736
3.25	0.722	0.787	0.688	0.747	0.799	0.717	0.797	0.79	0.72	0.682	0.686	0.706	0.669	0.655	0.658	0.75	0.738	0.725	0.722	0.771	0.737	0.739	0.739	0.74
3.5	0.737	0.779	0.686	0.767	0.757	0.709	0.784	0.792	0.723	0.724	0.674	0.708	0.666	0.672	0.662	0.731	0.761	0.703	0.736	0.757	0.74	0.711	0.723	0.759
3.75	0.767	0.782	0.697	0.735	0.785	0.715	0.819	0.778	0.717	0.713	0.687	0.699	0.634	0.66	0.677	0.722	0.754	0.692	0.726	0.75	0.749	0.722	0.718	0.749
4	0.743	0.753	0.717	0.75	0.792	0.708	0.79	0.785	0.714	0.704	0.701	0.713	0.67	0.686	0.641	0.731	0.718	0.697	0.718	0.737	0.735	0.743	0.739	0.748
4.25	0.749	0.773	0.68	0.744	0.783	0.704	0.783	0.777	0.73	0.696	0.716	0.711	0.673	0.686	0.656	0.722	0.742	0.704	0.733	0.719	0.756	0.723	0.727	0.72
4.5	0.752	0.747	0.713	0.76	0.775	0.704	0.785	0.818	0.737	0.69	0.689	0.723	0.643	0.654	0.647	0.74	0.718	0.693	0.73	0.716	0.725	0.734	0.74	0.714
4.75	0.73	0.779	0.673	0.759	0.766	0.702	0.758	0.782	0.748	0.706	0.667	0.706	0.644	0.627	0.679	0.743	0.737	0.691	0.743	0.729	0.706	0.735	0.739	0.722
5	0.769	0.744	0.679	0.775	0.779	0.697	0.785	0.77	0.725	0.686	0.683	0.689	0.663	0.606	0.654	0.744	0.73	0.705	0.739	0.729	0.715	0.713	0.727	0.758
5.25	0.755	0.761	0.686	0.766	0.778	0.706	0.792	0.773	0.691	0.684	0.693	0.688	0.65	0.664	0.635	0.728	0.714	0.695	0.727	0.76	0.726	0.693	0.747	0.729
5.5	0.741	0.733	0.653	0.754	0.773	0.71	0.792	0.777	0.698	0.68	0.708	0.674	0.644	0.644	0.646	0.744	0.713	0.68	0.741	0.756	0.7	0.682	0.742	0.724
5.75	0.748	0.716	0.689	0.728	0.786	0.714	0.767	0.79	0.696	0.684	0.678	0.666	0.629	0.636	0.672	0.726	0.7	0.698	0.732	0.759	0.69	0.699	0.744	0.713
6	0.767	0.764	0.72	0.747	0.773	0.709	0.769	0.775	0.72	0.662	0.665	0.695	0.62	0.696	0.693	0.729	0.7	0.695	0.719	0.749	0.722	0.728	0.753	0.707
6.25	0.759	0.75	0.722	0.738	0.781	0.686	0.756	0.776	0.723	0.669	0.681	0.698	0.643	0.696	0.639	0.751	0.745	0.673	0.709	0.732	0.718	0.718	0.732	0.681
6.5	0.744	0.702	0.667	0.751	0.776	0.698	0.732	0.778	0.733	0.67	0.685	0.694	0.643	0.603	0.629	0.751	0.733	0.689	0.73	0.729	0.732	0.682	0.733	0.711
6.75	0.735	0.726	0.659	0.727	0.772	0.661	0.76	0.781	0.705	0.695	0.68	0.694	0.694	0.62	0.619	0.759	0.71	0.715	0.709	0.715	0.708	0.726	0.738	0.707
7	0.753	0.722	0.649	0.696	0.778	0.678	0.772	0.764	0.717	0.708	0.675	0.702	0.652	0.648	0.657	0.739	0.718	0.694	0.722	0.729	0.767	0.71	0.739	0.707
7.25	0.737	0.717	0.698	0.736	0.804	0.674	0.78	0.773	0.729	0.696	0.673	0.715	0.662	0.646	0.628	0.738	0.69	0.733	0.717	0.761	0.77	0.724	0.718	0.706
7.5	0.714	0.723	0.705	0.732	0.765	0.675	0.772	0.787	0.696	0.702	0.648	0.705	0.681	0.65	0.637	0.75	0.712	0.711	0.704	0.732	0.743	0.757	0.705	0.72
7.75	0.724	0.711	0.679	0.74	0.758	0.698	0.766	0.786	0.754	0.691	0.636	0.665	0.668	0.673	0.634	0.752	0.748	0.7	0.709	0.753	0.749	0.761	0.736	0.746
8	0.743	0.74	0.678	0.743	0.732	0.689	0.784	0.775	0.739	0.702	0.639	0.682	0.681	0.68	0.668	0.742	0.705	0.705	0.708	0.718	0.751	0.74	0.724	0.756
8.25	0.763	0.743	0.65	0.731	0.758	0.706	0.74	0.741	0.669	0.693	0.66	0.668	0.664	0.672	0.693	0.746	0.736	0.722	0.722	0.711	0.722	0.705	0.718	0.683
8.5	0.734	0.722	0.695	0.74	0.79	0.706	0.745	0.732	0.663	0.69	0.645	0.701	0.683	0.69	0.664	0.733	0.717	0.71	0.738	0.739	0.717	0.699	0.726	0.652
8.75	0.753	0.738	0.673	0.74	0.79	0.683	0.75	0.71	0.648	0.693	0.661	0.708	0.648	0.681	0.652	0.747	0.69	0.719	0.741	0.713	0.713	0.687	0.727	0.665
9	0.709	0.722	0.678	0.759	0.77	0.72	0.752	0.723	0.67	0.694	0.65	0.712	0.643	0.707	0.681	0.763	0.731	0.719	0.713	0.729	0.722	0.671	0.726	0.695
9.25	0.743	0.714	0.695	0.748	0.778	0.689	0.769	0.707	0.674	0.676	0.648	0.725	0.68	0.652	0.696	0.722	0.754	0.719	0.726	0.712	0.707	0.685	0.726	0.708
9.5	0.725	0.726	0.694	0.748	0.792	0.664	0.807	0.714	0.687	0.679	0.65	0.723	0.648	0.672	0.627	0.749	0.748	0.736	0.737	0.725	0.712	0.708	0.754	0.705
9.75	0.738	0.717	0.695	0.736	0.764	0.72	0.811	0.745	0.717	0.672	0.655	0.708	0.656	0.644	0.642	0.755	0.693	0.745	0.717	0.725	0.731	0.682	0.735	0.713
10	0.769	0.715	0.694	0.754	0.775	0.705	0.776	0.707	0.667	0.698	0.682	0.72	0.668	0.656	0.681	0.745	0.727	0.714	0.732	0.715	0.713	0.689	0.715	0.714
10.25	0.767	0.719	0.683	0.764	0.761	0.733	0.737	0.697	0.687	0.692	0.674	0.718	0.675	0.674	0.666	0.714	0.742	0.739	0.748	0.735	0.688	0.692	0.769	0.677
10.5	0.749	0.754	0.688	0.715	0.769	0.702	0.779	0.739	0.698	0.678	0.708	0.676	0.646	0.629	0.662	0.731	0.717	0.727	0.731	0.686	0.715	0.703	0.749	0.691
10.75	0.735	0.74	0.655	0.748	0.768	0.689	0.769	0.785	0.723	0.672	0.658	0.688	0.634	0.64	0.681	0.722	0.75	0.715	0.727	0.732	0.755	0.696	0.751	0.72
11	0.722	0.747	0.659	0.762	0.789	0.686	0.748	0.797	0.74	0.675	0.646	0.712	0.665	0.625	0.67	0.725	0.708	0.705	0.702	0.702	0.714	0.704	0.718	0.722
11.25	0.749	0.746	0.663	0.733	0.784	0.7	0.784	0.789	0.74	0.682	0.664	0.718	0.687	0.639	0.685	0.728	0.727	0.726	0.693	0.719	0.732	0.689	0.726	0.7
11.5	0.735	0.737	0.658	0.74	0.789	0.697	0.762	0.777	0.714	0.685	0.645	0.722	0.631	0.653	0.639	0.73	0.707	0.736	0.722	0.716	0.713	0.689	0.751	0.718
11.75	0.747	0.729	0.685	0.785	0.769	0.679	0.774	0.798	0.704	0.687	0.662	0.733	0.696	0.664	0.642	0.722	0.707	0.735	0.722	0.734	0.735	0.664	0.741	0.673
12	0.749	0.712	0.678	0.762	0.765	0.683	0.758	0.802	0.729	0.68	0.665	0.745	0.672	0.685	0.651	0.736	0.712	0.731	0.693	0.695	0.74	0.687	0.729	0.698
12.25	0.763	0.715	0.651	0.74	0.783	0.703	0.795	0.792	0.717	0.671	0.676	0.738	0.676	0.66	0.71	0.743	0.753	0.752	0.717	0.683	0.717	0.692	0.736	0.684
12.5	0.769	0.714	0.662	0.782	0.803	0.693	0.737	0.786	0.735	0.674	0.729	0.737	0.656	0.628	0.764	0.745	0.726	0.753	0.722	0.701	0.697	0.699	0.754	0.7
12.75	0.773	0.744	0.659	0.753	0.775	0.726	0.762	0.758	0.701	0.657	0.661	0.754	0.64	0.689	0.708	0.749	0.726	0.74	0.722	0.719	0.745	0.69	0.754	0.683
13	0.753	0.711	0.659	0.743	0.787	0.713	0.764	0.761	0.704	0.689	0.661	0.73	0.676	0.694	0.721	0.757	0.718	0.767	0.732	0.761	0.742	0.698	0.707	0.675
13.25	0.779	0.744	0.658	0.736	0.792	0.701	0.798	0.825	0.717	0.696	0.667	0.743	0.693	0.654	0.708	0.764	0.74	0.762	0.765	0.76	0.718	0.694	0.716	0.667
13.5	0.778	0.778	0.659	0.764	0.779	0.705	0.814	0.817	0.702	0.678	0.692	0.705	0.646	0.645	0.691	0.75	0.698	0.795	0.763	0.722	0.749	0.703	0.72	0.71
13.75	0.798	0.756	0.688	0.749	0.776	0.723	0.782	0.785	0.697	0.685	0.66	0.715	0.662	0.675	0.713	0.732	0.693	0.787	0.765	0.729	0.752	0.712	0.724	0.679
14	0.755	0.762	0.665	0.756	0.798	0.726	0.759	0.786	0.714	0.671	0.645	0.718	0.663	0.626	0.685	0.749	0.701	0.786	0.767	0.769	0.732	0.684	0.767	0.684
14.25	0.764	0.785	0.668	0.787	0.804	0.733	0.766	0.774	0.694	0.69	0.646	0.694	0.679	0.617	0.677	0.744	0.711	0.765	0.741	0.771	0.758	0.672	0.748	0.685
14.5	0.754	0.748	0.665	0.769	0.81	0.73	0.785	0.766	0.675	0.702	0.641	0.715	0.689	0.692	0.65	0.77	0.737	0.741	0.75	0.737	0.763	0.672	0.713	0.689
14.75	0.742	0.747	0.658	0.776	0.795	0.71	0.778	0.762	0.724	0.738	0.678	0.757	0.704	0.662	0.69	0.728	0.772	0.733	0.718	0.761	0.757	0.675	0.713	0.701
15	0.753	0.776	0.685	0.809	0.812	0.716	0.776	0.812	0.717	0.698	0.67	0.742	0.737	0.68	0.694	0.745	0.763	0.741	0.761	0.763	0.764	0.718	0.709	0.714
15.25	0.786	0.779	0.685	0.775	0.779	0.712	0.753	0.78	0.692	0.691	0.663	0.728	0.662	0.677	0.694	0.74	0.727	0.786	0.752	0.754	0.755	0.724	0.718	0.672
15.5	0.776	0.792	0.676	0.761	0.798	0.725	0.76	0.807	0.677	0.692	0.66	0.745	0.674	0.644	0.68	0.738	0.713	0.773	0.758	0.766	0.763	0.729	0.706	0.683
15.75	0.8	0.825	0.716	0.798	0.819	0.723	0.765	0.834	0.689	0.703	0.666	0.751	0.722	0.688	0.644	0.751	0.727	0.776	0.763	0.754	0.754	0.746	0.718	0.651
16	0.792	0.788	0.687	0.785	0.825	0.737	0.805	0.833	0.705	0.719	0.681	0.767	0.658	0.669	0.634	0.757	0.726	0.743	0.762	0.789	0.745	0.71	0.735	0.677
16.25	0.777	0.792	0.687	0.785	0.811	0.717	0.757	0.789	0.701	0.72	0.715	0.727	0.685	0.695	0.646	0.759	0.707	0.738	0.779	0.767	0.746	0.737	0.726	0.692
16.5	0.799	0.809	0.689	0.785	0.792	0.72	0.782	0.795	0.697	0.722	0.69	0.769	0.63	0.621	0.654	0.735	0.727	0.743	0.777	0.77	0.773	0.759	0.736	0.699
16.75	0.779	0.815	0.688	0.786	0.792	0.73	0.773	0.781	0.675	0.682	0.705	0.761	0.663	0.656	0.699	0.726	0.743	0.77	0.781	0.77	0.767	0.742	0.751	0.736
17	0.792	0.786	0.679	0.786	0.798	0.725	0.802	0.804	0.671	0.719	0.687	0.76	0.663	0.665	0.717	0.728	0.754	0.738	0.737	0.748	0.741	0.734	0.726	0.701
17.25	0.807	0.795	0.672	0.792	0.819	0.753	0.798	0.786	0.709	0.725	0.701	0.743	0.684	0.665	0.71	0.757	0.751	0.768	0.765	0.742	0.763	0.742	0.745	0.686
17.5	0.792	0.804	0.697	0.78	0.769	0.768	0.809	0.811	0.689	0.738	0.696	0.73	0.677	0.69	0.699	0.746	0.742	0.74	0.757	0.745	0.764	0.716	0.756	0.696
17.75	0.786	0.813	0.697	0.754	0.745	0.739	0.792	0.802	0.729	0.727	0.705	0.745	0.699	0.692	0.715	0.758	0.758	0.744	0.762	0.77	0.765	0.72	0.754	0.716
18	0.776	0.824	0.68	0.776	0.799	0.739	0.81	0.811	0.688	0.708	0.69	0.742	0.707	0.666	0.728	0.719	0.751	0.75	0.777	0.779	0.757	0.72	0.761	0.714
18.25	0.789	0.773	0.693	0.775	0.803	0.749	0.806	0.766	0.673	0.699	0.686	0.708	0.693	0.706	0.683	0.719	0.74	0.779	0.759	0.77	0.766	0.739	0.764	0.698
18.5	0.8	0.811	0.706	0.78	0.811	0.747	0.792	0.781	0.736	0.693	0.715	0.729	0.689	0.692	0.714	0.741	0.743	0.763	0.743	0.755	0.749	0.725	0.756	0.703
18.75	0.787	0.772	0.71	0.774	0.78	0.732	0.789	0.813	0.716	0.683	0.721	0.737	0.715	0.682	0.731	0.749	0.755	0.741	0.751	0.755	0.729	0.726	0.757	0.743
19	0.787	0.782	0.712	0.792	0.796	0.728	0.775	0.796	0.711	0.7	0.724	0.738	0.724	0.701	0.731	0.722	0.716	0.739	0.75	0.749	0.745	0.753	0.751	0.73
19.25	0.76	0.79	0.72	0.778	0.792	0.734	0.782	0.79	0.713	0.696	0.708	0.743	0.73	0.67	0.726	0.741	0.713	0.756	0.768	0.745	0.737	0.744	0.754	0.742
19.5	0.776	0.79	0.698	0.766	0.786	0.717	0.794	0.783	0.711	0.684	0.688	0.737	0.693	0.698	0.733	0.735	0.739	0.743	0.75	0.739	0.734	0.723	0.747	0.747
19.75	0.767	0.796	0.7	0.764	0.76	0.746	0.803	0.779	0.722	0.669	0.7	0.739	0.692	0.693	0.733	0.768	0.751	0.734	0.755	0.73	0.725	0.721	0.747	0.733
20	0.775	0.786	0.713	0.792	0.788	0.741	0.79	0.777	0.727	0.667	0.713	0.738	0.717	0.697	0.733	0.737	0.75	0.745	0.743	0.728	0.725	0.74	0.744	0.731
20.25	0.753	0.778	0.684	0.79	0.792	0.731	0.792	0.778	0.737	0.692	0.727	0.74	0.721	0.675	0.716	0.728	0.761	0.761	0.742	0.713	0.722	0.716	0.762	0.715
20.5	0.751	0.781	0.69	0.785	0.767	0.75	0.775	0.771	0.693	0.7	0.723	0.738	0.708	0.711	0.742	0.716	0.752	0.719	0.757	0.719	0.734	0.747	0.758	0.726
20.75	0.748	0.792	0.695	0.765	0.781	0.731	0.788	0.758	0.706	0.725	0.722	0.726	0.708	0.69	0.776	0.743	0.759	0.749	0.768	0.734	0.734	0.747	0.751	0.727
21	0.766	0.8	0.704	0.787	0.782	0.724	0.774	0.8	0.696	0.729	0.713	0.74	0.68	0.697	0.741	0.778	0.76	0.735	0.766	0.777	0.725	0.75	0.75	0.734
21.25	0.771	0.777	0.712	0.784	0.772	0.743	0.8	0.8	0.702	0.717	0.708	0.727	0.724	0.7	0.72	0.75	0.749	0.762	0.751	0.778	0.728	0.718	0.735	0.741
21.5	0.773	0.811	0.716	0.769	0.788	0.74	0.781	0.782	0.716	0.711	0.702	0.723	0.717	0.683	0.695	0.722	0.746	0.74	0.752	0.769	0.744	0.71	0.726	0.711
21.75	0.745	0.796	0.713	0.773	0.79	0.695	0.78	0.768	0.71	0.702	0.725	0.723	0.703	0.676	0.709	0.716	0.738	0.749	0.78	0.749	0.742	0.733	0.739	0.687
22	0.748	0.784	0.708	0.772	0.788	0.702	0.77	0.792	0.697	0.711	0.706	0.718	0.711	0.73	0.739	0.728	0.743	0.763	0.793	0.728	0.725	0.736	0.741	0.688
22.25	0.761	0.785	0.687	0.785	0.784	0.725	0.769	0.807	0.717	0.713	0.698	0.703	0.698	0.696	0.711	0.747	0.752	0.776	0.766	0.754	0.749	0.721	0.753	0.675
22.5	0.772	0.769	0.712	0.781	0.753	0.727	0.773	0.783	0.689	0.684	0.69	0.739	0.708	0.703	0.713	0.737	0.745	0.763	0.779	0.731	0.749	0.723	0.762	0.694
22.75	0.754	0.782	0.72	0.785	0.762	0.739	0.782	0.774	0.707	0.689	0.693	0.711	0.704	0.709	0.747	0.771	0.742	0.752	0.795	0.738	0.756	0.721	0.734	0.724
23	0.759	0.784	0.73	0.78	0.784	0.752	0.779	0.764	0.733	0.698	0.717	0.726	0.705	0.71	0.697	0.762	0.744	0.76	0.762	0.738	0.744	0.74	0.733	0.73
23.25	0.76	0.805	0.702	0.784	0.784	0.745	0.781	0.774	0.734	0.698	0.721	0.742	0.702	0.685	0.713	0.743	0.755	0.761	0.75	0.758	0.758	0.726	0.737	0.75
23.5	0.774	0.796	0.699	0.769	0.771	0.726	0.783	0.795	0.731	0.694	0.703	0.728	0.614	0.67	0.745	0.763	0.75	0.767	0.741	0.74	0.749	0.714	0.758	0.693
23.75	0.765	0.79	0.713	0.786	0.799	0.713	0.771	0.771	0.7	0.679	0.708	0.746	0.694	0.703	0.704	0.742	0.74	0.736	0.726	0.725	0.726	0.721	0.766	0.723
24	0.763	0.761	0.708	0.797	0.781	0.728	0.771	0.778	0.692	0.672	0.711	0.734	0.665	0.695	0.679	0.728	0.744	0.745	0.756	0.746	0.736	0.734	0.762	0.737
Fig1 H Right
	FF												Nestin-Lgr4-/-
Dark time	0.759	0.778082	0.697102	0.770673	0.781	0.720796	0.787163	0.78549	0.719327	0.698204	0.698694	0.718	0.681755	0.682061	0.698224	0.737551	0.744041	0.73202	0.749122	0.748429	0.741796	0.723327	0.743061	0.727898
Light time	0.758958	0.750292	0.678542	0.756792	0.783563	0.707458	0.772167	0.775083	0.703688	0.69225	0.669792	0.720854	0.668292	0.662063	0.673729	0.742708	0.725833	0.736542	0.735563	0.736604	0.737896	0.707417	0.732896	0.697125
Fig1 I Left
Time (Hours)	FF												Nestin-LGR4-/-
0	12.327	12.243	8.554	8.362	8.136	9.253	13.263	13.293	8.923	11.508	12.173	9.815	11.161	15.863	10.494	14.353	11.178	15.568	19.779	15.444	15.042	14.753	15.198	14.605
0.25	12.505	13.489	8.012	8.362	7.848	8.082	12.337	12.935	9.093	12.378	12.012	10.308	14.072	16.843	11.632	16.47	12.321	15.181	19.741	17.425	14.983	13.538	15.07	12.578
0.5	12.711	13.056	9.424	8.838	9.6	7.377	13.148	12.215	9.422	13.547	10.831	8.339	12.874	16.582	10.9	16.448	10.079	15.517	17.359	14.306	15.462	11.424	16.121	11.785
0.75	12.572	11.794	10.673	7.392	9.822	6.887	13.757	11.998	12.551	13.003	12.992	8.528	11.591	16.549	14.303	16.089	11.137	15.236	17.425	16.042	15.072	11.52	14.727	11.787
1	11.922	10.227	10.567	7.652	10.497	6.642	11.662	13.983	11.634	12.602	12.912	8.693	11.086	16.315	13.608	15.124	12.033	13.676	18.429	17.129	18.369	11.68	14.359	13.374
1.25	11.987	10.308	8.757	7.051	10.089	8.613	11.225	13.564	11.568	12.392	12.722	11.279	10.301	17.721	12.047	14.037	11.217	15.738	16.693	16.635	17.15	15.077	14.853	14.449
1.5	12.193	9.82	7.962	7.359	10.333	7.116	11.287	13.396	9.77	13.045	11.946	8.499	10.066	14.823	11.844	14.358	11.368	13.363	17.338	14.359	14.368	14.377	12.882	15.013
1.75	10.37	10.057	8.16	10.449	10.007	10.282	10.345	12.936	9.254	10.89	10.778	8.151	10.306	14.786	10.725	17.272	10.473	13.002	19.15	14.032	17.167	14.532	12.634	15.206
2	10.025	11.066	7.948	8.989	9.848	10.289	10.556	10.911	9.05	10.462	10.461	8.171	11.185	14.318	10.685	14.752	10.05	14.123	15	12.744	18.45	13.127	13.204	12.435
2.25	8.806	10.626	7.809	10.505	9.069	9.505	11.629	10.17	8.355	10.299	10.245	8.733	10.654	16.189	9.333	13.312	10.528	14.333	15.412	13.43	17.018	11.364	13.151	11.579
2.5	8.655	11.984	7.597	9.762	10.059	8.073	13.549	13.936	8.879	10.58	10.547	9.124	10.685	14.111	10.056	12.915	10.299	15.836	17.295	17.007	14.669	11.604	13.655	12.116
2.75	9.281	13.237	10.527	10.232	8.995	7.347	10.891	12.516	10.724	12.439	11.051	8.332	10.312	15.147	11.199	12.909	10.473	14.762	15.744	15.03	13.69	11.431	13.438	12.479
3	11.721	10.43	11.056	10.023	8.907	7.132	9.813	10.647	10.737	11.846	12.259	8.565	10.291	15.9	11.614	15.519	10.498	14.006	19.628	12.699	14.465	10.866	13.448	11.748
3.25	11.413	10.876	8.933	10.023	7.166	8.384	9.728	10.457	8.894	11.136	12.786	8.528	12.707	16.248	11.083	17.338	12.435	14.129	18.077	13.386	14.108	12.942	14.408	11.428
3.5	10.902	9.941	7.595	9.604	7.41	7.545	9.438	10.996	7.3	11.13	10.249	8.506	10.432	14.847	9.795	14.467	12.076	14.471	15.612	17.3	14.689	12.27	12.285	14.489
3.75	10.35	9.669	7.62	9.536	8.841	8.535	11.243	10.607	7.616	10.956	11.729	9.112	10.726	14.817	9.583	14.461	13.569	13.734	14.289	15.606	13.737	11.593	12.209	12.957
4	12.552	11.173	7.973	9.285	9.006	7.304	10.748	10.362	7.865	10.007	12.202	9.104	10.96	14.461	10.036	13.273	10.72	11.863	16.793	13.454	13.372	12.558	12.309	12.114
4.25	11.956	10.792	8.536	8.557	7.648	5.863	10.459	11.459	7.283	10.394	11.85	8.155	11.875	15.498	12.25	13.658	10.473	15.414	16.083	13.289	13.053	12.099	12.252	10.706
4.5	11.81	10.943	7.59	8.118	8.587	10.632	11.095	10.285	9.238	10.6	11.299	6.899	10.672	13.56	10.948	13.343	10.234	16.242	15.351	13.457	12.685	13.357	12.596	10.878
4.75	9.825	11.089	9.48	9.297	8.556	8.653	10.007	10.543	7.476	12.004	10.655	7.612	10.685	13.994	10.278	12.607	9.414	16.185	16.063	13.434	13.947	13.599	12.23	10.561
5	11.287	9.792	8.931	10.062	9.319	8.886	10.826	10.312	7.107	11.434	10.343	7.62	11.631	13.694	11.144	11.872	9.155	14.681	14.338	12.621	12.703	12.117	11.745	13.439
5.25	12.02	10.234	7.659	10.006	9.28	8.099	9.885	10.487	7.241	12.123	11.319	7.833	11.65	13.005	9.34	11.511	10.264	12.616	14.441	11.655	13.076	11.841	11.786	11.215
5.5	11.941	9.211	10.149	9.086	8.124	7.842	9.828	10.419	8.171	11.805	10.261	6.748	10.087	11.882	8.934	11.195	11.373	11.558	13.395	13.43	12.059	10.532	11.601	10.571
5.75	11.319	12.044	6.541	7.603	7.821	6.85	9.672	9.751	8.708	9.695	9.386	8.331	8.955	11.928	11.889	10.133	10.516	13.001	13.704	12.658	14.08	10.161	11.437	10.024
6	13.285	12.905	6.901	8.132	7.623	6.866	9.057	11.662	9.509	12.022	9.922	8.399	9.21	11.429	11.638	17.265	10.963	11.539	13.366	11.74	11.981	9.7	10.922	9.675
6.25	10.15	11.874	7.095	7.131	7.382	6.867	9.446	11.61	9.817	11.374	9.922	8.369	8.911	13.65	8.888	16.31	9.621	12.587	12.723	11.779	12.791	9.939	10.6	9.683
6.5	9.849	9.568	6.916	7.618	8.823	6.913	9.969	10.155	7.429	10.94	8.629	7.074	10	13.742	8.748	12.849	9.181	10.795	12.713	12.651	12.29	10.019	10.879	9.746
6.75	9.656	9.908	7.277	7.143	7.111	6.884	8.797	8.891	8.043	10.135	9.638	6.341	9.648	12.991	8.938	11.479	9.12	11.168	13.391	14.986	12.002	10.31	11.737	9.712
7	9.649	9.862	7.459	7.162	7.378	7.315	9.905	9.224	7.452	9.375	11.695	5.814	9.586	11.917	10.046	10.745	9.591	10.391	12.337	13.429	11.357	10.387	12.469	9.489
7.25	9.457	9.89	7.435	7.405	7.111	6.87	9.469	9.468	7.238	7.892	11.454	6.16	10.3	11.212	9.143	10.752	10.72	11.896	12.011	13.003	11.73	10.144	10.561	9.134
7.5	10.016	10.997	7.443	6.896	7.553	6.899	9.497	9.072	6.148	8.39	10.158	5.436	10.249	10.046	8.522	11.232	9.833	9.731	11.103	12.099	11.373	13.384	9.686	12.954
7.75	9.789	9.526	8.554	8.893	8.128	7.803	9.01	8.263	6.53	7.348	8.647	5.971	8.704	11.894	8.727	11.435	8.244	9.79	11.101	12.74	11.016	13.972	9.189	12.114
8	9.984	9.377	8.336	8.792	7.821	7.804	7.535	11.437	6.892	8.108	8.193	5.799	9.783	12.189	7.38	10.752	8.484	10.89	11.065	11.744	11.794	14.324	9.124	13.207
8.25	8.575	10.538	6.585	6.571	7.161	6.926	8.736	10.485	6.895	8.173	8.207	6.392	9.559	10.784	8.447	10.035	8.476	10.358	11.035	11.64	11.98	11.579	9.719	10.766
8.5	8.834	11.31	6.908	6.882	7.091	7.152	8.699	8.503	8.018	7.863	12.459	6.544	8.733	10.793	8.269	12.634	9.619	10.062	13.306	11.075	12.42	10.306	9.714	9.176
8.75	8.65	9.448	6.712	7.168	7.641	6.796	9.348	8.164	7.062	7.856	11.818	7.813	8.917	11.136	9.14	11.147	10.456	10.807	12.401	11.097	11.734	10.35	9.367	8.792
9	8.259	8.667	7.073	6.848	6.906	6.813	9.078	8.133	6.875	8.607	9.941	7.151	8.719	11.921	9.374	10.789	9.605	10.485	12.723	10.991	13.724	9.916	9.726	8.625
9.25	8.691	7.918	6.691	7.641	6.644	6.827	8.644	7.879	7.282	8.25	9.587	5.789	8.022	11.514	10.049	12.354	9.425	10.41	11.718	12.425	16.682	10.163	9.617	10.889
9.5	9.673	8.759	6.704	6.873	5.619	8.3	8.238	10.129	6.859	8.435	8.048	5.086	8.481	10.06	9.354	10.092	9.568	10.063	11.761	11.746	11.951	9.355	9.994	9.67
9.75	10.683	8.138	9.119	6.653	8.046	7.536	7.698	8.364	9.102	8.02	7.738	5.425	9.801	10.418	8.532	10.09	10.225	12.166	11.669	11.741	12.035	9.484	10.044	11.559
10	8.795	7.981	7.441	6.17	8.517	6.57	11.151	8.006	8.732	8.153	9.525	5.826	9.628	9.669	8.025	10.08	9.602	10.848	11.694	11.762	10.963	9.468	9.696	14.149
10.25	8.768	8.509	6.806	7.154	7.537	5.656	10.069	8.192	6.548	9.99	8.702	6.759	8.238	10.38	11.328	15.684	9.868	10.443	12.34	11.446	11.43	9.847	12.138	9.829
10.5	8.403	8.218	6.193	7.864	6.872	6.143	10.504	9.252	6.365	10.285	11.99	7.442	10.512	10.088	12.325	11.924	9.596	14.054	15.387	15.093	14.041	12.321	13.3	9.322
10.75	8.435	12.054	6.877	6.874	7.044	5.934	8.25	13.131	7.07	8.892	8.994	6.371	10.072	12.948	8.89	11.509	10.02	12.616	13.428	14.436	14.664	11.73	12.373	10.504
11	8.403	10.962	6.739	6.606	7.347	5.684	8.291	11.488	6.909	8.592	9.412	6.558	9.394	10.795	9.191	10.464	9.327	12.271	12.654	12.713	14.267	9.503	9.728	10.553
11.25	10.397	9.245	6.72	6.629	7.163	9.128	7.855	10.669	6.935	8.544	9.912	6.693	10.316	11.144	8.985	10.363	9.185	10.791	12.389	12.751	14.146	9.667	9.54	11.373
11.5	10.347	8.849	7.446	6.908	7.397	7.623	7.901	8.497	6.34	7.948	10.039	6.719	8.458	10.103	9.197	10.421	10.323	10.722	12.971	11.425	12.738	8.975	8.828	14.152
11.75	9.328	9.578	7.112	6.918	7.094	6.858	7.303	8.215	6.336	7.899	9.251	6.539	9.145	10.116	9.833	10.476	10.944	12.284	11.697	12.336	12.047	9.004	8.952	10.688
12	8.298	10.665	6.931	6.898	7.311	6.658	8.337	8.08	6.365	9.286	8.994	6.525	9.124	10.123	10.509	10.464	9.423	11.894	11.756	13.092	13.324	8.964	9.367	9.855
12.25	9.088	9.207	7.426	8.53	6.849	6.138	7.796	8.21	7.245	7.921	8.743	7.997	9.092	15.177	8.421	10.125	9.637	10.1	11.664	13.71	12.337	10.54	9.193	8.858
12.5	8.998	9.205	8.697	7.64	6.417	6.908	7.415	7.154	7.629	8.579	10.274	8.895	9.627	13.682	8.22	12.282	9.23	10.023	11.611	12.656	11.109	9.323	10.728	9.658
12.75	9.137	8.87	8.193	6.915	6.883	6.602	8.66	10.631	7.247	8.476	9.424	7.066	9.643	13.276	8.709	10.386	9.542	13.336	11.791	11.96	11.67	9.428	10.566	9.18
13	8.862	8.776	6.89	6.82	7.102	6.358	8.778	8.913	7.258	8.032	10.281	6.703	9.174	12.936	9.391	10.487	11.586	13.278	15.107	14.715	16.052	9.654	9.712	9.355
13.25	9.041	11.745	6.879	6.625	9.133	7.383	10.508	8.504	7.104	8.177	9.845	7.094	10.734	14.415	8.96	10.741	11.217	11.91	15.375	15.03	17.374	10.552	10.043	9.524
13.5	10.588	12.413	8.536	6.675	8.53	6.866	9.81	11.995	6.916	7.894	8.72	7.632	12.697	10.797	8.937	11.515	10.678	13.233	16.427	13.006	14.711	11.182	9.996	10.536
13.75	10.949	11.312	7.613	10.344	8.551	8.099	9.259	8.955	6.183	7.908	8.712	7.595	9.412	10.464	8.035	10.795	8.913	10.454	15.324	12.343	11.752	10.929	9.63	8.819
14	9.186	9.062	7.614	8.77	8.367	8.133	8.341	8.168	6.365	8.413	8.937	7.669	9.378	9.641	9.168	11.557	9.602	10.469	13.711	12.399	12.072	9.297	10.031	8.816
14.25	8.589	9.278	7.639	7.887	7.36	6.589	7.101	8.228	6.017	10.082	8.953	6.879	8.717	9.651	8.27	11.181	9.096	10.154	13.32	12.722	11.988	9.14	9.849	8.508
14.5	7.737	9.548	7.8	7.405	7.634	5.421	7.239	8.175	6.392	9.661	9.414	6.538	9.393	10.098	8.51	11.058	8.731	10.077	12.129	14.061	11.999	9.139	9.672	8.123
14.75	7.852	9.019	9.462	7.38	8.161	5.388	7.812	8.521	8.178	8.37	8.413	6.531	10.012	12.672	9.149	11.873	10.025	10.409	14.627	12.692	10.97	9.351	9.704	10.211
15	8.773	9.799	8.523	7.672	8.073	5.38	10.967	10.2	8.17	8.41	8.476	6.51	9.844	11.457	8.442	10.777	9.324	11.165	13.311	12.754	11.048	11.398	10.16	10.324
15.25	8.763	9.341	8.687	7.611	7.839	5.936	9.111	10.301	7.603	8.044	8.432	5.998	10.499	10.744	9.595	10.481	9.118	11.109	14.019	12.67	11.068	10.041	10.05	9.742
15.5	8.757	9.299	9.275	7.631	8.164	5.937	8.838	9.158	5.985	8.247	9.255	9.104	10.022	10.808	11.445	10.008	9.564	14.013	13.12	11.753	12.813	8.956	11.052	10.229
15.75	8.196	10.796	9.301	7.865	7.349	6.357	7.504	8.544	6.008	9.128	10.448	6.919	8.927	10.031	11.423	10.124	9.111	11.545	13.326	12.714	11.783	8.98	10.353	9.684
16	8.654	10.803	7.609	7.637	7.413	5.617	8.25	7.286	5.966	8.304	11.855	6.332	9.184	11.911	10.45	10.505	10.715	11.143	12.737	16.477	11.971	9.019	9.673	10.201
16.25	8.588	8.826	7.289	6.91	9.334	6.884	9.124	7.341	6.011	7.582	11.665	7.063	10.441	10.122	9.759	15.597	10.07	10.765	12.029	15.08	12.107	11.075	10.533	14.507
16.5	8.789	9.426	7.598	6.855	8.271	7.858	8.837	8.058	6.33	7.861	9.015	7.052	9.611	9.747	9.414	13.308	9.394	13.306	11.98	14.434	14.981	15.029	10.67	11.037
16.75	8.632	10.074	7.436	8.119	7.866	7.309	8.937	8.521	7.606	8.764	9.452	8.531	9.163	9.707	9.352	13.364	10.054	11.48	14.309	13.061	12.726	12.62	10.961	11.748
17	8.633	9.388	7.216	10.106	7.829	7.164	9.321	9.767	7.053	8.961	9.944	8.015	10.308	14.789	9.988	10.49	9.786	10.803	13.064	12.598	17.338	11.766	9.484	12.261
17.25	10.413	9.642	10.307	9.524	11.493	9.128	9.642	9.735	6.921	9.283	10.341	8.058	12.92	12.595	11.181	10.757	9.844	11.536	12.641	12.806	18.755	11.342	10.026	10.576
17.5	9.883	8.979	8.522	8.886	8.325	9.536	9.826	9.297	9.796	9.48	11.671	10.694	11.84	10.426	10.543	10.456	9.806	11.136	19.765	19.983	18.367	11.063	10.779	10.514
17.75	9.828	11.914	9.468	9.505	9.041	9.576	8.509	11.864	7.612	9.445	9.392	8.015	10.709	10.127	10.059	10.499	10.027	10.756	17.033	17.276	18.468	11.072	11.27	10.585
18	12.808	10.135	8.899	10.386	7.884	10.008	8.739	10.496	7.286	10.742	11.313	8.008	10.073	10.879	10.498	13.4	10.26	10.47	16.731	20.828	17.714	11.592	12.408	10.531
18.25	10.551	9.295	8.932	8.333	7.569	9.114	10.325	10.154	6.723	13.023	12.429	10.565	9.354	16.897	11.781	15.556	12.67	12.944	16.681	17.848	18.106	13.287	13.651	11.748
18.5	10.207	9.786	11.34	8.635	8.086	8.538	10.783	13.02	9.427	13.692	13.018	11.436	11.644	17.631	12.7	17.15	11.817	13.756	17.348	20.105	17.672	11.439	13.553	11.092
18.75	10.067	13.032	11.428	7.835	8.626	9.085	12.07	13.44	11.258	12.354	13.697	11.138	13.135	15.835	12.017	16.16	11.554	15.869	15.7	17.804	19.96	12.653	13.626	14.973
19	10.009	15.18	9.62	7.589	8.623	8.131	12.158	14.246	11.029	12.437	15.161	11.041	12.313	18.277	13.151	18.332	11.816	15.887	15.704	16.462	20.171	15.579	15.045	13.856
19.25	11.303	14.064	9.212	7.111	7.635	7.598	13.84	14.601	11.8	13.49	13.589	11.081	13.611	17.596	13.378	19.537	11.101	14.016	15.012	16.048	18.705	16.003	14.333	12.397
19.5	13.752	14.583	9.827	9.031	8.072	8.572	11.826	14.416	10.107	13.145	14.468	8.907	12.027	18.036	12.019	16.609	13.155	17.694	20.461	19.509	18.138	13.768	12.502	14.166
19.75	13.424	14.215	12.454	10.833	7.87	10.849	12.346	13.931	10.158	11.889	12.803	9.305	11.141	17.893	10.865	17.258	12.088	16.832	16.35	15.78	20.17	13.433	12.412	13.15
20	12.541	14.076	12.533	10.568	8.118	8.883	11.805	13.945	10.38	12.176	13.115	9.421	10.739	16.539	11.34	17.667	11.098	17.625	18.1	18.785	14.636	14.681	12.094	13.458
20.25	12.728	13.524	13.07	9.499	11.218	8.146	10.825	13.709	8.555	11.251	13.081	10.214	10.438	16.236	11.606	17.992	10.687	16.603	20.362	19.064	19.864	12.413	14.043	12.122
20.5	13.025	12.705	10.77	9.062	9.276	11.566	10.91	12.153	8.904	11.342	13.078	9.612	11.14	15.733	10.938	16.48	10.445	17.658	17.474	17.44	16.163	13.82	14.312	14.162
20.75	12.632	13.558	9.459	7.644	8.068	9.087	13.673	10.437	10.709	11.208	12.045	9.619	10.73	15.457	10.683	15.877	10.75	16.837	14.954	19.03	18.292	16.442	14.144	14.309
21	11.081	14.171	9.394	8.062	8.092	8.335	13.15	10.559	11.07	15.158	11.014	10.208	12.057	13.627	10.245	15.49	11.852	17.404	19.183	18.34	18.673	16.498	13.242	14.631
21.25	10.979	10.901	9.836	7.595	7.9	7.3	13.084	10.871	11.953	13.954	11.099	13.664	12.721	15.087	11.451	16.168	11.661	16.493	20.448	19.087	17.826	14.662	12.467	15.229
21.5	14.595	11.309	11.087	9.04	9.101	9.031	14.377	13.085	10.554	13.596	11.981	10.183	10.707	15.111	10.478	15.759	13.238	16.562	18.098	15.465	17.696	13.321	12.779	13.839
21.75	14.18	10.146	9.437	10.539	10.849	7.618	12.733	15.151	9.831	12.994	14.107	8.912	9.855	16.592	9.371	14.475	11.789	18.266	15.73	15.119	17.682	13.071	12.392	12.968
22	12.456	12.387	9.756	9.61	11.632	7.384	12.485	14.218	9.434	12.546	13.831	8.913	10.083	14.99	9.341	14.824	11.356	16.882	15.044	14.722	17.025	14.298	12.091	12.462
22.25	12.105	15.169	9.791	8.393	9.405	7.864	12.698	14.618	8.707	12.481	14.016	8.384	11.379	15.94	12.011	15.558	11.198	15.162	15.15	18.157	17.847	13.653	14.156	12.285
22.5	12.155	14.857	10.834	8.116	8.089	10.983	14.171	13.066	8.734	12.611	11.999	9.611	10.491	15.436	11.218	14.693	10.961	15.156	15.109	17.562	14.338	13.324	13.652	12.3
22.75	11.65	13.781	10.717	8.372	7.604	7.331	14.421	13.188	10.042	11.293	12.86	11.827	11.167	15.818	11.745	14.425	10.243	16.81	18.134	18.084	14.638	13.529	13.288	13.589
23	12.48	11.633	13.296	7.627	7.62	7.823	12.865	13.917	10.543	11.161	13.104	12.332	11.396	14.369	11.162	15.42	9.826	16.063	20.351	16.876	18.302	14.51	12.447	12.958
23.25	12.91	10.979	12.773	7.366	9.772	9.832	12.82	15.368	12.201	13.377	14.052	13.083	10.487	17.231	13.437	16.909	10.678	15.796	18.782	15.997	19.225	14.584	12.283	13.798
23.5	12.762	10.836	12.235	8.308	9.861	10.016	12.645	13.738	8.526	13.185	11.722	11.03	11.119	14.77	11.658	13.697	12.814	15.473	19.108	14.343	17.376	14.021	13.337	11.788
23.75	13.501	10.739	9.08	8.312	9.366	8.118	12.357	13.797	10.314	13.702	11.869	9.262	12.953	14.49	11.157	13.239	11.581	14.451	15.985	17.337	16.428	13.779	14.649	12.695
24	13.47	13.57	9.444	8.136	9.253	8.099	11.508	12.173	9.815	12.327	12.243	8.554	10.494	14.353	11.178	15.568	10.645	14.775	15.444	15.042	15.115	15.198	14.605	13.171
Fig1 I Right
	FF												Nestin-Lgr4-/-
Dark time	11.7923	11.8109	9.65871	8.81949	8.86851	8.45922	11.7348	12.377	9.48814	12.0696	12.1368	9.41418	11.1473	15.3858	11.2071	15.0135	11.1667	15.0963	13.1842	13.2576	12.742	16.9098	15.9471	16.2281
Light time	9.25646	9.82225	7.65527	7.56544	7.71467	6.98733	8.84108	9.26031	7.17387	8.73748	9.67785	6.9976	9.68452	11.382	9.39373	11.4523	9.71852	11.2763	10.5333	10.2686	10.4056	13.0658	13.0592	13.0821
Fig1 J Left
Time (Hours)	FF												Nestin-LGR4-/-
0	7751	3072	19	2448	513	7350	3625	2702	120	8	2786	1865	4308	20322	430	4708	5273	395	5028	874	3253	5732	8689	7541
0.25	4637	2053	144	8329	131	4031	5720	5125	1801	1955	479	71	4528	27249	4359	4805	9256	788	8806	2352	3061	1928	7634	723
0.5	6422	1156	214	8071	1471	523	7948	1916	3213	1131	4226	0	3476	18223	1134	4111	8259	646	8803	90	9102	884	6989	482
0.75	8203	2141	5078	7815	1575	2950	1574	620	4107	477	3933	23	2960	11574	1972	1731	5437	3430	2724	879	5385	1361	5780	3168
1	2551	4063	3385	1934	2603	2458	6352	144	1278	907	1767	377	6014	21481	13934	1359	1906	3198	651	729	14387	3532	1501	8713
1.25	2052	4607	3530	4026	2913	1123	3680	124	963	558	9693	751	1478	2372	2031	450	2287	3846	1368	2453	9468	7259	2142	8803
1.5	1181	3447	1172	465	767	934	9826	212	1333	39	4008	2394	443	2926	5384	436	2172	1556	4500	2304	932	4489	510	6828
1.75	106	1228	1063	303	22	358	362	349	179	2780	3483	2376	2321	6836	13388	465	801	1598	7441	14	262	3582	134	3444
2	484	129	151	865	13	281	288	1612	922	4298	1238	5935	120	11005	7877	960	1545	1103	2310	194	14034	214	1774	722
2.25	2561	1076	36	536	382	1664	47	423	578	3133	1209	3036	2335	8415	2427	224	1215	2917	1663	115	17269	1738	3334	567
2.5	5422	2124	1937	2056	470	2385	648	1370	151	5030	1928	2484	3418	9266	7068	1289	846	1306	1201	13	3284	135	2736	36
2.75	2326	793	3015	5526	108	5	733	2951	4263	3169	1539	503	384	6126	15022	26	9314	1222	994	109	1919	1825	1949	2859
3	665	69	688	3247	868	521	10253	5134	5022	2874	4	966	3653	847	7116	1552	7644	1282	6813	1265	988	32	5867	1240
3.25	393	1659	3514	1529	793	749	3006	3168	1532	3568	102	1582	2042	7239	915	5986	4754	2201	5608	2932	847	5607	7513	386
3.5	600	1034	446	83	422	269	81	984	32	2197	0	16	139	21078	2584	782	4754	798	3500	2958	1425	979	1256	4008
3.75	5808	251	771	8726	900	2800	5834	389	135	3547	1285	302	17	27212	580	983	2156	1025	1549	1219	794	130	205	6767
4	1863	358	1487	310	665	4487	7297	2676	2729	1777	469	616	2987	11974	198	1517	474	1032	355	80	168	1705	120	1678
4.25	178	519	395	1095	1343	1070	4596	120	271	1124	1186	1806	965	21201	209	925	4846	2346	4907	457	3248	2129	810	227
4.5	1547	567	5742	233	812	594	779	1684	808	766	5835	5226	823	19014	2754	475	1202	883	1099	547	5820	8128	5041	18
4.75	101	232	574	4039	625	2030	31	1137	2631	3288	1482	14875	4642	15460	729	769	1733	3469	108	1525	4934	3048	986	1461
5	2437	41	270	4643	1175	457	2619	5	1512	3861	2317	13843	23282	25189	346	2881	11	2893	660	746	2661	2781	780	1842
5.25	416	601	412	5343	2038	717	5496	61	405	1171	1429	13293	23113	23417	247	561	48	109	14	170	214	1248	715	1212
5.5	399	0	1727	2252	294	286	2833	189	1300	63	995	11597	22910	22070	178	278	99	93	850	1798	3132	489	229	1416
5.75	1811	579	5361	86	602	1031	1722	3552	179	0	711	11898	23204	24244	1543	1211	33	4833	684	524	526	235	28	10
6	67	1196	6128	2478	268	6141	3749	2253	277	0	20	10566	23774	22319	470	155	77	3157	5346	376	40	143	161	1
6.25	1	399	2172	4087	402	1636	1227	158	178	0	46	11045	23557	25239	117	458	4422	379	4005	67	413	288	387	48
6.5	25	632	43	3544	663	391	124	88	1826	1	1596	13097	21987	23476	124	157	819	808	2844	129	16	1044	362	76
6.75	9	425	279	809	493	203	131	269	826	0	91	11871	20783	3153	110	678	1552	298	9374	234	354	2048	1568	12
7	778	0	24	0	988	0	406	121	870	0	35	12442	22977	2089	59	184	124	2018	5405	636	77	86	466	84
7.25	152	29	2	4	1269	50	158	680	1145	0	71	11195	23254	18400	121	70	4320	496	103	407	242	50	17	71
7.5	785	94	275	1	30	12	20	1428	71	394	282	11799	12867	7838	73	826	484	315	952	0	271	3848	537	3415
7.75	409	332	97	383	126	941	27	283	1371	1700	183	11465	21228	18535	61	544	2014	16	758	5	29	4072	354	7128
8	0	1850	16	49	78	0	140	40	694	241	18	9713	17090	10342	396	953	933	1137	95	60	67	2122	323	1968
8.25	305	679	491	0	1842	230	60	1740	155	0	140	9908	21911	13723	551	896	339	789	402	1459	3	368	397	548
8.5	43	38	878	3	5683	291	40	2426	0	102	39	15348	23438	1896	97	473	18	111	4564	286	853	16	745	0
8.75	1278	23	16	843	2582	640	220	395	0	21	376	18332	23715	637	50	1213	453	379	36	1	13575	0	92	11
9	141	241	193	80	474	132	188	250	7	1112	0	18559	21707	684	2749	1566	2942	363	360	354	5542	0	670	239
9.25	48	92	9	263	56	23	3	110	1	2	75	17946	22191	1878	1023	2039	39	109	1997	341	305	8	32	149
9.5	4	1221	112	11	348	23	442	174	14	0	0	8508	17130	14256	106	2367	4	319	11	882	22	1	678	68
9.75	52	89	3340	131	143	11	588	237	2083	0	612	2707	22683	1284	5931	1378	8	113	30	387	5520	11	344	1370
10	2375	58	287	187	1641	887	7	21131	1265	2	1285	10871	18187	5	26854	1803	58	1908	1029	154	2450	167	280	1365
10.25	2761	149	5	2039	2233	2444	38	49133	0	819	51	10158	22900	2738	25729	1110	210	2175	18528	61	3692	434	6011	477
10.5	316	2565	82	46	1855	997	5	30213	170	142	0	1073	12980	15041	20739	1103	421	1366	4100	64	3849	3123	3734	51
10.75	0	5853	161	20	3	409	2416	1974	415	0	3	956	21986	11234	16437	33	3263	90	47	647	9455	547	74	1536
11	14	2275	15	20	111	6	37	263	0	0	1254	947	26862	19011	20355	3	5927	1657	240	1	24562	17	0	1253
11.25	18	660	262	565	960	981	1626	39	122	0	0	1376	27870	7607	23493	705	20557	803	428	21	13693	8	874	2082
11.5	1	16	15	27	8	403	9	12	11	0	0	73	12328	21065	23219	20	20820	348	365	452	485	7510	0	5540
11.75	239	127	4	57	32	362	0	878	94	0	3027	0	11747	12200	21708	45	3235	561	13	297	470	0	272	1376
12	290	248	58	1331	875	450	0	1019	905	0	508	2903	13159	5744	21157	386	2633	718	1761	4	202	1151	222	102
12.25	76	398	1597	45	485	2306	16	1674	1517	1339	10	905	13787	18581	19062	353	7444	39	3746	791	70	2126	33	37
12.5	0	686	1717	573	953	519	264	90	3286	0	703	3	13962	11358	6510	732	6266	994	1542	1830	24	403	444	1553
12.75	797	1662	103	242	17	0	608	2	556	0	0	77	14905	11560	21269	438	6833	21	1148	77	2666	62	434	224
13	0	453	277	181	406	0	79	116	1	0	403	2	9785	15352	20339	10	7195	214	3028	2190	2105	22	0	393
13.25	1488	3001	605	46	106	0	538	1280	1448	0	2132	4	6771	7165	12288	1421	4012	15	1906	1304	3382	3155	335	5319
13.5	636	1366	4	180	3	1	1805	3498	401	0	767	102	16425	9480	699	3830	993	154	2614	4	1595	2297	1672	1287
13.75	336	143	59	21	30	0	225	168	676	486	12	802	13675	7612	808	12	5	22	2322	16	78	73	689	8
14	5	1358	49	106	10	31	0	16	69	2687	0	1540	4660	23119	2134	1498	25	222	2982	92	2009	367	4248	0
14.25	1384	5064	1130	2674	386	684	69	157	14	764	0	433	8602	12661	3902	434	1542	71	543	9	167	2520	143	1
14.5	35	3198	381	45	672	33	31	337	28	5	0	274	11764	732	805	1654	1546	708	949	279	238	1446	485	99
14.75	7	737	1559	6	325	24	38	546	418	24	115	224	17664	197	588	911	6077	652	5489	712	186	2285	374	1007
15	625	556	2298	32	277	21	115	898	153	808	20	787	1808	281	486	92	22	499	2358	3	181	206	59	1422
15.25	38	909	143	34	77	850	0	622	0	11	2177	146	76	2884	3996	0	396	575	213	526	2610	10	1240	326
15.5	220	13	10	210	83	1654	83	4615	54	363	1193	594	634	8216	1039	223	1287	2084	646	667	2616	77	1579	499
15.75	70	54	61	700	845	943	12	1661	1359	45	358	340	6810	8364	1021	1279	3109	2731	879	492	175	183	3891	766
16	67	269	145	404	2473	29	5	1260	27	21	38	80	15996	8491	5836	1880	2202	12	549	1997	7	15	890	3906
16.25	1169	713	475	130	2422	150	262	79	3	3	762	287	17040	12637	11145	187	10	2	4924	973	609	899	1172	1843
16.5	1314	32	306	56	9	1775	1544	224	34	31	141	1657	5846	4218	1909	119	20	53	1087	867	3341	1488	1612	115
16.75	0	925	595	1164	1474	1221	56	289	245	158	1661	345	4909	22048	3424	63	6833	613	135	1044	8	151	662	419
17	3	796	158	139	6333	30	11	290	577	5118	18656	486	835	27494	11681	2094	3397	1793	29	647	395	171	226	426
17.25	116	39	699	386	15037	1950	963	477	1393	1212	8230	3591	7120	18382	23474	4531	174	719	17	1042	698	190	151	123
17.5	987	378	3044	668	584	2501	238	684	92	315	334	3729	13860	23372	5913	882	7	70	2909	5	1065	221	425	17
17.75	7	3023	2663	413	733	8	774	914	215	728	849	6459	2928	19966	3215	115	878	502	14662	157	330	1665	1632	184
18	132	667	0	2100	3016	1193	4026	707	128	4220	543	1218	3420	21189	7095	270	2880	3520	5465	1763	348	4605	4857	978
18.25	2215	524	752	3618	4392	2737	1060	267	3781	461	587	48	89	25653	8430	161	7910	665	8859	4501	5285	5494	7707	373
18.5	4147	4625	2801	13108	3585	4615	733	1559	3616	2749	2035	422	3838	27711	5809	3273	8603	2009	8499	3596	2230	728	11180	332
18.75	3955	2385	5120	3016	2303	9973	24	2117	4467	395	586	1014	6641	28412	9628	2234	9181	860	8457	2225	7789	5760	12380	4766
19	4562	6218	4130	7473	2996	4891	172	3729	434	3	31	343	4060	32375	4994	3507	13025	3386	7148	506	2483	7889	6959	3541
19.25	7108	4472	5324	9896	5538	3725	2081	5410	1270	250	413	93	5045	30710	2552	4544	17866	3362	6372	2431	7992	9651	4146	4599
19.5	4651	1472	5936	10106	1973	1369	6854	6437	5714	4475	278	161	12512	21114	331	2691	7022	1922	7990	2581	9972	7180	812	6930
19.75	7892	3119	2086	16589	4587	1239	11479	4630	6843	3734	62	158	4117	14480	5982	707	10255	1332	9887	1803	13628	731	501	3694
20	3303	3208	611	2039	3528	1328	5605	4325	5504	5122	2153	48	14378	22424	692	650	8083	1667	9284	122	9720	1923	3343	1493
20.25	627	3182	1022	86	2281	1536	6149	2160	3995	493	4663	210	9418	14163	4147	377	6474	434	6224	640	8067	644	7155	1662
20.5	1147	768	84	304	693	2924	6171	3929	2271	1515	1052	2017	16309	9303	19558	135	8756	85	4974	1044	8431	5264	7040	6285
20.75	7049	485	2111	21501	1274	1996	601	2861	996	621	0	15	6949	17430	23823	263	120	526	6429	590	6230	4547	5116	3050
21	8120	396	4527	12610	1203	5516	986	1005	241	525	432	0	15731	6116	15881	7464	1067	1014	22431	1027	8190	7924	434	6929
21.25	5850	1828	4870	5659	1064	7079	1983	217	1529	52	2	33	16771	1113	6612	2130	6282	929	26767	3672	3126	11763	1672	5471
21.5	5007	3973	3051	7859	3950	2311	8174	287	9465	4692	44	950	24526	3924	22239	632	9922	41	3301	3383	1108	6286	269	2718
21.75	4974	5015	1578	6934	2673	430	5958	756	1359	5426	2676	2	25843	693	26988	507	6735	433	3069	790	6340	4689	872	3200
22	5515	2740	490	7617	5808	1533	6172	1995	2094	2592	4756	744	23282	3081	23272	247	5333	329	16851	482	7511	2224	3620	27
22.25	6949	1261	13	3451	3096	97	4957	4933	1092	291	2361	172	25473	11059	27320	1575	6012	1970	6168	1635	3246	2302	7629	353
22.5	6396	418	107	737	2097	595	4450	4594	2341	175	1599	1973	25181	7586	29977	57	6773	565	11171	131	6061	2468	7237	105
22.75	5469	1972	4353	848	4111	6147	2162	928	2301	2307	2003	16	13279	6378	29287	1105	4357	106	5674	920	11709	5741	199	1669
23	6274	4833	3265	1555	2727	5123	4599	690	6079	581	2308	330	17733	815	30191	1109	7713	1978	7556	727	3723	4862	1524	4396
23.25	5114	4286	1547	7868	2368	6614	8553	312	4421	357	4170	3636	5204	236	29402	330	4644	5530	11341	2334	1320	1838	501	4685
23.5	2069	3651	391	10791	879	3559	7394	187	5007	4356	1723	1254	3892	3876	26839	1948	3717	1646	148	2786	748	461	2326	498
23.75	452	4268	2332	4927	1715	1996	3850	560	131	1381	1617	62	9270	5990	26054	3650	297	2608	77	816	1947	1564	8798	1461
24	2448	513	7350	3625	2702	120	9333	4801	356	2786	1865	1224	20322	430	27452	395	5028	874	3253	925	2412	8689	7541	7712
Fig1J Right
	FF												Nestin-Lgr4-/-
Dark time	3428.12	1985.48	2222.2	4815.1	1846.64	2477.2	4052.5	1965.92	2223.52	1945.6	1801.66	2450.88	14774.5	14066.4	10149	1572	4883.94	1678.34	5687.54	1323.06	4935.38	3404.86	3524.62	2802.98
Light time	413.277	933.362	572.638	488.404	1205	558.553	332.936	2828.89	527.426	396.894	1026.66	5003.38	9532.38	10898.8	7931.96	888.681	2890.81	639.17	2385.62	482.404	2355.36	1090.81	963.936	1061.13
Fig1 K
	FF							Nestin-Lgr4-/-
0	37.5	38	37.7	37.9	37.7	38		38.3	38.1	37	37.6	38.1	38.2	38
1	36.7	36.2	36.6	36.5	36.3	36.8		37.8	37.1	36.1	37.1	37.7	37	37.4
2	34.4	35	34.1	36.2	36	35.6		36.7	35.9	36.2	36.2	36.8	36.4	37.1
3	35.3	34.2	35.4	36.1	35.6	35.7		36.4	35.5	35.6	36.3	35.2	36.4	36.6
4	33.9	34.5	36.1	35.6	35.1	35.6		35.4	34.9	35.1	36.5	35.9	35.9	37.7
5	34.9	35.1	36.1	35.6	35.2	34.1		35.2	34.7	34.9	35.6	36	35.9	37.4
6	33.7	34.5	34.5	35	34.7	34.3		34.6	35.3	34.4	36.3	35.1	36.3	36.7
Fig1 L Left
	F/F										Nestin-Lgr4-/-
0	151	144	174	139	136	203	152	122	212	175	129	145	97	133	63	87	110	88
15	416	485	501	490	486	475	506	373	582	532	285	382	423	311	173	184	227	214
30	344	482	465	600	553	571	600	502	550	600	299	529	504	390	154	174	185	246
60	381	386	392	511	471	340	600	405	436	600	271	407	382	174	112	84	158	166
90	348	262	256	369	398	333	488	331	446	593	172	309	286	212	105	80	145	123
120	217	172	186	354	399	239	466	260	327	356	125	242	192	171	100	84	143	127
Fig1 L Right
	F/F			Nestin-Lgr4-/-
	49828	3609	10	26067	4193	8
Fig1 M Left
	F/F										Nestin-Lgr4-/-
0	196	158	202	152	191	169	163	165	244	200	158	161	132	115	149	153	120	132
15	146	110	128	131	137	140	123	134	200	166	82	87	139	76	119	107	75	78
30	133	78	95	85	115	93	55	174	198	157	66	62	63	38	46	45	40	55
60	97	107	78	73	110	101	61	157	170	107	59	55	75	27	36	39	27	57
90	109	81	125	85	97	103	93	132	168	110	65	70	105	43	56	55	51	79
120	108	100	88	128	108	167	120	132	178	102	90	120	92	66	76	90	87	118
Fig1 M Right
	F/F			Nestin-Lgr4-/-
	14503	1321	10	8405	706.1	8
Fig1 N
	FF						Nestin-Lgr4-/-
0	0.203571	0.195975	0.156479	0.229665	0.171517	0.154685	0.070524	0.112425	0.065333	0.066852	0.11184	0.064403
30	0.393458	0.325099	0.338771	0.332188	0.391866	0.3429	0.110309	0.118501	0.104829	0.110906	0.11337	0.102658
60	0.268892	0.312946	0.305351	0.26945	0.316886	0.304645	0.090417	0.130654	0.106349	0.092677	0.128672	0.105719
90	0.302312	0.320542	0.176227	0.26486	0.321477	0.304645	0.105719	0.107868	0.123059	0.106349	0.105719	0.124081
Fig1 O
	FF										Nestin-Lgr4-/-
	1.47822	6.72797	2.74113	3.52364	1.08201	0.835008	0.854669	0.514523	2.78249	0.168479	0.835008	0.413406	0.760088	0.190539	0.234018	0.204198	0.570559	0.223532
Fig1 Q Left
	F/F							Nestin-Lgr4-/-
	44.1371	48.8276	47.2319	52.5993	46.023	42.9766	54.2676	5.93637	7.14525	13.9634	6.41992	7.58045	14.8821
Fig1 Q Right
	FF							Nestin-Lgr4-/-
	19.5647	18.6666	17.3207	19.0192	21.0509	15.0341	12.5939	12.8528	19.3549	15.8263	11.8222	6.64295	5.63439
Fig1 R Left
	F/F							Nestin-Lgr4-/-
	126.39	75.4715	78.7596	87.1251	121.312	76.3902	78.1794	28.1315	12.1742	12.2226	57.4349	12.9479	13.1897
Fig1 R Right
	FF					Nestin-Lgr4-/-
	155.967	135.553	129.097	148.323	154.024	129.097	85.7701	77.333	77.8686	152.813
Fig1 S
	F/F				Nestin-Lgr4-/-
Fasn	1.25844	0.86804	0.863653	1.05996	0.097052	0.052736	0.018403	0.118467
Gpat	0.325897	2.47692	0.894685	1.38464	0.359381	0.245761	0.271938	0.862706
Dgat1	0.814146	1.02477	0.901402	1.32969	0.06008	0.022218	0.003946	0.094877
Srebp1	0.902908	1.06393	0.805288	1.29268	0.229204	0.20851	0.16956	0.15247
CD36	1.37598	2.98055	0.26025	0.936914	0.759037	0.21861	2.19494	2.41622
Ldlr	1.39022	1.56224	0.420289	1.09552	1.18066	0.924728	0.730657	1.64388
apoB	1.39007	1.3046	1.45964	0.377782	0.981755	0.770702	0.454341	0.924826
apoE	1.35284	0.598173	0.681037	1.8145	1.12145	1.04312	0.618471	0.911407
Atgl	0.707618	0.707358	1.48121	1.34879	4.22904	2.9357	3.68329	3.8534
Cpt1a	1.09349	1.61102	1.03194	0.550083	4.8493	3.22837	4.46865	4.91884
Fig1 T Right
	FF				Nestin-Lgr4-/-
Adrb3	0.325735	0.420553	0.446799	0.190641	0.570598	0.763967	0.919275	0.664647
HSL	0.546165	0.455889	0.363742	0.170982	0.610157	0.590578	0.934272	0.784402
p-HSL	0.64111	0.746364	0.776545	0.749958	0.435425	0.718314	0.602595	0.620819
Ucp-1	0.566405	0.453918	0.38982	0.39787	0.824375	1.25923	0.970527	1.05492
Fig1 U
	F/F				Nestin-Lgr4-/-
Adipoq	0.586954	1.22081	1.33066	1.04877	0.65489	0.93619	0.470945	0.225264
Leptin	1.45283	1.15945	0.860437	0.689943	0.103306	0.151609	0.07863	0.209912
Adrb3	1.51003	0.854527	0.616796	1.25646	4.18256	5.12453	4.06792	7.05686
Atgl	0.767494	1.63307	1.4719	0.542053	6.6079	5.58794	6.23151	2.99178
Cidea	0.933421	1.06	0.810645	1.23359	4.51751	7.07831	6.67645	7.36866
Pgc-1α	0.878492	0.704409	1.62981	0.991518	16.5693	15.0751	15.7506	25.8117
Pgc-1β	1.40289	1.06705	0.936038	0.713673	12.1864	11.0372	17.1282	23.7825
Ucp-1	0.991603	1.29596	0.756664	1.02841	7.53388	5.09532	4.89343	5.78643
Fig1 V
	FF						Nestin-Lgr4-/-
1-20	0.1	0.180212	0.132075	0.117978	0.12426	0.166667	0.172489	0.180055	0.331984	0.387967	0.214099
21-40	0.208696	0.201413	0.08805	0.101124	0.106509	0.155172	0.334061	0.310249	0.212551	0.19917	0.353786
41-60	0.130435	0.212014	0.062893	0.106742	0.130178	0.126437	0.312227	0.199446	0.465587	0.207469	0.381201
61-80	0.156522	0.183746	0.100629	0.117978	0.171598	0.149425	0.133188	0.202216	0.11336	0.136929	0.04047
81-100	0.208696	0.144876	0.163522	0.151685	0.118343	0.114943	0.028384	0.052632	0.078947	0.03112	0.006527
101-120	0.130435	0.106007	0.144654	0.134831	0.177515	0.137931	0.017467	0.041551	0	0.03112	0.002611
120+	0.065217	0.042403	0.308176	0.269663	0.171598	0.149425	0.004367	0.01385	0	0.006224	0.001305
Fig1 W Right
	FF				Nestin-Lgr4-/-
Adrb3	0.702828	0.639696	0.53714	0.439126	0.826833	1.09655	1.154	1.25977
HSL	1.26739	1.23765	1.21388	1.20474	1.2243	1.34744	0.966389	1.16274
p-HSL	0.511135	0.549339	0.590493	0.445928	0.739193	1.98414	0.98419	1.03699
[truncated: 15 more columns]

## Sheet: Figure 2
Fig2 A
	FF				Sp1-Lgr4-/-
LGR4	0.713427	0.703859	0.448706	0.614099	0.27844	0.280969	0.185175	0.247097
Fig2 B Left
	FF							Sp1-Lgr4-/-
0	25.2	23.9	15	18.6	15.7	22.9	21.6	17.4	23	21.9	20.2	20.6	16.9	17.9
1	26.7	27.2	20.5	22.3	21	24.5	24	19.6	23.9	25	20.7	21.1	17.9	18.4
2	28.3	30	22.8	25	22.7	26	24.7	20.2	26.5	27.3	22.5	22.3	18.9	19.9
3	29.4	32	24	25.6	23.6	27.2	26	20.9	28	29.1	24.1	23.9	21	20.2
4	31.2	34.2	27	28.5	25.2	29.9	26	21.2	29.6	30.2	24.2	24.4	22.3	21
5	34.2	36.2	28.9	30.3	27.6	30.6	28.9	23	31.6	32.8	25.3	26.4	22.2	22.3
6	36.5	38.9	31.1	31.6	29.6	31.4	29.4	23.5	33.2	34.4	27	27.4	22.8	22.8
7	39.2	40.7	32.8	34.2	31	33.5	31.5	24.3	33.8	35.1	27.2	28	22.4	22.7
8	40.1	43.5	34.4	35.9	34	35.4	32.6	25.4	36.2	37.2	28.2	28.7	24.1	24
9	44.9	45.8	36.8	37.9	35.7	36.5	34.9	25.1	38.7	38.9	29.6	31	24.1	24
10	45	47.2	38.1	38.9	37.1	36.4	36	27	38.4	38.7	29.5	29.6	24.1	24
11	48.7	49.2	40.9	42	40.5	39.8	35.1	27.3	39.7	39.9	31.2	31.4	25.6	28
12	49.3	49.3	42.3	42.9	41.9	38.5	36.2	29	40.8	40.9	32.5	31.6	26.6	29.1
13	49.4	49.2	44.1	45.1	43.2	39.2	37.9	29.3	41.3	42	33.2	31.1	26.1	30.7
14	51.5	50.8	46.7	47.7	45.5	39.1	37.8	30.6	42.8	43.8	36.1	32.7	26.5	30.4
15	52	52.4	48	48.3	47.6	40.5	39.5	30.6	44.4	44.3	37.5	33.4	26.9	31.2
16	51.9	51.8	48.5	48.4	48	43.1	41.3	31.3	43.6	45.6	39.3	33.9	27.3	31.5
Fig2 B Right
	FF							Sp1-Lgr4-/-
	25.8	28.8	34.4	31.5	33.6	20.6	19.3	13.3	22.7	24.1	19.8	13.4	11.7	14.7
Fig2 C
	FF							Sp1-Lgr4-/-
	20.2	19.98	26.84	19.12	19.79	18.36	18.49	15.46	15.91	17.74	12.42	12.42	6.3	9.5
	25.17	25.17	28.45	27.43	25.46	28.05	25.38	22.04	26.02	23.24	19.93	28.82	21.5	23.8
Fig2 D
	FF							Sp1-Lgr4-/-
Pancreas	247	279	360	327	292	242	182	171	216	294	261	184	156	168
Liver	2578	2765	2122	2964	2049	2895	2311	1283	1813	2231	2465	1801	986	1127
Spleen	84	95	140	113	84	94	124	56	75	102	88	59	65	86
SAT	2416	2403	3510	2748	2809	3029	3611	2177	1728	2396	2192	1801	1356	1843
GAT	2068	2115	3236	1508	1723	986	938	2137	2179	2080	2102	1944	1965	2195
BAT	294	334	467	364	348	339	418	180	198	207	214	176	96	132
Fig2 E Left
	FF					Sp1-Lgr4-/-
1	22.4	21.8	18.175	18.725	18.2	19.7	15.8	15.8667	16.0333
2	37.2	38.8	35.15	35.225	37.25	32.4	29.1	31.7667	30.2
3	54.2	56.4	52.45	51.55	59.45	48	43.7	48.2667	44.6667
4	74.5	74.1	69.575	68.725	81.05	66.4	59.25	64.0667	57.2333
5	93.1	95.8	88	86.5	101.95	83.9	75.25	81.8	71.7667
6	105.8	109.3	105.775	106.475	122.3	97	90	99.6333	88.7667
7	136.5	142.2	124.25	124.475	141.35	128.3	105.6	115.433	103.567
8	154.7	159.2	142.75	142.75	159.5	145.4	121.05	133.6	119.5
9	172.1	177.3	161.775	163.5	176.3	161	136.5	150.833	136.2
10	185.3	200	180.3	184.2	194.65	178.5	151.85	166.533	151.5
11	205.9	214.5	201.075	208.9	213.45	194.3	167.15	182.7	168.6
12	219	230.3	220.325	231.5	234.75	212.5	182.5	200.267	184.5
13	234.3	248	240.425	252.4	256.3	228.4	199.6	218	202.5
14	248.9	264	259.525	270.8	278.4	246.4	212.3	236.5	219.4
15	267	282.7	278.975	292.7	299.15	263.3	228.8	254.7	236.4
16	285.7	301.2	296.75	312.5	321.95	280.5	248.1	272.067	253.5
Fig2 E Right
	FF																Sp1-Lgr4-/-
	18.725	16.5	16.325	17.175	17.775	19.975	18	18.275	21.8	17	17.6	17.7	21.7	13.5	17	18.1	16.0333	14.1667	14.4667	12.5667	14.5333	17	14.8	15.9333	19.7	12.7	15.6	18.4	17.5	13.1	17.1	15.6
Fig2 F Left
	FF									Sp1-Lgr4-/-
0	1474	1482	1724	1249	1763	1579	1331	1523	1353	1786	2154	2275	1818	2317	2358	2048	2243	2235
0.25	1319	1857	1749	1292	1742	2046	1176	1588	1542	2054	2446	1922	1904	2000	1506	2048	2440	2094
0.5	1673	1371	1528	1423	2007	1949	1343	1595	1726	1777	2372	1939	1894	1790	1578	2057	2011	1923
0.75	1593	1391	1425	1542	2225	1785	1491	1637	1498	2081	2795	1572	1877	1961	1693	2139	1970	1743
1	1718	1206	1511	1335	2622	1572	1223	1755	1265	2138	2239	1693	2024	1947	1916	2872	2026	1627
1.25	1470	1220	1516	1256	2082	1340	1312	1565	1359	2253	2116	1578	2655	2325	2006	1944	2506	1902
1.5	1515	1461	1561	1400	1801	1437	1320	1371	1325	1784	2152	1411	2561	2053	2150	1595	2054	1806
1.75	1464	1296	1320	1226	1775	1633	1357	1487	1225	2046	2004	1669	2135	1853	2146	1670	2005	1874
2	1515	1243	1557	1137	1650	1322	1401	1511	1392	1885	2236	1625	1972	1967	2281	1759	2082	1910
2.25	1693	1347	1550	1254	1935	1444	1399	1522	1182	2039	2537	1837	2020	2148	2594	2092	2469	2399
2.5	1656	1316	1489	1317	1904	1407	1217	1667	1218	1895	1908	1938	2167	1699	1828	2068	2011	2201
2.75	1616	1251	1402	1184	1935	1364	1145	1669	1540	2238	2014	1817	2196	1729	1795	2155	2079	1773
3	1396	1103	1917	1230	2027	1569	1214	1687	1481	1877	1903	1778	1727	1788	1835	2040	2127	2002
3.25	1593	1216	1742	1293	2024	1472	1298	2084	1113	1828	2159	2273	2124	1796	2054	2681	2319	2039
3.5	1478	1254	1776	1216	2587	1510	1231	1439	1385	2236	2960	2482	1884	1966	2228	2450	2407	2407
3.75	1560	1418	1799	1295	2365	1551	1403	1249	1157	2444	2931	2222	2036	2051	2144	2470	1878	2232
4	1355	1242	1167	1654	2156	1523	1235	1237	1294	2468	2321	2283	2616	2062	2086	1827	2154	2326
4.25	1604	1723	1480	1296	2184	1988	1569	1167	1768	2460	1836	2137	2275	2419	3014	2469	2423	2335
4.5	1955	1560	1365	1240	2175	1687	1816	1571	1596	2079	2371	1775	1836	2328	2324	2161	2121	2111
4.75	1760	1671	1404	1450	2131	1689	1542	1249	1254	1937	2253	1681	1815	1970	2245	2148	2050	2051
5	1467	2076	1637	1590	2394	1407	1742	1090	1551	2182	2618	1971	2657	2140	2447	2674	2235	2143
5.25	1234	1888	1528	1533	1915	1357	1503	1045	1496	2029	2140	2297	1582	1705	2104	1847	2213	1867
5.5	1399	1494	1215	1513	1612	1444	1300	1162	1722	1805	1637	1547	1597	1814	1744	1711	1794	1592
5.75	1327	1321	1138	1650	1439	1483	1189	1341	1509	1693	1598	1607	1551	1605	1741	1706	1568	1667
6	1328	1252	1246	1304	1485	1437	1162	1564	1297	1708	1775	1601	1653	1612	1648	1657	1565	1595
6.25	1327	1273	1135	1234	1420	1405	1027	1216	1578	1855	1821	1496	1740	1699	1738	1696	1457	1595
6.5	1226	1330	1333	1222	1536	1590	1045	1079	1405	1881	2141	1492	1777	1802	1725	1611	1626	1558
6.75	1242	1389	1307	1090	1567	1994	1165	1171	1515	1583	2136	1784	1778	1611	1688	1697	1515	1813
7	1315	1198	1330	1357	1544	1627	1629	1430	1377	1617	1947	1532	1693	1609	1720	2302	1481	1650
7.25	1356	1094	1248	1190	1886	1341	943	1125	1323	1704	1849	1592	1722	1438	2288	1430	1605	1798
7.5	1869	1129	1455	1127	1733	1207	902	1355	1333	1703	1854	1834	1716	1606	2136	1326	1991	1485
7.75	1627	1209	1439	1203	1638	1179	1091	1566	1257	1676	1908	1484	1872	1953	2143	1373	1617	1548
8	1564	1179	1136	1008	1579	1555	1250	1626	1173	1512	2073	1482	2058	1844	1653	1668	1541	1588
8.25	1210	1257	1293	1361	1596	1258	1272	1282	1134	1625	1620	1677	1722	1702	1736	1626	1528	1585
8.5	1349	1396	1336	1355	1903	1461	1238	1117	1167	1814	1636	1675	2039	1492	1820	2186	1514	1516
8.75	1238	1237	1358	1227	1882	1751	1527	1248	1306	1732	1617	1582	1988	1985	1903	2117	1471	1396
9	1279	1410	1236	1103	1611	1317	1093	1314	1345	1651	1610	1677	1593	1854	2116	1542	1519	1608
9.25	1245	1453	1754	973	1516	1361	1054	1435	1096	1840	1833	1658	1559	1706	1794	1645	1767	1479
9.5	1234	1372	1044	1145	1453	1248	1050	1393	1355	1685	1834	1582	1739	1603	2148	1555	1575	1474
9.75	1239	1143	1093	1252	1560	1329	1099	1241	1075	1722	1823	1720	1775	1717	2062	1642	1608	1491
10	1470	1079	1308	1014	1585	1450	1020	1283	1165	1722	1826	1779	2365	1602	1875	1637	1631	1324
10.25	1274	1246	1332	1308	1563	1402	1371	1788	1827	2033	1899	1676	1621	1453	1731	2605	1631	2186
10.5	1165	1115	1089	1185	1555	1443	1053	1278	1512	2079	1874	1639	1731	1604	1739	1690	1663	1719
10.75	1202	1222	1100	1117	1555	1453	1003	1243	1343	1788	1884	1529	1769	1740	1738	1584	1887	1618
11	1406	1219	1409	1077	1692	1651	932	1280	938	1885	1815	1532	1780	1691	1828	1495	1825	1604
11.25	1389	1180	1251	1106	1665	1647	1046	1478	1285	1440	2053	1830	1640	1700	1964	2415	1654	1537
11.5	1465	1203	1293	1109	1630	1412	1056	1387	1242	1679	2650	1834	1847	1656	1891	1765	1607	1499
11.75	1904	1177	1247	1209	1701	1327	1255	1241	1420	1538	2493	1650	1863	1592	1829	1712	1623	1517
12	1267	1374	1516	1014	1703	1213	1551	1314	1311	1429	2213	1473	1615	1609	1745	1713	1607	1482
12.25	1162	1327	1152	1137	1864	1234	1212	1394	1067	1527	1904	1658	1855	1745	1881	1726	1722	2314
12.5	1159	1425	1125	1154	2060	1338	1087	1532	1190	1514	1654	1533	1688	1703	1922	1488	1547	1685
12.75	1342	1371	1114	1032	1855	1351	1464	1350	1144	1513	1777	1548	1690	1809	1813	1580	1574	1515
13	1670	1517	1369	1242	1866	1355	902	1275	1248	1666	1652	1482	1902	1743	1850	1737	1683	1480
13.25	1420	1137	1205	1122	1859	1359	1196	1398	1295	2145	2435	1662	1800	1651	2016	1719	2293	1474
13.5	1344	1218	1259	1107	1512	1367	1111	1386	1279	1820	2122	1593	1988	2205	1850	1734	1951	1554
13.75	1426	1180	1130	1029	1655	1404	1239	1668	1259	1677	1928	1584	1942	1795	1901	1809	1584	1619
14	1504	1209	1331	1215	1869	1588	1256	1474	977	1684	1884	1577	2036	1815	1826	1823	1515	1688
14.25	1433	1322	1429	1381	1927	1318	1036	1514	1437	1587	1813	1670	2166	1608	2283	1813	1790	1623
14.5	1503	1241	1202	1253	1682	1308	1048	1268	1180	1678	1885	1776	2032	1589	2113	1718	1727	1576
14.75	1572	1195	1317	1087	1593	1366	1108	1433	1167	1630	1810	1682	2041	1829	2014	1719	1724	1540
15	1351	1021	1366	1074	1584	1514	1344	1406	1159	1682	1969	1792	2039	1948	1879	1897	1783	1451
15.25	1468	1202	1322	1193	1948	1203	1182	1526	1111	2073	1826	1701	2208	1793	2065	1951	1684	1738
15.5	1441	1028	1412	1217	1734	1369	1178	1401	1198	1735	2020	1546	2043	1804	1818	1814	1667	1573
15.75	1317	1256	1368	1137	1833	1378	1116	1394	1224	1662	2111	1685	2041	1705	1872	1676	1970	1584
16	1591	1497	1655	1307	1866	1716	1177	1764	1237	1678	1977	1937	2257	1699	2276	2021	2170	1592
16.25	1637	1275	1399	1209	2024	1549	1181	1470	1134	2211	2015	1791	2032	1952	2944	1851	1870	1831
16.5	1388	1257	1470	1267	2080	1350	1173	1817	1208	1886	2152	1640	2045	2096	2338	1834	1849	1720
16.75	1441	1283	1562	1250	1918	1444	1316	1660	1281	1787	2334	2045	2595	1809	2238	1802	2423	1793
17	1867	1993	1752	1622	2000	1834	1610	1841	1659	1762	2225	2099	2129	2170	2015	2401	2286	2190
17.25	1873	1449	1643	1601	2224	1831	1736	1860	1704	2619	3122	2553	2435	2402	2765	2433	1963	2322
17.5	1705	1415	1672	1537	2586	1450	1529	1743	1604	2471	2534	2406	3092	2670	2272	2264	2827	2169
17.75	1647	1419	1724	1513	2774	1490	1533	1873	2206	2493	2534	2395	2918	2395	2254	2264	2781	2394
18	1764	1450	1732	1441	2858	1748	1862	1641	1557	2750	2117	2296	2928	2522	2166	2087	3075	2517
18.25	1643	1390	1919	1319	2858	1724	1472	1447	1550	2506	2254	2517	2686	2680	2152	2275	2711	2032
18.5	1610	1253	1866	1466	2537	1633	1562	1390	1467	2473	2138	2303	2267	2410	2135	2276	2752	2074
18.75	1676	1251	1981	1474	2162	1962	1697	1513	1499	2396	2123	1913	2154	2566	2161	2355	2671	1982
19	2055	1423	1787	1298	2081	1765	1515	1547	1281	2500	2270	1790	1848	2510	2296	2352	2607	2139
19.25	1525	1435	1414	1386	2410	1518	1570	1470	1532	2335	2580	2054	2144	2319	2285	2225	2414	2149
19.5	1765	1335	1489	1599	2806	1399	1648	1629	1295	2394	2445	2126	2134	2168	2452	2448	2050	2020
19.75	2023	2061	1539	1295	2551	1477	1439	1639	1431	2139	2373	2292	2087	2057	2456	2872	2320	1940
20	1559	1641	1892	1325	2482	1433	1410	1630	1475	2258	2145	2271	2143	1972	2375	2123	2166	2029
20.25	1285	1346	1519	1565	2294	1600	1291	1583	1638	2253	1881	1952	2153	1811	2904	2116	1865	2327
20.5	1401	1305	1401	1579	2065	1871	1742	1779	1685	1810	1982	1954	2284	1794	2470	2163	1838	2350
20.75	1402	1682	1374	1473	1779	1701	1369	1999	1820	2007	1983	2307	2238	1784	2428	2122	1938	2086
21	1466	1095	1562	1500	1793	2075	1477	2193	1219	1925	3100	2048	2916	1993	2439	2276	1972	1962
21.25	1482	1380	1531	1614	1924	1793	1431	1469	1324	2224	2226	2138	3006	2112	3232	2114	2490	1898
21.5	1514	1426	1642	1470	2036	1646	1477	1246	1534	2126	2643	2457	2239	2313	3275	2936	2103	2019
21.75	1632	1252	1636	1629	2177	1497	1416	1322	1361	1911	2444	2362	2252	2319	2986	2627	2107	1863
22	1561	1355	1633	1473	2059	1450	1373	1671	1764	2033	2129	2325	2147	2153	3081	2879	2086	1863
22.25	1686	1430	1603	1432	2472	1517	1641	1711	1598	1779	1905	2302	1842	1961	2246	2489	2193	2415
22.5	1680	1489	1641	1383	2642	1632	1638	1668	1476	1942	1815	2311	1877	1962	2058	2073	2683	2122
22.75	1666	2268	1688	1442	2121	1465	1318	1362	1441	2029	1807	2257	1838	2009	1965	2059	2215	2076
23	1596	1567	1691	1471	1969	1597	1400	1553	1617	2018	2130	2319	2773	1948	2244	2101	2485	1967
23.25	1513	1563	1957	1655	2217	1787	1568	1407	1904	2025	2034	2049	2047	2449	2143	2482	2166	2087
23.5	1525	1548	1576	1409	1964	1352	1463	1366	1439	2393	1498	2004	2614	2325	2372	2003	1683	1971
23.75	1706	1387	1481	1364	2131	1314	1401	1208	1607	2118	1589	2251	2995	2220	2279	1897	1776	2239
24
Fig2 F Left
	FF									Sp1-Lgr4-/-
Dark time	1574.35	1452.9	1584.46	1409.1	2142.46	1594.04	1436.19	1513.62	1468.02	2111.62	2193.98	2040.15	2177.81	2078.96	2258.69	2207.94	2198.98	2049.71
Light time	1426.06	1278.6	1338.88	1207.83	1768.15	1441.12	1199.33	1435.44	1307.23	1779.19	1997.23	1711.77	1950.6	1787.81	1976.31	1807.56	1768.56	1668.54
Fig2 G Left
	FF									Sp1-Lgr4-/-
0	1154	1234	1363	1011	1742	1205	1093	1198	1076	1304	1585	1799	1386	1704	1774	1544	1771	1382
0.25	1070	1547	1421	1017	1614	1262	1219	1629	931	1481	1871	1530	1495	1458	1129	1499	2011	1388
0.5	1361	1152	1190	1142	1462	1275	1353	1547	1119	1361	1746	1508	1539	1321	1221	1512	1594	1636
0.75	1298	1152	1153	1265	1275	1320	1190	1436	1224	1625	2190	1221	1544	1362	1258	1587	1608	1858
1	1403	988	1215	1028	1212	1401	984	1212	968	1643	1668	1241	1613	1436	1441	2182	1623	2132
1.25	1182	989	1168	966	1446	1206	1081	1004	1044	1680	1626	1198	2120	1688	1490	1440	2018	1650
1.5	1211	1167	1254	1096	1365	1028	1054	1137	1028	1317	1565	1132	2023	1474	1608	1209	1639	1378
1.75	1202	1083	1039	953	1396	1138	953	1342	1079	1510	1526	1330	1685	1351	1598	1271	1595	1363
2	1199	1046	1263	906	1424	1190	1113	996	1120	1428	1659	1279	1514	1394	1760	1364	1644	1259
2.25	1402	1129	1226	998	1871	1204	930	1117	1107	1533	1920	1467	1532	1630	1928	1567	2017	1506
2.5	1405	1104	1159	1054	1693	1325	953	1088	941	1394	1428	1472	1680	1217	1300	1611	1600	1487
2.75	1341	1007	1078	954	1322	1333	1258	1067	879	1711	1502	1444	1639	1329	1303	1611	1647	1522
3	1099	919	1471	945	1518	1308	1199	1197	944	1457	1469	1397	1286	1391	1292	1544	1696	1623
3.25	1285	986	1289	1035	1565	1634	882	1158	1016	1403	1718	1855	1638	1333	1491	2044	1836	1599
3.5	1201	1021	1353	969	1883	1127	1124	1188	946	1689	2331	1983	1492	1407	1647	1836	1877	2042
3.75	1272	1219	1365	1025	1745	926	899	1221	1093	1852	2378	1741	1579	1557	1597	1813	1455	1856
4	1098	1023	868	1342	1814	949	1019	1218	1006	1914	1787	1763	2024	1501	1594	1336	1684	1657
4.25	1376	1424	1133	1014	1826	899	1442	1552	1292	1864	1478	1664	1711	1745	2317	1800	1878	1724
4.5	1590	1341	1049	1010	1667	1211	1290	1321	1492	1659	1911	1410	1400	1634	1720	1521	1686	1723
4.75	1423	1366	1061	1221	1608	964	981	1298	1213	1485	1764	1289	1365	1389	1654	1549	1625	1660
5	1161	1702	1257	1257	1704	820	1209	1075	1410	1708	2089	1585	2005	1617	1891	1928	1765	1901
5.25	977	1566	1133	1207	1435	816	1178	1036	1177	1540	1606	1696	1212	1222	1551	1276	1702	1473
5.5	1108	1204	874	1196	1207	889	1401	1123	1023	1312	1218	1113	1186	1296	1292	1151	1361	1241
5.75	1050	1034	838	1310	1238	973	1182	1154	902	1234	1205	1134	1123	1083	1278	1216	1149	1099
6	1039	1014	918	1003	1182	1218	970	1099	846	1196	1332	1137	1180	1088	1208	1146	1129	1112
6.25	1038	1047	823	937	1181	893	1225	1093	751	1360	1401	1058	1252	1176	1244	1191	1084	1049
6.5	996	1041	967	911	1164	868	1089	1270	772	1432	1632	1111	1327	1253	1278	1127	1235	1186
6.75	990	1179	940	812	1353	896	1158	1544	854	1230	1616	1360	1322	1144	1210	1148	1136	1211
7	1028	1010	971	1063	1254	1163	1067	1287	1271	1265	1492	1180	1270	1121	1300	1703	1103	1181
7.25	1093	917	919	880	1398	866	1075	973	708	1466	1463	1179	1301	1046	1689	984	1247	1462
7.5	1541	945	1095	835	1135	1054	1066	887	670	1451	1441	1450	1328	1140	1591	969	1555	1341
7.75	1318	997	1107	901	1184	1226	1001	845	819	1271	1435	1105	1380	1454	1584	1001	1284	1232
8	1256	933	837	759	1227	1305	935	1218	984	1222	1692	1104	1526	1380	1199	1178	1212	1209
8.25	920	995	942	1060	1191	990	926	926	961	1279	1320	1315	1270	1192	1261	1217	1151	1182
8.5	1100	1133	982	1066	1165	879	952	1086	912	1506	1313	1299	1543	1062	1331	1594	1129	1463
8.75	968	1024	1069	983	1081	969	1078	1372	1173	1359	1304	1208	1495	1517	1457	1503	1124	1430
9	1007	1195	973	908	1243	1034	1092	1043	781	1379	1299	1272	1195	1317	1503	1153	1178	1245
9.25	974	1246	1386	777	1118	1174	811	1052	739	1391	1476	1155	1141	1223	1258	1224	1379	1159
9.5	984	1182	790	930	1114	1121	1066	969	742	1306	1508	1229	1283	1103	1581	1151	1217	1092
9.75	982	911	772	1025	1111	983	824	1008	796	1366	1519	1336	1269	1174	1510	1203	1232	1171
10	1214	849	946	770	1013	1016	871	1110	734	1380	1501	1449	1785	1096	1400	1224	1249	1196
10.25	1002	1026	1004	1103	1709	1438	1466	1091	1017	1550	1562	1264	1269	1001	1264	1956	1243	1156
10.5	910	900	787	955	1398	1038	1184	1079	760	1617	1560	1204	1277	1118	1245	1262	1286	1167
10.75	946	967	777	873	1291	984	1142	1062	772	1398	1543	1157	1284	1273	1238	1251	1507	1156
11	1081	976	1065	876	1291	1014	732	1274	711	1421	1428	1166	1336	1275	1362	1165	1476	1286
11.25	1093	952	921	905	1210	1189	1069	1290	767	1054	1650	1411	1220	1198	1424	1813	1313	1265
11.5	1166	975	954	884	1168	1161	1005	1042	746	1266	2141	1415	1436	1154	1343	1400	1253	1243
11.75	1505	966	943	968	1166	970	1174	994	982	1129	2063	1170	1391	1158	1319	1350	1289	1276
12	1029	1138	1231	792	1155	1047	1100	904	1238	1068	1711	1090	1265	1107	1237	1364	1276	1295
12.25	895	1163	907	895	1867	1116	851	952	960	1177	1464	1155	1398	1270	1342	1348	1372	1445
12.5	925	1256	828	891	1360	1300	936	971	816	1209	1303	1118	1260	1249	1382	1186	1251	1581
12.75	1100	1175	865	813	1192	1082	929	1095	1192	1180	1371	1086	1249	1258	1351	1229	1273	1454
13	1397	1290	1040	1006	1142	1035	1028	1086	710	1370	1283	1097	1456	1254	1420	1306	1341	1423
13.25	1225	957	898	855	1143	1094	1098	1038	901	1634	1932	1367	1473	1192	1503	1325	1885	1344
13.5	1096	970	933	860	1183	1129	1057	1044	858	1446	1706	1138	1558	1612	1452	1348	1530	1241
13.75	1192	974	832	838	1268	1351	991	1067	997	1293	1586	1187	1552	1276	1436	1386	1207	1235
14	1260	979	1003	996	1340	1185	769	1262	983	1263	1556	1225	1578	1262	1374	1409	1175	1420
14.25	1185	1109	1125	1149	1238	1236	1142	1031	810	1204	1414	1323	1730	1135	1673	1389	1437	1528
14.5	1258	1016	896	1026	1263	1010	923	1035	813	1308	1480	1389	1595	1136	1558	1298	1325	1302
14.75	1312	1014	999	861	1246	1160	884	1088	850	1197	1418	1290	1576	1390	1477	1312	1340	1202
15	1082	843	1062	812	1181	1094	906	1230	1097	1290	1632	1330	1581	1416	1372	1490	1420	1184
15.25	1206	991	996	910	1435	1182	874	909	930	1648	1361	1219	1739	1289	1437	1540	1325	1527
15.5	1109	849	1042	924	1266	1065	1016	1014	933	1333	1579	1106	1590	1254	1317	1402	1266	1342
15.75	1037	1084	1014	935	1224	1110	986	1021	861	1324	1697	1278	1608	1222	1379	1341	1567	1403
16	1335	1275	1239	1119	1225	1375	1007	1338	926	1301	1600	1499	1754	1239	1655	1585	1742	1435
16.25	1313	1054	1139	963	1447	1201	921	1213	918	1818	1650	1330	1582	1425	2157	1427	1466	1576
16.5	1117	1029	1163	985	1337	1512	967	1062	929	1429	1738	1184	1535	1552	1698	1444	1398	1654
16.75	1128	1090	1236	1006	1388	1338	1020	1130	1047	1390	1894	1538	1967	1258	1617	1431	1929	1435
17	1494	1671	1442	1350	1764	1569	1402	1424	1284	1399	1759	1575	1706	1519	1434	1866	1793	1488
17.25	1493	1202	1299	1277	1925	1489	1432	1447	1355	2118	2593	1885	1939	1753	2095	1937	1551	1670
17.5	1392	1193	1309	1238	1781	1403	1330	1116	1209	1974	2039	1757	2401	1944	1658	1741	2322	1962
17.75	1316	1191	1350	1202	1935	1474	1787	1148	1195	1950	2001	1826	2239	1769	1603	1728	2218	2121
18	1395	1197	1319	1157	2060	1310	1259	1401	1460	2132	1639	1730	2152	1844	1563	1588	2403	2215
18.25	1255	1116	1448	1067	1610	1145	1231	1350	1119	1931	1783	1847	2023	2002	1565	1673	2122	2215
18.5	1204	1003	1437	1165	1666	1120	1194	1304	1235	1977	1662	1721	1686	1752	1609	1705	2183	1991
18.75	1275	1018	1508	1149	1611	1222	1191	1538	1330	1855	1625	1371	1541	1852	1565	1784	2153	1657
19	1598	1171	1343	982	1775	1255	1025	1395	1221	1948	1758	1308	1289	1814	1701	1839	2097	1564
19.25	1200	1169	1018	1096	1771	1201	1246	1195	1258	1805	1994	1523	1553	1628	1681	1708	1917	1840
19.5	1414	1130	1153	1321	1680	1320	1025	1108	1303	1804	1851	1684	1633	1573	1819	1955	1625	2197
19.75	1617	1794	1154	1030	1617	1334	1149	1175	1127	1637	1779	1713	1588	1469	1860	2330	1917	2014
20	1208	1365	1476	1060	1671	1308	1178	1109	1092	1677	1572	1658	1609	1384	1761	1676	1784	1976
20.25	986	1099	1208	1265	1955	1290	1294	1253	960	1687	1490	1440	1578	1259	2209	1676	1485	1800
20.5	1071	1078	1040	1294	1959	1470	1337	1485	1314	1329	1566	1385	1686	1269	1757	1715	1424	1562
20.75	1065	1375	1037	1182	1743	1643	1438	1382	1060	1491	1561	1696	1629	1338	1772	1688	1554	1304
21	1198	941	1191	1175	1624	1764	988	1633	1151	1490	2537	1519	2199	1481	1816	1769	1586	1302
21.25	1129	1148	1154	1293	1612	1187	1076	1398	1104	1707	1690	1608	2198	1549	2384	1707	2079	1407
21.5	1204	1196	1273	1191	1703	949	1190	1270	1168	1706	2167	1813	1593	1694	2469	2395	1718	1539
21.75	1297	1002	1256	1305	1512	996	1077	1134	1097	1536	1939	1748	1590	1641	2227	2173	1715	1616
22	1228	1100	1273	1109	1529	1360	1518	1103	1046	1607	1673	1667	1561	1584	2324	2266	1682	1507
22.25	1346	1183	1218	1127	2014	1404	1274	1156	1291	1363	1477	1686	1278	1376	1635	1963	1760	1912
22.5	1322	1211	1260	1106	1743	1344	1202	1291	1267	1489	1428	1650	1321	1355	1475	1565	2157	2062
22.75	1305	1841	1303	1129	1685	1091	1117	1178	1032	1575	1422	1634	1306	1450	1456	1545	1788	1652
23	1244	1307	1268	1180	1605	1260	1296	1238	1096	1624	1643	1648	2051	1380	1666	1624	1990	1505
23.25	1242	1304	1503	1303	1712	1101	1504	1464	1245	1572	1590	1548	1499	1793	1583	1983	1749	1717
23.5	1200	1213	1209	1109	1597	1050	1133	1052	1152	1846	1136	1433	1937	1667	1759	1519	1330	1540
23.75	1355	1108	1141	1085	1859	919	1282	1028	1097	1749	1179	1651	2252	1560	1714	1446	1352	1649
24
Fig2 G Left
	F/F									Sp1-Lgr4-/-
Dark time	1254.71	1197.33	1216.88	1120.85	1632.19	1196.79	1171.06	1249.04	1130.31	1617.52	1695.85	1540.25	1636.31	1505.27	1677.17	1681.31	1751.06	1664.62
Light time	1146.81	1060.27	1015.33	955.979	1305.25	1145.96	1048.62	1109.15	918.333	1387.85	1592.88	1285.96	1487.73	1280.08	1446.38	1369.69	1383.75	1348.69
Fig2 H Left
	FF									Sp1-Lgr4-/-
0	0.783	0.833	0.791	0.81	0.784	0.759	0.808	0.791	0.808	0.73	0.736	0.791	0.762	0.735	0.752	0.754	0.789	0.779
0.25	0.811	0.833	0.812	0.787	0.797	0.796	0.792	0.795	0.791	0.721	0.765	0.796	0.785	0.729	0.75	0.732	0.824	0.771
0.5	0.814	0.84	0.779	0.803	0.815	0.793	0.833	0.799	0.784	0.766	0.736	0.778	0.812	0.738	0.774	0.735	0.793	0.76
0.75	0.815	0.828	0.809	0.82	0.835	0.805	0.821	0.806	0.795	0.781	0.784	0.777	0.822	0.694	0.743	0.742	0.816	0.732
1	0.817	0.82	0.804	0.77	0.813	0.771	0.792	0.798	0.778	0.769	0.745	0.733	0.797	0.738	0.752	0.76	0.801	0.745
1.25	0.804	0.81	0.77	0.769	0.792	0.749	0.796	0.771	0.795	0.746	0.768	0.759	0.798	0.726	0.743	0.741	0.805	0.76
1.5	0.8	0.799	0.803	0.783	0.765	0.791	0.778	0.75	0.796	0.738	0.727	0.802	0.79	0.718	0.748	0.758	0.798	0.756
1.75	0.821	0.836	0.787	0.778	0.768	0.822	0.795	0.766	0.778	0.738	0.761	0.797	0.789	0.729	0.745	0.761	0.795	0.745
2	0.791	0.842	0.811	0.797	0.763	0.754	0.799	0.787	0.799	0.758	0.742	0.787	0.768	0.709	0.772	0.775	0.79	0.746
2.25	0.828	0.838	0.791	0.796	0.778	0.774	0.791	0.791	0.787	0.752	0.757	0.799	0.758	0.759	0.744	0.749	0.817	0.78
2.5	0.848	0.839	0.778	0.8	0.781	0.773	0.773	0.795	0.782	0.735	0.749	0.759	0.775	0.717	0.711	0.779	0.795	0.769
2.75	0.83	0.805	0.769	0.806	0.787	0.782	0.767	0.798	0.817	0.765	0.746	0.795	0.746	0.768	0.726	0.748	0.792	0.745
3	0.787	0.833	0.767	0.768	0.801	0.763	0.778	0.776	0.81	0.776	0.772	0.786	0.745	0.778	0.704	0.757	0.798	0.758
3.25	0.807	0.81	0.74	0.8	0.79	0.787	0.783	0.784	0.792	0.767	0.796	0.816	0.771	0.742	0.726	0.763	0.792	0.768
3.5	0.813	0.814	0.762	0.796	0.789	0.787	0.768	0.783	0.811	0.755	0.787	0.799	0.792	0.716	0.739	0.749	0.78	0.782
3.75	0.816	0.859	0.759	0.791	0.785	0.787	0.779	0.742	0.777	0.758	0.811	0.784	0.775	0.759	0.745	0.734	0.775	0.782
4	0.81	0.823	0.744	0.811	0.769	0.8	0.814	0.767	0.787	0.775	0.77	0.772	0.774	0.728	0.764	0.731	0.782	0.78
4.25	0.858	0.826	0.766	0.783	0.79	0.781	0.823	0.771	0.816	0.758	0.805	0.779	0.752	0.721	0.769	0.729	0.775	0.782
4.5	0.813	0.86	0.768	0.814	0.792	0.783	0.821	0.771	0.808	0.798	0.806	0.794	0.762	0.702	0.74	0.704	0.795	0.79
4.75	0.809	0.818	0.756	0.842	0.779	0.768	0.787	0.772	0.782	0.767	0.783	0.767	0.752	0.705	0.737	0.721	0.793	0.784
5	0.791	0.82	0.768	0.791	0.794	0.765	0.81	0.752	0.78	0.783	0.798	0.804	0.754	0.755	0.773	0.721	0.79	0.795
5.25	0.792	0.829	0.742	0.787	0.769	0.764	0.783	0.781	0.787	0.759	0.751	0.738	0.766	0.717	0.737	0.691	0.769	0.769
5.5	0.792	0.806	0.719	0.791	0.769	0.778	0.787	0.765	0.814	0.726	0.744	0.72	0.742	0.715	0.741	0.673	0.759	0.758
5.75	0.792	0.783	0.737	0.794	0.763	0.778	0.758	0.725	0.783	0.729	0.754	0.706	0.724	0.675	0.734	0.713	0.732	0.743
6	0.782	0.81	0.736	0.769	0.749	0.765	0.728	0.779	0.748	0.7	0.75	0.71	0.714	0.675	0.733	0.691	0.722	0.741
6.25	0.782	0.822	0.726	0.759	0.739	0.778	0.731	0.735	0.776	0.733	0.769	0.707	0.719	0.692	0.716	0.702	0.744	0.741
6.5	0.813	0.783	0.725	0.745	0.772	0.799	0.738	0.805	0.775	0.761	0.762	0.745	0.747	0.695	0.741	0.699	0.759	0.747
6.75	0.797	0.849	0.719	0.745	0.773	0.774	0.733	0.765	0.764	0.777	0.756	0.762	0.743	0.71	0.717	0.677	0.75	0.746
7	0.782	0.844	0.73	0.783	0.765	0.791	0.78	0.814	0.775	0.783	0.767	0.771	0.75	0.697	0.756	0.74	0.745	0.76
7.25	0.806	0.839	0.736	0.74	0.775	0.725	0.751	0.77	0.813	0.86	0.791	0.741	0.756	0.727	0.738	0.688	0.776	0.778
7.5	0.824	0.837	0.752	0.741	0.774	0.735	0.743	0.778	0.8	0.852	0.778	0.791	0.774	0.71	0.745	0.731	0.781	0.764
7.75	0.81	0.825	0.769	0.749	0.752	0.717	0.75	0.783	0.796	0.758	0.752	0.745	0.737	0.745	0.739	0.729	0.794	0.765
8	0.803	0.792	0.737	0.753	0.766	0.783	0.787	0.802	0.797	0.808	0.816	0.745	0.741	0.748	0.725	0.706	0.787	0.773
8.25	0.761	0.792	0.728	0.779	0.741	0.737	0.756	0.772	0.817	0.787	0.814	0.784	0.738	0.7	0.727	0.748	0.753	0.751
8.5	0.815	0.811	0.735	0.787	0.769	0.743	0.736	0.787	0.816	0.83	0.803	0.775	0.757	0.712	0.731	0.729	0.746	0.768
8.75	0.782	0.828	0.787	0.801	0.76	0.783	0.768	0.777	0.826	0.785	0.807	0.763	0.752	0.765	0.765	0.71	0.764	0.775
9	0.787	0.847	0.787	0.823	0.773	0.792	0.714	0.787	0.812	0.835	0.807	0.758	0.75	0.71	0.71	0.748	0.776	0.773
9.25	0.782	0.858	0.791	0.799	0.765	0.773	0.701	0.818	0.74	0.756	0.805	0.696	0.732	0.717	0.701	0.744	0.781	0.756
9.5	0.797	0.861	0.757	0.812	0.752	0.777	0.707	0.805	0.787	0.775	0.822	0.777	0.738	0.688	0.736	0.74	0.773	0.756
9.75	0.792	0.797	0.706	0.819	0.75	0.758	0.725	0.792	0.766	0.793	0.833	0.777	0.715	0.684	0.732	0.733	0.766	0.745
10	0.826	0.787	0.724	0.759	0.755	0.765	0.72	0.792	0.748	0.801	0.822	0.814	0.755	0.684	0.747	0.748	0.766	0.766
10.25	0.787	0.823	0.754	0.843	0.74	0.778	0.742	0.805	0.803	0.762	0.822	0.754	0.783	0.689	0.73	0.751	0.762	0.782
10.5	0.782	0.808	0.723	0.806	0.75	0.748	0.722	0.812	0.783	0.778	0.833	0.735	0.738	0.697	0.716	0.746	0.773	0.814
10.75	0.787	0.792	0.706	0.782	0.743	0.731	0.77	0.792	0.85	0.782	0.819	0.757	0.726	0.732	0.712	0.79	0.799	0.798
11	0.769	0.801	0.756	0.814	0.76	0.772	0.763	0.792	0.781	0.754	0.787	0.761	0.75	0.754	0.745	0.78	0.809	0.805
11.25	0.787	0.806	0.736	0.818	0.76	0.783	0.733	0.804	0.831	0.732	0.804	0.771	0.744	0.704	0.725	0.751	0.794	0.787
11.5	0.796	0.81	0.738	0.797	0.763	0.738	0.707	0.837	0.81	0.754	0.808	0.771	0.778	0.696	0.71	0.793	0.78	0.779
11.75	0.79	0.821	0.757	0.801	0.75	0.749	0.782	0.782	0.827	0.734	0.827	0.709	0.747	0.728	0.721	0.789	0.794	0.768
12	0.812	0.828	0.812	0.781	0.76	0.745	0.798	0.797	0.839	0.747	0.773	0.74	0.783	0.688	0.709	0.796	0.794	0.779
12.25	0.771	0.876	0.787	0.787	0.775	0.772	0.792	0.801	0.798	0.771	0.769	0.696	0.754	0.728	0.714	0.781	0.797	0.807
12.5	0.798	0.882	0.737	0.772	0.768	0.725	0.75	0.849	0.787	0.799	0.788	0.729	0.746	0.733	0.719	0.797	0.809	0.807
12.75	0.82	0.857	0.776	0.787	0.784	0.81	0.814	0.801	0.812	0.78	0.772	0.702	0.739	0.695	0.745	0.778	0.809	0.787
13	0.836	0.85	0.759	0.81	0.763	0.801	0.787	0.812	0.823	0.822	0.776	0.74	0.765	0.72	0.767	0.752	0.797	0.772
13.25	0.863	0.842	0.745	0.762	0.723	0.764	0.754	0.782	0.848	0.762	0.793	0.822	0.819	0.722	0.746	0.77	0.822	0.775
13.5	0.815	0.796	0.741	0.777	0.82	0.764	0.772	0.814	0.827	0.795	0.804	0.714	0.784	0.731	0.784	0.778	0.784	0.761
13.75	0.836	0.826	0.737	0.814	0.746	0.76	0.805	0.81	0.787	0.771	0.822	0.75	0.799	0.711	0.755	0.766	0.762	0.783
14	0.838	0.81	0.754	0.82	0.76	0.795	0.783	0.804	0.787	0.75	0.826	0.777	0.775	0.695	0.752	0.773	0.776	0.794
14.25	0.827	0.839	0.787	0.832	0.793	0.782	0.782	0.816	0.795	0.759	0.78	0.792	0.799	0.706	0.733	0.766	0.803	0.763
14.5	0.838	0.819	0.745	0.819	0.774	0.792	0.776	0.797	0.782	0.779	0.785	0.782	0.785	0.714	0.737	0.756	0.767	0.801
14.75	0.835	0.848	0.758	0.792	0.755	0.796	0.767	0.809	0.758	0.735	0.783	0.767	0.772	0.76	0.733	0.763	0.777	0.809
15	0.801	0.825	0.778	0.756	0.748	0.812	0.816	0.778	0.782	0.767	0.829	0.742	0.775	0.727	0.73	0.785	0.797	0.814
15.25	0.821	0.825	0.754	0.763	0.784	0.756	0.787	0.775	0.787	0.795	0.745	0.717	0.788	0.719	0.696	0.789	0.787	0.826
15.5	0.769	0.825	0.738	0.759	0.774	0.741	0.792	0.76	0.848	0.768	0.781	0.715	0.778	0.695	0.725	0.773	0.76	0.805
15.75	0.787	0.863	0.741	0.822	0.765	0.741	0.772	0.796	0.806	0.797	0.804	0.758	0.788	0.717	0.737	0.8	0.796	0.773
16	0.839	0.852	0.749	0.856	0.769	0.78	0.787	0.78	0.814	0.775	0.809	0.774	0.777	0.729	0.727	0.785	0.803	0.769
16.25	0.802	0.827	0.814	0.796	0.779	0.783	0.777	0.817	0.812	0.822	0.819	0.742	0.778	0.73	0.733	0.771	0.784	0.79
16.5	0.805	0.819	0.791	0.778	0.795	0.787	0.792	0.832	0.801	0.758	0.808	0.722	0.751	0.74	0.726	0.787	0.756	0.777
16.75	0.783	0.849	0.791	0.805	0.749	0.783	0.796	0.806	0.796	0.778	0.811	0.752	0.758	0.695	0.723	0.794	0.796	0.774
17	0.8	0.838	0.823	0.832	0.744	0.777	0.798	0.852	0.845	0.794	0.791	0.75	0.801	0.7	0.712	0.777	0.785	0.805
17.25	0.797	0.83	0.791	0.798	0.751	0.79	0.78	0.801	0.84	0.809	0.831	0.738	0.796	0.73	0.758	0.796	0.79	0.829
17.5	0.817	0.843	0.783	0.805	0.759	0.77	0.791	0.805	0.83	0.799	0.805	0.73	0.777	0.728	0.73	0.769	0.821	0.821
17.75	0.799	0.839	0.783	0.795	0.765	0.77	0.78	0.787	0.81	0.782	0.789	0.762	0.767	0.739	0.711	0.763	0.797	0.808
18	0.791	0.826	0.761	0.803	0.775	0.801	0.784	0.799	0.809	0.775	0.774	0.754	0.735	0.731	0.721	0.761	0.781	0.818
18.25	0.764	0.803	0.754	0.808	0.775	0.783	0.76	0.791	0.794	0.77	0.791	0.734	0.753	0.747	0.727	0.736	0.783	0.793
18.5	0.748	0.801	0.77	0.795	0.785	0.799	0.791	0.805	0.814	0.799	0.777	0.747	0.744	0.727	0.754	0.749	0.793	0.803
18.75	0.761	0.814	0.761	0.779	0.766	0.784	0.784	0.808	0.795	0.774	0.765	0.717	0.716	0.722	0.724	0.757	0.806	0.813
19	0.778	0.823	0.751	0.756	0.752	0.791	0.806	0.811	0.8	0.779	0.774	0.73	0.697	0.723	0.741	0.782	0.804	0.83
19.25	0.787	0.815	0.72	0.791	0.764	0.787	0.801	0.817	0.813	0.773	0.773	0.742	0.724	0.702	0.736	0.768	0.794	0.824
19.5	0.801	0.846	0.774	0.826	0.783	0.792	0.79	0.81	0.791	0.753	0.757	0.792	0.765	0.726	0.742	0.799	0.793	0.832
19.75	0.799	0.87	0.75	0.796	0.789	0.796	0.783	0.814	0.803	0.765	0.749	0.747	0.761	0.714	0.757	0.811	0.826	0.834
20	0.775	0.832	0.78	0.8	0.796	0.774	0.775	0.802	0.799	0.743	0.733	0.73	0.751	0.702	0.741	0.789	0.824	0.823
20.25	0.767	0.816	0.795	0.809	0.785	0.783	0.743	0.815	0.79	0.749	0.792	0.738	0.733	0.695	0.761	0.792	0.796	0.84
20.5	0.764	0.826	0.742	0.82	0.757	0.794	0.754	0.826	0.794	0.734	0.79	0.709	0.738	0.707	0.711	0.793	0.775	0.834
20.75	0.76	0.817	0.755	0.802	0.733	0.813	0.775	0.822	0.79	0.743	0.787	0.735	0.728	0.75	0.73	0.795	0.802	0.836
21	0.817	0.86	0.763	0.783	0.726	0.787	0.779	0.804	0.81	0.774	0.818	0.742	0.754	0.743	0.744	0.777	0.804	0.828
21.25	0.761	0.832	0.754	0.801	0.731	0.78	0.771	0.809	0.813	0.768	0.759	0.752	0.731	0.734	0.737	0.807	0.835	0.849
21.5	0.795	0.839	0.775	0.81	0.756	0.772	0.791	0.762	0.776	0.802	0.82	0.738	0.711	0.732	0.754	0.816	0.817	0.843
21.75	0.795	0.801	0.768	0.801	0.743	0.757	0.775	0.754	0.791	0.804	0.793	0.74	0.706	0.708	0.746	0.827	0.814	0.811
22	0.787	0.812	0.779	0.753	0.732	0.761	0.762	0.814	0.861	0.79	0.786	0.717	0.727	0.736	0.754	0.787	0.806	0.821
22.25	0.798	0.827	0.759	0.787	0.773	0.762	0.787	0.82	0.798	0.766	0.775	0.732	0.694	0.702	0.728	0.789	0.803	0.834
22.5	0.787	0.814	0.768	0.799	0.781	0.791	0.773	0.806	0.814	0.767	0.787	0.714	0.704	0.691	0.717	0.755	0.804	0.822
22.75	0.783	0.812	0.772	0.783	0.779	0.804	0.783	0.801	0.775	0.776	0.787	0.724	0.711	0.722	0.741	0.751	0.808	0.812
23	0.779	0.834	0.75	0.802	0.764	0.775	0.783	0.811	0.801	0.805	0.771	0.711	0.74	0.709	0.742	0.773	0.801	0.816
23.25	0.821	0.834	0.768	0.787	0.774	0.819	0.794	0.782	0.79	0.776	0.781	0.756	0.732	0.732	0.739	0.799	0.808	0.82
23.5	0.787	0.783	0.767	0.787	0.784	0.778	0.787	0.768	0.787	0.771	0.758	0.715	0.741	0.717	0.741	0.758	0.79	0.81
23.75	0.794	0.799	0.77	0.795	0.774	0.782	0.783	0.761	0.798	0.826	0.742	0.733	0.752	0.703	0.752	0.762	0.761	0.83
24
Fig2 H Left
	FF									Sp1-Lgr4-/-
Dark time	0.796688	0.82375	0.767458	0.795	0.775938	0.782813	0.786458	0.7885	0.797146	0.76525	0.7715	0.755979	0.751229	0.723917	0.741854	0.759438	0.795479	0.794896
Light time	0.803083	0.828146	0.756021	0.790458	0.762479	0.768542	0.763229	0.797208	0.801146	0.77925	0.796813	0.750667	0.761208	0.714813	0.731667	0.756833	0.780479	0.780563
Fig2 I Left
	F/F									Sp1-Lgr4-/-
0	625	167	1055	23	54	98	21	50	300	4593	4599	574	0	1425	5880	1105	3092	1596
0.25	470	76	2453	78	216	3288	97	586	2912	4597	1537	617	679	1	2664	4235	3752	1197
0.5	634	128	1126	1498	511	2502	1608	1707	1771	7254	1377	467	539	0	666	1613	3388	2423
0.75	1337	136	377	2033	2102	1087	765	3	0	7232	1656	1344	2952	10	0	5981	1505	470
1	383	398	103	394	3158	0	114	1572	17	7118	208	295	1303	154	2736	6774	2908	0
1.25	70	210	14	0	515	0	22	15	6	6083	0	6504	1624	115	1107	2231	1347	8
1.5	140	1262	257	138	124	0	29	0	39	5840	0	3506	1438	173	1179	262	390	333
1.75	0	324	876	0	135	395	68	56	968	4718	0	1309	2472	3086	1404	1746	1326	11300
2	0	63	1709	0	1438	0	1760	280	743	2407	503	68	2672	5996	5192	849	4464	9517
2.25	1034	17	199	31	1657	202	669	763	54	74	1077	434	3464	5271	5337	17	7406	7609
2.5	1151	1438	66	0	948	0	22	3	2	360	512	4620	2919	154	2183	226	1067	1919
2.75	147	306	3419	8	491	0	0	1483	456	1256	0	338	2040	0	268	65	2002	8
3	3	42	2885	148	500	123	3	2239	1124	552	1075	104	820	99	1096	3492	3997	811
3.25	65	897	1856	82	1118	732	0	2594	492	1064	2949	2368	384	76	1168	5496	5356	1466
3.5	677	0	2301	1	5986	166	0	26	41	3413	4853	427	0	587	202	5187	3939	3090
3.75	485	2	538	176	3300	0	482	2	5	6269	4929	7224	0	208	3173	4688	1096	6569
4	27	16	9	1366	255	3762	464	0	2	5245	3298	7758	3818	1063	513	2678	8497	10693
4.25	2786	711	106	550	2749	3661	451	248	1811	1798	3788	3056	4036	8937	322	3994	5258	3439
4.5	3816	1193	358	81	1746	1219	2595	890	346	4399	922	107	1621	5330	1162	273	2840	4076
4.75	1626	1960	674	2704	2240	18	3715	0	529	6627	14	222	2835	1206	1490	319	2212	2476
5	395	3075	1290	2901	2588	0	2863	0	2071	6495	362	4562	2331	5327	3363	87	3996	2593
5.25	0	2468	1346	1312	1641	0	352	0	1399	4926	0	91	220	463	14	0	1797	825
5.5	0	0	0	2446	49	0	0	0	1008	2686	0	0	19	13	2	0	478	0
5.75	17	0	0	2	251	0	11	896	147	13479	487	12	3	0	274	0	17	141
6	238	0	0	0	1260	0	0	451	8	8858	27	634	3	35	447	0	151	6
6.25	3	0	0	0	12	0	24	0	45	13304	2903	1	0	47	296	0	0	8
6.5	0	0	0	0	1	1054	0	0	8	2795	4671	1	0	19	599	0	0	116
6.75	52	284	0	0	0	1117	107	49	2	84	0	314	191	33	5	0	0	3552
7	2000	0	5	146	92	0	644	7176	223	782	485	6	0	1858	23	0	31	1430
7.25	2	0	0	2	1151	6	0	23	0	1867	237	939	0	1654	5	0	1529	656
7.5	1404	0	0	2	860	0	0	718	1628	1882	0	1	0	1898	10	0	964	0
7.75	1676	0	0	711	54	0	1	485	382	1588	0	132	226	0	2995	0	0	1
8	331	0	0	0	52	0	112	27	372	0	2	74	0	0	1742	0	0	25
8.25	60	0	0	1	572	0	10	0	0	73	0	0	0	0	232	0	3	0
8.5	2	0	19	9	667	29	149	21	0	31	1	1141	3	204	1	0	0	58
8.75	5	0	0	17	413	888	2015	5	0	588	1582	69	0	1650	465	0	0	389
9	0	584	621	134	15	93	328	1389	0	0	19	13	0	0	0	633	550	758
9.25	0	1007	1068	135	49	8	335	0	0	8	1450	50	0	0	0	269	298	77
9.5	0	1123	0	0	12	0	4168	95	4	1151	7	1717	0	1282	0	595	4	10
9.75	236	0	0	2	24	213	4630	2946	0	466	1310	972	9	0	844	0	993	35
10	175	0	0	207	174	0	433	4208	0	66	142	1094	981	0	12	0	373	218
10.25	0	3	0	0	47	0	121	592	1355	63	0	0	0	0	11	366	0	969
10.5	0	0	0	17	330	0	5	8	45	49	336	0	0	3	22	0	615	171
10.75	736	0	0	6	853	0	126	72	165	39	0	39	0	1	0	0	921	3
11	0	26	0	7	3490	626	1078	1249	681	124	0	36	0	795	0	0	81	0
11.25	1	0	0	8	39	41	74	8	144	1906	0	207	6	0	2	0	0	1
11.5	659	5	0	474	1	0	180	25	935	2136	108	1224	0	0	267	0	0	34
11.75	1113	14	738	616	41	0	552	0	6	1922	14	0	0	0	0	841	0	3047
12	96	337	0	313	1	0	60	0	2932	491	1199	0	0	0	0	775	10	3290
12.25	533	257	0	0	815	0	34	517	1170	241	222	195	0	442	488	12	167	1122
12.5	2	5	0	59	660	38	75	65	664	206	161	41	2053	30	217	32	89	6488
12.75	176	0	0	0	0	210	48	0	8	697	351	627	1307	57	8	206	0	11624
13	481	786	0	0	0	2464	0	0	3421	1068	229	515	98	34	12	20	23	15179
13.25	178	47	14	104	2	995	0	0	112	123	6	0	0	23	15	0	1427	14106
13.5	0	0	5	103	1	0	28	11	412	103	22	0	0	30	17	5	379	14801
13.75	0	0	0	2	0	511	210	0	12107	210	155	18	2	35	87	0	0	13981
14	0	0	11	872	977	272	795	624	7	4	385	200	270	10	384	0	0	9297
14.25	0	354	40	624	176	2849	25	2287	240	15	0	122	102	912	367	378	280	9403
14.5	165	4	0	404	0	1340	84	5671	1	76	0	0	0	18	5	0	12	10287
14.75	271	0	0	2	0	2179	85	13334	72	400	23	0	0	13	13	154	139	10620
15	0	6	0	75	0	1417	90	8305	15	446	1573	402	0	18	24	574	139	10650
15.25	11	58	0	3555	688	0	2	254	11	0	1619	267	0	3	0	0	0	5720
15.5	0	17	0	1351	0	0	3	1310	90	6	1745	1	12	7	674	0	0	1
15.75	387	6	3	103	865	2	79	2963	9	508	1951	403	605	17	0	0	12	0
16	0	425	116	1913	12102	202	20	3397	104	79	1462	631	0	1489	0	35	786	3
16.25	9	5	0	1995	484	134	0	3439	59	696	1480	66	0	3054	71	0	0	626
16.5	5	2	0	1315	2355	468	150	1428	17	801	939	1623	0	370	337	0	0	27
16.75	18	0	0	290	1136	5239	485	2264	21	186	2	1740	6	0	0	0	865	0
17	1195	1001	1669	1047	4209	762	2008	2721	1124	559	0	24	900	8	371	336	1289	12033
17.25	2044	1028	71	586	1434	1333	2799	2304	428	1049	0	2152	0	5748	235	0	95	17694
17.5	1314	1703	622	2267	9326	38	2086	1335	436	2863	1196	7608	800	951	1104	884	4857	3054
17.75	688	201	1199	2041	4753	428	2140	1557	1901	5145	36	4393	414	309	430	700	8246	4726
18	316	312	2587	850	6850	2089	1441	0	2298	6815	1405	1152	728	3035	224	318	8724	17483
18.25	22	130	2316	217	11205	386	510	0	701	5665	469	5440	179	1	236	15	5834	6726
18.5	0	1069	2902	662	3861	211	987	0	10	5827	287	3226	451	244	29	250	9399	14682
18.75	1304	462	2414	1091	40	1028	2857	262	1251	2722	1	69	203	687	607	192	6073	14980
19	3439	511	813	941	542	5	1580	0	71	1063	1424	49	1441	589	230	0	5323	4475
19.25	193	489	0	1523	1207	2	1809	0	582	684	110	1075	160	308	2003	781	1687	1352
19.5	1746	2531	0	866	2639	212	1646	5	362	1752	399	462	320	53	420	3932	1448	665
19.75	1359	393	1117	20	5403	1862	193	241	586	8825	1608	0	1003	2184	0	21	2609	588
20	295	182	1777	144	3015	4853	36	0	373	7479	1000	1374	1458	0	1033	88	214	5201
20.25	185	750	1016	3	1911	8388	100	231	2007	5713	508	199	78	2381	259	223	294	6638
20.5	158	2390	2	152	254	1924	120	1990	2790	3403	37	1148	366	314	175	160	196	1848
20.75	486	1089	90	503	54	3279	11	2986	3096	3189	539	1410	2233	1335	31	462	652	1232
21	1120	316	18	161	170	1525	68	2551	548	4304	1054	8679	1366	976	2331	320	613	3
21.25	151	245	122	179	432	863	526	8	1082	1346	4037	6181	1460	6699	5066	390	3435	81
21.5	11	858	4749	1436	884	374	1150	0	586	123	2235	3904	262	8298	6880	2970	87	625
21.75	117	475	4894	2792	1711	3	546	227	145	3069	771	2665	972	3828	3369	2053	501	350
22	228	228	177	0	5221	0	53	2297	402	9457	2516	794	2617	3252	2310	2053	836	3365
22.25	653	857	0	129	6173	0	1500	3511	370	8017	3303	48	2831	38	4624	2109	4583	8821
22.5	1027	2432	8	4341	2655	329	1835	455	412	3783	3030	1094	3984	0	1155	1446	6598	1211
22.75	48	3223	0	915	1691	101	0	0	850	1579	6425	69	3536	20	73	954	2427	181
23	0	2127	154	2043	1271	0	41	2172	3813	207	7161	863	4033	1512	1253	674	2274	14
23.25	0	2326	351	534	3355	813	215	10850	2415	942	2595	11	4046	12	38	1011	362	368
23.5	5	1346	46	8	522	11	1217	2044	3756	509	1905	2685	4469	2130	206	3154	11	872
23.75	593	1358	261	10	2081	391	737	0	9371	2076	1860	4384	5066	287	3	4388	26	4521
24
Fig2 I Left
	F/F									Sp1-Lgr4-/-
Dark time	611.333	853.917	1017.31	739.417	2019.15	956.292	735.188	1527.77	1127.5	2840.33	1642.19	1937.25	1696.9	1622.44	1783.71	1651.71	3517.52	4104.88
Light time	338.875	193.5	129.188	448.229	1045.69	519.917	549.958	900.896	653.417	527.667	584.375	618.583	166.417	480.354	502.812	141.979	3881.17	1161.54
Fig2 J Left
	F/F									Sp1-Lgr4-/-
0	7.085	7.204	8.302	6.041	7.547	6.437	7.336	6.542	10.734	8.481	10.242	10.956	8.696	11.017	11.256	9.78	10.932	8.666
0.25	6.38	9.031	8.466	6.217	9.866	5.664	7.653	7.424	10.038	9.731	11.707	9.268	9.158	9.497	7.185	9.728	9.783	8.243
0.5	8.099	6.678	7.336	6.871	9.393	6.529	7.697	8.301	9.198	8.511	11.28	9.309	9.168	8.516	7.569	9.779	7.537	8.224
0.75	7.713	6.756	6.889	7.478	8.621	7.228	7.91	7.219	8.279	10	13.438	7.547	9.105	9.233	8.064	10.186	6.819	8.292
1	8.32	5.845	7.3	6.398	7.535	5.892	8.467	6.072	7.752	10.242	10.667	8.044	9.759	9.262	9.146	13.731	6.85	8.052
1.25	7.099	5.903	7.266	6.018	6.391	6.325	7.501	6.55	9.097	10.736	10.138	7.545	12.81	11.028	9.553	9.253	6.848	8.264
1.5	7.311	7.047	7.538	6.731	6.921	6.338	6.54	6.385	8.629	8.489	10.211	6.812	12.329	9.721	10.252	7.622	6.559	9.312
1.75	7.098	6.305	6.35	5.886	7.92	6.543	7.117	5.881	8.931	9.734	9.584	8.049	10.275	8.796	10.224	7.987	7.581	9.352
2	7.297	6.054	7.533	5.481	6.311	6.759	7.272	6.717	9.104	9.007	10.647	7.819	9.446	9.294	10.938	8.441	7.759	9.132
2.25	8.224	6.559	7.464	6.045	6.925	6.739	7.332	5.688	11.523	9.731	12.122	8.861	9.653	10.268	12.354	9.978	6.843	9.768
2.5	8.08	6.406	7.151	6.358	6.749	5.838	8.037	5.856	10.548	9.011	9.098	9.265	10.4	8.04	8.643	9.93	6.854	13.518
2.75	7.85	6.045	6.719	5.72	6.558	5.484	8.052	7.461	8.45	10.714	9.6	8.757	10.469	8.283	8.516	10.273	9.336	11.723
3	6.717	5.364	9.182	5.895	7.506	5.828	8.094	7.163	9.57	9.008	9.126	8.553	8.23	8.583	8.659	9.748	9.222	11.304
3.25	7.699	5.883	8.291	6.239	7.08	6.239	10.02	5.361	9.768	8.754	10.409	11.008	10.182	8.555	9.744	12.826	10.291	9.164
3.5	7.151	6.073	8.495	5.865	7.265	5.898	6.919	6.701	11.569	10.681	14.245	11.974	9.075	9.304	10.601	11.687	8.046	8.236
3.75	7.553	6.937	8.6	6.238	7.462	6.737	5.945	5.554	10.726	11.682	14.181	10.682	9.771	9.803	10.217	11.738	9.976	8.272
4	6.555	6.025	5.559	8.002	7.35	5.979	5.925	6.228	11.175	11.845	11.125	10.945	12.546	9.785	9.982	8.679	9.797	9.863
4.25	7.844	8.366	7.084	6.227	9.552	7.614	5.592	8.56	11.221	11.757	8.872	10.262	10.86	11.464	14.441	11.72	10.715	12.819
4.5	9.465	7.63	6.541	6.003	8.11	8.808	7.53	7.715	10.163	10.026	11.458	8.556	8.785	10.981	11.062	10.2	10.704	12.787
4.75	8.508	8.095	6.706	7.065	8.093	7.418	5.99	6.026	9.86	9.276	10.831	8.052	8.663	9.299	10.679	10.179	9	10.168
5	7.067	10.064	7.844	7.658	6.733	8.425	5.203	7.45	10.331	10.489	12.627	9.52	12.688	10.223	11.734	12.671	9.752	11.71
5.25	5.943	9.173	7.274	7.377	6.493	7.226	5.023	7.2	8.946	9.701	10.211	10.93	7.575	8.071	10.006	8.69	9.253	8.259
5.5	6.74	7.221	5.755	7.285	6.932	6.254	5.562	8.336	7.607	8.566	7.798	7.326	7.606	8.582	8.302	8.015	7.578	7.149
5.75	6.39	6.347	5.412	7.95	7.119	5.685	6.361	7.254	7.939	8.035	7.63	7.586	7.355	7.522	8.276	8.067	6.331	7.577
6	6.382	6.056	5.928	6.248	6.879	5.516	7.512	6.186	7.594	8.052	8.467	7.567	7.822	7.557	7.832	7.798	6.308	7.578
6.25	6.376	6.173	5.383	5.901	6.746	4.88	5.78	7.576	7.593	8.815	8.727	7.065	8.243	7.995	8.225	8.001	6.811	6.956
6.5	5.933	6.391	6.323	5.822	7.669	4.972	5.214	6.743	7.427	8.998	10.244	7.107	8.471	8.486	8.212	7.595	6.785	9.819
6.75	5.99	6.777	6.191	5.193	9.565	5.537	5.606	7.251	8.643	7.6	10.205	8.535	8.47	7.615	7.991	7.956	6.537	9.774
7	6.319	5.838	6.316	6.525	7.837	7.826	6.922	6.606	7.89	7.77	9.324	7.342	8.079	7.581	8.215	10.956	6.565	8.187
7.25	6.554	5.326	5.934	5.663	6.361	4.5	5.39	6.401	8.633	8.338	8.903	7.577	8.225	6.823	10.884	6.726	9.23	8.206
7.5	9.07	5.493	6.946	5.364	5.738	4.294	6.507	6.431	7.109	8.316	8.899	8.831	8.232	7.589	10.178	6.296	8.042	7.621
7.75	7.868	5.868	6.894	5.74	5.58	5.204	7.53	6.061	7.409	8.011	9.106	7.071	8.904	9.305	10.199	6.517	7.536	7.599
8	7.552	5.679	5.405	4.813	7.477	6.016	7.853	5.657	7.616	7.312	10.042	7.062	9.799	8.792	7.838	7.878	8.048	8.693
8.25	5.785	6.054	6.14	6.538	5.982	6.074	6.149	5.494	7.566	7.819	7.844	8.064	8.193	8.027	8.235	7.755	8.04	8.106
8.5	6.535	6.754	6.351	6.519	6.959	5.888	5.376	5.653	7.264	8.816	7.901	8.039	9.743	7.053	8.645	10.376	7.606	7.162
8.75	5.948	6.009	6.534	5.924	8.419	7.316	5.989	6.339	6.697	8.33	7.816	7.571	9.488	9.499	9.112	10.005	9.015	7.176
9	6.156	6.88	5.948	5.35	6.344	5.17	6.321	6.51	7.711	8.031	7.782	8.017	7.6	8.764	10.002	7.351	8.535	8.718
9.25	5.986	7.106	8.444	4.696	6.528	4.97	6.954	5.219	7.064	8.788	8.856	7.81	7.408	8.077	8.462	7.837	6.833	8.666
9.5	5.953	6.714	4.986	5.542	5.99	4.957	6.728	6.52	7.04	8.085	8.895	7.594	8.272	7.537	10.216	7.402	6.353	10.185
9.75	5.971	5.511	5.161	6.067	6.354	5.211	5.976	5.148	7.107	8.298	8.865	8.255	8.399	8.066	9.797	7.801	6.804	9.679
10	7.136	5.19	6.2	4.849	6.943	4.831	6.181	5.557	6.337	8.31	8.855	8.616	11.294	7.526	8.936	7.804	7.053	7.582
10.25	6.129	6.047	6.358	6.376	6.733	6.527	8.636	8.823	10.504	9.728	9.21	8.002	7.793	6.835	8.221	12.431	6.32	7.553
10.5	5.597	5.388	5.161	5.725	6.879	4.99	6.185	7.27	8.321	9.982	9.112	7.792	8.235	7.557	8.232	8.058	7.059	7.617
10.75	5.783	5.886	5.194	5.367	6.901	4.806	5.986	6.558	7.804	8.592	9.129	7.307	8.393	8.265	8.217	7.627	7.537	7.604
11	6.738	5.884	6.73	5.213	7.915	4.458	6.168	4.505	7.75	8.999	8.731	7.328	8.494	8.074	8.71	7.18	7.535	8.66
11.25	6.685	5.705	5.948	5.36	7.916	4.972	7.141	6.247	7.397	6.841	9.918	8.772	7.811	8.025	9.316	11.521	6.881	8.224
11.5	7.064	5.82	6.151	5.347	6.717	4.988	6.75	6.006	7.2	8.019	12.812	8.794	8.87	7.804	8.939	8.503	6.841	8.257
11.75	9.17	5.705	5.956	5.836	6.328	6.033	5.964	6.896	7.268	7.311	12.108	7.797	8.879	7.553	8.669	8.24	8.076	8.662
12	6.132	6.674	7.334	4.871	5.779	7.483	6.338	6.383	7.119	6.813	10.614	7.011	7.764	7.564	8.247	8.257	7.572	8.231
12.25	5.568	6.517	5.544	5.47	5.915	5.838	6.728	5.149	11.185	7.32	9.124	7.811	8.855	8.28	8.897	8.292	8.329	9.736
12.5	5.591	7.007	5.349	5.534	6.346	5.186	7.474	5.724	8.145	7.304	7.959	7.278	8.044	8.094	9.102	7.177	7.562	8.685
12.75	6.507	6.704	5.348	4.968	6.537	7.087	6.518	5.537	7.289	7.27	8.52	7.303	8.042	8.52	8.64	7.587	6.85	8.685
13	8.124	7.406	6.546	6.007	6.541	4.339	6.171	6.057	7.096	8.081	7.931	7.052	9.107	8.256	8.863	8.291	6.813	8.229
13.25	6.951	5.538	5.744	5.367	6.505	5.711	6.721	6.317	7.072	10.259	11.733	8.061	8.722	7.825	9.607	8.241	6.356	8.226
13.5	6.509	5.872	5.993	5.313	6.544	5.327	6.712	6.209	7.435	8.772	10.249	7.535	9.559	10.472	8.898	8.323	8.325	10.67
13.75	6.936	5.727	5.374	4.981	6.714	5.984	8.068	6.058	7.783	8.039	9.354	7.555	9.37	8.485	9.081	8.664	7.305	10.037
14	7.322	5.847	6.353	5.888	7.654	6.038	7.121	4.7	8.135	8.032	9.146	7.568	9.767	8.55	8.717	8.743	7.548	9.151
14.25	6.956	6.438	6.876	6.712	6.336	4.981	7.334	6.925	7.767	7.586	8.707	8.043	10.451	7.592	10.848	8.682	6.849	8.317
14.5	7.313	6.014	5.729	6.072	6.299	5.029	6.114	5.671	7.608	8.061	9.066	8.536	9.773	7.52	10.051	8.208	7.548	8.748
14.75	7.646	5.833	6.296	5.237	6.587	5.307	6.931	5.578	7.447	7.746	8.701	8.055	9.786	8.747	9.569	8.225	7.545	8.286
15	6.523	4.955	6.558	5.132	7.327	6.511	6.752	5.57	7.025	8.054	9.566	8.532	9.785	9.245	8.924	9.125	7.576	9.18
15.25	7.12	5.834	6.31	5.707	5.744	5.685	7.323	5.344	8.435	9.993	8.701	8.05	10.626	8.493	9.728	9.391	8.797	10.24
15.5	6.907	4.991	6.715	5.816	6.515	5.676	6.7	5.844	7.599	8.313	9.707	7.318	9.81	8.496	8.622	8.697	9.814	9.754
15.75	6.337	6.149	6.513	5.516	6.561	5.352	6.723	5.913	7.595	8.014	10.196	8.054	9.824	8.072	8.901	8.087	8.491	9.765
16	7.748	7.309	7.892	6.388	8.244	5.662	8.471	5.99	7.63	8.05	9.563	9.293	10.833	8.067	10.799	9.717	8.551	9.777
16.25	7.903	6.189	6.774	5.829	7.448	5.67	7.121	5.488	8.815	10.726	9.765	8.53	9.759	9.269	13.986	8.873	9.037	10.627
16.5	6.705	6.091	7.08	6.082	6.494	5.652	8.834	5.829	8.259	9.015	10.402	7.771	9.757	9.977	11.093	8.826	8.534	10.209
16.75	6.926	6.261	7.525	6.039	6.94	6.342	8.024	6.177	8.601	8.582	11.293	9.761	12.403	8.521	10.607	8.684	8.068	9.999
17	9.01	9.702	8.499	7.884	8.801	7.763	8.992	8.091	10.583	8.493	10.712	10.016	10.278	10.234	9.526	11.527	8.532	10.41
17.25	9.032	7.039	7.911	7.721	8.817	8.341	8.978	8.299	11.281	12.663	15.171	12.144	11.742	11.405	13.212	11.733	10.943	12.568
17.5	8.259	6.898	8.037	7.426	6.95	7.365	8.421	7.791	10.517	11.92	12.243	11.425	14.841	12.671	10.787	10.848	11.411	10.911
17.75	7.947	6.911	8.287	7.291	7.143	7.364	9.011	10.669	11.575	11.983	12.201	11.457	13.976	11.395	10.655	10.831	11.467	10.922
18	8.494	7.037	8.287	6.957	8.437	8.955	7.916	7.531	12.198	13.194	10.154	10.961	13.921	11.978	10.266	9.982	11.918	10.665
18.25	7.863	6.712	9.165	6.379	8.288	7.037	6.97	7.471	9.787	12.01	10.854	11.96	12.824	12.777	10.213	10.817	10.522	11.787
18.5	7.677	6.045	8.944	7.067	7.878	7.523	6.718	7.102	10.016	11.934	10.265	10.979	10.801	11.435	10.192	10.856	10.978	14.087
18.75	8.013	6.055	9.474	7.079	9.434	8.158	7.315	7.225	9.594	11.495	10.165	9.055	10.193	12.161	10.25	11.254	10.939	14.385
19	9.866	6.905	8.53	6.202	8.497	7.321	7.485	6.18	10.394	12.007	10.891	8.502	8.71	11.899	10.929	11.304	9.303	11.667
19.25	7.336	6.947	6.697	6.673	7.304	7.578	7.122	7.416	10.428	11.197	12.373	9.778	10.167	10.94	10.863	10.656	9.497	10.006
19.5	8.519	6.513	7.142	7.763	6.74	7.937	7.882	6.239	9.818	11.431	11.684	10.242	10.217	10.283	11.675	11.811	9.734	8.69
19.75	9.761	10.106	7.34	6.241	7.12	6.919	7.933	6.909	9.436	10.242	11.32	10.928	9.98	9.73	11.737	13.896	8.519	10.297
20	7.48	7.976	9.09	6.395	6.872	6.765	7.87	7.118	9.846	10.755	10.194	10.782	10.225	9.301	11.308	10.222	9.734	9.746
20.25	6.156	6.521	7.325	7.566	7.693	6.151	7.663	7.886	11.332	10.746	9.06	9.287	10.23	8.528	13.886	10.192	9.317	10.814
20.5	6.707	6.335	6.67	7.654	9.017	8.317	8.637	8.119	11.427	8.601	9.541	9.234	10.865	8.475	11.678	10.42	9.482	9.762
20.75	6.702	8.151	6.562	7.113	8.231	6.568	9.695	8.764	10.148	9.558	9.543	10.967	10.62	8.511	11.529	10.231	9.277	9.761
21	7.102	5.356	7.473	7.209	9.985	7.092	10.595	5.895	9.528	9.234	15.025	9.753	13.923	9.492	11.62	10.927	8.291	9.785
21.25	7.089	6.706	7.308	7.791	8.611	6.86	7.101	6.408	9.264	10.652	10.641	10.205	14.277	10.038	15.374	10.221	10.222	10.24
21.5	7.297	6.942	7.88	7.111	7.892	7.111	5.962	7.361	9.84	10.267	12.813	11.689	10.588	10.989	15.637	14.218	10.944	14.845
21.75	7.867	6.043	7.838	7.865	7.154	6.793	6.313	6.556	9.014	9.231	11.774	11.242	10.634	10.953	14.232	12.756	10.959	13.119
22	7.51	6.556	7.845	7.032	6.937	6.566	8.09	8.629	9.032	9.79	10.239	11.007	10.19	10.238	14.714	13.854	11.462	12.122
22.25	8.133	6.946	7.666	6.888	7.258	7.893	8.295	7.707	11.747	8.519	9.141	10.937	8.672	9.25	10.659	11.979	10.04	9.52
22.5	8.081	7.209	7.863	6.674	7.86	7.858	8.061	7.146	10.29	9.3	8.731	10.933	8.86	9.23	9.74	9.901	8.278	8.932
22.75	8.01	10.973	8.094	6.93	7.077	6.337	6.573	6.913	10.045	9.737	8.696	10.703	8.687	9.52	9.356	9.822	7.767	9.129
23	7.667	7.62	8.067	7.102	7.665	6.729	7.512	7.807	9.527	9.749	10.21	10.961	13.195	9.202	10.687	10.075	8.56	9.747
23.25	7.338	7.6	9.375	7.964	8.663	7.556	6.764	9.167	10.12	9.72	9.775	9.787	9.727	11.634	10.196	11.973	9.32	9.079
23.5	7.338	7.442	7.549	6.777	6.492	7.041	6.545	6.925	9.536	11.471	7.161	9.485	12.444	11.006	11.295	9.572	9.21	11.084
23.75	8.221	6.691	7.1	6.574	6.314	6.734	5.775	7.75	10.881	10.283	7.566	10.697	14.294	10.476	10.879	9.075	9.513	9.626
24
Fig2 J Left
	F/F									Sp1-Lgr4-/-
Dark time	7.59198	7.04996	7.59044	6.79279	7.66356	6.91012	7.28896	7.08058	9.88346	10.111	10.5221	9.74375	10.3927	9.85777	10.7566	10.5609	9.12817	10.1823
Light time	6.88858	6.21167	6.39935	5.81727	6.90627	5.74227	6.92496	6.31187	8.01958	8.54688	9.63281	8.16821	9.33315	8.46156	9.3884	8.6384	7.83694	8.95098
Fig2 K
	FF						Sp1-Lgr4-/-
0	37	37	37	37.4	36.5	37.8	37.5	37.7	37.5	37.7	37.5
1	36.2	35.5	35.1	36.1	36.1	35.7	36.6	35.5	36.6	36.2	36
2	35.8	35	35.3	35.6	35.6	35.6	36.4	36.1	36.1	35.9	35.3
3	35.4	34.1	35.1	35	35	36.1	35.9	35.1	36.2	35.7	35.3
4	35.7	35.3	35	35.6	35.6	35.6	35.5	35.7	36.2	35	35.7
5	35.8	34	34.7	34.8	34.6	35.3	36.4	35.8	35.2	34.9	35.9
6	36.2	34.3	34.2	34.7	35.1	35.4	36	34.8	36.5	35.7	37.2
Fig2 L Left
	FF							Sp1-Lgr4-/-
0	139	236	203	209	212	175	131	158	126	153	138	137	135	159
15	360	486	475	563	582	532	462	341	322	382	374	291	286	318
30	478	553	571	542	550	636	551	489	382	428	324	420	375	389
60	312	471	340	516	436	600	344	360	336	389	245	342	312	334
90	278	398	333	381	446	593	257	279	295	363	224	392	258	234
120	254	399	239	511	327	356	279	267	251	312	193	269	145	157
Fig2 L Right
	FF			Sp1-Lgr4-/-
	50805	3774	7	37173	2133	7
Fig2 M Left
	FF							Sp1-Lgr4-/-
0	191	209	180	195	244	200	196	225	217	140	190	156	143	168
15	137	140	195	184	200	166	171	145	126	117	105	111	105	127
30	115	93	117	174	198	157	124	117	112	90	101	83	78	87
60	110	101	108	157	170	107	143	64	93	123	99	93	97	121
90	97	103	108	132	168	110	157	67	121	124	105	87	105	142
120	108	167	146	132	178	102	167	124	139	138	111	127	132	148
Fig2 M Right
	FF			Sp1-Lgr4-/-
	16949	1183	7	13411	800.5	7
Fig2 N
	FF					Sp1-Lgr4-/-
	2.43644	1.34031	0.937248	1.75812	1.54184	0.68263	0.916603	0.460454	0.655104	0.690495
Fig2 P Left
	FF							Sp1-Lgr4-/-
	44.6367	46.9331	49.406	44.5484	48.6994	51.1282	47.7721	33.0227	43.1353	43.312	37.4387	36.9088	19.024	19.024
Fig2 P Right
	FF							Sp1-Lgr4-/-
	14.3945	11.9089	14.2288	18.7264	14.2288	16.6196	18.9632	9.56539	11.8379	10.678	9.49437	14.2288	10.2045	12.335
Fig2 Q Left
	FF							Sp1-Lgr4-/-
	121.198	63.2666	89.4032	82.9364	82.667	64.075	64.075	41.98	33.8965	53.297	60.5721	51.6803	42.7884	42.5189
Fig2 Q Right
	FF							Sp1-Lgr4-/-
	208.503	196.667	220.339	208.503	225.074	208.503	199.035	151.691	172.995	118.55	146.956	163.527	182.464	158.792
Fig2 R
	F/F				Sp1-Lgr4-/-
Fasn	0.948143	0.956731	1.09659	1.0053	0.17088	0.12716	0.211629	0.10498
Gpat	1.09384	1.14442	0.823815	0.969689	0.57661	0.788222	1.10475	0.877002
Dgat1	0.843678	0.952224	1.02924	1.2094	0.08212	0.137749	0.104425	0.04651
Srebp1	1.12973	1.1333	0.822105	0.950062	0.198479	0.16778	0.158782	0.209969
CD36	0.800486	1.41251	0.538895	1.64116	0.562271	1.38932	1.43032	1.26001
Ldlr	1.77266	0.576715	0.823716	1.18751	0.440001	0.400849	0.792502	1.05183
apoB	1.03914	1.42792	1.10114	0.612038	0.629722	1.93306	1.07665	1.88738
apoE	0.843505	0.881967	0.948902	1.41657	1.73578	0.451366	2.26307	0.573512
Atgl	1.11597	0.650869	1.56143	0.881722	3.49215	4.99423	3.58251	3.97842
Cpt1a	0.723225	1.26636	1.15747	0.943321	3.05947	3.48863	4.33233	3.04123
Fig2 S Right
	FF			Sp1-Lgr4-/-
Adrb3	0.419444	0.34811	0.257917	0.51502	0.750712	0.617131
p-HSL	0.579153	0.624425	0.733316	0.86061	1.12631	1.08909
HSL	0.944112	0.918385	0.964386	0.74398	0.962995	0.920597
Ucp-1	0.65047	0.337931	0.457166	0.791393	1.12692	1.10468
Fig2 T
	FF				Sp1-Lgr4-/-
Adipoq	1.38061	1.05591	0.830462	0.826	0.115656	0.154125	0.044729	0.022057
Leptin	1.39826	0.787739	1.03425	0.877818	0.141247	0.034171	0.050593	0.093243
Adrb3	0.833051	1.12378	1.01579	1.3329	3.42222	3.59932	4.83151	5.78559
Atgl	0.611109	2.5126	2.60219	0.250276	15.6611	13.1776	5.60153	9.96009
Cidea	0.361098	2.83996	2.68653	0.362971	13.3553	8.01835	18.4172	10.7829
Cpt1α	2.11281	1.30223	0.698491	0.520347	18.9708	9.97946	15.4825	12.6433
Pgc1α	0.607686	1.16008	1.85681	0.763947	23.2445	8.39727	26.2527	27.458
Pgc1β	0.727231	1.57795	0.921832	0.945327	9.62613	9.92166	7.20868	4.63496
Ucp-1	0.530654	0.839173	1.71902	1.30634	13.7891	20.2436	13.7357	12.196
Fig2 U
	FF							Sp1-Lgr4-/-
10-20	0.132948	0.146597	0.0950226	0.103139	0.109375	0.102837	0.13089	0.178295	0.194175	0.133333	0.114894	0.158602
20-40	0.202312	0.162304	0.144796	0.165919	0.161458	0.134752	0.17801	0.232558	0.262136	0.2	0.174468	0.301075
40-60	0.132948	0.115183	0.144796	0.183857	0.114583	0.173759	0.120419	0.162791	0.145631	0.164706	0.187234	0.174731
60-80	0.150289	0.146597	0.20362	0.170404	0.140625	0.176596	0.209424	0.20155	0.106796	0.172549	0.195745	0.166667
80-100	0.179191	0.172775	0.158371	0.139013	0.166667	0.173759	0.151832	0.116279	0.15534	0.156863	0.221277	0.145161
100-120	0.127168	0.146597	0.140271	0.161435	0.177083	0.12156	0.13089	0.0852713	0.11165	0.0862745	0.110638	0.0483871
120+	0.0751445	0.109948	0.113122	0.0762332	0.130208	0.0996454	0.078534	0.0232558	0.0242718	0.0862745	0.0382979	0.00537634
Fig2 V
	FF				Sp1-Lgr4-/-
Adipoq	1.38061	1.05591	0.830462	0.826	0.115656	0.154125	0.044729	0.022057
Leptin	1.39826	0.787739	1.03425	0.877818	0.217808	0.202605	0.08893	0.01444
Adrb3	0.989682	0.845796	0.980444	1.21847	14.7959	19.9972	7.1776	10.6507
Atgl	1.37935	1.6312	0.581462	0.764361	18.2661	7.24499	4.97667	5.3249
Cidea	1.19679	0.281549	3.18745	0.931073	3.06363	2.74971	18.6521	6.36203
Cpt1α	0.659379	1.68615	0.571867	1.5728	0.500847	0.730788	0.850078	1.20261
Pgc1α	0.934035	1.04855	0.932076	1.09545	5.25411	4.42566	13.987	7.13974
Pgc1β	1.44659	0.941354	0.965295	0.760752	7.75219	15.5791	4.6927	6.29085

## Sheet: Figure 3
Fig 3 A Right
	FF			Agrp-Lgr4-/-
LGR4	0.567856	0.815922	1.28536	0.127228	0.080386	0.234295
Fig 3 B Left
	FF								Agrp-Lgr4-/-
0	22.4	23.2	22	24.1	19.6	20.2	26.2	24.7	25.8	21.8	24.6	23.6	15.2	22.3	20.2	20.6
1	24.4	24.3	25.2	25.1	21.4	20.8	27.5	24.8	25	21.4	25.6	24.9	18.3	22.8	20	22.4
2	24.2	23.5	24.7	25.6	22.7	22.5	29	26.2	26.1	22.6	27.6	27.1	18.3	25.2	24.5	25.1
3	25.5	24.7	26.3	27.9	24.6	23.5	28.4	27.2	27.3	23.8	28.2	28.2	18.8	26.8	26.5	26.8
4	29	26	29	29.8	27.2	26	29	29.2	28.4	25	27.7	28.1	19.7	27.9	27.4	29.1
5	30.7	28.8	31.2	35.5	29.4	28.3	32.8	32.3	30.8	26.5	31.5	30.6	21.1	30.5	28.6	30.2
6	33.5	32.3	34.4	34.2	30.3	29.2	34.3	34	30.9	27.3	32	31.9	22	32	29.4	32
7	34.5	33.5	35	35	32.8	30.7	36.7	36.9	32.1	29.1	32.7	33.4	24.5	33.1	31	33.6
8	35.2	34.5	37	35	34.2	29.7	37.3	38	32.6	30	33	33.8	24.8	33	31.4	34
9	36.5	37	40.1	39	35.5	31.5	38.8	38.7	33	31.6	34.2	35.4	25	35.2	32.2	36.1
10	37.1	37.5	41.7	39.3	36.3	32.8	40	38.8	34.1	33	35.2	36.4	24.8	35.8	32.5	37
11	40.5	40.4	42.5	41.7	38.4	35.1	41	41	35.2	33.7	35.5	37.7	25.6	37.8	34.1	38.4
12	42.7	42.4	44.9	42.8	38.8	37.5	42.7	42.1	35.9	34.9	36.7	39	26.5	38.3	34.1	38.8
13	44.4	43.1	46.6	43.5	40.5	39.6	43.7	44	37.6	37.2	39.6	40.5	26.6	40.2	35.1	39.7
14	44	44.4	47.4	40.6	40.2	41.1	44.4	44.3	37.8	34.6	39.3	40.1	26.4	41.1	35.7	40.7
15	45.3	46.7	48.9	42.3	41.5	43.8	45.2	45.1	38.8	36.6	40.1	41.5	28.5	42	36.4	41.9
16	46	48.8	49.7	44.9	41.6	45.7	46.7	45.3	39.4	38.4	40.3	43	27.6	42.2	39.2	42.2
Fig 3 B Right
	FF								Agrp-Lgr4-/-
	23.6	25.6	27.7	20.8	22	25.5	20.5	20.6	13.6	16.6	15.7	19.4	12.4	19.9	19	21.6
Fig 3 C
	FF								Agrp-Lgr4-/-
Fat mass	23.21	24.38	22.19	23.87	19.67	21.29	19.23	21.67	6.51	15.07	17.4	14.81	14.87	19.76	16.39	17.28
Lean Mass	21.98	23.38	22.49	24.24	21.21	22.17	21.02	23.28	18.09	22.08	20.54	20.84	23.37	24.37	22.98	23.27
Fig 3 D
	FF								Agrp-Lgr4-/-
Pancreas	333	240	275	149	220	210	236.8	299	188	193	180	189	170.2	186.3	200	182.6
Liver	1799	2709	2710	1909	2162	1606	1630.5	1851	1220	1518	1178	1420	1474.5	1084.5	1437.1	806
Spleen	151	107	143	71	90	80	66.3	88.4	96	73	91	67	162.5	102.1	69.4	144.4
SAT	2674	2413	3755	2498	2705	2315	3731.4	2270	2028	2204	2067	2403	2887.4	1701	2376.5	1712
GAT	2678	1418	2972	1817	1702	1269	1730	1526.1	2381	2192	2380	1899	1546.4	2283	2473.9	1930
BAT	236	343	260	252	227	297	265.6	310.6	138	141	120	153	154.3	130.2	143.3	79.7
Fig 3 E Left
	FF					Agrp-Lgr4-/-
1	17.35	15.95	16.05	20.8	17.3	16.8333	15.6	15.95	19.3	12.8
2	33.3	28.85	30	42.45	30.2	31.4667	30.375	29.1	37.34	25.1
3	50.35	44.25	44.825	59.875	45.6	46.8667	44.65	45.5	53.46	37.2
4	67.3	63.65	61.725	76.125	65	64.0667	58.375	62.3	67.22	50.3
5	85.6	83.3833	79.45	93.55	84.7333	82.6667	77.05	76.55	83.92	65.7
6	104.15	100.417	95.225	111.975	101.767	100.867	94.3	91.55	96.92	83.2
7	122.35	118.783	110.175	130.05	120.133	116.6	110.9	108.85	111.845	99.9
8	140.95	134.883	125.5	137.725	136.233	133.567	126.075	122.15	120.77	118
9	158.85	149.583	143.425	151.175	150.933	152.9	142.125	135.05	132.02	133.7
10	176.35	166.15	163.925	166.55	167.5	170.5	158.875	151.45	144.37	149.8
11	197.6	180.85	182.25	182.15	182.2	187.767	175.65	164.35	159.095	166.6
12	218.75	197.65	201	197.85	199	206.5	194.325	179	172.745	166.6
13	239.05	214.017	219.1	215.225	215.367	225	211.175	195.3	186.245	182.1
14	258.75	230.417	235.5	233.25	231.767	241.167	226.925	207.75	200.32	197.2
15	279.7	246.117	255.5	251.3	247.467	258.6	243.525	223.55	214.295	214.6
16	302.75	264.15	275.1	269.85	265.5	277.2	262	237.55	227.22	231.7
Fig 3 E Right
	FF																Agrp-Lgr4-/-
	17.35	15.95	17.05	16.95	18.3	18.55	18.2	18.6	17.9	17.5	21.25	21.15	20.3	19.7	20.95	23.05	15.95	13.15	16.4	16.8	14.25	15	17.3	13.3	12.9	16.4	12.9	14.65	16.3	12.45	15.8	14
Fig 3 F Left
	FF												Agrp-Lgr4-/-
0	2435	2339	1052	2592	2302	2290	1635	2162	1757	2092	1251	1332	2587	2212	3499	2205	3203	2260	2274	3194	3059	2103	3140	3472
0.25	2330	1972	993	2624	2355	1857	1582	2346	1961	2158	1762	1539	3015	2314	2855	1959	3092	2067	2031	3188	2990	2618	3027	3571
0.5	2447	1961	2029	2630	2255	1735	1388	2085	2209	1917	1640	1360	2594	2453	2824	2705	3737	2237	1960	2849	2961	2435	3846	3498
0.75	2629	2154	1217	2665	1662	2357	1334	1795	2050	2093	1660	1458	2964	2709	3515	2657	3816	2303	1818	2680	2912	1688	3502	3373
1	3239	2142	1394	2756	1772	2152	1268	2038	1412	2222	1945	1584	3253	2355	3570	2586	3938	2581	1908	2516	3782	1706	3372	3276
1.25	3596	2510	1522	2640	1664	2212	1971	1901	1347	2342	2139	1412	3429	2869	3552	2231	3605	2760	1616	2651	3666	1859	3188	3361
1.5	3026	2330	1322	2615	1793	2398	2331	2330	1564	2116	1309	1642	2867	2702	3992	1869	2941	2381	1608	2683	2815	1942	2813	3205
1.75	3073	2472	1554	3436	2201	2352	2172	2030	1438	2214	1245	1834	2766	2548	2890	2031	2922	2104	1854	2945	2576	2320	2890	3089
2	2673	2338	1338	3080	2238	2218	1764	1901	1797	2277	1464	1639	2598	2236	2640	1902	2877	2261	2064	3331	2920	1498	2712	2751
2.25	2326	2138	1224	2497	2129	1977	1506	1918	1576	2036	1333	1485	2480	2280	2500	2167	2659	2222	1745	3132	2906	1490	2704	2823
2.5	2212	2142	1032	2513	1972	1840	1503	1785	1805	2276	1466	1396	2704	2517	3116	2109	2482	2195	1570	2918	3096	1488	2702	2649
2.75	2100	2114	1217	2341	1762	2376	1634	2244	1586	2225	1621	1409	2564	2525	2538	2218	2517	2210	1654	2549	2482	1612	3012	2576
3	2233	1977	1804	2323	1880	2265	1570	2219	2110	2355	1518	1282	2421	2268	2706	2299	2819	1991	1820	2566	2417	1581	3155	2661
3.25	2223	1875	1566	2461	1754	2522	2081	1972	2111	2406	1829	1457	2440	2168	3320	2727	3195	2454	2198	2666	2498	1598	2928	2739
3.5	2228	1875	1220	2311	1829	2208	2106	2223	1881	2710	1808	1730	3442	2292	2607	2459	2958	2505	2281	2848	2496	1601	3173	3066
3.75	2212	1959	1091	2283	1884	2390	2094	2581	1461	2939	2031	1988	3823	2163	2646	2218	2623	2846	1657	2498	2901	1601	2585	2590
4	2688	1963	1215	2304	2232	2609	1882	2546	1700	2838	1994	1913	3387	2416	3283	1892	2824	2502	1620	2731	2957	1976	3030	3069
4.25	3062	2103	1213	2308	2027	2145	1462	2358	1922	1991	1826	1351	3224	2739	2598	2464	2871	2534	1614	2986	3299	1531	2957	3031
4.5	2681	2138	1263	2367	1863	1850	2056	2531	1818	2232	1409	1469	2551	2578	2571	2179	3397	2058	1618	3120	2725	1499	2574	3218
4.75	2690	2242	1616	2312	1873	1895	2116	2204	1749	2337	1280	1536	2354	2669	2295	1956	2979	2166	1727	2626	2637	1537	2501	3097
5	2729	2504	1629	2508	1926	2019	2178	2330	1996	2394	1060	1221	2398	2265	2356	1824	2589	2523	1740	2489	2619	1439	2704	3066
5.25	2200	2502	1428	2556	2141	1976	2166	2156	1767	2535	1290	2409	2283	2229	2394	1975	2723	2698	1739	2435	2548	2659	2725	2993
5.5	2201	2490	1045	2466	2048	1726	1884	1922	1526	2100	1338	2307	2671	2445	2907	1776	2545	2566	1863	3135	2481	2944	2961	2899
5.75	2221	2242	1049	2366	1756	2339	1818	2160	1403	1930	1584	2332	2236	2252	3239	1709	2468	1966	2775	2916	2643	2604	2844	2824
6	2217	2090	1047	2363	1873	2149	1474	1857	1296	1984	1510	1527	2191	2043	3485	1993	2364	1992	2411	2642	2479	2068	3039	2467
6.25	2593	1967	918	2375	1657	2008	1282	1945	1479	1548	1329	1409	2565	2304	3434	1968	2242	1778	1788	2506	2712	1386	3062	2548
6.5	2715	1987	1500	2371	1605	1595	1296	2574	1576	2337	1438	1353	2212	1991	3653	1774	2400	1733	2025	2149	2321	1375	2792	3064
6.75	2618	1986	1729	2343	1500	1594	1227	2330	1579	2581	1332	1420	2346	2047	2651	1776	2655	1813	1408	2575	2299	1548	2651	3012
7	2077	2016	1615	2132	1782	1795	1359	1800	1454	2486	1455	1295	2357	1905	2539	1825	2904	1955	1415	2298	2329	1380	2573	2841
7.25	2052	1980	1625	1999	1620	2283	1451	1720	1405	2356	1346	1217	3078	1865	2380	1835	2568	1810	1416	2256	2230	1303	2336	2735
7.5	2055	1971	1028	1996	1628	2412	1227	1542	1568	2430	1357	1543	3080	1797	2143	1834	2516	1751	1330	2208	2772	1697	2167	2261
7.75	2075	1989	1164	1903	1621	2023	1348	1833	1453	2671	1276	1621	3992	1795	2261	1867	2523	1796	1803	2312	3125	2401	2928	2408
8	1957	2093	1097	2001	1918	2029	1458	1653	1628	2528	1279	1493	3116	2062	2258	1881	2780	1757	2199	2542	2940	1443	2500	2763
8.25	2000	1969	1090	1993	1806	1789	1864	2013	1752	2715	1340	1373	2595	2206	2179	1873	2350	1803	1365	2830	2918	1416	2527	2761
8.5	2080	1993	1039	2001	1769	1611	1809	2204	2057	2247	1638	1283	2416	2063	2106	1673	3196	1899	1328	2439	2432	1372	2644	2565
8.75	2202	1972	1507	1996	1835	1673	1641	1782	1987	1930	1286	1220	2266	2061	2207	1789	3371	1847	1325	2241	2245	1457	2926	2895
9	2576	2317	1509	1974	1667	1672	1529	1902	1298	2058	1239	1350	2213	1719	2222	1825	2934	1901	1337	2433	2656	1456	2514	3126
9.25	2603	2494	2134	1884	1662	1537	1410	1842	1293	2113	1525	1331	3006	2703	2611	1697	2401	2188	1379	2497	2725	1896	2427	3071
9.5	2167	2334	1325	1893	1683	1610	1351	2184	1129	1800	1289	1221	2566	2501	2352	1826	2311	2143	1578	2222	2327	1943	2361	2634
9.75	2282	2110	1217	1881	1630	1967	1443	2196	1350	2046	1289	1398	2223	2314	2234	2318	2098	2043	1713	2243	2532	1446	2399	2618
10	1943	1966	1043	2228	2068	2093	1344	1958	1338	2114	1295	1361	2215	2181	2292	2093	2142	1641	1533	2143	2323	1404	2537	2817
10.25	1939	2016	1221	1957	1927	2034	1577	1729	1527	1927	1514	1212	2237	2049	2347	1883	2362	2317	1383	2144	2634	1778	2800	2757
10.5	2052	2118	1152	1960	1954	2454	1787	2209	1355	1855	1883	1497	2355	2045	1999	1647	2586	2224	1379	2400	2290	1775	2493	2811
10.75	2059	1971	1038	1861	1670	1646	1393	2077	1356	2108	2437	1800	2374	2072	2090	1646	2438	2234	1406	2617	2061	2278	3007	2894
11	2056	1967	1219	1978	1555	1705	1401	2265	1363	1975	1471	1277	2291	2369	2203	1824	2199	2535	1482	2632	2531	1542	2453	2560
11.25	1968	1874	1020	1867	1672	2122	1695	1837	1349	1736	1583	1294	2472	2595	2245	2295	2582	2180	1350	2456	2718	1420	2436	2568
11.5	1792	1881	1606	1873	1658	2001	1351	2146	1173	1734	1352	1289	2238	2110	2095	2251	2249	1998	1408	2393	2412	1377	2499	2659
11.75	1807	1876	1589	1879	1617	1853	1401	1971	1244	2009	1298	1285	2420	2018	2587	2089	2153	1963	1814	2362	2310	1416	2475	2398
12	1788	1983	1141	1833	1979	1856	1415	1854	1538	1725	1346	1450	2485	1862	2384	2022	2171	2262	1565	2124	2175	1866	2371	2764
12.25	1675	2212	1019	1999	2364	1827	1638	2206	1357	2040	1631	1293	2470	1929	2458	1827	2281	1786	1501	2130	2150	1464	2320	2864
12.5	1948	2227	1146	1967	2483	1662	1779	2211	1482	1860	1402	1283	2434	1974	2364	1951	2139	1918	1612	2459	2155	1374	2791	2556
12.75	3093	2147	1085	2225	2265	1736	2028	1971	1353	1610	1349	1458	2382	1972	2326	1949	2446	2052	1376	2671	2382	1381	2609	2804
13	2555	1922	1203	2344	1989	1604	1450	1902	1835	1539	1011	1340	2287	2692	2206	2059	2159	2141	1669	2295	2793	1590	2387	2878
13.25	2077	1868	1200	2148	1720	2149	1337	1967	1353	1668	1277	1174	2438	2482	2110	2148	2536	1721	1680	2257	2875	1413	2423	2953
13.5	2056	1879	1324	2139	1737	2503	1335	1857	1354	1523	1339	1511	2155	1882	2821	1868	2286	1755	1393	2210	2407	1529	2338	2846
13.75	2046	1889	1023	2158	1890	2250	1484	1674	1341	1647	1403	1458	2376	1855	2792	1950	2198	1922	1690	2638	2112	1531	2391	3055
14	2082	1872	1013	2739	1848	2253	1517	1909	1418	1650	1240	1210	2316	1910	3040	2570	2141	2310	1686	2534	2335	1525	2326	2455
14.25	1931	1964	1213	2594	1881	2002	1566	1736	1231	2136	1359	1567	2585	2192	3083	2524	2392	1988	2122	2472	2256	1690	2285	2492
14.5	1930	1992	1197	2598	1822	1799	1514	2031	1348	2039	1628	1209	2372	1820	2556	2021	2311	1950	2014	2235	2888	2019	2275	2391
14.75	1947	1986	1492	2465	1628	1860	1524	1960	1572	1992	1395	1274	2863	1969	2299	1904	2287	1920	1448	2113	3154	2746	2571	2399
15	2435	1871	1614	2510	1624	1979	1583	1875	1101	2044	1288	1286	3492	1891	2523	2181	2270	2072	1336	2667	2453	2008	2463	2462
15.25	1968	2226	1611	2465	2072	2190	1524	1985	1582	2134	1626	1204	2972	2269	2770	2016	2276	2049	1838	2793	2472	1487	2404	2606
15.5	1902	2092	1029	2402	2089	2147	1520	1922	1516	1778	1241	1339	2404	1943	2276	2011	2210	2127	1849	2527	2337	1679	2266	2487
15.75	1783	2287	1145	2286	1855	2380	1320	2114	1747	1843	1456	1548	2402	1890	2142	1928	3196	2093	1601	2406	2311	1631	2475	2977
16	1952	1970	1187	1984	1651	2306	1266	2144	1626	1781	1406	1607	2661	1911	2539	1827	3193	2288	1601	2364	2281	1837	3127	3055
16.25	2517	1850	1081	1900	1569	2239	2055	2272	1443	1845	1570	1460	2176	1862	2308	2081	3606	2004	1713	2338	2268	1665	3135	2964
16.5	2122	1877	1202	1902	1570	2316	2185	2386	1695	1961	2388	1662	2173	2297	2162	2439	3142	1671	1677	2396	2565	1605	3174	2399
16.75	2009	1866	1296	1769	1768	1954	1927	2462	1567	2083	2531	1443	2388	2234	2834	2177	2685	1988	1757	2593	2668	1729	2840	2546
17	2034	1973	1194	2502	2179	1796	1523	2549	1755	1989	1649	1385	2448	1907	3266	2012	2763	2038	1715	2914	2582	2017	2593	2956
17.25	2028	2026	1190	2124	1806	2039	1916	2580	1381	2274	1371	2022	2796	2007	2392	2071	3054	2096	1962	2837	2749	1649	2631	2875
17.5	1759	2032	1289	1978	1801	1797	1574	2544	1578	2658	1757	1912	3035	2013	2324	2168	2741	1928	1698	2455	2577	1704	2741	2879
17.75	1818	2022	1577	1877	1781	1853	1585	2161	1619	1855	1854	1738	2878	2146	2503	2263	2515	1943	2113	2400	2447	1763	2879	2474
18	2184	2231	1355	2289	2453	1848	1903	2238	2362	2270	1634	1823	2629	2206	2594	2177	2625	2095	2703	2618	2360	1571	3108	2721
18.25	2675	2229	1485	2337	2015	2111	1989	2152	1583	2501	1515	1900	2369	2817	3037	2935	2992	2804	2523	2726	2443	1812	3069	2773
18.5	2583	2240	1880	2614	1835	2387	2054	2286	1640	2766	2024	1509	3574	2964	3452	2863	2951	2658	2275	2655	2551	1992	2740	2748
18.75	2592	2547	2007	2524	2358	2795	2002	2558	1945	2156	2289	1761	4022	3092	3598	2630	3434	2765	2103	2518	2911	1811	2571	3009
19	2588	2463	1488	2159	2021	2461	1750	2404	1951	2100	1587	2165	3855	2720	3529	2990	3902	2427	1977	2627	3203	2046	2715	2731
19.25	2822	2301	1444	2242	1993	2155	1712	3086	1524	1993	1457	1269	3627	2877	4139	2582	3994	2140	1726	2488	2941	1779	2696	2737
19.5	2879	2435	1442	2128	2004	2310	1912	2652	1506	2424	1817	1445	3673	2230	3236	2171	4026	2300	1893	3104	3145	2085	2710	2979
19.75	2705	2433	1900	2230	2024	2608	2047	2552	1468	2205	2163	1676	3888	2288	3050	2275	2929	2520	2087	3202	2961	1818	2723	2686
20	2847	2456	1662	2140	2063	2642	2169	2438	1630	2584	2485	2152	3188	2558	2890	2258	3558	2817	2033	2970	3053	2370	2656	3024
20.25	2973	2586	1610	2308	1847	2448	2016	1986	2212	2148	1936	1977	2782	2507	3029	2219	2662	2793	1935	2836	2980	1918	2729	2836
20.5	3054	2770	1211	2354	1849	2314	1537	2070	1821	2207	1292	1340	3296	2130	3170	2560	2961	2266	1899	2653	3169	1905	3153	3051
20.75	3214	2580	1322	2912	2010	2400	1659	2428	1766	1997	1361	1513	3431	2063	3082	2537	2598	2032	1826	2925	3323	2199	2887	3452
21	2670	2589	1897	2664	2379	2336	1346	2415	1764	2202	1462	1377	3516	2344	3527	2827	2592	2142	2391	2651	3225	1663	2804	3196
21.25	2438	2604	1612	2776	2360	2334	1638	2222	1798	2132	1530	1443	3969	2899	3622	2668	3333	2466	2485	3014	3169	1827	2820	3355
21.5	2747	2616	1960	3043	2411	2359	2148	2404	2385	2207	2084	1867	3720	2776	3929	2607	3542	2173	2432	3129	3584	1743	2739	3124
21.75	3081	2759	1453	2790	1825	1919	2146	2485	1973	2256	1954	2378	2609	2651	4220	2253	4040	2037	2134	3321	3383	1828	2762	3018
22	3105	3222	1037	2573	1755	1985	2070	2486	1733	2250	1524	2113	2596	2626	3582	2265	3477	2515	1887	3097	3252	2313	2744	3124
22.25	2587	2585	1165	2495	1860	1981	1944	2180	1593	2211	1579	1512	3109	2369	2639	2365	3990	2832	2033	2869	3459	1863	2667	3032
22.5	2679	2613	1554	2453	1756	2868	1872	2124	1589	2130	1284	1455	2644	2357	2805	2225	3580	2269	1722	2759	2992	1992	3093	3155
22.75	2701	2729	1323	1998	1925	2513	2006	2350	1387	2067	1635	1727	2687	2373	2792	2302	3616	2181	2102	2943	2803	1744	3153	3221
23	2709	2494	1488	1726	1844	2522	1416	2422	1587	2068	1927	1575	2650	2069	3091	2932	3595	2345	2139	2943	2584	1910	3558	3012
23.25	2848	2598	1315	1742	1758	2584	1399	2464	2048	2364	1928	1506	3291	2648	2593	2661	2933	2272	2572	2914	2689	1741	3582	3144
23.5	3067	2603	1331	1669	1769	2540	1456	2276	1887	2326	1592	1535	3325	2182	3188	2803	2813	2076	2148	2922	2565	1823	3206	3148
23.75	3248	2490	1556	2201	2042	2371	1588	1994	1824	2027	1484	1499	3700	2266	3652	2642	3157	2017	2033	2752	2976	2110	3215	2946
24	2959	2592	1739	2302	2136	2162	1757	2092	1251	2081	1882	1511	3499	2205	3203	2260	3008	2163	1893	2955	3194	1867	3059	3140
Fig 3 F Right
	FF												Agrp-Lgr4-/-
Dark time	2682.49	2369.51	1427.78	2442.8	1980.2	2264.53	1808.33	2247.35	1736.88	2247.37	1655.16	1649.33	3025.76	2454.24	3121.49	2345.71	3139.33	2354.94	1988.02	2842.18	2926.94	1909.31	2941.53	3020.51
Light time	2110.56	2023.15	1275.23	2115.46	1819.33	1955.23	1544	2046.29	1497.23	2026	1487.54	1420.79	2546.88	2080.98	2461.67	1992.35	2532.98	1988.04	1635.06	2423.83	2491.54	1645.46	2592.29	2721.33
Fig 3 G Left
	FF												Agrp-Lgr4-/-
0	1911	1807	748	1984	920	1064	1659	1454	1567	882	2091	1776	2159	1894	2995	1984	2771	2028	1972	2173	2053	2805	1717	2423
0.25	1824	1546	730	1972	883	1139	1697	1081	1643	1322	1680	1753	2440	1998	2479	1817	2694	1837	1848	2207	1620	2883	2131	2356
0.5	1949	1547	1508	1985	1023	1015	1751	1241	1455	1231	1605	1965	2109	2171	2364	2466	3289	2048	1994	2555	1458	2809	1951	3083
0.75	2075	1616	959	2076	852	1132	1647	1171	1623	1211	1927	1999	2518	2429	2943	2347	3390	2167	1529	2698	1521	2750	1391	2758
1	2629	1644	1052	2162	1385	1216	1729	1163	1663	1449	1978	2314	2791	2054	3004	2262	3449	2365	1312	2416	1275	2698	1387	2690
1.25	2988	1934	1111	2029	1422	1089	1768	1627	1779	1566	1683	2258	2874	2466	3036	1934	3096	2404	1401	2433	1596	2807	1537	2495
1.5	2654	1866	1058	1983	801	1232	2079	1624	1539	943	1631	2058	2378	2248	3379	1633	2409	2109	1399	2406	1716	2571	1580	2180
1.75	2626	1969	1225	2653	971	1375	1891	1300	1702	931	1594	1780	2346	2104	2370	1761	2486	1913	1431	2327	2018	2488	1891	2233
2	2230	1863	1028	2363	1124	1230	1858	1057	1712	1092	1585	1423	2113	1818	2228	1779	2433	2045	1576	2417	1414	2164	1190	2093
2.25	1909	1650	904	1906	1440	1064	1881	896	1544	1047	1469	1418	2038	1900	2008	1964	2197	1992	1357	2306	1284	2187	1190	2111
2.5	1775	1626	833	1853	1315	1120	1455	967	1758	1155	1489	1398	2316	2157	2574	1869	2059	2000	1381	2541	1355	2083	1188	2068
2.75	1761	1659	942	1744	1146	1104	1419	1079	1638	1286	1926	1548	2204	2172	2084	1964	2094	1997	1949	2874	1359	1965	1286	2411
3	1743	1485	1397	1704	806	1036	1287	1052	1771	1158	2253	1608	2067	1954	2290	2131	2332	1880	1902	2490	1464	2104	1282	2517
3.25	1784	1373	1201	1824	787	1183	1408	1427	1817	1389	1971	1693	2143	1916	2807	2372	2821	2228	1432	2401	1288	2134	1344	2263
3.5	1798	1410	910	1732	932	1392	1814	1007	2025	1408	1896	1496	2950	2059	2176	2143	2578	2219	1458	2192	1296	2463	1346	2507
3.75	1756	1564	884	1720	1155	1568	1860	995	2266	1616	1601	1391	3275	1936	2270	1947	2260	2527	1419	2423	1319	2056	1359	2045
4	2223	1577	940	1736	1134	1476	1888	1503	2174	1493	1378	1726	2870	2135	2770	1596	2382	2169	1448	2798	1511	2496	1611	2427
4.25	2508	1688	938	1739	1045	1026	1457	1131	1456	1378	1558	1796	2687	2349	2141	2213	2372	2180	1732	2875	1651	2457	1214	2267
4.5	2257	1641	999	1773	1152	1131	1564	870	1670	1069	1679	1952	2057	2150	2146	1893	2907	1804	1866	2726	1645	2599	1197	2019
4.75	2205	1690	1261	1714	1300	1163	2140	1007	1803	991	1541	1428	1948	2197	1958	1733	2466	1939	1796	2374	1520	2467	1212	1930
5	2252	1855	1238	1831	900	947	2305	708	1863	820	1533	1425	2019	1920	1959	1615	2170	2219	1310	2669	1514	2470	1176	2113
5.25	1805	1928	1176	1912	873	1810	1947	1079	1895	972	1522	1417	1985	1877	2071	1765	2229	2346	1648	2661	1129	2413	2098	2088
5.5	1835	1919	818	1800	881	1725	1845	1175	1564	1051	1553	1315	2400	2038	2492	1577	2099	2229	1775	2030	1157	2326	2321	2306
5.75	1822	1708	770	1745	971	1787	1417	1106	1392	1243	2059	1576	1892	1887	2718	1538	2010	1685	1841	2294	1032	2292	2107	2213
6	1819	1532	777	1751	1469	1174	1479	988	1487	1222	2356	2089	1830	1731	3029	1849	1966	1715	1497	2589	1027	1981	1635	2392
6.25	2115	1496	734	1714	1379	1104	1508	982	1164	1096	2073	2290	2280	1921	2971	1792	1926	1475	1269	2418	1034	2002	1064	2407
6.5	2137	1465	1204	1739	1287	1010	1297	1351	1831	1203	1939	1997	1974	1658	3189	1567	2142	1471	1291	2547	1351	2504	1061	2169
6.75	2086	1519	1402	1783	732	1060	1611	1086	1965	1081	1447	1470	1942	1670	2219	1601	2376	1455	1271	2328	1740	2448	1195	2022
7	1649	1560	1261	1599	730	1002	1565	965	1858	1182	1295	1293	1932	1543	2094	1575	2573	1598	1514	2093	2115	2282	1040	1951
7.25	1638	1552	1285	1456	749	988	1474	1244	1726	1031	1242	1272	2672	1456	1914	1608	2208	1444	1429	2005	1675	2179	983	1838
7.5	1650	1518	855	1462	865	1333	1586	1495	1799	1039	1284	1306	2702	1450	1719	1599	2121	1422	1369	2315	1571	1805	1342	1706
7.75	1636	1494	878	1366	859	1348	1535	1690	1995	1005	1615	1266	3435	1433	1812	1656	2173	1441	1404	2205	1204	1930	1895	2334
8	1589	1571	872	1484	887	1278	1481	962	1890	1007	1584	1664	2738	1690	1827	1603	2447	1379	1370	2120	1174	2233	1167	1973
8.25	1610	1497	875	1451	834	1172	1475	889	2046	1053	1432	1636	2194	1795	1830	1629	2000	1463	1308	2090	1079	2238	1098	1971
8.5	1764	1516	839	1485	857	1055	1258	1047	1626	1282	1397	1303	1988	1635	1817	1447	2784	1578	1319	2018	1133	2059	1071	2120
8.75	1836	1537	1166	1444	1051	1017	1767	1078	1347	1004	1425	1191	1825	1658	1951	1524	2865	1513	1297	2470	1113	2376	1121	2373
9	2121	1874	1151	1501	828	1052	1670	1071	1478	935	1308	1261	1746	1334	1955	1575	2403	1500	1635	2107	1389	2539	1115	1973
9.25	2074	1912	1709	1352	886	1063	1200	1127	1536	1181	1577	1306	2605	2138	2362	1436	2012	1805	1574	2075	1019	2473	1539	1929
9.5	1723	1878	1061	1340	1052	947	1211	1062	1314	1015	1521	1233	2206	1963	1984	1560	1851	1770	1630	1978	1059	2124	1525	1805
9.75	1837	1675	916	1387	915	1096	1037	1083	1505	980	1505	1300	1891	1840	1854	1969	1665	1731	1274	2483	1087	2080	1157	1831
10	1577	1514	800	1735	1977	1025	1139	931	1537	967	1779	1982	1911	1704	1936	1827	1691	1416	1226	2608	1151	2209	1157	1932
10.25	1545	1569	928	1534	1560	992	1189	938	1445	1234	1772	1802	1969	1632	2064	1549	1974	1874	1193	2407	943	2199	1428	2241
10.5	1638	1681	903	1518	1236	1229	1387	969	1410	1446	1656	1498	2014	1605	1772	1405	2149	1754	1203	1926	968	2252	1413	1936
10.75	1644	1527	813	1455	850	1454	1692	1064	1597	1804	1388	1431	2110	1643	1849	1412	1950	1730	1213	2048	1160	2371	1779	2420
11	1631	1542	943	1504	899	1006	1402	1195	1499	1115	1310	1267	2020	1907	1957	1606	1799	2149	1260	2304	1083	2035	1191	1932
11.25	1509	1447	891	1460	877	966	1582	1038	1303	1206	1298	1289	2134	2108	1909	2168	2401	1886	1590	2274	1686	2017	1064	1877
11.5	1399	1452	1321	1473	816	1006	1909	1009	1320	1009	1333	1272	1903	1680	1873	2061	2076	1696	1553	2443	1611	2126	1038	1917
11.75	1420	1457	1332	1469	827	1003	1723	1024	1623	935	1529	1667	2000	1592	2453	1923	1899	1698	1523	2194	1434	1904	1091	1963
12	1444	1471	962	1379	1082	1152	1911	998	1350	1048	2309	1345	2005	1470	2165	1794	1832	2013	1321	1957	1102	2216	1468	1821
12.25	1371	1778	908	1493	1126	1009	1430	1001	1565	1268	1715	1418	2058	1632	2141	1626	1954	1529	1207	1895	1083	2296	1115	1806
12.5	1581	1790	924	1496	1177	993	1372	1257	1404	1073	1494	1208	2167	1732	2032	1752	1799	1744	1222	1891	1157	2032	1060	2233
12.75	2523	1657	905	1714	936	1175	1503	1334	1219	1060	1297	1638	2126	1706	2064	1774	2148	1896	1239	1873	1123	2258	1029	1993
13	2211	1491	981	1811	878	1044	1504	1008	1194	740	1266	1407	2007	2297	1969	1895	1933	1973	1184	2428	1299	2333	1215	1863
13.25	1811	1479	1013	1630	887	904	1351	889	1280	1041	1241	1362	2207	2099	1830	2020	2310	1558	1622	2209	1001	2397	1158	1876
13.5	1710	1478	1094	1614	982	1205	1718	1120	1284	1034	1366	1399	1901	1532	2533	1672	1968	1591	1770	2077	1033	2276	1250	1754
13.75	1692	1420	885	1591	1012	1184	1678	950	1329	1126	1250	1485	2196	1519	2524	1759	1826	1764	1894	1910	1366	2443	1264	1819
14	1747	1408	920	2111	1067	1035	1565	1090	1322	935	1409	1337	2130	1563	2625	2247	1763	2099	1597	2074	1050	1898	1278	1763
14.25	1587	1531	964	2033	1088	1273	1134	900	1727	1014	1367	1367	2423	1856	2667	2228	2097	1704	1151	2045	1179	1905	1412	1776
14.5	1606	1534	985	1998	1277	1008	1465	1341	1610	1283	1383	1512	2173	1547	2291	1720	2116	1650	1163	2017	1181	1910	1718	1786
14.75	1561	1492	1223	1818	918	1047	1643	1262	1466	1146	1353	1565	2486	1703	1961	1598	1998	1625	1206	2158	1060	1940	2156	2118
15	2029	1462	1302	1897	1088	1022	1513	1202	1559	979	1533	1667	3035	1604	2136	1911	1992	1842	1510	2485	1590	1954	1561	1904
15.25	1539	1733	1291	1873	1187	1021	1488	1107	1735	1326	1828	1753	2534	1971	2503	1830	1978	1885	1285	2436	1743	2082	1193	1874
15.5	1490	1735	865	1873	969	1052	1308	1097	1389	928	1633	1528	2005	1652	2044	1808	1972	2001	1272	2591	1717	1979	1274	1773
15.75	1440	1844	939	1722	1011	1364	1381	1164	1419	1173	1542	1660	2060	1611	1974	1696	2821	1985	1231	2169	1422	2460	1245	1922
16	1575	1582	1053	1454	1033	1389	1417	1154	1382	1128	1431	1246	2180	1532	2322	1576	2800	2072	1466	2332	1114	2502	1378	2472
16.25	2145	1483	936	1392	1024	1177	1442	1190	1448	1266	1351	1252	1818	1501	2122	1801	3143	1762	1173	2238	1077	2436	1338	2454
16.5	1862	1495	989	1356	1218	1429	1691	1361	1562	1828	1265	1612	1843	1931	1907	2215	2713	1414	1262	1783	1033	1849	1305	2579
16.75	1839	1486	1156	1295	1429	1233	1864	1434	1623	1943	1363	1518	2160	1872	2573	1932	2253	1728	1239	2165	1153	2009	1428	2259
17	1741	1519	1000	1928	966	1191	1894	1192	1500	1221	1636	1490	2160	1537	3002	1801	2297	1727	1303	2026	1440	2261	1660	2022
17.25	1707	1595	1022	1621	916	1732	1828	1400	1765	988	1621	1438	2480	1607	2144	1760	2498	1773	1793	1988	1249	2216	1332	2067
17.5	1498	1600	1185	1505	978	1528	1758	1425	2041	1361	1409	1653	2611	1628	2128	1957	2400	1608	1736	2138	1081	2280	1361	2125
17.75	1573	1555	1417	1393	985	1417	1605	1665	1410	1520	1430	1690	2415	1796	2259	2055	2204	1612	1826	2585	1122	1975	1484	2254
18	1900	1747	1181	1706	994	1437	1803	1396	1799	1323	1338	1689	2210	1828	2374	1875	2289	1740	1354	2610	1238	2198	1281	2482
18.25	2311	1782	1217	1769	946	1554	2275	1170	1997	1235	1706	1628	1988	2393	2776	2568	2468	2289	1337	2651	1398	2193	1496	2436
18.5	2116	1800	1533	2001	1292	1213	2073	1574	2166	1645	1698	1768	3106	2484	3141	2389	2417	2062	1319	2675	1466	2185	1611	2144
18.75	2154	2135	1660	1889	1366	1338	1949	1691	1632	1791	1409	1920	3423	2554	3165	2143	2906	2154	1353	2323	1219	2402	1501	1973
19	2180	1981	1203	1620	1035	1716	3003	1409	1573	1227	1361	1769	3228	2175	3118	2530	3301	2000	1613	2045	1457	2184	1743	2086
19.25	2235	1898	1130	1680	963	1044	1530	1062	1476	1148	1458	1817	3040	2376	3651	2138	3483	1839	1583	2245	1478	2195	1466	2069
19.5	2327	1934	1111	1624	1295	1208	1605	1526	1776	1406	1483	1778	3047	1861	2823	1838	3427	1925	1583	2100	1440	2396	1662	2135
19.75	2277	1886	1550	1727	985	1388	2061	1457	1696	1670	1675	1613	3200	1923	2606	2033	2492	2136	1578	2415	1780	2150	1475	2152
20	2350	1876	1378	1634	988	1741	1903	1382	1985	1883	2172	1856	2585	2181	2397	2002	2985	2315	1511	2416	1794	2402	1897	2106
20.25	2395	2036	1307	1711	1034	1559	1906	1083	1663	1433	2097	1836	2304	2230	2551	1964	2108	2343	1574	2435	1484	2278	1519	2127
20.5	2540	2163	988	1819	1285	1053	1539	1163	1744	1008	2083	1912	2744	1847	2700	2247	2398	1944	1444	2351	1550	2426	1540	2527
20.75	2697	2049	1093	2267	1149	1172	1742	1273	1632	1016	1583	1568	2941	1865	2694	2275	2150	1762	1455	2687	1532	2806	1714	2263
21	2237	2065	1496	2019	953	1167	1549	1344	1758	1126	1730	1827	2925	2133	3116	2475	2107	1865	1654	2333	1987	2587	1305	2185
21.25	2001	2049	1300	2075	905	1190	1392	1657	1742	1168	1468	1841	3443	2593	3189	2332	2781	2094	1619	2411	1912	2758	1426	2212
21.5	2247	2031	1551	2309	990	1495	1509	1527	1753	1655	1538	1992	3195	2426	3497	2284	3083	1913	1652	2913	1800	2476	1364	2134
21.75	2524	2108	1111	2066	1109	1873	2340	1553	1816	1619	1542	2538	2140	2350	3773	1997	3556	1791	1603	2746	1455	2411	1421	2149
22	2627	2523	837	1888	1573	1678	1861	1184	1839	1163	2156	2217	2120	2292	3076	2008	3078	2196	1843	2763	1638	2440	1861	2109
22.25	2160	2016	871	1867	1491	1162	1314	1179	1747	1265	2131	2065	2605	2082	2265	2135	3527	2422	1554	2948	1287	2348	1515	2067
22.5	2274	2019	1242	1781	1381	1190	1398	1174	1750	994	2143	1994	2222	2087	2422	1937	3102	2020	1430	2979	1502	2443	1643	2419
22.75	2264	2049	1076	1491	1306	1417	1755	1317	1666	1245	1725	1677	2245	2110	2411	2060	3049	1879	1475	2636	1912	2579	1428	2513
23	2181	1894	1220	1245	910	1261	1729	1472	1658	1496	1596	1276	2171	1814	2674	2649	3032	1984	1617	2512	1386	2413	1551	2855
23.25	2380	1961	1087	1266	968	1254	1441	1303	1940	1506	1729	1296	2740	2412	2201	2351	2440	1957	1612	2560	1576	2537	1419	2826
23.5	2571	1947	1032	1249	918	1335	1396	1055	1794	1196	2661	1507	2839	1896	2814	2486	2308	1812	1740	2395	1661	2529	1454	2495
23.75	2706	1863	1210	1650	1165	1213	1861	1014	1601	1107	2018	1499	3243	2050	3253	2342	2597	1733	1884	2783	1429	2264	1704	2554
24	2461	1984	1350	1781	800	1223	1831	1064	1659	1454	2059	1678	2995	1984	2771	2028	2481	1960	2053	2805	1717	2423	1513	2381
Fig 3 G Right
	FF												Agrp-Lgr4-/-
Dark time	2211.29	1839.71	1121.63	1839.16	1091.71	1298.82	1759.33	1231.45	1732.02	1273.08	1771	1744.37	2548.94	2115.88	2681.12	2068.63	2657.86	2049.8	1599.16	2510.24	1511.88	2414.14	1542.22	2304.18
Light time	1729.38	1575.38	1046.65	1591.96	1024.6	1150.56	1520.08	1150.77	1545.75	1157.54	1490.4	1484.06	2199.6	1703.77	2158.35	1758.21	2178.94	1698.81	1390.44	2198.67	1258.17	2176.88	1302.02	2029.48
Fig 3 H Left
	FF												Agrp-Lgr4-/-
0	0.785	0.837	0.825	0.832	0.859	0.798	0.831	0.838	0.763	0.85	0.829	0.836	0.842	0.835	0.856	0.78	0.856	0.815	0.841	0.761	0.803	0.808	0.817	0.772
0.25	0.783	0.81	0.882	0.817	0.847	0.866	0.83	0.819	0.812	0.879	0.794	0.798	0.815	0.809	0.863	0.803	0.868	0.799	0.826	0.751	0.798	0.807	0.814	0.779
0.5	0.797	0.821	0.897	0.808	0.838	0.912	0.849	0.822	0.835	0.857	0.809	0.805	0.809	0.813	0.885	0.814	0.837	0.845	0.816	0.778	0.824	0.803	0.801	0.802
0.75	0.789	0.842	0.819	0.809	0.857	0.884	0.829	0.795	0.802	0.881	0.804	0.81	0.837	0.85	0.897	0.795	0.837	0.847	0.843	0.785	0.839	0.815	0.824	0.788
1	0.812	0.82	0.835	0.822	0.82	0.834	0.831	0.836	0.816	0.86	0.782	0.808	0.827	0.858	0.872	0.83	0.842	0.831	0.809	0.792	0.838	0.824	0.813	0.798
1.25	0.831	0.816	0.844	0.829	0.861	0.764	0.835	0.827	0.759	0.85	0.801	0.831	0.81	0.838	0.86	0.856	0.855	0.793	0.828	0.803	0.823	0.835	0.827	0.783
1.5	0.877	0.829	0.794	0.808	0.831	0.821	0.829	0.819	0.752	0.843	0.789	0.823	0.854	0.83	0.832	0.827	0.847	0.819	0.832	0.78	0.814	0.802	0.813	0.775
1.75	0.854	0.787	0.809	0.805	0.823	0.914	0.813	0.805	0.795	0.841	0.768	0.818	0.83	0.848	0.825	0.785	0.82	0.838	0.83	0.767	0.794	0.805	0.815	0.773
2	0.834	0.781	0.835	0.808	0.878	0.859	0.806	0.756	0.789	0.837	0.781	0.848	0.766	0.813	0.813	0.831	0.844	0.795	0.854	0.784	0.767	0.787	0.794	0.772
2.25	0.821	0.809	0.844	0.82	0.831	0.841	0.803	0.776	0.828	0.841	0.781	0.822	0.815	0.822	0.833	0.811	0.803	0.789	0.868	0.772	0.794	0.775	0.798	0.781
2.5	0.803	0.799	0.831	0.816	0.807	0.854	0.803	0.76	0.809	0.827	0.772	0.835	0.798	0.856	0.857	0.794	0.826	0.795	0.868	0.795	0.823	0.786	0.798	0.765
2.75	0.839	0.777	0.827	0.813	0.807	0.834	0.84	0.788	0.797	0.852	0.821	0.831	0.853	0.86	0.86	0.802	0.821	0.819	0.867	0.798	0.845	0.763	0.798	0.8
3	0.781	0.789	0.867	0.838	0.85	0.894	0.859	0.811	0.795	0.876	0.831	0.852	0.823	0.854	0.862	0.842	0.846	0.833	0.855	0.781	0.828	0.791	0.811	0.798
3.25	0.803	0.811	0.841	0.829	0.869	0.866	0.842	0.829	0.756	0.872	0.835	0.863	0.827	0.878	0.884	0.804	0.846	0.865	0.854	0.797	0.823	0.779	0.841	0.773
3.5	0.807	0.804	0.883	0.808	0.836	0.866	0.847	0.843	0.737	0.879	0.765	0.826	0.81	0.857	0.898	0.858	0.835	0.845	0.844	0.793	0.798	0.803	0.841	0.79
3.75	0.794	0.842	0.877	0.82	0.852	0.847	0.836	0.813	0.783	0.849	0.782	0.86	0.808	0.857	0.895	0.795	0.858	0.794	0.843	0.792	0.796	0.794	0.849	0.791
4	0.827	0.851	0.857	0.818	0.859	0.828	0.848	0.813	0.797	0.835	0.812	0.848	0.81	0.847	0.884	0.815	0.844	0.852	0.837	0.825	0.792	0.813	0.815	0.801
4.25	0.819	0.825	0.846	0.809	0.848	0.88	0.82	0.826	0.756	0.825	0.793	0.829	0.821	0.833	0.858	0.785	0.824	0.847	0.846	0.835	0.781	0.811	0.793	0.767
4.5	0.842	0.823	0.847	0.781	0.839	0.886	0.812	0.808	0.77	0.826	0.806	0.807	0.804	0.807	0.834	0.806	0.835	0.785	0.863	0.798	0.775	0.808	0.798	0.784
4.75	0.82	0.782	0.847	0.808	0.822	0.889	0.821	0.822	0.759	0.861	0.794	0.818	0.775	0.828	0.823	0.822	0.853	0.804	0.839	0.784	0.792	0.796	0.789	0.772
5	0.825	0.803	0.814	0.77	0.851	0.826	0.845	0.798	0.737	0.865	0.789	0.825	0.83	0.842	0.847	0.842	0.832	0.834	0.817	0.814	0.769	0.805	0.817	0.781
5.25	0.82	0.799	0.808	0.832	0.832	0.795	0.871	0.81	0.779	0.857	0.785	0.842	0.843	0.869	0.842	0.857	0.865	0.831	0.831	0.809	0.748	0.806	0.789	0.766
5.5	0.834	0.804	0.819	0.827	0.783	0.81	0.852	0.762	0.787	0.842	0.784	0.809	0.863	0.898	0.834	0.838	0.857	0.8	0.833	0.776	0.744	0.802	0.788	0.779
5.75	0.82	0.781	0.776	0.836	0.82	0.906	0.835	0.755	0.787	0.834	0.789	0.858	0.838	0.846	0.838	0.843	0.839	0.813	0.829	0.788	0.749	0.812	0.809	0.778
6	0.82	0.762	0.804	0.808	0.795	0.832	0.84	0.744	0.77	0.862	0.814	0.853	0.828	0.835	0.847	0.846	0.869	0.848	0.826	0.804	0.736	0.803	0.791	0.787
6.25	0.816	0.751	0.868	0.765	0.811	0.829	0.838	0.762	0.767	0.87	0.798	0.825	0.821	0.889	0.833	0.858	0.865	0.86	0.807	0.803	0.745	0.786	0.767	0.786
6.5	0.787	0.805	0.864	0.747	0.824	0.832	0.841	0.763	0.765	0.891	0.78	0.825	0.865	0.893	0.833	0.83	0.873	0.863	0.798	0.81	0.772	0.817	0.772	0.777
6.75	0.797	0.836	0.888	0.752	0.83	0.856	0.822	0.749	0.776	0.828	0.816	0.812	0.832	0.828	0.816	0.819	0.837	0.843	0.83	0.802	0.794	0.813	0.772	0.763
7	0.794	0.816	0.877	0.759	0.791	0.791	0.808	0.804	0.762	0.799	0.817	0.806	0.79	0.82	0.81	0.806	0.825	0.807	0.832	0.806	0.799	0.803	0.754	0.758
7.25	0.798	0.787	0.846	0.782	0.832	0.761	0.785	0.773	0.773	0.82	0.802	0.806	0.79	0.868	0.781	0.832	0.804	0.818	0.847	0.783	0.79	0.797	0.755	0.787
7.5	0.803	0.82	0.843	0.786	0.799	0.787	0.776	0.771	0.759	0.823	0.779	0.755	0.836	0.877	0.807	0.81	0.802	0.817	0.856	0.808	0.764	0.798	0.791	0.787
7.75	0.789	0.822	0.838	0.767	0.813	0.893	0.776	0.817	0.762	0.835	0.792	0.817	0.845	0.86	0.798	0.785	0.801	0.795	0.853	0.812	0.76	0.801	0.789	0.797
8	0.812	0.794	0.819	0.747	0.81	0.719	0.798	0.82	0.752	0.82	0.782	0.751	0.846	0.879	0.82	0.791	0.809	0.795	0.86	0.815	0.76	0.808	0.809	0.789
8.25	0.805	0.782	0.867	0.775	0.758	0.807	0.78	0.777	0.77	0.793	0.779	0.778	0.835	0.845	0.814	0.796	0.84	0.775	0.867	0.803	0.732	0.81	0.775	0.78
8.5	0.848	0.807	0.855	0.82	0.747	0.733	0.785	0.769	0.757	0.793	0.8	0.768	0.844	0.823	0.793	0.779	0.863	0.817	0.867	0.788	0.728	0.803	0.781	0.802
8.75	0.834	0.791	0.833	0.807	0.793	0.838	0.794	0.78	0.732	0.781	0.763	0.793	0.797	0.805	0.804	0.87	0.884	0.838	0.855	0.838	0.757	0.821	0.77	0.811
9	0.823	0.822	0.828	0.795	0.752	0.799	0.852	0.794	0.713	0.804	0.771	0.756	0.832	0.789	0.776	0.865	0.88	0.802	0.865	0.808	0.775	0.812	0.766	0.785
9.25	0.797	0.799	0.849	0.787	0.776	0.866	0.841	0.784	0.728	0.841	0.751	0.797	0.839	0.867	0.791	0.826	0.905	0.78	0.813	0.814	0.736	0.805	0.812	0.795
9.5	0.795	0.797	0.841	0.777	0.77	0.887	0.845	0.817	0.757	0.857	0.747	0.805	0.855	0.86	0.785	0.832	0.843	0.775	0.804	0.793	0.767	0.806	0.785	0.764
9.75	0.805	0.765	0.837	0.767	0.799	0.798	0.845	0.813	0.748	0.863	0.746	0.795	0.827	0.851	0.795	0.827	0.83	0.832	0.807	0.821	0.744	0.794	0.8	0.763
10	0.812	0.802	0.827	0.78	0.809	0.8	0.816	0.795	0.758	0.865	0.801	0.79	0.855	0.863	0.781	0.785	0.845	0.821	0.819	0.815	0.765	0.784	0.824	0.761
10.25	0.797	0.777	0.838	0.764	0.8	0.795	0.803	0.783	0.743	0.854	0.785	0.795	0.834	0.88	0.796	0.779	0.879	0.807	0.83	0.812	0.755	0.798	0.803	0.8
10.5	0.798	0.783	0.838	0.761	0.748	0.794	0.798	0.772	0.727	0.855	0.805	0.767	0.807	0.855	0.785	0.82	0.886	0.844	0.811	0.779	0.745	0.801	0.796	0.777
10.75	0.798	0.808	0.837	0.803	0.742	0.824	0.818	0.777	0.781	0.816	0.804	0.767	0.816	0.889	0.793	0.836	0.885	0.814	0.815	0.8	0.744	0.819	0.781	0.805
11	0.794	0.752	0.865	0.797	0.787	0.776	0.84	0.74	0.8	0.813	0.802	0.788	0.801	0.882	0.805	0.875	0.888	0.765	0.821	0.814	0.766	0.795	0.772	0.788
11.25	0.767	0.825	0.863	0.747	0.753	0.755	0.863	0.772	0.813	0.804	0.781	0.799	0.807	0.863	0.812	0.857	0.851	0.76	0.823	0.824	0.763	0.786	0.749	0.771
11.5	0.78	0.837	0.856	0.737	0.794	0.783	0.886	0.798	0.782	0.798	0.776	0.786	0.806	0.851	0.796	0.859	0.894	0.79	0.797	0.805	0.758	0.8	0.754	0.767
11.75	0.786	0.822	0.843	0.769	0.8	0.799	0.845	0.785	0.786	0.857	0.841	0.791	0.829	0.827	0.789	0.854	0.948	0.831	0.839	0.791	0.763	0.794	0.771	0.793
12	0.808	0.817	0.84	0.769	0.825	0.866	0.81	0.815	0.77	0.843	0.808	0.794	0.821	0.807	0.789	0.883	0.908	0.87	0.792	0.757	0.753	0.802	0.787	0.768
12.25	0.818	0.813	0.857	0.77	0.871	0.822	0.807	0.842	0.752	0.825	0.809	0.885	0.867	0.833	0.846	0.873	0.871	0.842	0.784	0.752	0.736	0.802	0.761	0.778
12.5	0.812	0.803	0.822	0.795	0.834	0.818	0.798	0.8	0.769	0.835	0.757	0.787	0.858	0.89	0.877	0.828	0.859	0.82	0.819	0.787	0.744	0.795	0.772	0.8
12.75	0.816	0.812	0.826	0.777	0.839	0.925	0.842	0.827	0.784	0.833	0.821	0.797	0.82	0.893	0.865	0.837	0.887	0.821	0.783	0.777	0.744	0.805	0.745	0.764
13	0.865	0.812	0.863	0.794	0.792	0.92	0.837	0.769	0.747	0.804	0.8	0.792	0.811	0.877	0.853	0.806	0.893	0.812	0.764	0.832	0.781	0.811	0.764	0.781
13.25	0.872	0.806	0.835	0.732	0.792	0.874	0.826	0.78	0.804	0.794	0.813	0.802	0.817	0.905	0.846	0.801	0.867	0.834	0.818	0.847	0.745	0.812	0.82	0.774
13.5	0.832	0.823	0.809	0.759	0.789	0.866	0.789	0.842	0.781	0.821	0.772	0.809	0.845	0.882	0.814	0.804	0.898	0.865	0.824	0.812	0.749	0.8	0.817	0.75
13.75	0.827	0.843	0.789	0.748	0.794	0.955	0.804	0.825	0.817	0.83	0.82	0.784	0.806	0.924	0.819	0.82	0.904	0.842	0.806	0.789	0.761	0.8	0.825	0.761
14	0.839	0.852	0.856	0.785	0.825	0.902	0.808	0.84	0.788	0.825	0.825	0.795	0.819	0.92	0.818	0.88	0.864	0.791	0.799	0.782	0.763	0.773	0.838	0.758
14.25	0.822	0.803	0.872	0.837	0.804	0.924	0.827	0.852	0.775	0.856	0.817	0.742	0.807	0.937	0.847	0.881	0.865	0.779	0.744	0.787	0.76	0.765	0.836	0.777
14.5	0.832	0.797	0.863	0.797	0.794	0.909	0.849	0.809	0.762	0.87	0.791	0.756	0.825	0.916	0.85	0.828	0.896	0.808	0.773	0.79	0.76	0.799	0.851	0.785
14.75	0.802	0.851	0.856	0.797	0.789	0.85	0.83	0.804	0.728	0.841	0.81	0.747	0.869	0.868	0.865	0.81	0.853	0.84	0.756	0.787	0.745	0.809	0.785	0.824
15	0.833	0.846	0.868	0.805	0.784	0.924	0.817	0.757	0.747	0.857	0.845	0.733	0.825	0.869	0.848	0.815	0.847	0.847	0.807	0.804	0.783	0.793	0.777	0.773
15.25	0.782	0.803	0.873	0.832	0.818	0.866	0.867	0.753	0.807	0.899	0.835	0.827	0.808	0.853	0.869	0.826	0.904	0.826	0.819	0.809	0.788	0.799	0.802	0.779
15.5	0.783	0.838	0.848	0.894	0.808	0.851	0.891	0.754	0.859	0.905	0.836	0.831	0.813	0.834	0.851	0.831	0.898	0.85	0.811	0.806	0.774	0.796	0.759	0.782
15.75	0.808	0.881	0.886	0.859	0.768	0.896	0.867	0.79	0.832	0.894	0.774	0.816	0.857	0.857	0.852	0.8	0.922	0.882	0.824	0.782	0.753	0.826	0.763	0.777
16	0.807	0.869	0.841	0.853	0.788	0.825	0.865	0.82	0.856	0.872	0.809	0.844	0.887	0.819	0.802	0.805	0.915	0.83	0.831	0.803	0.736	0.819	0.75	0.791
16.25	0.852	0.838	0.83	0.871	0.848	0.858	0.856	0.839	0.794	0.841	0.792	0.804	0.83	0.835	0.806	0.785	0.92	0.814	0.813	0.807	0.732	0.822	0.804	0.783
16.5	0.878	0.881	0.841	0.855	0.87	0.897	0.858	0.829	0.773	0.845	0.831	0.837	0.843	0.848	0.84	0.883	0.882	0.799	0.803	0.78	0.749	0.771	0.813	0.813
16.75	0.915	0.871	0.872	0.842	0.862	0.904	0.896	0.839	0.797	0.851	0.827	0.813	0.816	0.904	0.838	0.825	0.908	0.805	0.841	0.811	0.769	0.789	0.826	0.795
17	0.856	0.886	0.874	0.843	0.883	0.906	0.824	0.811	0.811	0.877	0.797	0.817	0.829	0.882	0.806	0.79	0.919	0.78	0.855	0.788	0.788	0.765	0.823	0.78
17.25	0.841	0.849	0.901	0.82	0.885	0.85	0.841	0.797	0.808	0.861	0.822	0.81	0.826	0.887	0.801	0.823	0.896	0.79	0.859	0.783	0.841	0.771	0.808	0.785
17.5	0.852	0.816	0.879	0.845	0.865	0.914	0.83	0.779	0.804	0.854	0.833	0.81	0.815	0.861	0.809	0.821	0.915	0.78	0.846	0.822	0.785	0.792	0.798	0.775
17.75	0.865	0.874	0.856	0.829	0.862	0.866	0.873	0.751	0.768	0.838	0.821	0.798	0.854	0.839	0.837	0.78	0.903	0.826	0.834	0.828	0.77	0.798	0.842	0.783
18	0.87	0.823	0.882	0.829	0.836	0.881	0.871	0.793	0.765	0.808	0.81	0.784	0.816	0.84	0.828	0.795	0.915	0.819	0.815	0.815	0.755	0.808	0.815	0.798
18.25	0.864	0.848	0.865	0.798	0.84	0.882	0.841	0.805	0.802	0.861	0.807	0.758	0.804	0.839	0.849	0.801	0.914	0.821	0.784	0.821	0.785	0.791	0.826	0.794
18.5	0.819	0.847	0.875	0.819	0.861	0.877	0.84	0.775	0.833	0.861	0.842	0.862	0.824	0.869	0.838	0.856	0.91	0.825	0.792	0.847	0.787	0.795	0.809	0.782
18.75	0.831	0.83	0.828	0.838	0.854	0.819	0.837	0.752	0.847	0.806	0.829	0.825	0.826	0.851	0.826	0.84	0.879	0.806	0.819	0.823	0.726	0.798	0.829	0.767
19	0.842	0.852	0.873	0.849	0.867	0.873	0.849	0.759	0.83	0.789	0.85	0.807	0.789	0.837	0.8	0.833	0.884	0.767	0.836	0.794	0.798	0.8	0.852	0.769
19.25	0.792	0.828	0.833	0.843	0.842	0.795	0.85	0.752	0.858	0.87	0.831	0.787	0.811	0.838	0.826	0.829	0.882	0.834	0.832	0.795	0.812	0.802	0.824	0.767
19.5	0.808	0.817	0.806	0.842	0.806	0.802	0.827	0.744	0.821	0.854	0.854	0.804	0.812	0.83	0.835	0.811	0.872	0.833	0.832	0.81	0.833	0.804	0.797	0.788
19.75	0.842	0.824	0.801	0.842	0.821	0.816	0.797	0.755	0.82	0.875	0.792	0.795	0.797	0.823	0.84	0.829	0.854	0.857	0.81	0.803	0.853	0.8	0.812	0.79
20	0.825	0.813	0.844	0.816	0.841	0.823	0.781	0.802	0.838	0.859	0.791	0.777	0.779	0.811	0.853	0.8	0.83	0.78	0.813	0.825	0.819	0.794	0.8	0.793
20.25	0.805	0.818	0.805	0.829	0.845	0.866	0.894	0.802	0.785	0.839	0.825	0.844	0.788	0.828	0.889	0.836	0.842	0.797	0.807	0.82	0.797	0.803	0.792	0.779
20.5	0.832	0.805	0.814	0.798	0.85	0.872	0.876	0.769	0.805	0.846	0.818	0.852	0.82	0.832	0.867	0.825	0.852	0.793	0.837	0.797	0.791	0.795	0.809	0.801
20.75	0.839	0.809	0.853	0.816	0.842	0.841	0.875	0.806	0.8	0.867	0.764	0.808	0.811	0.857	0.904	0.831	0.874	0.803	0.817	0.813	0.805	0.813	0.78	0.784
21	0.838	0.795	0.873	0.771	0.856	0.788	0.858	0.81	0.818	0.859	0.778	0.819	0.781	0.832	0.91	0.805	0.884	0.846	0.817	0.803	0.819	0.809	0.785	0.779
21.25	0.821	0.819	0.828	0.794	0.827	0.834	0.839	0.806	0.848	0.814	0.788	0.825	0.797	0.867	0.894	0.789	0.881	0.823	0.818	0.822	0.811	0.822	0.781	0.784
21.5	0.818	0.825	0.83	0.808	0.838	0.823	0.84	0.768	0.858	0.838	0.832	0.839	0.789	0.859	0.874	0.844	0.89	0.831	0.814	0.819	0.804	0.793	0.783	0.779
21.75	0.819	0.822	0.82	0.797	0.864	0.803	0.859	0.784	0.805	0.793	0.836	0.86	0.824	0.82	0.886	0.826	0.894	0.799	0.823	0.82	0.798	0.799	0.777	0.778
22	0.846	0.794	0.836	0.769	0.849	0.834	0.843	0.768	0.812	0.847	0.826	0.855	0.811	0.817	0.873	0.841	0.859	0.837	0.826	0.812	0.772	0.781	0.804	0.769
22.25	0.835	0.8	0.86	0.848	0.85	0.809	0.817	0.755	0.774	0.881	0.811	0.832	0.809	0.838	0.879	0.849	0.858	0.822	0.822	0.834	0.79	0.775	0.813	0.775
22.5	0.849	0.804	0.847	0.83	0.829	0.796	0.809	0.753	0.793	0.881	0.841	0.817	0.805	0.84	0.886	0.813	0.863	0.846	0.822	0.833	0.832	0.774	0.825	0.782
22.75	0.838	0.849	0.845	0.817	0.855	0.817	0.814	0.776	0.82	0.873	0.817	0.814	0.815	0.836	0.889	0.776	0.863	0.805	0.828	0.819	0.861	0.801	0.819	0.797
23	0.805	0.851	0.851	0.81	0.831	0.791	0.835	0.785	0.822	0.82	0.802	0.791	0.788	0.819	0.877	0.824	0.865	0.804	0.84	0.795	0.817	0.801	0.812	0.802
23.25	0.836	0.829	0.821	0.775	0.832	0.802	0.816	0.783	0.848	0.856	0.79	0.846	0.785	0.832	0.911	0.838	0.849	0.845	0.815	0.805	0.817	0.807	0.815	0.789
23.5	0.838	0.829	0.82	0.81	0.853	0.85	0.829	0.748	0.824	0.845	0.787	0.883	0.793	0.854	0.869	0.771	0.883	0.833	0.812	0.808	0.841	0.803	0.798	0.778
23.75	0.833	0.789	0.839	0.82	0.889	0.812	0.789	0.759	0.847	0.862	0.814	0.896	0.785	0.876	0.905	0.813	0.891	0.846	0.807	0.816	0.806	0.769	0.808	0.795
24	0.832	0.763	0.85	0.859	0.877	0.885	0.825	0.737	0.836	0.843	0.827	0.902	0.78	0.856	0.9	0.815	0.865	0.841	0.803	0.808	0.817	0.772	0.81	0.778
Fig 3 H Right
	FF												Agrp-Lgr4-/-
Dark time	0.823347	0.813551	0.837653	0.815694	0.84151	0.841143	0.83402	0.788327	0.802327	0.849796	0.805347	0.829653	0.811408	0.841714	0.862837	0.819918	0.82102	0.844143	0.829082	0.802122	0.801714	0.798653	0.808224	0.782735
Light time	0.819208	0.818896	0.851229	0.794333	0.807563	0.845646	0.829958	0.794417	0.775188	0.838729	0.799854	0.795542	0.829021	0.863417	0.818521	0.825438	0.817104	0.859625	0.8195	0.801688	0.761375	0.799438	0.790188	0.782083
Fig 3 I Left
	FF												Agrp-Lgr4-/-
0	155	0	208	2378	1339	3442	34	370	2408	2024	618	112	392	370	178	219	859	1	1405	7243	939	4134	1651	199
0.25	10	0	0	1789	719	637	0	124	4536	4353	0	3286	129	3129	156	387	157	1430	10685	9716	367	14740	1744	3473
0.5	126	280	0	1930	2659	84	0	20	2084	1740	7	4119	68	4230	792	2974	353	767	8613	12076	115	15138	11	19614
0.75	4110	107	33	5881	755	102	0	60	5	478	15	31	214	7274	2248	4908	2244	71	8221	5238	6	859	2	15748
1	5733	65	1674	4999	8	344	1017	4193	1	0	787	336	428	13991	4091	6166	5002	595	8260	9511	33	1565	0	7700
1.25	5965	0	1654	4775	4	88	5013	4852	0	0	898	183	144	11347	3652	3515	3882	2400	8637	17580	369	1059	1	7460
1.5	3678	0	526	7536	2	982	0	11051	1160	69	0	46	1517	10680	1705	2908	4829	639	8364	10665	2280	1414	2088	3752
1.75	3953	3098	4	4635	4	1741	0	7106	849	16	0	0	897	9600	131	3130	315	1136	8271	15507	1133	10397	128	1176
2	69	0	0	2148	1	3770	107	4182	12	341	0	40	0	7682	51	3273	34	18	9497	17784	143	8460	89	441
2.25	0	0	2	1983	664	494	2342	906	0	484	0	9	21	1404	262	1695	195	0	9157	15343	0	6120	119	443
2.5	31	0	4	223	2556	0	5624	496	3532	418	0	199	1896	296	1869	256	648	2033	9814	9140	1	5144	1264	3624
2.75	13	0	44	3461	221	3	469	27	3238	409	0	387	1974	483	62	104	518	2495	8787	3885	1	13120	1	17396
3	17	3643	273	126	2434	2	0	108	0	1401	4318	5010	1920	433	74	3814	3068	901	8549	936	5	13148	0	10755
3.25	9	1	653	7185	2977	44	0	0	14	1658	9139	2470	2181	165	145	1180	838	2268	8732	11726	0	3405	7	2240
3.5	0	0	6400	4064	193	1050	0	609	752	19	53	1853	4198	1601	12895	53	471	2148	8868	357	199	5689	0	7097
3.75	1524	0	591	11	0	717	122	0	1020	58	93	0	2219	2374	21107	691	1610	1054	9261	1402	14	16133	195	9872
4	4590	227	1672	551	0	2043	0	1129	6370	55	1925	2810	1843	1142	11630	71	832	589	9011	9568	182	17885	264	11893
4.25	3060	0	811	115	0	391	0	2898	4	53	3295	2277	331	42	3910	568	85	1498	9879	9924	955	17256	0	13743
4.5	1097	170	0	2919	2877	7	92	230	0	983	1825	1183	94	10	2865	42	495	2030	7309	302	139	17703	0	12115
4.75	1726	1854	0	1743	1537	2	2592	0	889	5170	435	1018	10	19	481	180	241	628	0	296	2	18738	0	8695
5	548	466	0	3034	10	69	0	1055	3124	1479	0	879	1	0	0	1	917	17	1057	2425	737	17341	0	5477
5.25	24	0	1123	531	0	1383	0	4643	1663	105	0	0	71	17	270	76	621	8	1719	156	151	16954	1776	455
5.5	2	0	1103	3686	8	44	0	3690	111	10	0	0	36	523	1429	11	2522	0	2913	881	24	17453	1309	541
5.75	45	0	1650	3996	0	0	105	864	0	47	0	4	10	139	247	183	3700	3	2478	3049	0	17711	958	1245
6	371	0	87	548	0	54	6550	1	5	146	791	9	0	288	777	911	4233	0	560	6246	0	12791	76	47
6.25	402	0	0	70	0	0	1739	11	6	794	2095	105	325	71	36	24	3385	0	1	6194	0	13	0	515
6.5	1048	960	0	2925	0	0	373	0	306	0	389	89	709	24	0	38	1969	213	8	1965	1537	159	0	96
6.75	12	1063	0	642	0	11	0	0	4	0	0	0	55	101	0	44	0	397	5	1625	2692	3244	0	640
7	0	941	0	70	0	13	0	0	0	1	0	0	2	318	65	46	0	0	3	6045	3219	1639	0	0
7.25	0	0	0	665	1	0	0	0	0	0	0	2	108	73	0	0	0	3	479	3203	631	1888	7	0
7.5	0	0	0	361	1062	0	0	849	104	10	0	11	2863	131	0	37	10	0	248	1223	335	2156	1797	2
7.75	0	0	0	733	731	162	0	600	0	1653	0	0	1561	288	0	2	102	99	1351	0	213	4276	576	0
8	0	0	0	175	1	1067	0	6	22	173	0	0	855	1911	349	9	4	0	169	388	0	2581	0	43
8.25	0	0	0	22	0	192	0	2274	86	15	0	24	834	773	0	5	0	0	1100	2241	2	1720	0	102
8.5	33	0	0	1777	0	1586	0	24	0	0	0	3295	0	3	0	470	0	0	34	2503	0	5231	0	166
8.75	732	111	115	1262	0	88	5	268	266	14	0	806	21	14	109	1812	0	0	6	1736	5	7956	0	871
9	946	56	0	586	0	270	0	0	2	819	0	0	809	21	160	1261	253	0	1413	639	409	843	0	148
9.25	56	163	0	1319	0	2	0	5294	5	336	439	14	2435	71	238	60	1564	0	1307	118	0	542	90	0
9.5	938	0	0	57	0	4	0	13010	2	89	179	3	1520	0	442	0	8	0	1326	449	2	38	280	0
9.75	49	0	0	1848	0	2	0	8587	218	17	0	9	1210	0	13	0	1	0	1409	2154	0	84	0	66
10	12	0	0	2471	342	2173	772	7547	0	28	0	212	0	1	137	0	211	2	1953	57	0	32	0	65
10.25	8	0	0	1343	0	863	802	4192	189	7	0	0	0	0	118	0	1	0	1625	2915	0	398	0	911
10.5	17	0	0	2069	0	239	0	695	303	9	0	0	0	0	44	0	3	5	1631	3307	0	1344	600	710
10.75	322	0	804	88	0	29	0	0	14	773	0	0	0	111	166	0	130	0	1715	1178	0	1633	345	365
11	0	0	258	1299	0	451	0	0	124	263	0	0	0	0	850	0	38	0	1808	604	0	14	0	14
11.25	0	460	0	567	0	63	0	336	0	0	83	0	0	0	673	0	297	0	1725	782	904	8	0	440
11.5	0	1457	0	55	184	1217	0	0	15	0	0	0	0	0	0	0	4	0	1875	518	588	185	0	694
11.75	19	414	0	237	37	1455	0	0	91	0	0	0	0	0	0	0	70	2	1404	88	0	96	0	2072
12	10	2	0	523	1	917	0	11	10	0	0	0	788	55	0	984	309	0	1544	45	0	710	0	99
12.25	0	0	0	1103	0	1605	325	0	0	0	3	0	616	179	0	2207	345	0	1406	1848	0	268	0	1882
12.5	221	3	0	2326	0	780	0	0	0	1876	44	30	0	0	3	28	468	0	1507	2070	0	78	0	3710
12.75	1001	2	67	2741	0	5	0	0	0	285	0	1533	0	0	321	6	9	0	1491	2775	0	323	11	837
13	0	2	0	2122	0	0	0	0	0	0	0	393	0	4	1041	8	1	0	1440	1673	0	1303	481	0
13.25	0	925	0	1346	4	0	0	53	203	0	0	0	0	0	0	2	30	0	1705	677	0	1234	350	0
13.5	0	0	0	60	451	0	45	0	0	0	0	0	0	0	0	6	484	215	1533	2200	0	440	0	36
13.75	7	0	742	1274	67	0	0	173	0	0	719	0	0	219	0	776	822	0	1479	1846	266	1806	9	24
14	0	0	2	2241	0	0	0	691	0	0	2048	0	0	2	2	654	487	0	1595	1547	0	871	1360	6
14.25	0	2	0	3448	0	1779	0	8317	0	48	2311	0	0	1	16	0	1632	0	1635	4834	0	692	25	5
14.5	0	0	0	3303	48	0	0	3308	42	45	533	45	2	660	0	0	0	0	1551	6546	0	4543	1642	95
14.75	0	0	4	2803	0	12	0	2390	0	0	82	36	0	387	0	0	0	69	1647	3309	0	11506	1737	3
15	202	864	0	5150	90	0	48	873	318	0	113	67	0	259	0	0	30	0	1821	5817	1181	15219	731	0
15.25	0	0	0	2090	5	1729	0	2	2	0	97	706	0	373	0	0	0	0	1605	2112	1579	55	36	354
15.5	5	0	3	374	1	646	0	212	323	527	1387	477	5	0	0	0	32	497	13065	1120	654	1526	0	2755
15.75	5	0	0	621	0	154	88	0	11	165	14	24	1260	0	0	0	0	0	18622	50	22	10743	0	8779
16	452	0	357	48	213	7	0	17	0	32	0	221	0	0	0	0	11	0	19031	5113	0	6026	73	1757
16.25	883	183	135	35	779	44	0	0	23	231	1033	0	0	23	0	701	0	0	16843	11084	0	3101	0	2111
16.5	408	141	0	30	0	9	1328	884	0	165	0	0	0	8	2	118	11	0	16750	3896	0	203	0	1152
16.75	573	68	0	3	0	1209	951	1741	6	0	331	1305	0	0	0	30	740	0	29839	2596	1199	5501	105	89
17	10	6	9	990	0	778	0	7255	3108	0	0	6	19	0	0	3	173	0	23136	5758	76	3843	309	3
17.25	0	3020	3	273	0	249	93	5527	4970	425	8	0	0	1109	15	340	0	0	17035	13521	0	955	0	6
17.5	92	4414	3	8	0	0	0	137	12321	0	0	18	40	218	0	3	25	0	15167	6262	0	1055	0	467
17.75	3	188	2	251	0	189	0	271	1440	355	3	2329	544	3	2	0	9	1172	14619	5856	2	606	13	1151
18	502	11	3	2088	0	1738	1703	14	1427	0	1728	2195	0	268	550	0	0	2133	14986	9864	0	863	35	1583
18.25	1860	169	8	4295	445	242	2024	6262	143	0	6376	0	17	88	794	7	2	500	15638	16562	0	345	75	1241
18.5	113	626	627	3740	0	1883	2807	7866	21	337	1470	141	231	1043	1143	566	2535	103	16965	16839	0	365	59	5
18.75	27	1647	1570	1313	449	9495	232	4711	27	43	128	2059	208	3652	1525	3	2904	0	18180	17074	566	680	0	25
19	41	866	1644	273	2907	3392	0	2338	2058	629	6	2893	11	4470	829	16	4491	3	15332	17694	81	142	582	319
19.25	260	368	59	952	3	5520	386	190	4811	3997	1311	290	553	2735	2381	30	1680	0	12218	19169	1	1161	0	17
19.5	316	2436	2	802	1	8111	406	0	5247	739	3858	0	4467	3603	507	100	0	0	17664	18762	37	905	0	270
19.75	206	2131	85	504	226	220	0	370	4671	350	854	0	3202	2449	279	2962	19	859	17376	19035	1801	197	729	28
20	561	1353	176	1467	1299	2954	0	201	278	125	8	1005	3640	1325	917	2471	89	1	17692	18932	158	1175	1744	8
20.25	3326	2	1481	1031	0	321	0	3	34	297	0	4406	3072	375	908	13	5323	0	20197	19562	0	1242	0	1022
20.5	3759	0	846	3925	0	751	1091	159	8	33	1286	1003	1107	2287	195	1175	4665	0	21135	17938	425	1046	1556	2123
20.75	2071	0	0	7582	1	3353	6538	154	26	2232	1	0	3790	4171	17	362	1284	2125	19739	4865	461	14149	539	228
21	94	359	0	9722	645	3956	9071	6629	1	2538	6	0	43	4216	4175	5	3013	2536	21520	370	1919	18591	0	95
21.25	396	1942	542	9130	491	2884	11037	6789	0	0	83	1657	417	2727	3450	239	5260	1649	22530	4272	1260	18693	0	102
21.5	299	1088	42	5934	0	1461	12504	1365	6	0	2147	2609	22	1053	3087	3957	1458	2044	22573	8238	180	17197	0	881
21.75	2952	0	10	3984	265	7420	12930	4884	1121	203	3107	3762	122	56	4483	2491	578	12095	17928	3579	1	16062	868	3405
22	1439	0	832	2483	2020	716	8976	40	4188	22	2698	2891	3513	688	188	33	1	103	17099	9140	95	10498	2137	273
22.25	19	381	2751	3303	626	98	12483	0	2285	0	1201	7982	5210	489	2278	108	0	20	17895	9905	0	15480	187	9
22.5	35	0	3315	3093	0	159	1978	32	371	13	4979	5134	5985	0	404	4	958	224	20167	639	0	11655	13	151
22.75	253	0	351	26	0	673	199	5	8	410	4920	4401	2711	99	123	40	3	28	19497	437	661	7016	2	1754
23	82	119	2	108	3	331	4	27	18	12	1446	5356	1000	1084	176	562	3	51	14932	7396	187	14509	1986	4392
23.25	1043	36	13	59	882	317	0	1388	6	6085	4694	3637	0	3043	2056	4	187	196	13653	7697	924	14810	9751	6079
23.5	4310	0	573	1370	2750	2376	579	6501	3	3294	441	1205	358	4562	39	54	3150	76	12612	5125	204	11397	5381	805
23.75	1529	390	533	3495	2024	2763	758	8857	302	2149	385	18	215	3776	55	1	699	1883	13820	5267	53	431	690	1724
24	208	9645	1339	3442	756	3727	0	2408	5194	618	2302	1799	53	859	7	1	0	109	14761	4134	1651	199	3	1343
Fig 3 I Right
	FF												Agrp-Lgr4-/-
Dark time	1266.43	683.041	720.673	2903.67	709.408	1645.22	2205.51	2240.67	1277.63	931.469	1385.84	1602.22	1235.53	2573.24	2062.1	1071.84	1570.84	1740.96	12064.7	8848.71	9230.65	775.204	3908.16	2527.78
Light time	186.833	322	52.2292	1164.42	83.6875	452.854	172.333	1574.35	540.854	190.729	284.146	290.729	345.438	159.979	111.5	201.542	284.75	183.292	5075.98	2965.65	2282.29	221.083	725.5	2134.65
Fig 3 J Left
	FF												Agrp-Lgr4-/-
0	11.709	11.217	4.971	8.348	12.816	5.558	13.273	8.055	5.904	10.911	7.915	10.411	15.323	12.584	10.813	17.102	10.884	14.698	15.687	11.149	13.655	12.35	16.785	15.053
0.25	11.198	9.48	4.722	9.723	14.656	4.999	11.47	7.658	8.405	8.847	7.619	10.635	14.611	14.58	11.33	13.992	9.73	14.929	15.165	10.179	14.016	9.793	17.261	14.535
0.5	11.799	9.441	9.663	5.853	15.506	5.553	12.095	6.831	7.824	8.268	6.731	11.751	14.625	12.557	12.069	13.745	13.388	13.501	18.366	11.081	15.771	8.584	16.893	18.566
0.75	12.655	10.274	5.858	6.382	14.792	4.742	10.988	7.657	7.882	11.27	6.482	12.004	13.479	14.465	13.364	17.108	13.066	14.779	18.79	11.472	16.527	8.821	16.334	16.85
1	15.672	10.26	6.656	8.053	13.152	8.074	15.948	7.038	9.27	10.294	6.177	14.214	11.235	15.905	11.553	17.393	12.693	14.889	19.333	12.787	14.696	7.406	15.893	16.262
1.25	17.476	12.032	7.227	8.297	11.461	8.913	16.937	6.634	10.162	10.61	9.584	13.602	10.671	16.693	14.032	17.355	10.929	15.04	17.631	13.537	14.634	9.404	16.352	15.322
1.5	14.859	11.248	6.379	8.336	11.552	4.729	17.104	7.624	6.202	11.505	11.212	12.562	10.1	13.929	13.133	19.47	9.172	12.356	14.254	11.717	14.813	10.212	15.475	13.496
1.75	15.016	11.92	7.477	6.921	11.033	5.26	17.812	9.576	5.937	11.234	10.395	11.105	9.19	13.494	12.37	14.012	9.953	10.054	14.263	10.409	14.536	12.25	14.927	13.859
2	12.999	11.275	6.41	5.831	9.448	6.402	13.894	7.055	6.976	10.606	8.404	8.755	10.346	12.577	10.824	12.868	9.465	10.108	14.029	11.174	14.822	8.829	13.235	13.001
2.25	11.278	10.252	5.823	6.339	10.961	8.342	11.762	6.59	6.412	9.42	7.253	8.727	9.845	12.029	11.088	12.073	10.71	10.154	12.909	10.961	14.329	7.795	13.544	12.993
2.5	10.68	10.241	4.99	5.832	10.682	7.519	10.629	7.581	7.054	8.82	7.241	8.682	13.022	13.22	12.305	15.127	10.377	10.694	12.059	10.862	15.412	7.99	12.742	12.937
2.75	10.222	10.167	5.84	6.919	10.692	6.683	8.931	9.36	7.81	11.53	7.807	9.149	14.776	12.541	12.351	12.308	10.914	10.374	12.237	10.921	17.366	7.846	12.325	14.539
3	10.73	9.435	8.654	5.812	15.415	4.444	9.789	8.678	7.263	10.945	7.518	9.404	11.191	11.828	11.1	13.197	11.417	11.869	13.688	9.927	15.319	8.591	12.816	15.217
3.25	10.732	8.909	7.5	5.819	14.458	4.454	9.775	8.685	8.744	12.156	10.079	9.864	9.806	11.985	10.664	16.189	13.371	11.766	15.713	12.134	14.526	7.591	13.154	14.043
3.5	10.769	8.948	5.813	6.64	13.957	5.276	10.975	10.346	8.682	10.589	10.167	9.354	10.652	16.83	11.311	12.682	12.061	11.878	14.509	12.326	13.314	7.834	14.808	15.277
3.75	10.662	9.451	5.278	5.818	13.667	6.65	9.536	10.131	9.794	11.446	10.169	8.548	11.83	18.688	10.664	12.938	10.893	15.324	12.835	14.01	14.741	7.988	12.481	12.449
4	13.051	9.481	5.829	6.372	11.21	6.65	11.148	9.251	9.51	12.458	9.057	10.29	16.096	16.524	11.883	16.001	9.221	16.705	13.764	12.258	16.47	9.187	14.855	14.627
4.25	14.841	10.155	5.819	7.207	10.147	5.837	13.505	9.054	8.72	10.289	7.005	10.912	14.374	15.678	13.393	12.608	12.156	15.888	13.938	12.399	16.742	10.159	14.662	14.161
4.5	13.064	10.238	6.084	9.159	13.778	6.403	12.083	7.012	6.737	8.855	9.846	11.712	9.791	12.327	12.536	12.506	10.68	12.96	16.604	10.104	16.473	10.181	15.555	12.376
4.75	13.04	10.705	7.764	7.21	13.829	7.199	9.512	6.406	6.14	9.121	10.138	8.671	10.082	11.433	12.95	11.212	9.626	11.468	14.467	10.682	14.553	9.244	14.935	11.992
5	13.247	11.918	7.791	5.539	11.18	5.286	12.659	6.623	5.086	9.701	10.404	8.691	12.602	11.683	11.051	11.452	8.976	10.412	12.601	12.398	15.87	9.437	14.817	12.992
5.25	10.665	11.994	6.928	6.397	9.365	5.294	12.451	6.202	6.16	9.478	10.387	8.679	15.23	11.193	10.862	11.724	9.734	10.639	13.197	13.228	15.911	7.191	14.465	13.049
5.5	10.703	11.934	5.021	5.83	10.184	5.259	17.365	6.398	6.437	8.265	9.004	8.061	13.003	13.181	11.889	14.214	8.746	10.637	12.353	12.579	12.551	7.407	13.999	14.219
5.75	10.77	10.726	4.985	5.019	10.26	5.299	14.149	6.815	7.618	11.266	8.664	9.618	10.634	10.904	10.961	15.77	8.435	10.055	11.947	9.611	14.011	6.569	13.662	13.657
6	10.75	9.933	4.986	7.229	8.863	8.588	10.379	6.763	7.301	10.341	7.057	12.418	10.435	10.658	9.964	17.085	9.9	10.723	11.491	9.747	15.554	6.635	11.913	14.622
6.25	12.556	9.407	4.428	7.222	8.946	8.076	9.808	6.405	6.449	9.687	6.161	13.849	9.174	12.629	11.206	16.82	9.736	10.605	10.966	8.64	14.543	6.618	12.256	14.729
6.5	13.065	9.451	7.244	8.325	8.105	7.519	9.251	8.261	6.996	7.663	6.227	12.293	9.199	10.9	9.68	17.925	8.724	9.519	11.826	8.458	15.207	8.39	14.846	13.401
6.75	12.626	9.505	8.366	7.793	8.165	4.181	9.161	6.991	6.443	7.637	5.86	8.727	9.211	11.395	9.913	12.901	8.771	8.966	13.09	8.752	14.009	10.566	14.58	12.684
7	10.01	9.671	7.761	5.818	8.638	4.445	10.12	6.782	7.043	8.565	6.487	7.667	9.25	11.427	9.215	12.322	8.933	10.613	14.29	9.474	12.555	12.777	13.718	12.298
7.25	9.896	9.519	7.825	5.525	9.389	4.706	10.344	6.813	6.446	10.957	7.053	7.66	9.157	15.086	8.958	11.495	9.011	10.156	12.563	8.73	12.307	10.211	13.189	11.238
7.5	9.923	9.446	4.997	4.997	12.049	5.288	11.253	10.366	6.497	11.529	5.906	8.049	9.232	15.128	8.687	10.349	8.996	10.999	12.261	8.476	13.855	9.838	10.908	10.429
7.75	9.986	9.492	5.56	5.562	11.802	4.741	11.825	9.92	6.141	9.71	6.506	7.699	9.547	19.531	8.658	10.916	9.189	10.383	12.345	8.673	13.137	7.577	11.625	14.122
8	9.471	9.984	5.288	5.83	11.565	5.842	9.278	8.094	6.152	9.74	7.054	10.23	9.521	15.309	9.994	10.92	9.184	9.542	13.662	8.451	12.6	7.387	13.359	12.034
8.25	9.663	9.414	5.263	5.573	9.172	4.991	9.234	9.272	6.446	8.546	8.987	10.084	10.432	12.653	10.68	10.612	9.185	9.556	11.472	8.722	12.565	7.001	13.358	12.139
8.5	10.15	9.53	5.022	4.991	9.126	5.557	8.958	7.222	7.875	7.669	8.66	7.863	9.254	11.719	9.94	10.31	8.192	8.923	15.673	9.227	12.322	7.384	12.388	12.765
8.75	10.709	9.474	7.228	5.017	8.37	6.103	8.657	5.54	6.181	7.955	7.858	7.474	10.073	10.948	9.958	10.856	8.738	10.116	16.454	8.954	14.345	7.026	14.036	14.155
9	12.499	11.204	7.22	4.979	9.164	4.998	10.401	8.397	5.919	7.989	7.304	7.845	8.632	10.653	8.251	10.919	8.935	16.399	14.221	9.152	12.605	8.602	15.13	12.091
9.25	12.553	11.942	10.302	5.007	8.381	5.011	9.805	9.719	7.318	7.367	6.759	8.297	12.444	14.727	13.018	12.904	8.278	13.544	11.686	10.62	12.342	6.586	14.838	11.697
9.5	10.445	11.275	6.396	5.831	8.6	5.834	9.543	9.439	6.203	7.693	6.459	7.87	8.946	12.553	12.026	11.463	8.921	10.354	11.155	10.404	12.013	6.611	12.732	11.3
9.75	11.024	10.169	5.808	5.54	8.392	5.531	10.681	8.685	6.165	9.423	6.976	8.302	10.902	10.851	11.155	10.856	11.311	10.985	10.109	9.964	14.674	6.958	12.618	11.482
10	9.401	9.424	4.996	5.015	10.529	11.928	11.001	8.524	6.172	10.022	6.447	11.945	9.174	10.842	10.481	11.175	10.267	9.462	10.313	8.032	15.492	7.205	13.543	12.137
10.25	9.351	9.681	5.839	4.715	9.711	9.456	11.009	8.593	7.333	9.775	7.614	11.041	11.014	10.994	9.882	11.533	9.136	10.073	11.493	11.203	14.35	5.967	13.299	13.513
10.5	9.899	10.205	5.54	6.926	8.858	7.502	13.228	6.007	9.021	11.749	8.658	8.987	9.848	11.51	9.834	9.84	8.046	10.373	12.567	10.705	11.874	6.191	13.57	11.968
10.75	9.932	9.455	4.989	5.285	9.206	5.003	11.454	6.423	11.598	7.954	6.758	8.594	10.114	11.691	9.984	10.28	8.047	9.238	11.765	10.719	12.349	7.425	14.028	14.528
11	9.906	9.458	5.848	4.991	8.389	5.557	9.853	6.197	7.028	8.285	6.767	7.627	8.899	11.264	11.446	10.848	8.966	12.081	10.656	12.367	13.709	6.766	12.34	11.804
11.25	9.427	8.987	5.004	4.984	8.867	5.552	9.544	5.966	7.571	10.351	8.163	7.936	9.786	12.104	12.558	10.957	11.443	13.228	12.833	10.678	13.395	10.579	12.35	11.675
11.5	8.61	9.018	7.792	4.982	12.341	5.009	8.89	6.186	6.444	9.724	6.489	7.867	9.758	10.924	10.172	10.328	11.151	11.841	11.158	9.752	14.667	10.16	12.831	11.971
11.75	8.693	9.003	7.735	5.002	11.274	4.994	9.519	6.002	6.151	8.909	6.734	9.651	10.082	11.749	9.715	12.907	10.359	9.567	10.584	9.612	13.357	8.99	11.557	11.926
12	8.645	9.443	5.561	5.524	10.666	6.124	9.831	7.226	6.463	8.866	6.752	8.051	9.495	12.01	8.964	11.789	9.954	9.788	10.584	11.139	12.349	6.985	13.344	11.359
12.25	8.118	10.685	5.021	6.368	9.982	6.643	10.649	7.671	7.832	8.798	7.922	8.481	9.559	12.01	9.407	12.055	9	10.341	11.149	8.728	12.029	6.995	13.827	11.142
12.5	9.425	10.755	5.539	5.294	10.669	6.976	10.152	7.248	6.714	8.01	8.651	7.626	11.242	11.99	9.697	11.565	9.625	9.496	10.42	9.486	11.568	7.409	12.321	13.468
12.75	14.98	10.295	5.278	5.251	10.147	5.022	9.537	6.592	6.49	8.291	9.779	9.678	11.819	11.741	9.657	11.45	9.642	10.981	12.014	10.185	11.573	7.185	13.548	12.485
13	12.512	9.222	5.824	5.269	9.402	4.731	8.928	6.153	4.804	7.687	6.979	8.487	8.915	11.232	13.149	10.873	10.211	9.758	10.648	10.621	14.194	7.991	13.921	11.466
13.25	10.187	8.995	5.85	5.006	9.375	4.979	8.665	6.178	6.183	10.297	6.428	8.113	9.498	12.049	12.104	10.337	10.698	10.119	12.55	8.505	12.716	6.403	14.289	11.622
13.5	9.993	9.041	6.429	5.003	12.583	5.559	10.631	6.636	6.419	12.097	6.431	8.69	9.175	10.594	9.111	13.92	9.21	9.866	11.184	8.675	12.38	6.574	13.734	11.155
13.75	9.935	9.014	5.01	5.562	12.363	5.295	9.224	6.168	6.775	10.861	7.073	8.778	9.827	11.794	8.99	13.797	9.632	11.879	10.682	9.524	11.655	8.583	14.741	11.437
14	10.139	8.933	5.01	5.286	10.138	5.839	13.551	5.762	5.919	10.927	7.344	7.868	12.162	11.483	9.255	14.885	12.613	12.064	10.386	11.424	12.752	6.588	11.772	11.118
14.25	9.364	9.434	5.847	4.992	10.521	5.846	11.246	5.96	6.476	9.496	7.549	8.101	11.507	12.867	10.693	15.101	12.41	12.36	11.747	9.72	12.508	7.416	11.926	10.968
14.5	9.382	9.547	5.808	5.557	10.005	6.952	15.072	5.824	7.833	8.563	7.322	9.207	10.711	11.75	8.884	12.609	9.867	15.952	11.447	9.509	12.289	7.429	11.533	10.942
14.75	9.401	9.476	7.234	6.097	9.894	5.27	11.517	7.871	6.764	8.843	7.342	9.341	10.296	14.031	9.643	11.231	9.271	11.752	11.223	9.365	13.2	6.78	11.6	12.475
15	11.841	8.991	7.801	5.817	9.976	5.845	10.356	5.741	6.159	9.452	7.613	9.613	11.263	17.118	9.226	12.304	10.708	9.573	11.149	10.204	14.928	9.767	11.865	11.811
15.25	9.46	10.688	7.777	5.836	10.423	6.714	10.104	5.541	7.876	10.595	7.331	10.215	12.096	14.517	11.121	13.684	9.97	10.713	11.156	10.159	14.563	10.644	12.574	11.547
15.5	9.145	10.165	5.013	5.562	9.939	5.562	9.207	5.812	5.919	10.362	7.331	8.895	11.306	11.691	9.484	11.231	9.923	9.575	10.891	10.595	15.53	10.64	11.989	10.891
15.75	8.617	11.053	5.55	8.592	10.789	5.565	9.553	8.227	7.034	11.518	6.436	10.286	11.85	11.745	9.229	10.625	9.473	10.396	15.717	10.446	13.322	9.009	14.453	11.881
16	9.434	9.513	5.842	7.755	9.13	6.08	9.76	7.826	6.79	11.176	6.198	7.447	10.128	12.898	9.225	12.575	8.942	10.065	15.68	11.31	14.026	7.195	14.808	15.057
16.25	12.292	8.932	5.294	7.781	12.843	5.831	10.025	6.585	7.588	10.911	10.048	7.619	10.033	10.587	8.998	11.442	10.194	9.531	17.688	9.846	13.406	6.989	14.376	15.068
16.5	10.421	9.051	5.833	4.987	11.849	6.694	9.223	6.809	11.433	11.194	10.631	9.428	11.254	10.601	11.189	10.629	12.062	10.937	15.382	8.149	10.986	6.574	11.501	15.36
16.75	9.95	8.997	6.384	4.994	10.929	7.809	12.673	6.401	12.122	9.41	9.329	8.91	13.013	11.8	10.876	14.013	10.716	11.783	13.074	9.748	12.909	7.181	12.257	13.69
17	9.94	9.456	5.813	8.299	10.5	5.272	15.733	5.993	7.851	8.567	7.324	9.016	13.843	12.039	9.217	16.191	9.922	16.444	13.43	9.942	12.371	8.799	14.151	12.457
17.25	9.88	9.747	5.821	7.214	9.634	5.261	16.667	6.411	6.494	9.765	9.252	8.484	16.163	13.761	9.685	11.798	10.11	16.618	14.8	10.223	12.198	7.235	13.782	12.656
17.5	8.588	9.778	6.391	5.839	10.722	5.296	15.62	6.628	8.43	8.582	7.581	9.647	17.483	14.847	9.734	11.513	10.707	16.215	13.457	9.377	12.616	6.62	13.867	13.153
17.75	8.905	9.687	7.784	6.939	11.073	5.576	11.894	9.086	8.987	8.829	7.63	9.977	14.724	14.011	10.442	12.363	11.19	15.296	12.348	9.439	15.168	6.987	11.934	13.838
18	10.709	10.726	6.647	9.67	10.946	5.545	12.133	7.395	7.902	8.857	9.2	10.091	12.917	12.807	10.717	12.848	10.652	11.008	12.876	10.181	15.504	7.829	13.156	14.995
18.25	13.097	10.758	7.199	8.343	13.368	5.273	13.287	7.001	7.339	10.309	9.572	9.749	12.511	11.535	13.748	15.038	14.406	10.343	14.522	13.584	15.657	8.565	13.352	14.789
18.5	12.52	10.818	9.104	10.784	13.304	7.232	16.077	8.443	9.796	11.553	9.816	10.225	11.567	17.519	14.426	17.079	13.923	14.706	14.303	12.755	15.407	8.969	13.247	13.168
18.75	12.599	12.399	9.745	7.236	13.402	8.085	18.051	8.06	11.002	13.505	9.606	11.252	10.146	19.635	15.008	17.681	12.737	11.23	16.748	13.278	13.698	7.969	14.515	12.314
19	12.612	11.897	7.195	5.561	16.507	5.816	15.45	7.597	7.61	11.847	8.378	10.159	14.098	18.764	13.126	17.357	14.58	10.916	19.03	11.777	12.416	8.808	13.179	13.007
19.25	13.593	11.168	6.94	5.849	12.504	5.842	14.363	8.919	7.013	10.348	8.186	10.632	14.337	17.656	13.966	20.35	12.541	10.935	19.591	10.468	13.615	8.811	13.215	12.913
19.5	13.921	11.734	6.911	7.758	12.291	7.801	11.204	9.704	8.717	11.188	9.214	10.173	19.055	17.845	10.847	15.877	10.589	14.952	19.656	11.195	12.535	8.405	14.389	13.041
19.75	13.181	11.674	9.201	6.411	11.293	5.846	11.258	10.456	10.371	12.626	9.858	9.817	16.371	18.862	11.143	14.903	11.213	16.662	14.297	12.295	14.525	10.193	12.961	13.11
20	13.819	11.755	8.075	9.097	13.684	5.823	13.277	10.507	11.875	12.737	10.36	11.301	16.65	15.422	12.492	14.039	11.112	17.2	17.323	13.661	14.209	10.611	14.574	12.797
20.25	14.365	12.444	7.79	9.441	13.024	5.85	11.836	10.49	9.215	11.74	9.606	10.798	13.291	13.514	12.348	14.759	10.916	16.085	12.821	13.599	14.398	8.985	13.695	13.106
20.5	14.844	13.309	5.866	7.787	12.514	7.233	10.427	9.344	6.205	11.165	7.337	11.323	11.259	16.023	10.437	15.479	12.572	17.009	14.323	11.081	14.224	9.439	14.707	15.22
20.75	15.647	12.434	6.42	4.743	12.594	6.656	11.786	8.898	6.486	11.532	7.888	9.82	11.26	16.775	10.192	15.126	12.514	15.667	12.618	9.958	15.994	9.196	16.709	13.882
21	12.997	12.486	9.131	6.935	13.133	5.821	16.203	8.002	7.006	11.208	6.445	11.279	10.118	17.094	11.599	17.345	13.88	15.753	12.545	10.505	14.032	11.757	15.456	13.466
21.25	11.822	12.527	7.79	7.187	12.085	5.275	17.506	8.315	7.322	11.199	7.903	11.247	10.316	19.45	14.291	17.8	13.094	14.382	16.213	12.035	14.23	11.404	16.271	13.56
21.5	13.309	12.555	9.441	6.121	12.581	5.837	15.541	7.237	10.045	11.269	10.379	11.64	10.44	18.196	13.626	19.351	12.802	14.107	17.37	10.681	17.231	10.813	15.049	13.154
21.75	14.935	13.204	6.955	6.1	12.272	6.669	16.697	7.626	9.49	9.165	10.349	14.768	12.416	12.649	13.047	20.804	11.086	12.607	19.856	10.009	16.232	8.794	14.562	13.262
22	15.142	15.489	5.013	10.248	14.497	9.173	12.386	9.838	7.292	9.468	9.93	13.036	16.165	12.578	12.886	17.52	11.147	11.223	17.106	12.34	16.463	10.173	15.012	13.147
22.25	12.585	12.418	5.554	9.98	13.76	8.91	11.557	9.662	7.621	9.401	9.283	12.317	15.069	15.133	11.639	12.906	11.683	11.286	19.626	13.838	17.188	7.845	14.545	12.795
22.5	13.072	12.532	7.498	8.872	11.821	8.364	10.022	9.645	6.161	13.844	8.958	11.551	14.172	12.878	11.595	13.732	10.913	11.286	17.54	11.177	17.39	8.773	15.136	14.863
22.75	13.15	13.021	6.406	8.899	11.274	7.743	9.482	9.715	7.821	12.093	9.567	9.944	11.241	13.071	11.688	13.668	11.353	11.562	17.623	10.673	15.596	10.872	15.546	15.207
23	13.089	11.924	7.215	6.939	13.064	5.538	11.59	9.328	9.251	12.164	6.768	7.682	9.79	12.844	10.159	15.138	14.485	10.636	17.522	11.434	15.228	8.216	14.54	17.18
23.25	13.856	12.408	6.384	6.39	13.835	5.832	12.161	7.638	9.265	12.399	6.734	7.897	10.099	16.002	13.104	12.654	13.088	10.967	14.259	11.118	15.361	9.349	15.195	17.244
23.5	14.929	12.413	6.386	4.72	13.829	5.275	15.627	7.648	7.597	12.141	7.027	9.214	10.075	16.245	10.696	15.674	13.796	10.907	13.639	10.184	14.338	9.622	15.202	15.396
23.75	15.793	11.872	7.47	6.134	14.106	6.943	17.942	7.2	7.071	11.265	7.618	8.914	12.126	18.167	11.199	17.992	13.003	11.555	15.314	9.867	16.52	8.568	14.113	15.494
24	14.382	12.408	8.348	5.558	13.668	4.447	15.323	6.828	9.027	10.251	8.5	9.854	15.234	17.102	10.884	15.687	11.149	13.273	14.598	10.693	16.785	10.188	15.053	14.69
Fig 3 J Right
	FF												Agrp-Lgr4-/-
Dark time	13.0173	11.3731	6.86745	7.10159	12.6015	6.34075	13.127	8.20661	7.93118	10.8702	8.68565	10.4574	12.4644	14.7438	12.0124	15.2671	11.5322	12.799	15.3117	11.5481	15.0997	9.09427	14.5737	14.1408
Light time	10.2304	9.71537	6.18358	5.92508	10.0737	5.91896	10.7243	7.15725	7.14269	9.39277	7.44506	8.95012	10.7068	12.47	10.0856	12.0888	9.79627	11.2299	12.3922	9.71385	13.2294	7.88796	13.1327	12.461
Fig 3 K
	FF					Agrp-Lgr4-/-
	38	38.4	38.1	38.5	37.9	38.3	38.3	38.4	38.2	37.9
	37.2	36.3	37.5	37	36.9	36.6	37	36.1	37.1	36.9
	36.5	36.3	36.6	36	36.4	36.3	36.6	36.5	36.5	36.6
	35.8	35.6	35.7	35.5	35.6	35.8	35.9	35.9	36	35.8
	35.1	35.9	35	35.6	35.2	35.6	35.5	35.4	36	35.3
	34.7	35	35.2	34.5	34.8	35.1	34.9	35	35.7	35.1
	34.9	34.7	34.5	33.7	34.3	35.2	35	34.9	35.4	34.8
Fig 3 L Left
	FF								Agrp-Lgr4-/-
0	138	141	123	160	111	170	207	177	95	165	95	136	116	125	104	106
15	358	394	436	379	327	488	526	375	297	323	248	272	278	301	247	269
30	289	354	289	263	431	486	370	415	256	369	325	359	276	295	259	217
60	225	298	246	216	228	269	261	245	268	262	184	269	215	202	198	168
90	186	247	160	199	168	186	197	182	174	208	145	219	198	175	149	135
120	169	202	236	174	182	202	283	190	152	155	131	214	148	135	128	113
Fig 3 L Right
	FF			Agrp-Lgr4-/-
	31699	1812	8	25789	1507	8
Fig 3 M Left
	FF								Agrp-Lgr4-/-
0	220	150	168	153	179	141	197	171	155	178	183	165	141	136	160	143
15	207	175	142	144	150	155	170	164	107	124	158	120	123	124	118	102
30	219	125	135	103	161	147	139	179	129	157	136	116	107	102	93	82
60	190	122	126	87	153	143	122	159	126	128	145	116	122	114	86	121
90	187	190	121	146	159	162	149	194	112	110	176	157	133	122	80	122
120	175	178	176	149	151	171	177	186	135	125	181	146	132	131	144	124
Fig 3 M Right
	FF			Agrp-Lgr4-/-
	18734	1098	8	15089	900.5	8
Fig 3 N
	FF								Agrp-Lgr4-/-
	1.44426	1.71703	1.15052	1.94783	0.662683	0.463354	1.61212	1.73102	0.716888	0.77284	0.590996	0.262278	0.360193	0.134636	0.115403	0.416145
Fig 3 P Right
	FF			Agrp-Lgr4-/-
Adrb3	0.265868	0.163964	0.195487	0.558415	0.62119	0.564291
p-Hsl	0.095521	0.142885	0.148324	0.304512	0.334873	0.372077
Hsl	0.979257	1.07926	1.05845	1.13541	0.810925	1.06338
Ucp-1	0.136814	0.386105	0.292605	1.08967	1.1392	1.10523

## Sheet:  Figure4
Fig 4 A Right
	FF				Sf1-Lgr4-/-
LGR4	0.743749	0.573252	0.760786	0.638958	0.224795	0.531277	0.509377	0.450387
Fig 4 B Left
	FF														Sf1-Lgr4-/-
0	23	24.3	25.9	23.5	25.4	19.7	18.6	19.4	19	20.3	19.9	16.4	19.4	19.4	23.1	21.4	24.3	24.3	25.9	24.1	23.9	24.1	18.9	18.1	20.6	16.8	21.2	18.6
1	23.3	24.6	28.9	24.6	28.3	23	22.1	25.4	20	22.5	21.2	17.5	20.3	21.3	25	22.2	27.7	24.4	28.5	25.6	26.3	24.7	20.6	22.5	21	18.7	22.3	20.9
2	25	26.3	32.5	28	31.1	25.2	25.6	27.6	22.2	26.2	23.5	19	22.4	23.1	26.3	23.5	30.8	27.3	33.6	30.7	30.9	26.8	22.3	24.8	22.8	22	24	25.7
3	28.6	27.9	37.2	30.9	34	28.3	29.5	32.2	23.5	28.6	24.8	19.8	23.8	24.1	26.7	25.6	32.9	29	37	33.3	32.6	27.8	23.7	27	24	23.7	25.1	28.2
4	31.9	29.5	38.6	34.7	36.4	30	32.3	35.6	26	31.8	26.8	22	25.7	25.6	28.4	25.7	30.9	30.7	40.5	35.2	36.8	30.4	25.3	29.8	26.5	27.6	27.5	32.2
5	32.4	32.1	42	38.3	37.3	31.8	34.8	38.9	27.6	34.4	28.6	23.5	27.8	27	30.4	25.5	33.1	34.6	43	37.8	39	32.6	26.2	31.9	27.7	29.6	30.6	34.1
6	37.1	34.4	44.1	42.2	38.2	37.5	34	41.8	29.8	36.8	30.6	25.4	30.5	28.4	31.3	25.8	36.9	34.1	44.8	40.1	41.8	33.7	28	34.6	29	31.4	32.7	38.2
7	41.8	35.2	46	44.5	40	36.8	39.6	44.9	29.8	38.4	32.6	27.2	33.4	31.5	31.7	26.7	39.9	34.6	45.6	43.1	43.5	35.2	29.8	37.1	30.1	33.5	34	39
8	44.8	36.2	48.8	47.4	42.2	38.7	42.4	47.5	30.9	40.8	34.5	28.6	36.6	33.2	31.7	26.7	39.9	35.8	45.7	45	44.3	35.7	30.8	39.4	32.5	36.1	38.4	41
9	47.3	38.2	49.5	48.1	43.5	40.8	44.3	49.2	32.9	43.9	38.3	30.3	39.6	35.3	34.5	27.5	43.2	35.2	45.7	46.4	45.4	37.7	31.4	41.2	35.4	38.7	41.2	41.7
10	48.9	39.6	49.6	47.2	43.4	42.9	45.1	49.9	34.3	46.2	40.5	31.4	42	36.8	35.5	29	44	36.7	45.9	46.3	44.7	34.8	32.4	43.1	37.3	41.8	44.7	42.3
11	50.8	43.1	49.5	46.8	44.2	43	46	50	35	46.8	42.7	33.4	45	39.8	34.9	30.1	46.2	38.3	45.5	45.9	45.2	34.7	35	45	38.1	42.2	46.4	43
12	48.7	45.4	49.5	46.8	44	44.7	46.9	51.2	37.1	46.9	45.6	35.6	47.4	41.5	35	30.6	46	39.4	44.4	45.2	44.3	35.4	35.5	44.7	40.5	44.7	48	43.3
13	51.1	46.7	50.9	47.6	45.7	46	47.5	51	40.5	50.6	46.8	38.6	47.6	43.7	37.3	31.2	41.8	39.2	45.8	45	44.9	36.5	37	45.4	41.3	44.3	48	44
14	51.5	48.3	51.7	49.1	48	48	49.3	51.4	42.1	51.2	48.7	41.7	50.4	46	37.8	32.7	46.8	41.3	46.2	45.6	44	37.4	39.4	46.2	44.1	46.6	48.7	45.2
15	46	46.5	47.5	47.9	47.2	48.9	49.7	52.4	43.8	51.6	49.2	44.1	52.1	47	36.8	30.8	43.8	38.5	45.9	44.7	43.3	38.5	40.6	47	45	46.6	48.1	44.8
16	47.6	47.5	49.2	49.6	48.6	49.6	50.7	53.2	44.3	51.2	48.8	43.4	51.2	46.8	37.5	31.6	46	39.2	47	46.1	45.2	40	41.2	47.8	45	46.8	47.9	45.2
Fig 4 B Right
	FF														Sf1-Lgr4-/-
	24.6	23.2	23.3	26.1	23.2	29.9	32.1	33.8	25.3	30.9	28.9	27	31.8	27.4	14.4	10.2	21.7	14.9	21.1	22	21.3	15.9	22.3	29.7	24.4	30	26.7	26.6
Fig 4 C
	FF														Sf1-Lgr4-/-
Fat mass	16.82	17.09	16.67	14.56	18.93	17.68	17.55	17.98	20.15	21.74	21.63	18.94	21.36	21.68	5.05	6.65	12.78	15.53	14.74	12.33	13.98	15.01	16.92	19.94	19.29	17.39	12.81	16.47
Lean Mass	28.6	27.33	27.27	28.94	23.97	26.77	26.65	29.65	21.25	26.26	24.31	20.52	19.43	25.67	23.9	24.3	30.63	27.27	26.24	27.63	22.21	28	24.36	23.59	25.72	24.07	23.47	21.95
Fig 4 D
	FF									Sf1-Lgr4-/-
Pancreas	243	240	212	247	239.2	212	198.1	202.4	292.5	430	242	210	212	213	274	282.9	203.5	256.6
Liver	1862	1671	1932	2107	2115	1460.3	1543.2	2433.3	2339	1527	1687	1008	1932	1213.5	1044	1455	1402	2301
Spleen	182	112	110	102	82.7	83.4	81.2	82.1	77.2	98	92	86	110	86	84	80.1	80.5	72.1
SAT	2496	2265	2490	3212	3328.3	2521.6	3199	2435.5	2893.7	2364	1787	624.6	2490	1605	1691.4	2654.7	2222.3	2546
GAT	2630	1950	1227	1634	1748.8	2470.2	2104.9	1098.3	1936.8	2590	2472	965.8	1227	2193	1704	1701.5	1890.5	1657
BAT	320	288	290	309	349.8	306.5	271.2	302.5	320.6	172.5	143	118	190	132	186	178.5	166.4	179
Fig 4 E Left
	FF					Sf1-Lgr4-/-
1	18.2	20.1	19.2333	16.46	17.1	18.1	21.94	17	16.4	18.2
2	37.25	37.26	36.8	33.835	33.5333	34.72	42.18	33.15	32.125	38.45
3	59.45	55.06	55.0667	48.455	50.4	51.58	60	49.45	45.5	55.4
4	81.05	72.3	73.7667	62.415	67.8667	68.34	78.24	66.85	61.6	75.3
5	101.95	88.84	91.8	77.315	84.0667	85.34	95.34	83.5	78.425	95.7
6	122.3	105.38	111.5	92.575	101.167	104.12	112.56	101.95	95.775	117.5
7	141.35	121.82	129.2	106.995	114.567	121.98	130.12	120.2	111	136.45
8	159.5	138.84	148.667	122.435	130.9	140.16	146.96	138.75	129.525	159
9	176.3	156.18	166.5	138.735	148.1	160	164.8	156.25	148.075	180.45
10	194.65	171.26	184.033	155.675	167.267	179.34	180.28	174.25	168.775	205.5
11	212.45	186.34	200.567	171.515	183.4	199.36	197.62	193.6	184.175	225.85
12	229.75	201.76	219.133	187.515	202.5	218.66	215.64	210.85	202.175	246.6
13	246.3	219.6	236.733	202.775	220.833	239.26	234.66	229.35	217.975	265.9
14	264.4	237	254.067	218.115	238.733	258.66	253.66	249.25	234.425	287
15	279.15	252.66	273.533	234.375	256.567	275.08	271.5	269.5	251.775	307.45
16	295.95	269.504	291.769	250	273.671	294.905	289.6	287.467	268.56	327.947
Fig 4 E Right
	FF																Sf1-Lgr4-/-
	18.2	19.05	22.2	21.6	20.9	20.35	19.05	18.15	16.8	18.35	17.8	17.3	16.55	18.1	14.75	16.8	21.94	20.24	17.82	18.24	17.1	17.22	17.56	16.84	17.84	15.48	17.34	18.02	19.02	19	17.84	18.1
Fig 4 F Left
	F/F																		Sf1-Lgr4-/-
0	1260	2807	1146	812	1938	1349	1107	2452	1236	1965	1409	2588	2594	1283	2046	1609	1100	2566	2996	2408	2015	2439	2548	2257	2215	3409	3238	2493	2294	2826	3208	1743	2319	2982	1306	2078
0.25	1267	3104	1482	818	1901	1580	1026	2494	1299	1969	1332	2334	2453	1014	2106	1640	1244	2576	2969	2449	2260	2423	2514	2826	2169	2857	2548	3013	2831	3032	3266	1591	2251	2793	1356	2082
0.5	1262	2589	1576	817	2770	1602	1130	2850	1323	1692	1456	2135	2217	942	2688	2311	1198	2149	2788	2792	2257	2258	2631	2590	2120	3407	2518	3052	2380	2676	2635	1675	2543	3007	2236	2206
0.75	1044	2450	1473	810	2886	1382	1113	2381	1240	1765	1343	1976	2010	1273	2666	1981	1625	2132	2796	2378	2107	2253	2754	2689	2115	2838	2195	3738	2378	2558	2288	2000	2617	2978	2140	2733
1	953	2262	1505	712	2585	1155	1509	2354	1234	2639	1096	1939	1696	1239	2634	1798	1273	2313	2700	2563	2265	2265	2631	2681	2788	2837	2073	3813	2417	2529	2200	2318	2756	3182	2186	2479
1.25	1527	2419	1535	1250	2433	1073	1295	1942	991	2660	1293	1881	1652	1788	2802	1919	1326	2257	2677	2518	1966	2262	2621	2234	2651	2890	2111	2688	2023	2323	2178	2305	2508	2965	2260	2269
1.5	1242	1980	1335	1559	2501	1081	1105	1910	1458	2596	1294	2215	1608	1366	2633	1943	1257	2089	2428	2548	2010	2327	2520	2145	2801	2765	2079	2547	1726	2561	2793	1772	2521	3045	2305	2224
1.75	1177	1955	1111	1621	3002	1365	970	2837	1534	2300	1366	2063	1717	1474	2188	1947	1096	2326	2257	2620	2214	2535	2537	2069	2362	2311	2265	2634	1731	2316	3271	1838	2424	3147	2199	2141
2	1031	2489	1270	1078	2349	1728	1241	2204	1574	1946	928	1868	1799	1528	1958	1703	1075	2344	2618	2626	2175	2419	2651	2059	2166	2539	2286	2762	1770	2534	2860	1744	2324	3185	1492	1870
2.25	1201	2344	1131	1042	2167	1328	1559	2199	1235	1958	1266	2079	1775	1444	1969	1700	1137	2453	2816	2608	2205	2410	2632	2034	2245	2365	2211	2742	1703	2621	2967	1807	2230	2820	1474	2622
2.5	1170	2154	1072	1046	2235	1256	1478	1917	1026	1887	1385	2369	1710	1327	1955	1700	1075	1981	2667	2694	2197	2987	2663	2115	2027	2731	2166	2761	1638	2691	2529	1678	2332	3122	1422	2551
2.75	1181	2020	1345	803	2036	1757	1402	1847	1171	1879	1183	2092	1633	1338	2125	1730	1173	1844	2647	2694	2060	2773	3250	2096	2336	2612	2422	2447	1635	2711	2237	1821	2068	2998	1384	2495
3	1156	1810	1065	1178	1901	1060	975	1847	1157	1702	1108	2163	1625	1099	2201	2151	1510	1997	2347	2938	2134	2652	2781	2126	2311	2507	2373	2440	1945	2642	2007	1903	2096	2964	1654	2449
3.25	1166	1824	1133	1250	1929	1029	1173	1923	1276	1701	1449	2172	1635	1404	1966	2486	1461	2528	2340	2908	1992	2645	2840	2029	2254	2370	2135	2983	1957	2326	2082	1841	2005	2900	1458	2292
3.5	1166	1810	1131	1023	2311	946	1065	2222	1070	1955	1399	2514	2060	1413	1984	2345	1423	2222	2111	2881	1949	2423	2506	2600	2107	2791	2125	2700	1838	2254	2113	1684	2015	2743	1621	2308
3.75	1164	1830	939	1166	1875	1280	1153	2461	1925	2203	1268	2521	2597	1519	2315	2309	1365	1936	2120	2816	2013	2348	2387	2594	2107	2583	2154	3148	1767	2266	2005	1738	2106	2919	1663	2439
4	1502	1760	1030	1200	1806	1463	1879	2088	1249	2130	1085	1957	2045	1329	2512	1852	1377	1866	2125	2603	2100	2239	2630	2547	2202	2675	2479	3141	2137	2149	2163	2219	2334	3740	1564	2201
4.25	1244	2017	980	1067	2901	1277	1157	1789	1648	2058	1362	2000	1964	1399	2264	1809	1593	1820	2119	2872	2319	2347	3073	2353	2075	2430	1858	3423	1828	2144	2584	1797	2631	3081	1407	2242
4.5	1254	2045	1565	1017	2995	1133	1158	2179	1508	1866	1116	2023	1701	1321	1934	1709	1513	1902	2026	2610	2113	2252	2529	2199	2013	2940	2120	3385	1888	2330	2913	1710	2781	2743	1474	2304
4.75	1070	1932	1421	1123	2417	1496	1065	2467	1110	1766	1342	2373	1542	1479	1891	1822	1107	2321	2121	2542	1963	2305	2637	2107	2277	3361	2161	3253	1812	2663	2879	1950	2249	2639	1709	2670
5	1383	1831	945	1176	2322	2333	1059	2144	880	1860	1195	2522	1528	1107	1987	2123	1194	1982	2237	2778	1988	2545	2505	2078	2826	2616	2023	3144	2249	2621	2879	1815	2080	2421	1512	2448
5.25	1528	2053	1103	1123	2143	1548	1374	1785	996	1822	1347	2305	1531	1190	1909	2131	1404	1904	2342	2904	2211	3276	2327	1984	3094	2460	1865	3126	2095	2296	2716	1724	2614	2191	1499	2072
5.5	1578	1813	941	1257	1945	1537	1462	2564	1113	2568	1362	2533	2262	1291	1922	1854	1665	1779	2543	2570	2915	2776	2161	1882	2350	2296	1937	2805	1724	2194	3032	1786	2529	2407	1972	2080
5.75	1490	2389	935	1563	1840	971	1464	2680	1117	2496	1229	2463	1994	1365	3021	1676	1571	1859	2237	2411	2439	2315	2970	2438	2105	2050	2153	2532	1701	2308	2865	2239	2352	2429	1905	2126
6	1305	2684	902	1476	2464	1267	931	1782	1291	2585	1421	1920	1990	1179	2464	1669	1432	1859	2271	2611	2207	2321	2680	2456	2063	2501	2147	2182	1577	2075	2391	2020	1992	2304	1681	2783
6.25	1025	2327	1056	1391	2679	1063	847	2176	1755	2906	1514	1930	2000	1147	2616	1750	1418	1909	2150	2561	2129	2413	2756	2429	2123	2196	2060	2195	1537	2186	3205	1731	2334	2226	1601	2861
6.5	1028	2788	1075	1483	2247	953	798	1981	1545	2527	1485	1861	1624	1114	2505	2296	1359	1980	2117	2598	1982	2775	2518	2121	2591	3430	2079	3062	2205	2242	2554	1611	2330	2282	1533	2775
6.75	1169	2211	942	1024	2032	1064	850	1930	1706	2390	1433	1759	1657	1033	2289	2408	1038	1893	2056	2909	2088	2435	2462	1984	2858	2721	2200	3064	2404	2830	2320	1681	2073	3394	1576	2647
7	935	1826	1339	1065	1841	1090	804	1870	1232	1831	1229	1721	1737	975	1860	2235	960	2050	3112	2612	2106	2245	2536	1978	2714	2603	2287	2568	2400	2628	2499	2029	2046	3236	1859	2672
7.25	900	1738	1452	1021	1764	1212	1201	1780	1237	1862	1289	1798	1816	969	1889	2249	929	2286	2986	2389	1999	2258	2398	1926	2767	2498	2061	2450	2167	2654	2408	1693	2246	3277	2292	2305
7.5	937	1965	1802	931	1760	1526	1153	1766	1151	1796	1217	2136	2321	889	1923	1696	1012	3273	2630	2274	2028	2070	2592	2202	2504	2560	2162	2541	1784	2598	2567	1651	2299	3297	2448	2303
7.75	1016	1821	1317	977	1638	1332	893	1838	1191	1664	1175	1876	2334	1153	2646	1694	1002	2229	2626	2096	1970	2240	2546	1966	2208	2311	2029	3006	1695	2248	2598	1674	1987	3276	2065	2090
8	1019	1741	1058	936	1656	1324	1122	1677	1510	2036	1134	1798	1877	1357	2375	1823	1027	1797	2783	2430	1957	2202	2211	1965	2516	2448	2146	2405	1671	2372	2480	1739	1998	2850	1602	1991
8.25	1195	1787	982	1017	1791	1268	748	2148	1153	1976	1026	1735	1817	1305	2333	1835	999	1827	2769	2156	1926	2247	2296	1977	3756	2521	2132	2398	2077	2186	2123	1667	2240	2397	1340	2017
8.5	1012	2694	988	1244	1730	1066	806	2234	1152	1705	1018	2134	1625	1279	2292	1807	1003	1681	2329	2171	1852	2242	2308	1983	2463	2433	2227	2102	2078	2130	2227	2298	2239	2418	1815	2115
8.75	797	2625	1067	1510	2036	1033	665	2199	1168	1685	1239	1844	1529	1177	1870	1810	950	1669	2243	2167	1955	2208	2533	1979	2188	2585	1984	2305	2124	2382	2498	2416	2255	2682	1911	2386
9	796	2506	1792	1603	1976	1195	813	1836	1078	2129	1038	1683	1685	1259	1805	2327	1089	1633	2654	2851	2201	2460	2412	1954	2136	2200	2073	2457	2083	2323	2608	2366	2219	2367	1603	2229
9.25	1240	2126	1748	1232	1751	1519	810	1665	1108	2199	1059	1829	1682	1334	1872	2250	919	1690	2631	2642	2626	2775	2412	2105	2129	2188	2202	2332	2216	2508	2407	2246	2064	2335	1546	2271
9.5	1242	1819	1330	1203	1755	1418	801	1834	1143	1744	1026	1710	2213	1245	1872	2249	965	1595	2249	2559	2363	2775	2571	1974	2210	2087	2257	2264	1753	2498	2165	2170	2082	2578	1579	2281
9.75	839	1830	1558	1066	2213	1351	1166	1842	1255	1758	1201	1745	2303	1139	1857	1867	953	1899	2254	2335	2350	2752	2983	1882	2136	2603	2189	2114	1647	2318	2627	2107	1982	2425	1492	2329
10	953	1740	976	1244	1752	1267	1444	1791	1956	1983	1061	1686	2242	1159	1800	1537	1021	2172	2203	2430	2360	2626	2612	1868	2983	2497	2158	2211	1650	2332	2551	1515	1995	2345	1552	2062
10.25	893	1738	861	795	1745	1110	972	2030	1658	2084	1372	1728	2263	1177	1725	1548	980	1962	2095	2426	2213	2621	2794	1960	2963	2551	2352	2255	2128	2058	2497	1419	2773	2413	1520	2119
10.5	939	1936	993	836	1613	1141	975	1935	1257	1884	1413	1736	1607	1175	1718	1548	1077	1773	2107	2405	2153	2231	2507	1865	2730	2496	2261	3452	1630	2061	2375	1680	2448	2194	1579	2087
10.75	1246	1989	1314	925	1631	1272	626	1942	1156	1864	1507	1877	1554	1172	1791	1580	1023	1666	2110	2637	1976	2225	2417	2176	2537	2389	2121	2609	1726	2504	2316	1524	2191	2351	1472	2079
11	925	1959	1094	1272	1618	1350	658	1823	1065	1948	1111	1663	1533	1499	1859	1615	1003	1687	2530	2179	2021	2244	2344	2188	2297	2451	2216	2575	1653	2148	2214	1492	2100	2341	1842	2117
11.25	1020	1974	978	1639	1786	1422	714	2318	1081	1874	1120	1671	1592	1018	1974	1608	1470	1889	2314	2440	2207	2231	2550	2079	2342	2436	2097	2488	1698	2362	2103	1465	1897	3206	2190	2702
11.5	1018	1847	1064	1323	1751	1458	717	1946	1070	1756	1134	1773	1536	956	2073	2291	1206	2424	2635	2278	2676	2138	2525	1964	2253	2191	2484	2190	1731	2278	2122	1471	1901	3062	2077	2850
11.75	923	1973	982	1022	1958	1518	787	1754	1061	2202	1339	1917	1704	989	2298	2273	1154	2262	2336	2088	2556	2082	2689	1871	2267	2896	3143	2288	1904	2564	2444	1437	1972	2971	1710	2537
12	928	1776	907	1063	1605	1173	1382	1683	1651	2297	1146	2293	1660	949	2276	1784	1126	1841	2243	2169	2634	2230	2598	1888	2260	2536	2861	2298	2081	2142	2346	1946	2002	2459	1462	2194
12.25	924	1725	943	1017	1669	1263	1109	1643	1274	2194	1181	1929	1612	914	2267	1865	1112	1739	2238	2284	2244	2324	2520	1885	2276	2411	2390	2154	1794	2085	2340	2163	1902	2469	1540	2034
12.5	1016	1767	976	1009	1713	1223	1195	1550	1015	1888	1018	1782	2528	888	1915	1725	1013	1844	2344	2197	2120	2246	2613	2100	2113	2420	2078	2284	1786	1980	2587	2108	2054	2176	1581	2125
12.75	1152	1790	1094	1023	2352	1136	829	1563	1082	1685	1334	1718	1860	1052	1724	1839	1207	1771	2281	2245	2018	2084	2076	2550	2068	2516	2026	2366	1792	2439	2637	2014	2259	2348	1512	2050
13	789	1980	1361	924	2109	1065	938	1628	1319	1812	1226	1812	1590	1084	1714	2367	1128	1856	2254	2095	1931	2192	1829	2827	2322	2697	1981	2605	1735	2390	2638	1471	2018	2759	1500	2221
13.25	933	1735	1045	1242	1769	1405	838	2032	1236	1778	1175	1835	1544	1140	1782	2629	1163	2002	2137	2052	1968	2148	1912	2568	2235	2628	1968	2464	1679	2319	2534	1503	2135	2792	1844	2223
13.5	935	1732	927	1380	1768	1427	991	1746	1135	2152	1264	1981	1666	1204	1721	1726	1184	1950	2109	2068	2098	2224	2536	2408	2103	2542	1965	2511	1753	2177	2807	1509	2114	2518	1916	2219
13.75	926	1778	907	1106	1760	1251	1054	1738	985	1969	1072	1747	1936	1197	1865	1734	1114	1797	2300	2347	2362	2191	2835	2446	2248	2404	2094	2089	1748	2519	2651	1575	2111	2263	1883	2550
14	1289	1847	1066	1320	2095	1781	924	1730	1340	1885	1124	1813	1783	1256	1811	1728	1270	1817	2320	2354	2385	2546	2675	2653	2547	2291	2206	2271	1977	2436	2695	1501	2144	2221	1595	2340
14.25	924	1718	980	1017	1789	1716	1062	1828	1521	1906	1295	1888	1740	1329	1724	1890	1075	1744	2305	1825	2089	2508	2638	2376	2319	2441	1974	2287	1823	2359	2744	1889	2334	2638	1552	2396
14.5	927	1769	1011	919	1767	1590	1126	2032	1537	2223	1421	1951	1675	1311	1800	1771	1046	1757	2237	2433	2071	2100	2528	2194	2319	2513	1953	2988	2025	2396	2441	1786	2374	2534	1589	2331
14.75	924	1790	1106	892	1846	1259	1154	1817	1160	2209	1187	2141	1740	1159	2335	1777	1168	1883	2252	2674	2252	2003	2528	2107	2654	2536	1956	2773	1892	2218	2303	1530	2285	2290	1513	2232
15	923	2437	1103	931	1874	1143	1588	1742	1228	2068	1614	2162	2304	1524	2157	2030	1293	1956	2242	2422	2265	2006	2621	2137	2333	2379	1969	2544	1773	2357	3002	1795	2260	2276	1852	2554
15.25	794	1802	1214	1018	1843	1425	1152	1821	1312	1931	1516	1947	2305	1274	1968	2006	1125	1952	2250	2409	2361	2060	2851	1968	2333	2455	1993	2395	1907	2982	3121	1452	2040	2511	1597	2331
15.5	790	2115	1312	1012	2689	1278	1200	2144	1342	2527	1484	2199	1900	1242	1889	1858	1170	1853	2210	2537	2060	2207	2617	2116	2232	2254	2009	3023	2002	2958	2675	1517	2039	2862	1530	2231
15.75	1015	2131	1059	937	2270	1102	1095	2124	1454	1918	1354	2046	2324	1299	1982	2187	1201	2131	2137	2128	1999	1999	2489	2556	2254	2320	2358	2597	1764	2531	2570	1512	2289	2548	1551	2241
16	1153	1854	1313	927	1949	1158	928	2036	1321	1867	1123	2255	2342	1209	2251	2614	1229	1852	2369	2034	2092	2101	2424	2557	2523	2518	2180	2525	1660	2491	2622	1449	2372	2574	1507	2651
16.25	926	1823	1131	1205	1957	1114	1063	1855	1274	1759	1246	2182	2299	1100	2176	2366	1266	1819	2406	2044	2173	2108	2385	2227	2754	2424	2449	2385	1998	2364	2530	1475	2332	2478	2282	2300
16.5	929	2105	1137	1150	1965	1289	1023	2129	977	2037	1315	2336	2111	1127	2238	2073	1283	1970	2725	2504	2163	2072	2259	2137	2279	2340	2203	2919	1739	2374	3158	1983	2288	2459	1711	2368
16.75	1017	2052	987	1472	1832	1551	1021	2207	949	1959	1379	2195	1929	1468	2069	1927	1301	2317	2248	2445	2250	2227	2357	2128	2193	2807	2113	2546	1695	2808	3223	1842	2087	2390	1618	2404
17	1157	1854	1340	1016	2021	1632	1022	1940	1340	2034	1192	2062	2279	1113	2016	1922	1179	2244	2113	2174	2172	2609	2590	2108	2231	2515	2120	2622	1905	2655	3461	1688	2148	2488	1989	2359
17.25	975	2018	1587	1070	1912	1606	663	2020	1461	1988	1323	1998	2570	1216	1985	1936	1308	2121	2113	2432	2247	2770	2750	2118	2241	2488	2337	3410	2071	2594	3082	1624	2283	2833	1740	2338
17.5	933	2235	1677	1165	2035	1291	836	2015	1128	2319	1403	2140	2261	1249	2088	2798	1268	2062	2157	2891	2198	2763	2594	2585	3227	2384	2471	3475	2131	2527	3057	1927	2328	2895	1838	2337
17.75	1382	2050	1302	1230	2148	1456	1104	2038	1331	2135	1448	2517	2130	1376	2453	2206	1587	2137	2554	2414	2524	2240	2947	2561	2872	2390	2652	3377	2083	2591	3014	1836	2231	2657	2048	2824
18	1582	2133	1338	1211	2149	1361	929	2823	2404	2649	1196	2454	2408	1591	2288	2101	1568	2148	3236	2366	2427	2341	2541	2476	2977	2373	2583	3236	2256	2778	2994	1713	2242	2895	2128	2664
18.25	1468	2469	1588	1387	2479	1625	1197	2831	1663	2670	1489	2408	2310	1488	2358	2333	1567	2172	2991	2445	2658	2536	2625	2325	3117	2410	2345	3244	2241	3259	3661	2180	2875	3653	2353	2924
18.5	1349	2601	1735	1481	2697	1838	1243	2831	1564	2581	1617	2339	2396	1414	2388	2627	1758	2511	3315	2833	2760	2846	2401	2560	2362	2525	2756	3516	2718	3256	3808	2408	2808	3682	2400	2988
18.75	1707	2586	1628	2249	2590	1729	1548	3044	1904	2801	1735	2367	2092	1442	2499	2118	1580	2604	3207	2828	2664	2975	2799	2979	2140	3602	3212	3513	2763	3210	3502	2199	3113	3445	2196	3269
19	1637	2835	1416	1883	2433	1905	1476	2756	1781	2361	1226	2703	2150	1396	3455	1990	1457	2165	2888	2969	2673	3121	3107	3225	2697	3660	2917	3242	2572	2868	3680	2422	3104	3786	2245	2596
19.25	1637	2402	1910	1807	2799	1523	1479	2710	1148	2421	1536	3274	2435	1367	2476	1996	1965	2188	2874	3053	2837	3077	3419	2815	2931	3175	3235	2976	2282	2998	3573	2115	3110	3352	2349	2523
19.5	1567	2473	1301	1579	2550	1550	1485	2973	1068	2177	1426	2652	2065	1315	2216	2455	1516	2174	2545	3054	2583	2571	2817	3349	3194	2814	2812	3035	2023	2856	3269	2322	2866	3472	2861	2484
19.75	1553	2428	1464	1661	2421	1520	1396	2719	1525	2282	1428	2616	2144	1508	2184	1955	1661	2294	2977	2513	2343	2291	2759	2739	2946	2860	2604	3000	1911	2488	3570	2233	2586	3112	2033	2879
20	1609	2687	1342	1578	2626	1292	1572	3113	1271	1939	1458	2858	2181	1208	2244	1918	1426	2164	2817	2589	2211	2138	2839	3097	2373	2510	2439	2841	2291	2564	3649	2500	2638	3096	2291	2724
20.25	1572	2533	1114	1154	2589	1638	1560	2786	1157	1938	1371	2548	2109	1615	2492	1887	1553	2184	2867	2857	2829	2091	2877	2852	2372	2544	2994	3315	2564	2875	3815	2060	2542	3575	2069	2609
20.5	1474	2661	1157	1217	2340	2091	2019	2754	1151	2043	1425	2651	2125	1367	2512	2226	1459	2408	2572	3155	3041	2120	2545	2547	2280	2839	3281	3542	2403	2766	3392	1999	2475	3485	2510	2589
20.75	1252	2659	1185	1427	2333	1543	2110	2660	1745	2106	1361	2254	2563	1327	2228	2028	1391	2172	2788	2809	2699	2615	2851	2389	2378	3295	2861	3465	2472	2513	3151	2298	2551	3263	2944	3052
21	1206	2417	1487	1434	2379	1304	1800	2906	1465	2327	1216	1931	2430	1317	2100	1835	1626	2159	2779	2521	2581	3037	2833	2309	3022	2688	2698	3278	2160	2065	3193	2106	2125	3430	2601	2654
21.25	1573	2434	1914	1523	2519	1243	1402	2406	1473	2271	1210	1988	2226	1447	1997	1784	1385	2126	2768	2377	2209	3223	2503	2305	2953	2785	2666	3409	2265	2314	3402	1777	2630	3341	2166	2255
21.5	1486	2616	1423	1513	2444	1443	1574	2141	1359	1932	1361	2122	1805	1370	1903	1963	1492	2499	2781	2555	2254	3453	2651	2117	2751	2767	2472	2918	2285	2343	3545	1678	2610	2893	1659	2370
21.75	1347	2511	1425	1028	2339	1361	977	2163	1371	1833	1316	2174	2256	1406	2353	1891	1316	2428	3248	2371	2131	3007	2817	2018	3326	2810	2249	3261	2401	2659	3631	1779	2434	3050	1636	2367
22	1339	2220	1633	971	2220	1634	856	1946	1517	1814	1255	1909	2399	1468	2477	1919	1356	2966	3467	2766	2235	2847	2755	2132	3154	2868	2131	3426	2060	2980	3317	2262	2320	2497	2106	2161
22.25	1038	2144	1331	1449	2571	1769	669	2147	1742	1813	1282	1905	2411	1532	2524	2067	1396	2619	3413	2551	2434	2997	2788	1982	2985	3328	1989	3611	1867	2445	3451	2370	2680	2927	2270	2160
22.5	938	2203	1416	1432	2412	1562	719	2948	1530	1955	1285	1853	2109	1517	2286	2143	1607	2594	2877	2644	2203	3263	2957	2149	2497	2700	1973	3116	1760	2311	3265	2620	2764	2671	1801	2368
22.75	1568	2343	1312	1563	2268	1524	946	2623	2031	2525	1436	2330	1867	1346	2190	1991	1585	2358	2756	2777	2161	2796	2738	2483	2391	2851	2223	2640	1675	2433	3586	2393	2888	3477	1686	2976
23	1580	2490	1532	1073	1985	1624	1251	2188	1145	2562	1528	2209	1914	1135	1944	2033	1468	2043	3330	2913	2228	3236	2843	3022	2420	2654	2195	3141	1693	2447	3531	2290	2822	3474	1554	2583
23.25	1572	2386	1256	889	2035	1593	1611	2234	1289	2437	1449	2359	1930	1146	1932	2046	1220	1901	2869	2924	2237	2921	2576	2802	2379	2952	2937	3439	2004	2954	3574	2010	2769	3100	1991	2479
23.5	1493	2042	1344	976	2650	1421	1839	2162	1328	2444	1450	2071	1808	1364	1977	2507	1386	1894	2846	2905	2479	2618	3124	2740	2513	2593	2697	3268	1985	2783	3319	1500	2786	3322	1883	2476
23.75	1169	2144	1537	1472	2462	1492	1748	2126	1669	2450	1338	1912	1805	1296	2337	2301	1527	1817	2803	3303	2219	2254	3206	2669	3009	2861	2372	3090	1848	2815	2963	1430	2327	3214	1859	2740
24	1169	2144	1537	1472	2462	1492	1748	2126	1669	2450	1338	1912	1805	1296	2337	2301	1527	1817	2803	3303	2219	2254	3206	2669	3009	2861	2372	3090	1848	2815	2963	1430	2327	3214	1859	2740
Fig 4 F Right
	F/F																		Sf1-Lgr4-/-
Dark time	1342.81	2305.31	1323.35	1265.27	2370.69	1462.92	1319.31	2385.1	1365.77	2159.38	1338.17	2259.12	2018.08	1352.12	2275.25	1998.54	1414.4	2196.77	2689.08	2709.46	2307.15	2621.42	2725.17	2433.19	2499.35	2775.67	2410.42	3067.46	2068.48	2580.17	3018.92	1993.1	2510.42	3062.96	1923.79	2466.46
Light time	1006.46	1978.67	1178.98	1125.31	1908.52	1305.15	970.75	1920.81	1301.33	2020.67	1253.67	1937.35	1932.23	1183.15	2036.17	1982.4	1144.6	1954.35	2368.73	2357.83	2183.27	2308.21	2514.27	2168.17	2449.67	2476.52	2204.35	2572.4	1896.46	2414.17	2607.08	1747.71	2173.79	2609.5	1730.88	2340.46
Fig 4 G Left
	F/F																		Sf1-Lgr4-/-
0	996	2381	946	642	1555	1098	951	2067	979	1431	1157	1874	1544	1176	2097	2026	1000	1641	2482	2042	1686	1941	2166	1836	1681	2835	2575	3168	2000	2113	2117	2001	2220	2605	1455	1837
0.25	976	2549	1237	620	1596	1321	841	2131	1021	1446	1098	1815	1521	1082	1929	1860	821	1675	2422	2028	1831	1928	2122	2331	1683	2419	2017	2719	2096	2169	2576	2388	2393	2656	1324	1731
0.5	972	2124	1323	614	2345	1368	877	2344	1015	1440	908	1777	1341	1156	1671	1691	749	2176	2273	2368	1828	1709	2191	2186	1605	2833	1949	2790	1683	2168	2519	2020	2112	2101	1374	1948
0.75	789	2040	1201	641	2473	1130	944	2006	932	1330	877	1833	1367	1012	1535	1491	1009	2100	2230	2017	1765	1761	2361	2255	1673	2308	1713	2920	1567	1747	3155	2007	1960	1876	1647	2008
1	711	1819	1244	596	2171	935	1260	1971	952	1334	858	2088	2168	873	1501	1286	954	2069	2159	2198	1827	1721	2199	2195	2285	2375	1648	2721	1442	1567	3200	2052	1897	1749	1944	2124
1.25	1234	2010	1305	1042	1983	852	1067	1640	820	1379	1000	2066	2165	1092	1462	1247	1406	2224	2097	2148	1595	1740	2228	1758	2131	2489	1662	2235	1371	1511	2220	1687	1783	1732	1921	1969
1.5	1075	1625	1136	1276	2055	846	943	1546	1207	1876	973	1914	2081	1072	1745	1255	1097	2100	1873	2128	1659	1852	2135	1711	2218	2238	1630	2074	1270	1553	2069	1471	1906	2330	1484	1963
1.75	904	1556	919	1296	2525	1054	854	2453	1291	1498	1038	1766	1866	1133	1714	1295	1187	1705	1769	2288	1849	2172	2096	1637	1820	1810	1880	2514	1273	1795	2137	1433	1753	2822	1492	1838
2	832	2140	1017	879	1924	1473	1054	1849	1347	1397	923	1931	1548	765	1602	1359	1194	1593	2066	2331	1854	1991	2333	1607	1692	1950	1858	2667	1344	2025	2296	1458	1981	2405	1409	1736
2.25	986	1959	946	795	1714	1124	1296	1783	953	1382	1147	2037	1545	1060	1725	1342	1101	1556	2158	2339	1841	1984	2306	1565	1738	1830	1770	2754	1885	1683	2291	1395	2116	2444	1439	1700
2.5	912	1748	870	791	1824	1013	1192	1521	841	1276	1163	1815	1462	1182	1969	1296	994	1539	2105	2396	1888	2496	2328	1734	1543	2197	1796	2423	1928	1712	2384	1361	2140	2107	1368	1710
2.75	901	1656	1145	662	1631	1520	1099	1435	866	1321	1179	1990	1429	963	1742	1267	1025	1624	2161	2366	1690	2322	2778	1703	1865	2199	1896	2091	1702	1764	2095	1359	2196	1873	1519	1528
3	954	1492	889	918	1545	872	837	1428	911	1662	1247	2595	1323	888	1797	1209	825	1689	1852	2556	1718	2149	2422	1727	1779	2074	1836	2115	1515	1724	2104	1675	2059	1660	1555	1540
3.25	929	1486	986	1015	1585	811	928	1513	991	2145	943	2285	1329	1122	1791	1243	1076	1534	1857	2565	1578	2165	2427	1629	1762	1930	1583	1737	1355	1980	2424	1590	1793	1665	1495	1524
3.5	909	1499	1028	886	1876	797	902	1832	831	1519	974	2175	1563	1095	2087	1618	1094	1529	1676	2470	1596	1956	2190	2110	1645	2317	1666	1859	1318	1917	2212	1522	1717	1717	1385	1475
3.75	934	1502	810	936	1513	994	998	2050	1601	1972	970	2299	1752	1022	2060	2124	1164	1777	1655	2425	1662	1809	2100	2143	1661	2184	1718	2497	1320	1896	2604	1509	1734	1643	1458	1572
4	1132	1423	837	992	1521	1236	1572	1653	1063	1497	1024	2196	1693	870	1631	1684	1024	2040	1632	2236	1759	1788	2282	2069	1709	2218	2099	2235	1639	1682	2586	1871	1673	1773	1890	1782
4.25	1057	1716	855	884	2578	1042	968	1445	1367	1499	1151	2035	1629	1179	1645	1606	1106	1823	1627	2425	1951	1814	2698	1903	1630	1985	1587	2241	2023	1632	2879	1531	1639	2116	1472	2043
4.5	998	1744	1352	867	2589	966	962	1742	1253	1365	1125	1691	1415	980	1664	1342	1041	1562	1547	2257	1716	1771	2127	1775	1581	2550	1722	2513	1892	1637	2860	1567	1780	2473	1376	2087
4.75	886	1644	1172	911	2088	1236	889	2029	918	1357	1096	1692	1401	1160	1988	1234	1151	1490	1639	2161	1585	1895	2295	1674	1840	2832	1731	2387	1932	1986	2694	1508	2122	2413	1578	1627
5	1164	1497	797	917	1997	1979	930	1784	702	1785	854	1431	1437	1046	2035	1217	848	1518	1775	2284	1551	2096	2072	1675	2314	2179	1662	2084	1636	1841	2562	1916	2096	2404	1487	1561
5.25	1235	1738	938	898	1789	1284	1203	1499	799	1702	1051	1440	1423	1129	1878	1226	905	1471	1842	2360	1854	2628	1935	1594	2565	2045	1578	2022	1608	2163	2560	1761	1786	2324	1428	2006
5.5	1218	1552	793	1027	1548	1262	1279	2153	871	1796	1092	1611	2084	1174	2011	1865	1000	1494	2140	2114	2369	2291	1857	1522	1799	1806	1550	2056	1498	2232	2313	1464	1753	2520	1504	1946
5.75	1149	2060	825	1293	1467	828	1221	2301	868	1609	1187	1936	2007	1032	1950	1597	1120	2425	1830	2030	2045	1975	2678	2052	1643	1645	1778	2330	1652	2378	1987	1417	1804	2341	1883	1773
6	1049	2316	775	1217	2119	1021	806	1510	1071	1809	1158	1696	2112	1203	1550	1614	914	2016	1742	2190	1820	1941	2374	1983	1583	1965	1811	2220	1961	2206	1794	1345	1621	1931	1691	1466
6.25	847	1976	901	1130	2205	857	700	1853	1474	2148	1251	1638	2356	1265	1506	1602	849	2127	1712	2147	1661	1992	2408	1992	1630	1773	1675	2416	1954	1976	1788	1308	1677	2681	1416	1768
6.5	843	2434	885	1183	1895	777	691	1614	1293	2010	913	1546	1999	1240	1460	1307	858	2015	1675	2284	1555	2273	2171	1678	2084	2955	1653	2690	2122	1830	2527	1898	1732	2128	1323	1700
6.75	945	1873	813	860	1628	882	703	1499	1406	1931	847	1560	1885	1173	1440	1323	756	1784	1604	2566	1660	1949	2016	1586	2411	2262	1853	2929	2079	1763	2544	2053	2344	1920	1360	1508
7	769	1531	1159	915	1499	908	676	1527	1001	1501	975	1518	1467	970	1441	1407	711	1459	2486	2304	1726	1776	2088	1581	2313	2213	1897	2605	1907	1667	2076	2061	2231	2108	1681	1497
7.25	725	1469	1227	844	1395	1009	1013	1457	998	1487	1092	1551	1438	1028	1496	1431	735	1429	2452	2019	1545	1792	2018	1496	2344	2111	1676	2473	2295	1638	1949	1852	2220	2035	1422	1648
7.5	738	1625	1587	799	1423	1341	998	1353	906	1323	1125	1890	1332	995	1784	1943	680	1475	2186	1878	1628	1637	2215	1823	2098	2048	1725	1977	1737	1682	2108	1481	2098	2171	1366	1717
7.75	907	1546	1203	819	1297	1178	740	1478	913	1415	988	1648	1296	957	1524	1874	889	2143	2238	1718	1598	1777	2194	1663	1769	1742	1614	1913	1866	2117	2561	1418	1784	2170	1367	1454
8	896	1503	897	796	1405	1171	917	1328	1210	1898	797	1622	1595	908	1424	1520	1074	1954	2319	1947	1679	1742	1927	1594	2052	1812	1712	1858	1572	2352	2073	1341	1827	2034	1441	1494
8.25	1021	1520	850	894	1552	1022	661	1737	945	2224	1018	1608	1513	825	1401	1451	1085	1934	2285	1786	1667	1756	1946	1581	3091	1885	1641	2030	1401	2020	2049	1752	1653	1749	1359	1628
8.5	924	2312	830	1036	1437	922	651	1804	932	1856	934	1551	1319	830	1689	1281	1020	1850	1936	1768	1589	1785	1919	1601	2054	1852	1760	2445	1408	2041	1847	1806	1637	1877	1978	1692
8.75	683	2320	878	1287	1675	840	582	1745	882	1851	766	1610	1316	1052	1467	1231	901	1532	1780	1810	1669	1753	2100	1605	1836	1897	1609	2342	1452	1872	2033	1842	1840	2111	2072	1647
9	702	2228	1553	1334	1647	959	630	1463	844	1421	923	1584	1732	828	1348	1329	982	1423	2183	2384	1907	2035	2007	1570	1778	1724	1618	2224	1710	1635	2131	1834	1828	2296	2036	1708
9.25	1053	1770	1595	1067	1467	1284	641	1300	910	1366	962	1593	1762	850	1449	1327	1005	1489	2170	2201	2175	2329	1978	1756	1794	1729	1846	1808	1466	1753	2087	1932	2017	2102	1883	1549
9.5	1061	1526	1176	1015	1444	1207	666	1468	931	1247	963	2113	1410	825	1363	1835	943	1449	1812	2084	1934	2340	2071	1601	1748	1591	1851	1823	1461	1872	1967	1491	2001	1793	1860	1570
9.75	739	1528	1487	896	1850	1118	955	1455	1006	1534	888	2021	1408	1005	1384	1928	860	1477	1789	1866	1931	2370	2444	1530	1750	1925	1820	2526	1395	1833	1848	1380	1828	2325	1803	1474
10	717	1489	876	1057	1429	1021	1102	1429	1719	1265	899	1947	1562	886	1325	1793	888	1387	1748	1880	1878	2288	2191	1564	2487	1955	1782	1959	1463	1860	1909	1371	1749	2273	1295	1524
10.25	740	1481	750	702	1443	906	835	1665	1419	1234	988	1975	1603	1211	1351	1804	919	1355	1696	1862	1772	2245	2358	1598	2467	1989	1971	1760	1862	1823	1941	1764	1640	2120	1211	2153
10.5	753	1727	777	737	1327	948	818	1628	1019	1246	1020	1688	1479	1179	1384	1287	951	1349	1700	1831	1710	1809	2051	1523	2265	1924	1862	2326	2171	1914	2962	1384	1578	1963	1441	1896
10.75	1045	1808	1239	834	1342	1032	515	1627	910	1888	1134	1625	1483	1372	1544	1211	949	1386	1691	2257	1633	1815	1959	1862	2145	1804	1739	2646	2070	2193	2246	1496	2046	1935	1321	1727
11	820	1670	943	1162	1350	1061	590	1528	883	1646	1080	1708	1557	981	1333	1201	1264	1472	2183	1914	1638	1819	1999	1919	1873	1844	1759	2251	1943	2044	2195	1464	1744	1888	1249	1576
11.25	863	1683	859	1405	1449	1172	578	1949	852	1594	958	1658	1544	965	1333	1231	830	1579	1985	2103	1767	1831	2175	1772	1859	1907	1704	1955	1592	1846	2130	1471	1848	1727	1247	1438
11.5	868	1591	888	1165	1385	1251	587	1543	837	1482	832	1613	1393	943	1412	1216	771	1657	2235	1998	2214	1763	2154	1647	1788	1842	2088	1922	1418	1754	1890	1505	1837	1792	1240	1449
11.75	832	1683	857	871	1565	1290	708	1400	849	1513	1074	1721	1857	1082	1561	1305	785	1816	1859	1836	2158	1745	2384	1544	1722	2399	2721	1968	1368	1914	1938	1661	2058	2120	1202	1483
12	816	1555	767	900	1240	1004	1136	1314	1401	1922	1024	1655	1916	922	1780	1286	731	1903	1797	1913	2227	1847	2353	1535	1717	2155	2449	2003	1277	2063	1905	1839	1772	2082	1664	1474
12.25	841	1502	814	894	1308	1037	953	1289	996	1862	1009	1657	1831	950	1545	1258	704	1898	1826	2073	1933	1938	2263	1532	1729	1984	1954	2238	1398	2172	1792	1565	1629	1960	1920	1402
12.5	873	1490	795	900	1349	968	1035	1223	832	1510	773	1818	1476	841	1419	2033	708	1600	1849	1930	1722	1832	2305	1782	1688	1992	1652	2108	1753	2196	1935	1540	1594	2205	1838	1612
12.75	1017	1484	899	872	1915	956	771	1233	828	1479	1114	1952	1336	1112	1356	1506	867	1407	1838	1975	1628	1731	1717	2153	1625	2124	1627	1896	1782	1973	2090	1539	2030	2351	1728	1777
13	710	1701	1150	827	1738	846	765	1327	1043	1459	1088	1749	1434	1058	1442	1230	897	1384	1778	1827	1575	1784	1532	2401	1919	2267	1591	1822	1625	1964	2288	1473	1975	2337	1234	1539
13.25	808	1498	974	1055	1361	1221	753	1641	960	1431	981	1761	1404	1052	1440	1210	941	1412	1740	1794	1626	1771	1678	2144	1829	2190	1619	1911	1498	1945	2109	1446	1797	2195	1246	1585
13.5	783	1533	837	1161	1380	1256	784	1450	925	1563	873	1635	1767	1076	1585	1258	1025	1365	1685	1778	1781	1897	2186	2042	1707	2056	1594	1986	1363	2017	2041	1446	1719	2374	1284	1625
13.75	795	1500	742	950	1373	1040	946	1406	840	1447	940	1725	1590	951	1424	1497	973	1417	1967	2017	2014	1783	2434	1908	1762	2009	1732	1989	1592	2003	1778	1529	2075	2232	1295	1575
14	1069	1603	871	1156	1714	1537	813	1506	1134	1660	1024	1770	1447	922	1496	1375	979	1402	1973	2022	2057	2136	2354	2159	2065	1882	1842	1942	1678	1956	1928	1711	2008	2208	1227	1599
14.25	833	1540	855	880	1427	1463	912	1514	1312	1552	1028	1747	1437	1088	1500	1357	1070	1388	1955	1611	1720	2112	2329	1808	1851	1941	1617	2521	1507	1923	1825	1521	1958	2325	1568	1751
14.5	802	1530	903	836	1366	1440	900	1647	1281	1577	991	2052	1774	1140	1503	1265	1005	1387	1802	2128	1677	1755	2134	1742	1961	2143	1584	2496	1494	1950	2586	1689	1948	2023	1507	1828
14.75	834	1466	896	752	1446	1015	965	1562	938	1503	1276	1831	1823	944	1656	1331	910	1903	1787	2394	1847	1628	2059	1652	2123	2171	1655	2149	1560	1853	2305	1592	1825	2023	1314	1724
15	832	2150	913	793	1524	938	1422	1459	966	1820	1379	1759	1657	1407	1769	1813	1317	1825	1801	2066	1789	1653	2221	1630	1906	2040	1666	2116	1711	2007	2093	1466	1989	2535	1584	1705
15.25	701	1524	998	861	1450	1137	977	1501	1032	1887	1124	1677	1557	1293	1643	1860	1061	1621	1797	2020	1917	1668	2512	1529	1895	2071	1660	2123	1647	2350	1988	1598	2520	2659	1272	1461
15.5	698	1772	1056	909	2245	980	1012	1784	1111	1506	1084	1741	1978	1246	1766	1509	996	1501	1863	2111	1698	1833	2323	1696	1876	1914	1689	2152	1558	2341	2489	1673	2467	2209	1252	1491
15.75	878	1869	916	764	1912	893	968	1799	1154	1574	913	1667	1457	1123	1641	1819	995	1547	1795	1874	1734	1652	2142	2122	1800	1899	1983	2362	2061	2071	2071	1507	2044	2034	1224	1655
16	998	1597	1225	816	1576	894	797	1644	1051	1929	983	1632	1402	922	1809	1870	994	1812	2007	1793	1852	1706	1935	2061	2206	2133	1798	2869	1562	2090	2026	1385	2011	2213	1233	1754
16.25	822	1535	997	996	1583	890	907	1566	1021	2070	1105	1696	1356	1066	1753	1904	881	1754	2064	1840	1890	1695	1935	1760	2372	2018	2008	2827	1522	2058	1935	1658	1914	2197	1255	1766
16.5	804	1773	983	1002	1551	989	878	1753	802	1577	1095	1760	1582	1093	1871	1648	898	1770	2250	2333	1944	1770	1888	1682	1902	2025	1862	2291	1701	2046	2451	1452	1987	2703	1783	1678
16.75	867	1674	848	1241	1505	1230	871	1915	780	1582	1039	1857	1592	1212	1797	1499	1171	1646	1795	2139	1868	1900	2073	1721	1801	2526	1778	2136	1950	2062	2162	1412	2326	2615	1561	1479
17	962	1577	1091	893	1682	1416	871	1632	1122	1552	1122	1775	1579	1021	1668	1819	892	1665	1666	2024	1837	2313	2337	1758	1842	2190	1761	2259	1656	2074	2217	1567	2223	2802	1448	1562
17.25	837	1667	1257	886	1560	1334	574	1688	1197	1539	1215	1898	1573	1138	1604	1997	977	1672	1661	2158	1889	2386	2479	1782	1839	2194	2043	2359	1599	2049	2904	1660	2135	2517	1346	1659
17.5	794	1929	1290	922	1662	1058	737	1715	969	1834	1265	2232	1921	1228	1727	1768	1020	1739	1729	2565	1881	2391	2262	2129	2704	2067	2138	3008	1991	2120	2915	1718	2032	2586	1636	1723
17.75	1176	1768	1092	1078	1694	1168	962	1732	1102	1748	1147	1969	1723	1270	2064	1654	1214	2066	2082	2188	2234	1844	2640	2154	2345	2080	2247	2522	1794	2513	2790	1718	2092	2375	1574	1645
18	1242	1819	1133	988	1732	1026	804	2331	1998	1893	1288	2059	2163	1030	2020	1976	1345	1874	2672	2165	2112	1984	2183	2074	2532	2028	2218	2837	2133	2097	2641	1915	2250	2386	1458	1661
18.25	1224	2199	1375	1114	2099	1299	1023	2299	1379	2079	1326	2129	2223	1308	1992	1854	1237	1929	2461	2187	2406	2139	2262	1918	2594	2051	2011	2847	1927	2406	2722	1855	2653	2988	1875	2186
18.5	1093	2245	1498	1168	2176	1507	1076	2248	1276	1914	1377	2062	2075	1349	1946	1936	1168	1951	2741	2557	2440	2390	2021	2079	1957	2176	2397	3299	2353	2433	2936	2370	2642	3127	2024	2067
18.75	1370	2182	1365	1792	2105	1429	1333	2458	1535	1854	1262	2669	2202	1478	1999	1660	1218	2082	2595	2629	2334	2536	2403	2481	1720	3203	2734	3046	2409	2353	2898	2358	2617	2839	1800	2349
19	1384	2512	1199	1502	2009	1628	1197	2178	1451	2259	1083	2461	1892	1052	2284	1716	1133	2943	2331	2739	2327	2652	2738	2670	2201	3262	2417	3053	2110	2110	2711	2154	2387	2979	2024	2334
19.25	1391	2046	1588	1423	2373	1300	1200	2148	936	1929	957	2337	1930	1292	2753	1978	1123	1980	2314	2764	2386	2629	3082	2262	2364	2785	2655	3143	2027	2295	2433	1881	2407	2883	1781	2338
19.5	1316	2114	1086	1226	2024	1235	1158	2421	885	1682	1105	2243	1708	1196	2168	1681	1128	1772	2064	2796	2135	2079	2457	2767	2668	2409	2297	3002	1957	2118	2505	1642	2369	2616	1882	2219
19.75	1318	1986	1243	1324	1955	1292	1088	2200	1191	1664	1262	2135	1808	1180	2145	1731	1230	1773	2440	2174	1917	1835	2358	2226	2481	2406	2068	2765	1860	2259	2479	1548	2014	2927	1839	1963
20	1306	2275	1124	1206	2165	1053	1260	2550	1006	1645	1452	1794	1493	1203	2320	1771	971	1892	2312	2269	1846	1702	2442	2511	1972	2201	1909	2880	1715	2393	2398	1948	2082	3004	2108	1985
20.25	1240	2117	903	965	2105	1346	1303	2295	899	1655	1243	1930	1479	1164	2048	1706	1324	2089	2330	2571	2394	1703	2399	2216	1965	2163	2490	3121	2194	2113	2906	2135	2385	3126	1669	1868
20.5	1182	2265	911	959	1949	1780	1647	2245	931	1932	1194	1732	1554	1207	2128	1689	1087	2040	2042	2821	2514	1666	2126	2031	1870	2487	2670	2765	1848	2123	3016	1969	2313	2721	1599	1835
20.75	997	2241	951	1175	1949	1255	1699	2141	1436	1816	1079	1861	1746	1089	1763	2073	1045	1755	2202	2528	2248	2234	2497	1802	1876	2790	2260	2692	1751	1971	2941	2027	2070	2490	1865	1882
21	997	2041	1216	1161	1960	1069	1417	2370	1194	1581	979	1800	1854	959	1507	2007	1083	1657	2294	2211	2133	2570	2379	1734	2579	2290	2119	2803	1871	2015	2765	1792	1694	2496	1788	1585
21.25	1267	2071	1585	1231	2188	984	1066	1949	1163	1578	822	1735	1783	978	1545	1819	1257	1610	2284	2084	1791	2745	1974	1768	2492	2342	2101	3002	1999	2220	2986	1845	1882	2700	1458	1994
21.5	1179	2169	1187	1250	1968	1096	1242	1700	1087	1983	997	1668	1495	1100	1642	1436	1192	1505	2257	2266	1819	2944	2171	1614	2381	2312	1958	2720	1884	2291	2451	1860	1918	2973	1398	2011
21.75	1065	2082	1201	850	1897	1026	806	1737	1040	1789	1583	1905	1352	1025	1701	1851	1200	1905	2588	2033	1700	2486	2240	1590	2948	2330	1717	2747	1839	2423	2832	1990	2243	3025	1477	1838
22	1099	1849	1281	834	1837	1245	680	1587	1222	1632	1317	1913	1357	984	1484	1946	1211	1993	2784	2379	1879	2287	2245	1663	2653	2443	1640	3110	1747	2211	2891	1686	2437	2713	1923	1757
22.25	798	1752	1146	1100	2204	1461	566	1724	1446	1607	967	1845	1383	1022	1467	1955	1248	1997	2791	2146	2011	2455	2402	1615	2539	2750	1500	2204	1612	2200	3006	1516	1926	2784	1991	2111
22.5	778	1835	1181	1153	1961	1207	575	2476	1238	1451	969	2297	1517	1024	1421	1686	1220	1774	2383	2180	1825	2617	2573	1616	2086	2186	1555	1904	1770	2197	2508	1420	1847	2596	2207	2186
22.75	1244	1976	1050	1279	1849	1307	739	2181	1707	1378	815	2296	1984	1147	1841	1479	1031	1694	2226	2245	1731	2235	2415	2080	1931	2354	1742	1779	1900	1806	2121	1326	1982	2880	2017	2355
23	1220	2097	1246	882	1560	1317	1049	1775	902	1382	1335	2020	2047	1280	1709	1547	931	1517	2697	2501	1776	2645	2373	2560	1976	2242	1787	1871	1726	1973	2596	1363	1912	2860	1869	2274
23.25	1240	2014	1000	763	1637	1262	1334	1792	970	1379	1004	1904	1894	1213	1870	1552	900	1495	2365	2605	1776	2395	2104	2252	1949	2530	2364	2452	1544	2161	2884	1660	2400	2879	1620	2190
23.5	1112	1605	1125	845	2259	1178	1491	1717	1001	1349	945	2033	1938	1175	1583	1425	1108	1562	2390	2595	1948	2088	2667	2234	2077	2066	2117	2214	1453	2075	2712	1641	2246	2697	1274	2236
23.75	951	1746	1313	1207	2136	1233	1413	1645	1346	1589	1469	2112	1931	1031	1466	1423	993	1833	2269	2843	1830	1739	2669	2148	2515	2393	1873	2094	1439	2008	2532	1548	2252	2318	1161	1836
24	951	1746	1313	1207	2136	1233	1413	1645	1346	1589	1469	2112	1931	1031	1466	1423	993	1833	2269	2843	1830	1739	2669	2148	2515	2393	1873	2094	1439	2008	2532	1548	2252	2318	1161	1836
Fig 4 G Right
	F/F																		Sf1-Lgr4-/-
Dark time	1076.52	1931.15	1106.67	1021.33	1966.17	1199.4	1088.23	1948.35	1098.15	1624.04	1098.65	1976.44	1705.21	1102.54	1824.19	1602.4	1080.06	1814.96	2161.85	2350.94	1910.06	2138.88	2327.02	1962.73	2025.81	2320.5	1939.5	2518.44	1746.77	2025.73	2559.73	1725.88	2056.5	2464.6	1650.56	1914.44
Light time	860.062	1694.77	1011.08	961.25	1550.04	1081.08	822.292	1572.52	1061.12	1636.58	1027.23	1751.29	1605.85	1051.56	1556.19	1532.9	943.25	1635.4	1935.48	2024.6	1815.54	1908.96	2146.81	1771.71	2007.38	2026.71	1819.65	2245.17	1690.08	1985.25	2167.98	1608	1948.69	2197.17	1479.67	1625.62
Fig 4 H Left
	F/F																		Sf1-Lgr4-/-
0	0.791	0.848	0.826	0.791	0.802	0.814	0.86	0.843	0.792	0.831	0.829	0.81	0.849	0.872	0.786	0.812	0.835	0.792	0.828	0.848	0.837	0.796	0.85	0.813	0.759	0.831	0.795	0.776	0.802	0.779	0.786	0.835	0.81	0.781	0.779	0.802
0.25	0.77	0.821	0.835	0.759	0.839	0.836	0.82	0.855	0.786	0.821	0.841	0.791	0.855	0.844	0.789	0.813	0.832	0.769	0.816	0.828	0.81	0.796	0.844	0.825	0.776	0.847	0.791	0.757	0.787	0.77	0.772	0.813	0.826	0.758	0.809	0.795
0.5	0.77	0.82	0.84	0.751	0.847	0.854	0.776	0.823	0.767	0.795	0.813	0.785	0.825	0.849	0.789	0.797	0.82	0.766	0.815	0.848	0.81	0.757	0.833	0.844	0.757	0.831	0.774	0.792	0.747	0.791	0.793	0.794	0.783	0.763	0.794	0.809
0.75	0.756	0.833	0.815	0.791	0.857	0.817	0.848	0.843	0.752	0.794	0.816	0.754	0.844	0.844	0.766	0.82	0.823	0.767	0.798	0.848	0.838	0.781	0.857	0.839	0.791	0.813	0.78	0.785	0.761	0.785	0.775	0.753	0.777	0.742	0.793	0.788
1	0.746	0.804	0.826	0.837	0.84	0.809	0.835	0.837	0.772	0.794	0.821	0.754	0.839	0.849	0.75	0.795	0.839	0.771	0.8	0.857	0.807	0.76	0.836	0.819	0.819	0.837	0.795	0.772	0.808	0.845	0.821	0.796	0.774	0.758	0.77	0.785
1.25	0.808	0.831	0.85	0.833	0.815	0.794	0.824	0.845	0.827	0.805	0.838	0.776	0.826	0.834	0.768	0.795	0.834	0.785	0.783	0.853	0.811	0.769	0.85	0.787	0.804	0.861	0.787	0.752	0.827	0.848	0.814	0.845	0.778	0.755	0.786	0.794
1.5	0.866	0.821	0.851	0.818	0.822	0.783	0.854	0.809	0.828	0.797	0.808	0.739	0.812	0.852	0.744	0.834	0.837	0.779	0.771	0.835	0.825	0.796	0.847	0.798	0.792	0.809	0.784	0.8	0.799	0.818	0.801	0.829	0.788	0.78	0.803	0.798
1.75	0.769	0.796	0.827	0.799	0.841	0.772	0.88	0.865	0.842	0.795	0.824	0.775	0.811	0.828	0.757	0.863	0.812	0.758	0.784	0.873	0.835	0.857	0.826	0.791	0.77	0.783	0.83	0.789	0.788	0.797	0.811	0.83	0.831	0.754	0.805	0.779
2	0.807	0.86	0.801	0.816	0.819	0.852	0.849	0.839	0.856	0.805	0.832	0.801	0.831	0.824	0.782	0.841	0.808	0.747	0.789	0.888	0.852	0.823	0.88	0.78	0.781	0.768	0.813	0.77	0.78	0.806	0.796	0.825	0.858	0.755	0.782	0.814
2.25	0.821	0.836	0.837	0.762	0.791	0.846	0.831	0.811	0.772	0.822	0.845	0.817	0.836	0.819	0.807	0.823	0.796	0.763	0.766	0.897	0.835	0.823	0.876	0.769	0.774	0.774	0.801	0.775	0.81	0.817	0.789	0.838	0.83	0.756	0.763	0.79
2.5	0.78	0.812	0.812	0.756	0.816	0.806	0.807	0.793	0.819	0.785	0.837	0.77	0.864	0.831	0.795	0.833	0.815	0.733	0.79	0.89	0.859	0.836	0.874	0.82	0.761	0.804	0.829	0.754	0.836	0.796	0.775	0.853	0.831	0.758	0.749	0.787
2.75	0.763	0.82	0.851	0.824	0.801	0.865	0.784	0.777	0.739	0.804	0.846	0.783	0.856	0.831	0.81	0.837	0.834	0.739	0.816	0.878	0.821	0.837	0.855	0.812	0.798	0.842	0.783	0.781	0.853	0.807	0.761	0.814	0.833	0.776	0.766	0.764
3	0.825	0.825	0.835	0.78	0.813	0.823	0.859	0.773	0.787	0.794	0.842	0.784	0.862	0.861	0.78	0.827	0.817	0.735	0.789	0.87	0.805	0.81	0.871	0.812	0.77	0.827	0.774	0.78	0.815	0.807	0.777	0.802	0.831	0.744	0.75	0.768
3.25	0.797	0.814	0.87	0.812	0.822	0.789	0.791	0.786	0.777	0.799	0.827	0.792	0.812	0.812	0.771	0.8	0.812	0.76	0.794	0.882	0.792	0.819	0.855	0.803	0.781	0.814	0.742	0.806	0.841	0.825	0.781	0.774	0.825	0.76	0.766	0.78
3.5	0.78	0.828	0.909	0.866	0.812	0.843	0.847	0.825	0.777	0.801	0.83	0.791	0.819	0.828	0.762	0.813	0.823	0.732	0.794	0.857	0.819	0.807	0.874	0.812	0.781	0.83	0.784	0.806	0.834	0.809	0.799	0.783	0.83	0.785	0.774	0.77
3.75	0.802	0.821	0.863	0.802	0.807	0.777	0.866	0.833	0.831	0.84	0.838	0.775	0.827	0.854	0.765	0.819	0.839	0.747	0.781	0.861	0.825	0.77	0.88	0.826	0.788	0.846	0.798	0.804	0.803	0.837	0.795	0.806	0.817	0.818	0.767	0.768
4	0.753	0.809	0.813	0.827	0.842	0.845	0.837	0.792	0.851	0.837	0.863	0.759	0.823	0.876	0.778	0.82	0.852	0.763	0.768	0.859	0.838	0.799	0.868	0.812	0.776	0.829	0.847	0.806	0.802	0.822	0.795	0.802	0.834	0.824	0.77	0.812
4.25	0.849	0.851	0.872	0.828	0.889	0.816	0.837	0.808	0.829	0.84	0.867	0.801	0.841	0.838	0.765	0.819	0.819	0.777	0.768	0.844	0.841	0.773	0.878	0.809	0.786	0.817	0.854	0.796	0.836	0.815	0.791	0.866	0.823	0.818	0.791	0.805
4.5	0.796	0.853	0.864	0.852	0.864	0.853	0.831	0.8	0.831	0.838	0.871	0.797	0.845	0.83	0.764	0.849	0.805	0.75	0.764	0.865	0.812	0.786	0.841	0.807	0.785	0.868	0.812	0.764	0.842	0.795	0.758	0.877	0.823	0.789	0.788	0.808
4.75	0.828	0.851	0.825	0.812	0.864	0.826	0.834	0.822	0.827	0.797	0.86	0.782	0.828	0.832	0.797	0.838	0.809	0.723	0.773	0.85	0.807	0.822	0.87	0.794	0.808	0.843	0.801	0.741	0.804	0.811	0.793	0.864	0.838	0.801	0.778	0.788
5	0.841	0.818	0.843	0.78	0.86	0.848	0.878	0.832	0.798	0.825	0.854	0.787	0.815	0.852	0.8	0.835	0.819	0.75	0.794	0.822	0.781	0.824	0.827	0.806	0.819	0.833	0.822	0.794	0.808	0.792	0.772	0.876	0.807	0.796	0.765	0.764
5.25	0.808	0.847	0.85	0.8	0.835	0.829	0.875	0.84	0.802	0.829	0.837	0.788	0.819	0.84	0.778	0.856	0.828	0.767	0.787	0.813	0.839	0.802	0.831	0.803	0.829	0.831	0.846	0.789	0.829	0.781	0.781	0.838	0.815	0.801	0.761	0.77
5.5	0.772	0.856	0.843	0.817	0.796	0.821	0.875	0.84	0.782	0.82	0.854	0.809	0.825	0.849	0.799	0.831	0.842	0.769	0.841	0.822	0.813	0.825	0.859	0.809	0.766	0.787	0.8	0.794	0.804	0.796	0.812	0.862	0.794	0.825	0.775	0.777
5.75	0.771	0.863	0.883	0.827	0.797	0.853	0.834	0.858	0.777	0.859	0.852	0.819	0.785	0.833	0.782	0.817	0.841	0.754	0.818	0.842	0.839	0.853	0.902	0.842	0.781	0.802	0.826	0.814	0.847	0.832	0.804	0.84	0.792	0.801	0.821	0.803
6	0.804	0.863	0.859	0.825	0.86	0.806	0.866	0.847	0.829	0.847	0.858	0.833	0.823	0.853	0.781	0.808	0.837	0.736	0.767	0.839	0.825	0.836	0.886	0.807	0.767	0.786	0.843	0.8	0.81	0.849	0.817	0.847	0.808	0.811	0.775	0.818
6.25	0.826	0.849	0.853	0.812	0.823	0.806	0.826	0.852	0.84	0.855	0.844	0.799	0.814	0.851	0.767	0.836	0.818	0.757	0.796	0.838	0.78	0.826	0.874	0.82	0.768	0.807	0.813	0.809	0.839	0.844	0.811	0.835	0.781	0.801	0.741	0.813
6.5	0.82	0.873	0.823	0.798	0.843	0.816	0.866	0.814	0.837	0.825	0.865	0.803	0.825	0.861	0.772	0.833	0.821	0.73	0.791	0.879	0.784	0.819	0.862	0.791	0.804	0.861	0.795	0.807	0.838	0.845	0.791	0.835	0.785	0.805	0.77	0.804
6.75	0.808	0.847	0.863	0.839	0.801	0.829	0.826	0.777	0.824	0.813	0.851	0.795	0.83	0.854	0.828	0.828	0.809	0.727	0.78	0.882	0.795	0.8	0.819	0.8	0.844	0.831	0.842	0.803	0.792	0.844	0.789	0.818	0.819	0.799	0.732	0.779
7	0.823	0.839	0.865	0.859	0.814	0.833	0.841	0.817	0.812	0.807	0.852	0.775	0.809	0.859	0.849	0.844	0.828	0.732	0.799	0.882	0.82	0.791	0.823	0.8	0.852	0.85	0.829	0.796	0.803	0.801	0.801	0.789	0.838	0.81	0.729	0.785
7.25	0.806	0.845	0.845	0.826	0.791	0.833	0.843	0.819	0.807	0.802	0.849	0.797	0.796	0.854	0.836	0.845	0.84	0.734	0.821	0.845	0.773	0.794	0.842	0.777	0.847	0.845	0.813	0.785	0.818	0.801	0.772	0.797	0.832	0.788	0.759	0.757
7.5	0.788	0.827	0.881	0.858	0.809	0.879	0.866	0.766	0.787	0.802	0.829	0.813	0.83	0.83	0.807	0.845	0.827	0.747	0.831	0.826	0.803	0.791	0.854	0.828	0.838	0.8	0.798	0.777	0.838	0.816	0.742	0.818	0.835	0.837	0.764	0.767
7.75	0.892	0.849	0.914	0.838	0.792	0.885	0.828	0.804	0.766	0.8	0.845	0.82	0.852	0.837	0.794	0.835	0.817	0.732	0.852	0.82	0.811	0.794	0.862	0.846	0.801	0.754	0.795	0.75	0.827	0.805	0.779	0.814	0.812	0.803	0.77	0.81
8	0.879	0.863	0.847	0.851	0.848	0.885	0.818	0.792	0.801	0.802	0.833	0.826	0.862	0.802	0.77	0.82	0.828	0.748	0.833	0.801	0.858	0.791	0.871	0.811	0.816	0.74	0.798	0.814	0.817	0.783	0.783	0.801	0.792	0.81	0.791	0.823
8.25	0.854	0.851	0.866	0.879	0.866	0.806	0.884	0.809	0.82	0.817	0.819	0.811	0.855	0.843	0.756	0.824	0.815	0.727	0.825	0.828	0.866	0.781	0.848	0.8	0.823	0.748	0.77	0.822	0.812	0.793	0.766	0.804	0.808	0.799	0.831	0.829
8.5	0.912	0.858	0.84	0.833	0.83	0.865	0.807	0.808	0.809	0.84	0.856	0.811	0.879	0.869	0.768	0.843	0.861	0.755	0.832	0.814	0.858	0.796	0.831	0.807	0.834	0.762	0.79	0.794	0.775	0.804	0.773	0.815	0.792	0.788	0.798	0.807
8.75	0.857	0.884	0.823	0.852	0.823	0.813	0.876	0.794	0.755	0.862	0.828	0.817	0.882	0.867	0.772	0.845	0.858	0.73	0.794	0.835	0.854	0.794	0.829	0.811	0.839	0.734	0.811	0.794	0.846	0.849	0.781	0.849	0.795	0.805	0.766	0.819
9	0.883	0.889	0.866	0.832	0.833	0.803	0.775	0.797	0.783	0.842	0.886	0.801	0.867	0.881	0.787	0.88	0.86	0.77	0.823	0.836	0.866	0.827	0.832	0.803	0.832	0.784	0.78	0.769	0.844	0.832	0.814	0.798	0.801	0.789	0.78	0.788
9.25	0.849	0.832	0.912	0.866	0.838	0.846	0.791	0.78	0.822	0.831	0.859	0.784	0.895	0.872	0.804	0.873	0.838	0.75	0.825	0.833	0.828	0.839	0.82	0.834	0.843	0.79	0.839	0.755	0.862	0.825	0.801	0.803	0.792	0.789	0.753	0.795
9.5	0.855	0.839	0.885	0.843	0.823	0.851	0.832	0.801	0.815	0.853	0.852	0.81	0.869	0.851	0.801	0.828	0.857	0.754	0.806	0.815	0.818	0.843	0.806	0.811	0.791	0.763	0.82	0.764	0.852	0.832	0.808	0.804	0.797	0.829	0.757	0.774
9.75	0.882	0.835	0.954	0.84	0.836	0.828	0.819	0.79	0.801	0.876	0.849	0.792	0.874	0.838	0.789	0.885	0.856	0.744	0.794	0.799	0.822	0.861	0.819	0.813	0.819	0.74	0.832	0.761	0.857	0.813	0.801	0.837	0.793	0.837	0.756	0.795
10	0.753	0.856	0.898	0.849	0.816	0.806	0.764	0.798	0.879	0.877	0.856	0.824	0.863	0.831	0.75	0.891	0.855	0.764	0.794	0.774	0.796	0.871	0.839	0.837	0.834	0.783	0.826	0.784	0.863	0.823	0.788	0.835	0.786	0.8	0.766	0.77
10.25	0.828	0.852	0.871	0.883	0.827	0.816	0.859	0.82	0.856	0.811	0.881	0.829	0.861	0.829	0.797	0.849	0.853	0.776	0.809	0.768	0.801	0.856	0.844	0.815	0.833	0.78	0.838	0.764	0.854	0.797	0.769	0.883	0.782	0.797	0.78	0.786
10.5	0.802	0.892	0.783	0.882	0.823	0.831	0.838	0.841	0.811	0.866	0.897	0.849	0.858	0.849	0.766	0.826	0.858	0.775	0.807	0.761	0.794	0.811	0.818	0.817	0.83	0.771	0.824	0.772	0.851	0.783	0.785	0.835	0.797	0.801	0.809	0.786
10.75	0.839	0.909	0.943	0.902	0.823	0.811	0.823	0.838	0.787	0.849	0.891	0.854	0.861	0.866	0.817	0.835	0.867	0.788	0.801	0.856	0.827	0.816	0.811	0.856	0.846	0.755	0.82	0.817	0.824	0.789	0.796	0.911	0.823	0.779	0.809	0.774
11	0.887	0.853	0.862	0.913	0.834	0.786	0.896	0.839	0.829	0.83	0.886	0.852	0.852	0.886	0.812	0.853	0.837	0.75	0.863	0.878	0.81	0.811	0.853	0.877	0.815	0.752	0.794	0.838	0.833	0.795	0.799	0.883	0.802	0.783	0.843	0.792
11.25	0.846	0.853	0.879	0.857	0.812	0.825	0.809	0.841	0.788	0.835	0.864	0.813	0.856	0.866	0.782	0.821	0.851	0.758	0.858	0.862	0.801	0.821	0.853	0.852	0.794	0.783	0.812	0.853	0.775	0.786	0.824	0.862	0.798	0.773	0.815	0.8
11.5	0.852	0.861	0.835	0.881	0.791	0.858	0.819	0.793	0.783	0.828	0.847	0.83	0.863	0.87	0.806	0.845	0.843	0.762	0.848	0.877	0.827	0.824	0.853	0.838	0.794	0.841	0.841	0.796	0.815	0.824	0.793	0.831	0.796	0.792	0.806	0.799
11.75	0.902	0.853	0.872	0.852	0.799	0.85	0.9	0.798	0.8	0.87	0.824	0.831	0.847	0.873	0.803	0.867	0.836	0.752	0.796	0.879	0.844	0.838	0.887	0.825	0.76	0.828	0.866	0.81	0.796	0.847	0.843	0.808	0.815	0.766	0.793	0.79
12	0.88	0.876	0.845	0.847	0.773	0.856	0.822	0.78	0.848	0.863	0.8	0.872	0.829	0.883	0.827	0.887	0.855	0.736	0.801	0.882	0.846	0.828	0.905	0.813	0.76	0.85	0.856	0.837	0.866	0.847	0.834	0.804	0.776	0.775	0.77	0.836
12.25	0.909	0.871	0.863	0.879	0.784	0.821	0.86	0.784	0.782	0.89	0.826	0.886	0.832	0.872	0.781	0.838	0.888	0.737	0.816	0.908	0.861	0.834	0.898	0.813	0.76	0.823	0.818	0.832	0.859	0.836	0.834	0.804	0.801	0.78	0.77	0.837
12.5	0.859	0.843	0.814	0.892	0.788	0.792	0.866	0.789	0.819	0.877	0.856	0.857	0.847	0.862	0.805	0.852	0.872	0.785	0.789	0.878	0.812	0.816	0.882	0.849	0.799	0.823	0.795	0.823	0.818	0.821	0.782	0.826	0.796	0.804	0.796	0.835
12.75	0.883	0.829	0.822	0.852	0.814	0.842	0.93	0.789	0.765	0.853	0.877	0.821	0.883	0.859	0.832	0.892	0.858	0.787	0.806	0.88	0.807	0.83	0.827	0.844	0.786	0.844	0.803	0.797	0.867	0.82	0.793	0.834	0.789	0.81	0.824	0.816
13	0.9	0.859	0.844	0.895	0.824	0.794	0.816	0.815	0.791	0.847	0.838	0.857	0.878	0.849	0.827	0.886	0.839	0.763	0.789	0.872	0.816	0.814	0.837	0.849	0.827	0.84	0.803	0.787	0.8	0.803	0.792	0.863	0.796	0.773	0.828	0.808
13.25	0.866	0.863	0.932	0.849	0.77	0.869	0.898	0.807	0.777	0.861	0.847	0.85	0.856	0.861	0.775	0.866	0.829	0.743	0.814	0.874	0.827	0.824	0.878	0.835	0.818	0.833	0.823	0.779	0.784	0.773	0.79	0.895	0.785	0.783	0.826	0.793
13.5	0.837	0.885	0.903	0.841	0.78	0.88	0.791	0.83	0.815	0.865	0.815	0.813	0.813	0.825	0.79	0.846	0.851	0.768	0.799	0.86	0.849	0.853	0.862	0.848	0.812	0.809	0.811	0.815	0.796	0.809	0.821	0.851	0.8	0.755	0.851	0.793
13.75	0.858	0.843	0.818	0.86	0.78	0.831	0.897	0.809	0.853	0.889	0.829	0.835	0.851	0.875	0.824	0.842	0.822	0.746	0.856	0.859	0.853	0.814	0.859	0.78	0.784	0.836	0.827	0.779	0.86	0.83	0.808	0.887	0.815	0.773	0.813	0.76
14	0.829	0.868	0.817	0.876	0.818	0.863	0.88	0.871	0.846	0.885	0.838	0.853	0.849	0.866	0.824	0.819	0.817	0.746	0.851	0.859	0.862	0.839	0.88	0.814	0.811	0.822	0.835	0.755	0.861	0.815	0.768	0.821	0.825	0.771	0.78	0.774
14.25	0.902	0.897	0.872	0.866	0.798	0.852	0.859	0.828	0.862	0.901	0.836	0.836	0.798	0.834	0.83	0.847	0.83	0.75	0.848	0.883	0.823	0.842	0.883	0.761	0.798	0.795	0.819	0.761	0.856	0.806	0.754	0.84	0.795	0.78	0.805	0.805
14.5	0.866	0.865	0.893	0.909	0.773	0.906	0.8	0.811	0.833	0.866	0.826	0.836	0.866	0.834	0.813	0.829	0.844	0.77	0.806	0.875	0.81	0.836	0.844	0.794	0.846	0.853	0.811	0.829	0.837	0.837	0.798	0.802	0.77	0.755	0.766	0.77
14.75	0.902	0.819	0.81	0.843	0.784	0.806	0.837	0.859	0.809	0.854	0.827	0.819	0.831	0.841	0.823	0.878	0.859	0.755	0.794	0.895	0.82	0.813	0.815	0.784	0.8	0.856	0.846	0.784	0.881	0.796	0.825	0.795	0.773	0.765	0.785	0.815
15	0.902	0.882	0.827	0.851	0.813	0.82	0.895	0.838	0.787	0.845	0.836	0.822	0.822	0.827	0.844	0.844	0.882	0.755	0.803	0.853	0.79	0.824	0.847	0.763	0.817	0.858	0.846	0.843	0.871	0.788	0.801	0.872	0.818	0.787	0.864	0.846
15.25	0.883	0.845	0.822	0.846	0.787	0.798	0.848	0.825	0.786	0.84	0.838	0.848	0.83	0.838	0.845	0.852	0.876	0.716	0.799	0.839	0.812	0.81	0.881	0.777	0.813	0.844	0.833	0.836	0.82	0.762	0.806	0.853	0.844	0.807	0.833	0.824
15.5	0.883	0.838	0.805	0.899	0.835	0.767	0.843	0.832	0.828	0.844	0.819	0.851	0.823	0.835	0.834	0.826	0.825	0.732	0.843	0.832	0.824	0.831	0.888	0.802	0.841	0.849	0.841	0.791	0.8	0.77	0.783	0.839	0.803	0.794	0.802	0.795
15.75	0.866	0.877	0.865	0.816	0.842	0.81	0.884	0.847	0.794	0.869	0.827	0.819	0.797	0.854	0.808	0.791	0.809	0.723	0.84	0.881	0.868	0.827	0.861	0.83	0.799	0.818	0.841	0.78	0.833	0.762	0.76	0.83	0.802	0.783	0.766	0.78
16	0.866	0.861	0.933	0.88	0.809	0.771	0.858	0.807	0.796	0.864	0.816	0.817	0.802	0.834	0.808	0.844	0.851	0.74	0.847	0.882	0.885	0.812	0.798	0.806	0.874	0.847	0.825	0.831	0.78	0.777	0.751	0.821	0.802	0.799	0.823	0.805
16.25	0.887	0.842	0.881	0.827	0.809	0.799	0.853	0.844	0.801	0.854	0.815	0.787	0.811	0.829	0.809	0.869	0.851	0.757	0.858	0.9	0.87	0.804	0.811	0.79	0.861	0.832	0.82	0.821	0.787	0.789	0.771	0.856	0.803	0.829	0.802	0.806
16.5	0.866	0.842	0.864	0.871	0.789	0.767	0.859	0.823	0.821	0.839	0.819	0.8	0.84	0.835	0.837	0.856	0.899	0.733	0.826	0.932	0.898	0.854	0.836	0.787	0.835	0.866	0.845	0.777	0.827	0.815	0.777	0.831	0.801	0.781	0.796	0.791
16.75	0.852	0.816	0.859	0.843	0.821	0.793	0.853	0.868	0.823	0.832	0.836	0.809	0.849	0.833	0.828	0.811	0.847	0.708	0.799	0.875	0.83	0.853	0.88	0.809	0.821	0.9	0.841	0.783	0.835	0.81	0.813	0.879	0.818	0.777	0.798	0.796
17	0.831	0.851	0.814	0.879	0.832	0.868	0.853	0.841	0.837	0.839	0.811	0.815	0.845	0.823	0.837	0.809	0.858	0.727	0.788	0.931	0.845	0.886	0.902	0.834	0.826	0.871	0.83	0.784	0.862	0.803	0.777	0.856	0.809	0.798	0.802	0.826
17.25	0.859	0.826	0.792	0.828	0.816	0.831	0.866	0.836	0.819	0.851	0.809	0.803	0.852	0.802	0.823	0.817	0.829	0.727	0.786	0.887	0.841	0.861	0.901	0.841	0.821	0.882	0.874	0.789	0.891	0.812	0.791	0.86	0.803	0.777	0.803	0.842
17.5	0.851	0.863	0.769	0.791	0.817	0.82	0.882	0.851	0.859	0.846	0.822	0.807	0.839	0.807	0.804	0.846	0.849	0.74	0.801	0.887	0.856	0.865	0.872	0.823	0.838	0.867	0.865	0.828	0.909	0.839	0.828	0.876	0.807	0.782	0.816	0.833
17.75	0.851	0.862	0.839	0.877	0.788	0.802	0.872	0.85	0.828	0.822	0.827	0.835	0.826	0.824	0.807	0.788	0.857	0.737	0.815	0.906	0.885	0.823	0.896	0.841	0.817	0.87	0.847	0.803	0.851	0.831	0.807	0.877	0.82	0.777	0.883	0.842
18	0.785	0.853	0.846	0.816	0.806	0.754	0.866	0.826	0.831	0.83	0.848	0.794	0.816	0.849	0.81	0.797	0.851	0.741	0.826	0.915	0.87	0.847	0.859	0.837	0.851	0.854	0.859	0.833	0.87	0.825	0.816	0.861	0.823	0.82	0.845	0.819
18.25	0.834	0.891	0.866	0.803	0.847	0.8	0.854	0.812	0.829	0.863	0.835	0.788	0.839	0.828	0.814	0.816	0.86	0.76	0.823	0.894	0.905	0.843	0.862	0.825	0.832	0.851	0.858	0.836	0.868	0.857	0.832	0.878	0.827	0.803	0.832	0.818
18.5	0.811	0.863	0.863	0.789	0.807	0.82	0.866	0.794	0.816	0.829	0.844	0.799	0.835	0.872	0.811	0.821	0.84	0.736	0.827	0.903	0.884	0.84	0.842	0.812	0.828	0.862	0.87	0.823	0.864	0.82	0.804	0.834	0.832	0.808	0.827	0.817
18.75	0.803	0.844	0.838	0.797	0.813	0.827	0.861	0.808	0.806	0.809	0.85	0.782	0.825	0.853	0.815	0.811	0.819	0.754	0.809	0.93	0.876	0.852	0.859	0.833	0.804	0.889	0.851	0.826	0.839	0.843	0.786	0.852	0.845	0.793	0.845	0.833
19	0.845	0.886	0.847	0.798	0.826	0.854	0.811	0.79	0.815	0.801	0.836	0.785	0.836	0.838	0.832	0.809	0.835	0.752	0.807	0.922	0.87	0.85	0.881	0.828	0.816	0.891	0.828	0.831	0.818	0.825	0.801	0.858	0.845	0.798	0.811	0.852
19.25	0.849	0.852	0.831	0.787	0.848	0.854	0.811	0.793	0.815	0.809	0.841	0.8	0.818	0.824	0.803	0.807	0.842	0.752	0.805	0.905	0.841	0.854	0.902	0.803	0.807	0.877	0.821	0.811	0.846	0.845	0.797	0.841	0.841	0.812	0.821	0.799
19.5	0.84	0.855	0.834	0.776	0.794	0.797	0.78	0.814	0.829	0.801	0.825	0.783	0.825	0.812	0.829	0.8	0.811	0.774	0.811	0.915	0.826	0.809	0.872	0.826	0.835	0.856	0.817	0.777	0.813	0.831	0.785	0.839	0.818	0.814	0.858	0.8
19.75	0.848	0.818	0.849	0.797	0.808	0.85	0.779	0.809	0.781	0.817	0.828	0.834	0.826	0.81	0.809	0.82	0.823	0.759	0.82	0.865	0.818	0.801	0.855	0.813	0.842	0.841	0.794	0.767	0.847	0.834	0.793	0.827	0.82	0.807	0.816	0.812
20	0.811	0.846	0.837	0.764	0.824	0.815	0.802	0.819	0.791	0.798	0.795	0.814	0.844	0.85	0.812	0.823	0.843	0.752	0.821	0.876	0.835	0.796	0.86	0.811	0.831	0.877	0.783	0.774	0.847	0.782	0.77	0.825	0.812	0.812	0.803	0.843
20.25	0.789	0.836	0.81	0.837	0.813	0.822	0.836	0.824	0.777	0.815	0.831	0.804	0.877	0.833	0.829	0.819	0.81	0.735	0.813	0.9	0.846	0.815	0.834	0.777	0.828	0.85	0.832	0.767	0.857	0.817	0.763	0.849	0.804	0.809	0.82	0.838
20.5	0.802	0.851	0.787	0.788	0.833	0.851	0.816	0.815	0.809	0.818	0.817	0.806	0.852	0.819	0.836	0.802	0.8	0.741	0.794	0.894	0.827	0.786	0.835	0.797	0.82	0.876	0.814	0.808	0.847	0.813	0.761	0.847	0.803	0.795	0.796	0.812
20.75	0.796	0.843	0.803	0.823	0.836	0.813	0.805	0.805	0.823	0.816	0.803	0.785	0.849	0.82	0.824	0.79	0.811	0.738	0.79	0.9	0.833	0.854	0.876	0.755	0.789	0.847	0.79	0.784	0.831	0.825	0.829	0.8	0.782	0.809	0.788	0.788
21	0.827	0.844	0.818	0.809	0.824	0.82	0.787	0.815	0.815	0.823	0.825	0.813	0.843	0.83	0.82	0.782	0.849	0.746	0.825	0.877	0.826	0.846	0.84	0.751	0.853	0.852	0.785	0.773	0.813	0.821	0.797	0.789	0.781	0.826	0.823	0.789
21.25	0.806	0.851	0.828	0.808	0.869	0.792	0.76	0.81	0.789	0.827	0.841	0.834	0.876	0.815	0.813	0.794	0.82	0.758	0.825	0.877	0.811	0.852	0.789	0.767	0.844	0.841	0.788	0.753	0.834	0.797	0.785	0.808	0.777	0.817	0.869	0.806
21.5	0.793	0.829	0.834	0.826	0.805	0.759	0.789	0.794	0.8	0.838	0.827	0.819	0.84	0.814	0.818	0.839	0.833	0.77	0.811	0.887	0.807	0.853	0.819	0.763	0.865	0.836	0.792	0.792	0.807	0.809	0.773	0.808	0.774	0.795	0.87	0.791
21.75	0.791	0.829	0.843	0.826	0.811	0.754	0.825	0.803	0.758	0.822	0.807	0.803	0.868	0.829	0.843	0.833	0.83	0.755	0.797	0.858	0.798	0.827	0.795	0.788	0.886	0.829	0.763	0.772	0.837	0.807	0.737	0.779	0.783	0.82	0.853	0.809
22	0.821	0.833	0.784	0.859	0.827	0.762	0.795	0.815	0.806	0.817	0.823	0.813	0.844	0.819	0.818	0.818	0.85	0.757	0.803	0.86	0.841	0.803	0.815	0.78	0.841	0.852	0.77	0.782	0.832	0.809	0.748	0.784	0.777	0.811	0.825	0.805
22.25	0.769	0.817	0.861	0.759	0.857	0.826	0.846	0.803	0.83	0.8	0.821	0.777	0.833	0.812	0.788	0.807	0.84	0.788	0.818	0.841	0.826	0.819	0.861	0.815	0.851	0.826	0.754	0.772	0.819	0.802	0.763	0.797	0.77	0.811	0.815	0.791
22.5	0.83	0.833	0.834	0.805	0.813	0.773	0.8	0.84	0.809	0.785	0.824	0.769	0.805	0.807	0.799	0.795	0.842	0.791	0.828	0.825	0.828	0.802	0.87	0.752	0.835	0.81	0.788	0.768	0.803	0.819	0.776	0.797	0.767	0.8	0.805	0.776
22.75	0.793	0.844	0.8	0.818	0.815	0.858	0.781	0.832	0.841	0.798	0.845	0.76	0.804	0.792	0.814	0.803	0.843	0.815	0.808	0.809	0.801	0.8	0.882	0.837	0.808	0.826	0.784	0.778	0.782	0.824	0.786	0.798	0.79	0.792	0.766	0.773
23	0.772	0.842	0.813	0.822	0.786	0.811	0.839	0.811	0.787	0.767	0.815	0.752	0.826	0.805	0.781	0.81	0.816	0.806	0.81	0.859	0.797	0.817	0.835	0.847	0.816	0.844	0.814	0.782	0.843	0.804	0.799	0.838	0.773	0.808	0.821	0.781
23.25	0.789	0.844	0.796	0.858	0.804	0.792	0.828	0.802	0.753	0.831	0.817	0.801	0.839	0.828	0.812	0.806	0.806	0.791	0.824	0.891	0.794	0.82	0.817	0.804	0.819	0.857	0.805	0.782	0.812	0.809	0.777	0.837	0.793	0.804	0.785	0.774
23.5	0.745	0.786	0.837	0.866	0.852	0.829	0.811	0.794	0.753	0.839	0.81	0.778	0.83	0.826	0.807	0.813	0.849	0.803	0.84	0.893	0.786	0.798	0.854	0.815	0.827	0.797	0.785	0.76	0.809	0.807	0.793	0.81	0.764	0.788	0.813	0.79
23.75	0.814	0.815	0.854	0.82	0.868	0.826	0.808	0.774	0.807	0.858	0.82	0.77	0.82	0.838	0.8	0.782	0.811	0.789	0.809	0.861	0.825	0.772	0.832	0.805	0.836	0.836	0.789	0.794	0.842	0.811	0.788	0.77	0.767	0.788	0.766	0.784
24	0.814	0.815	0.854	0.82	0.868	0.826	0.808	0.774	0.807	0.858	0.82	0.77	0.82	0.838	0.8	0.782	0.811	0.789	0.809	0.861	0.825	0.772	0.832	0.805	0.836	0.836	0.789	0.794	0.842	0.811	0.788	0.77	0.767	0.788	0.766	0.784
Fig 4 H Right
	F/F																		Sf1-Lgr4-/-
Dark time	0.807732	0.837643	0.836268	0.813071	0.825161	0.816357	0.832	0.819839	0.8055	0.819071	0.831607	0.792696	0.834	0.832339	0.799054	0.817643	0.831286	0.757571	0.803768	0.872214	0.831643	0.818911	0.855607	0.807232	0.81075	0.838893	0.810125	0.787982	0.825268	0.813661	0.789143	0.828982	0.806875	0.792321	0.800946	0.7995
Light time	0.85835	0.85825	0.861625	0.85865	0.811675	0.830975	0.84475	0.812725	0.810075	0.84765	0.84535	0.8257	0.845175	0.8522	0.803075	0.84725	0.8435	0.75035	0.816975	0.85	0.825025	0.82105	0.849875	0.815775	0.81505	0.80755	0.819475	0.797325	0.8305	0.809575	0.792725	0.83255	0.801525	0.79185	0.7905	0.79835
Fig 4 I Left
	F/F																		Sf1-Lgr4-/-
0	3033	3	534	3182	3339	42	0	419	509	177	1567	2890	271	164	302	3425	1592	1607	17297	0	4959	3197	2326	666	2095	512	2254	21956	555	1851	2800	17372	911	1683	3546	42
0.25	2704	0	2760	2680	917	389	0	30	2467	12	982	1626	86	791	436	4169	1191	12	7192	0	4160	1352	2354	587	1388	6	136	16329	557	2	2567	1460	1388	2434	3997	389
0.5	2185	0	2903	4492	197	1128	47	6	3960	313	12497	1086	49	0	2279	2606	3460	0	5588	237	4262	3	4124	768	65	3	55	21208	198	0	1336	2772	3043	2424	5421	1128
0.75	2399	0	159	3463	201	120	0	50	4269	101	4327	1976	516	1	5042	1033	2479	0	1982	94	1773	1	1001	2744	0	2	202	23840	13	0	364	1847	2665	146	3809	120
1	30	3	1146	9	234	1070	0	691	1225	213	2021	761	2700	103	2726	1561	2661	0	3209	0	353	2	29	2	307	104	1203	4942	12	0	88	2527	975	111	1067	1070
1.25	0	653	126	0	395	491	0	4334	294	5	837	0	3802	2194	5113	8	731	0	1106	0	2799	88	0	0	61	8	5192	2944	9	6	648	2032	232	38	28	491
1.5	0	1488	103	1565	420	49	185	4182	276	14	968	0	1063	2457	140	107	1226	0	244	0	20	2	0	0	0	272	1704	1846	27	888	83	1339	251	2054	111	49
1.75	593	0	1871	4365	523	188	0	5874	378	58	2260	0	0	1937	0	2067	182	0	36	42	4869	536	1693	0	379	2	11	3644	522	3579	28	73	3	2243	36	188
2	3957	0	1276	2876	1719	788	11	909	233	1	571	2543	0	1319	0	675	51	0	144	18	6397	19	8733	0	0	75	12	3931	326	1659	640	4989	4	6553	158	788
2.25	3084	0	90	56	3440	358	109	380	854	6	74	2865	0	49	0	188	1	0	52	2028	2591	6	1507	425	281	40	0	4230	3	0	2344	3201	0	815	22	358
2.5	4078	1	726	0	3351	34	4147	34	3798	773	1808	635	0	102	0	0	3	0	554	2678	1642	74	2767	2	108	540	2203	1082	503	0	0	80	40	1835	3	34
2.75	972	22	597	0	2698	799	2874	78	211	2519	8	17	0	0	6	7	3	0	2734	3026	1034	65	13964	0	27	1	624	3304	639	0	200	1527	18	806	42	799
3	799	1658	75	2	657	5336	5	917	74	1545	85	21	0	114	18	0	23	0	325	2097	88	5	23455	0	76	113	16	1162	75	0	366	1402	3	0	412	5336
3.25	648	1339	52	0	511	4076	0	1804	1122	1602	610	34	1	5144	1	1	1	0	783	1828	567	94	25256	48	879	75	786	2374	14	0	1707	599	146	0	74	4076
3.5	869	0	0	0	8	4231	0	28	3299	2312	551	14	706	195	46	423	1	292	1990	1811	1005	807	17049	1243	3787	1600	4	12268	6	0	110	1338	643	0	550	4231
3.75	663	1516	259	259	22	1861	0	644	2009	1829	5	1	652	8	1818	949	2	1665	115	2205	414	140	5501	2	9150	188	5	15227	0	0	341	6668	151	15	73	1861
4	721	0	2684	0	12	12688	574	341	1527	1902	173	16	2	3132	1049	25	473	248	214	1522	655	2	5765	3413	1831	4	359	7370	856	0	9389	3599	345	914	195	12688
4.25	805	0	4878	0	4682	14157	294	64	260	618	3998	2	0	6250	0	6	277	0	1259	1547	916	1907	1557	6551	221	18	148	2152	189	0	13173	3033	3077	606	2473	14157
4.5	824	0	1353	1093	5748	17336	10	118	35	26	2586	679	0	1145	60	551	655	5	8207	2099	1271	1944	116	14464	776	98	5722	1532	361	3349	2288	1588	480	12	3603	17336
4.75	728	1	141	4	5450	16439	838	58	220	2	3952	11	0	1598	13	1738	2	0	12239	3707	145	1134	3082	6948	4551	3641	22004	1494	647	0	261	171	2650	6	3046	16439
5	770	329	1809	106	5665	16454	945	14	706	102	1421	1770	0	46	0	3206	57	0	12282	5345	597	353	4416	1874	1917	2661	16235	988	10	0	5815	163	209	163	2967	16454
5.25	2832	2184	2470	0	6278	16764	4239	216	240	40	489	0	1335	0	27	3431	2222	29	14823	8295	5266	4504	2321	6360	9238	2644	2738	2396	37	0	6086	97	35	163	1567	16764
5.5	2032	483	2462	18	5577	16149	809	2583	1491	2736	0	408	6154	3355	391	3955	1111	1813	15039	10815	11331	1552	2714	8831	9357	2360	1	5683	0	2447	4217	232	61	82	234	16149
5.75	19	15	2522	303	2674	2076	80	1957	3011	2411	883	164	2135	2762	5221	2006	185	21	13032	18924	7512	2645	327	9090	10293	266	4	5178	373	2	4129	568	0	110	7	2076
6	295	956	1539	1	2230	0	661	6629	2997	481	2632	11	1470	0	6151	1298	802	127	15122	13674	10559	622	719	8940	7171	1	0	55826	1066	990	1489	2195	68	2369	259	0
6.25	34	3874	333	1768	653	293	2246	3074	1840	353	1666	59	1228	0	4626	3654	778	0	12594	5215	2107	0	35096	8655	1967	120	517	31755	49	3329	30	2320	1859	3583	744	293
6.5	0	2547	484	3148	0	100	5079	476	308	0	1036	1828	1324	0	493	49	803	0	13650	2344	2282	0	4929	5326	683	0	5662	26200	281	0	7	1919	1303	2231	524	100
6.75	5	22	1493	2579	0	1652	2366	41	548	0	444	2051	474	1	401	0	1	0	11952	1541	36	0	287	943	20	0	6349	18146	1134	1	21	909	1381	512	187	1652
7	2106	0	1208	0	0	419	1241	107	354	18	230	2327	0	139	49	0	4	0	7239	606	1317	0	31	1	0	0	4098	16203	1156	0	270	555	387	0	695	419
7.25	6171	5	546	0	2439	169	946	7	800	242	1405	1115	0	165	10	0	15	2491	6001	3	560	0	3219	88	736	20	19257	10700	81	0	968	85	9	0	185	169
7.5	5394	0	2150	0	2141	911	597	14	1801	0	244	27	0	1	1917	0	575	3721	8015	191	1049	101	2634	5	1438	1	442	14009	40	333	14	0	0	0	2245	911
7.75	3933	1048	6246	0	0	30	391	58	286	817	15	0	0	38	3493	0	0	790	1667	192	55	2648	3052	585	171	0	1064	16907	101	0	54	158	169	2549	4180	30
8	2061	3705	1852	0	1	6	456	65	585	1712	122	0	946	676	3858	464	6	0	2145	99	1083	2964	422	35	1016	0	11355	3853	95	0	56	836	216	729	4218	6
8.25	894	2265	270	1303	4	108	296	109	583	6294	703	0	0	1536	3013	4232	179	0	3069	20	122	707	14	3	3090	863	4981	0	351	0	2116	240	0	0	673	108
8.5	548	1603	250	3965	61	20	1327	3204	303	15920	1062	0	0	2	798	368	22	0	8480	11	2586	56	6	273	805	766	889	0	431	0	24	0	273	0	498	20
8.75	618	86	650	0	0	2	176	3725	84	9033	822	61	10	0	0	36	1	0	12021	635	4905	0	732	10	1317	0	312	0	22	1	0	0	0	6	27	2
9	1011	0	2652	0	0	159	2458	771	158	14486	142	5977	1697	508	0	0	9	0	5234	4199	2729	1	495	22	1	0	249	106	171	0	4422	0	1513	0	90	159
9.25	3	0	1118	0	0	2448	5771	759	1334	15253	180	1303	423	0	0	0	0	0	727	5952	1240	477	1550	27	6	29	221	20	1233	0	4555	0	531	16	1274	2448
9.5	0	415	1170	128	1116	4108	1090	280	221	6081	188	851	0	0	0	0	4	2546	3862	5229	104	681	2124	10	4	2	270	1486	37	0	2071	625	701	1375	280	4108
9.75	0	2180	1225	46	0	3091	2050	0	184	1	1324	2	0	4	0	0	0	2788	590	75	1158	5	5	69	4954	0	225	379	2	157	0	2649	68	913	14	3091
10	0	259	1164	0	555	433	152	274	122	112	41	0	175	0	0	504	7	691	9656	110	996	132	0	22	7254	0	3204	3247	1235	0	55	3517	4761	3	11	433
10.25	0	2	144	0	619	290	0	652	589	0	31	8	0	0	0	0	2507	0	39	8	4923	0	0	1676	7211	0	3944	410	8893	1	69	657	14848	0	500	290
10.5	0	1959	323	1287	2675	1579	0	0	752	0	1208	740	0	21	0	0	971	0	2213	57	2480	2426	0	3011	6609	0	2204	254	11025	0	142	0	17480	3	32	1579
10.75	0	1378	1997	117	255	23	0	150	1687	8	2344	767	30	2781	59	0	1	0	2672	1306	372	2925	0	3	364	0	74	0	10136	0	2375	0	17786	0	1859	23
11	1343	8	1242	0	4	12	0	1982	2459	26	84	0	0	742	370	0	15	0	0	152	0	22	1	0	9	0	220	0	11240	1	49	3	17066	914	160	12
11.25	4870	0	2988	0	16	577	0	2988	160	0	498	0	0	1	346	1138	1	0	0	11	1	89	4	0	1	0	1	0	8088	0	42	1	15242	1493	61	577
11.5	75	0	2731	11	225	215	0	540	229	8	191	0	0	0	2026	380	1	0	0	52	0	6	1490	2	0	0	0	0	1786	0	378	1	6889	750	160	215
11.75	1	78	1539	0	156	218	0	4	34	656	549	0	539	0	2634	0	139	0	0	16	1225	23	251	0	0	175	0	0	2798	457	28	5	0	899	2221	218
12	0	3553	2057	10	105	172	0	13	26	0	18	0	1068	0	2681	0	54	0	0	37	248	32	0	8	32	1804	2	270	857	3	43	88	15	1535	3192	172
12.25	0	0	152	0	121	130	1	11	108	0	1199	0	86	0	1	0	54	0	0	115	65	123	0	0	142	0	0	964	24	4	2292	0	15	0	257	130
12.5	0	0	78	0	2	1597	0	3	1132	0	251	0	103	114	5	0	741	1257	53	59	1149	2	0	0	0	0	0	83	6	0	2683	0	49	1	20	1597
12.75	1	0	14	0	528	839	0	3	5916	0	1630	723	80	1	0	0	244	4	6	330	348	155	0	0	899	0	0	5	128	0	3917	0	868	0	33	839
13	0	0	11	6	14	115	0	0	3126	948	7593	0	86	0	0	0	84	0	93	38	2111	20	0	0	0	2	193	0	274	8	56	54	1376	205	24	115
13.25	16	241	78	0	5	9432	0	627	3177	5715	7646	0	75	785	0	160	17	0	2	50	537	2	131	0	0	302	0	0	8	0	229	0	23	3734	957	9432
13.5	0	0	909	0	336	124	0	1983	2494	18	6213	0	48	999	0	0	18	0	5	66	278	9	0	0	0	0	0	164	11	0	104	0	24	1769	559	124
13.75	248	0	2071	8	0	123	285	3633	2332	390	2498	0	102	437	0	0	55	0	21	48	490	7	251	0	13	0	0	162	635	0	1595	0	7	669	2	123
14	12	146	469	2	13	882	3855	7083	823	3046	1627	0	113	397	0	0	10	0	0	27	1844	612	3047	0	0	0	131	19	520	0	1260	351	46	0	160	882
14.25	0	363	244	2119	3	315	102	346	99	1689	1110	0	667	272	0	14	127	0	12	1056	979	565	709	0	3	17	12	2	223	0	907	0	109	5	76	315
14.5	0	7	885	98	502	2348	33	1165	562	121	59	0	690	298	0	135	822	44	362	3821	455	183	3	1848	0	2	0	0	6	2	444	0	222	0	373	2348
14.75	0	0	2967	11	1413	761	18	38	111	35	1896	0	201	874	884	0	1164	11	0	1008	884	9	0	26	10	1703	88	94	3	253	45	0	9	684	721	761
15	55	496	354	12	262	65	63	306	173	2234	25	170	0	530	190	0	4120	819	0	0	2681	40	0	0	696	45	0	1432	24	228	1024	0	30	0	95	65
15.25	0	87	627	210	0	293	65	58	0	1893	41	1642	265	104	2	0	66	111	0	0	102	859	326	801	1539	332	0	224	181	1233	592	124	943	0	253	293
15.5	10	0	289	81	0	746	210	41	1160	2232	2531	272	1378	75	0	28	44	60	0	13	1328	568	0	880	234	29	0	724	674	0	273	171	5681	0	62	746
15.75	0	370	315	82	0	53	44	1177	2158	1108	1701	0	0	484	0	82	228	3749	3197	0	602	8	0	24	14	26	7	216	1002	0	2982	0	1391	212	154	53
16	433	1047	1221	2618	2	1282	200	58	868	192	1730	1	0	436	23	160	473	979	4548	0	1300	1203	0	51	139	395	876	309	61	0	6408	0	8584	108	194	1282
16.25	4599	541	1560	164	0	145	0	336	601	313	193	0	243	7	0	0	601	0	203	22	2602	1419	427	230	155	2	347	312	1230	0	1091	5	2792	13	2548	145
16.5	1834	4	783	66	516	5105	0	1759	2172	858	222	2	13	506	735	263	597	0	780	2	545	50	1720	715	1518	2513	0	1093	28	0	41	36	652	38	515	5105
16.75	424	73	232	12	287	236	0	1711	965	580	70	9	0	326	0	0	0	0	614	0	753	718	0	1	951	2759	116	1424	101	2295	1730	742	175	0	191	236
17	121	82	982	16	11	114	509	440	518	1391	1230	1884	49	8	0	0	879	115	931	1510	84	209	1215	9	1215	3669	247	2022	381	32	272	3203	61	795	10	114
17.25	310	231	637	109	365	3668	4186	129	143	2338	1728	0	20	778	0	125	304	316	13074	1166	109	77	2766	296	1604	4052	57	511	1159	364	1069	3533	685	0	446	3668
17.5	217	788	793	2771	1125	1811	329	1112	2083	273	3410	0	977	96	0	0	511	0	16556	1	1428	505	3415	3464	1283	1244	4792	1274	1260	932	2826	9797	1119	0	2222	1811
17.75	1052	5	2303	93	463	71	802	2936	2446	1097	241	0	3	771	0	2512	22	0	16913	939	1531	613	828	719	184	2766	4766	1962	1895	57	5146	9020	1359	1273	466	71
18	6231	1120	2983	1144	1165	1577	1319	205	1703	967	1703	35	2868	2396	261	5737	484	1058	11311	1303	75	876	2391	80	1253	192	3017	4	1232	4378	4649	3454	526	529	621	1577
18.25	2350	3663	3759	2435	4422	1075	7982	1454	645	507	3780	907	1860	972	1603	3570	1947	0	3666	1477	3037	2591	4090	4247	5019	22	3731	1204	541	7092	965	2547	1961	3532	8625	1075
18.5	6504	681	3635	6720	3988	55	3883	2835	2448	244	6026	676	4444	2521	213	4379	1407	321	2942	3412	2962	2823	2160	2035	4727	71	0	3424	4064	15262	409	2377	2348	1276	17309	55
18.75	6378	814	2192	1713	1698	4797	5928	9921	2836	3654	2791	1628	9402	1278	2	6033	2441	241	7611	1913	570	2049	2508	2480	1291	536	0	3548	2644	10936	5834	3696	4155	5936	6068	4797
19	3362	1405	1859	6819	132	4679	5747	7961	2214	2237	1327	1718	1404	1450	1108	2094	1616	267	4003	68	5409	947	8895	129	357	3514	3775	5455	1492	120	4628	17169	4675	897	4411	4679
19.25	262	107	2625	6948	1004	3387	1733	3565	3064	968	3333	3509	2795	169	892	3855	2396	577	1406	367	1148	386	6267	339	2433	6140	881	3465	1359	9229	4007	45920	2183	5773	4157	3387
19.5	1459	211	1384	7514	1727	1151	997	3933	1427	3435	2409	632	2920	3461	471	4428	313	0	2376	6	4146	1012	2856	171	0	6489	4412	1889	2096	3357	2921	35985	3674	2933	424	1151
19.75	11403	326	229	5465	2119	679	2190	7937	686	221	3851	1282	1145	1415	152	2792	207	290	2900	172	2466	2322	389	94	1474	3634	4014	2218	943	6649	4884	14861	3254	240	1345	679
20	1729	272	770	4787	25	151	54	9520	1611	60	5644	2041	56	136	0	44114	1435	98	1940	130	4730	1645	37	165	1943	4703	546	7807	1138	7670	6665	3215	2329	19	1732	151
20.25	602	557	3624	3267	0	620	16	1517	978	314	1879	1343	2053	252	4702	26689	256	6	521	2977	2967	393	3831	11019	1490	2362	2453	3066	1394	1063	7572	367	267	633	3800	620
20.5	0	3094	5973	5057	0	27	552	4692	1117	436	1711	53	42	18	1293	3976	2340	165	408	2448	6699	556	4565	2601	1685	851	224	4430	1535	239	8933	643	2545	3	6774	27
20.75	435	871	3022	4052	0	269	1743	8500	232	46	906	17	3315	656	11	803	8	3788	167	2344	2532	74	449	5796	0	11	1121	5277	2543	50	7057	2396	845	625	773	269
21	2072	45	2182	6319	27	19	5292	5121	854	10	2098	611	3195	225	67	6297	21	1781	1719	2638	1967	63	765	64625	222	1	3262	3803	4258	31	6644	2342	1018	4750	187	19
21.25	613	303	187	5684	15	722	9605	6415	737	8	5180	157	457	348	39	2611	1181	1	2980	301	1996	764	707	18569	535	0	2044	1221	2689	1690	6425	469	3050	2805	91	722
21.5	1851	3889	689	2398	103	32	12921	2366	1099	380	3865	838	20	180	66	342	153	807	2384	1	3524	3823	131	8939	19	384	19439	2319	2509	6615	6203	1055	4599	1239	1721	32
21.75	3328	723	38	3136	3384	1017	5620	26	238	89	776	1117	247	3202	5300	108	872	2393	266	0	5239	4348	1191	4386	279	307	7483	1333	621	7654	5692	16	3689	571	340	1017
22	3227	2	5095	254	1885	503	5001	119	3	7	3757	2799	65	2282	742	37	75	977	69	0	603	1190	908	12428	1	0	4537	230	584	5	4384	1274	54	425	56	503
22.25	3586	17	2914	0	476	4805	1364	797	70	29	5584	6	1779	1282	15	2074	1400	1	1863	0	327	2696	2379	10453	8	0	2474	50	383	14	423	6515	0	428	356	4805
22.5	3159	36	664	0	3	16900	2725	6704	607	667	6347	2938	3108	1465	181	12023	3780	0	1680	0	7975	85	509	9989	2070	43	201	66	105	6046	6533	3828	0	378	784	16900
22.75	3490	22	115	0	0	5239	1537	4803	1597	34	3697	388	4165	838	391	2794	3380	0	148	0	19558	69	3061	10125	10046	965	0	646	1369	4313	4672	382	0	1136	3428	5239
23	3146	72	1425	0	1517	1544	5424	1540	992	221	1745	3	5355	0	6	707	1598	0	361	21	4131	74	4806	11438	4963	124	1	3404	3502	5091	3706	6	52	2208	4257	1544
23.25	1838	205	1092	105	131	719	3078	7309	1163	3000	1418	2602	3331	0	0	1863	0	0	34	0	4567	1238	32172	4419	304	875	461	5631	2733	10364	4060	92	3	3744	4563	719
23.5	944	112	3423	0	1172	3511	2235	10208	1424	1218	1427	3342	2432	43	157	2194	0	0	4550	1663	1639	83	3674	2478	0	376	2467	3591	800	17465	2958	955	5	4065	1127	3511
23.75	0	1437	577	0	6040	3137	3040	14331	972	2011	5817	1063	3364	633	4806	861	0	0	3415	1771	1738	962	1860	3918	0	256	3597	2289	264	17466	594	493	311	2295	73	3137
24																																		3339	42	512
Fig 4 I Right
	F/F																		Sf1-Lgr4-/-
Dark time	1975.06	631.673	1644.59	1982.59	1895.02	3902	2194.59	3433.98	1294.92	849.082	2581.43	984.959	1658.37	1149.49	1180.86	3447.76	943.204	357.796	3770.37	2151.82	3389.33	1083.82	4549.06	5383.69	2103.67	1030.51	2674.08	5908.9	1306.73	3138.53	3410.84	4240.53	1216.98	1527.18	2166.18	3848.43
Light time	929.792	637.25	1183.1	499.667	378.292	1018.06	805.479	926.104	1048.27	2051.21	1272.79	455.292	332.938	360.604	601.562	417.521	369.958	448.958	3760.56	825.729	1122.04	460.979	1532.73	623.292	1032.08	496.458	1670.6	3269.69	1506.42	293.104	1238	938.708	2692.56	573.875	728.938	1018.06
Fig 4 J Left
	F/F																		Sf1-Lgr4-/-
0	6.067	13.697	5.561	3.911	9.359	6.53	5.413	11.949	5.956	8.85	6.963	11.556	9.453	6.856	12.52	12.463	6.162	9.877	14.554	11.747	9.804	11.761	12.438	10.925	10.591	16.57	15.608	18.523	11.721	12.612	12.168	11.254	13.594	15.523	8.478	11.171
0.25	6.072	15.051	7.21	3.909	9.258	7.688	4.972	12.185	6.247	9.123	6.712	11.292	9.441	6.446	11.332	11.726	4.903	10.154	14.378	11.895	10.931	11.682	12.255	13.715	10.41	13.933	12.272	16.061	12.143	13.207	14.722	13.797	14.595	15.808	7.733	10.786
0.5	6.047	12.554	7.673	3.9	13.51	7.828	5.422	13.823	6.335	8.761	5.791	10.822	8.151	7.017	10.263	10.606	4.542	12.999	13.502	13.624	10.916	10.787	12.791	12.625	10.129	16.56	12.08	16.907	10.019	13.28	14.812	11.613	12.882	12.709	8.122	12.176
0.75	4.986	11.91	7.134	3.902	14.107	6.698	5.431	11.601	5.92	8.149	5.512	11.236	8.466	6.411	9.485	9.57	6.133	12.83	13.488	11.601	10.255	10.826	13.467	13.092	10.187	13.736	10.546	17.719	9.298	11.064	18.222	11.592	12.248	11.093	9.706	12.535
1	4.544	10.924	7.306	3.463	12.587	5.587	7.341	11.457	5.916	8.28	5.132	12.051	12.797	5.287	9.302	8.106	5.936	12.667	13.03	12.533	10.948	10.831	12.8	12.993	13.516	13.805	9.992	16.52	8.511	9.923	18.566	11.794	12.065	10.602	11.285	13.209
1.25	7.383	11.756	7.494	6.08	11.781	5.172	6.282	9.469	4.814	8.757	5.867	11.889	12.875	6.303	9.029	7.889	8.601	13.503	12.867	12.297	9.511	10.84	12.792	10.747	12.803	14.142	10.157	13.42	7.963	9.344	13.048	9.838	11.128	10.5	11.208	12.061
1.5	6.084	9.6	6.517	7.557	12.128	5.197	5.399	9.239	7.079	11.317	5.877	11.339	12.532	6.284	10.66	7.726	6.597	12.698	11.641	12.393	9.754	11.22	12.293	10.345	13.493	13.373	9.997	12.545	7.604	10.003	12.327	8.43	12.202	13.585	8.625	12.105
1.75	5.638	9.424	5.394	7.823	14.625	6.546	4.769	13.892	7.474	9.145	6.342	10.685	11.126	6.638	10.026	8.198	7.122	10.509	10.853	12.858	10.772	12.393	12.315	9.965	11.322	11.109	11.004	15.246	7.5	11.116	12.746	8.406	11.065	16.01	8.893	11.587
2	4.985	12.174	6.13	5.22	11.384	8.439	6.057	10.731	7.691	8.699	5.682	11.579	9.38	4.502	9.134	8.595	7.341	9.476	12.602	12.926	10.622	11.734	13.027	9.89	10.407	12.163	11.064	16.004	7.848	12.201	13.425	8.588	12.177	13.931	8.432	11.077
2.25	5.824	11.406	5.505	4.986	10.436	6.478	7.578	10.639	5.921	8.556	6.849	12.073	9.427	6.16	10.101	8.479	6.907	9.479	13.485	12.865	10.727	11.693	12.923	9.746	10.771	11.345	10.673	16.24	10.876	9.985	13.339	8.255	12.668	14.397	8.712	10.668
2.5	5.619	10.421	5.185	4.995	10.826	6.071	7.142	9.238	4.974	8.076	6.764	10.988	9.054	6.765	11.515	8.174	6.327	9.407	12.839	13.265	10.748	14.532	13.069	10.254	9.696	13.194	10.521	14.845	11.21	10.657	13.516	7.959	12.972	12.298	8.125	11.081
2.75	5.65	9.794	6.568	3.897	9.826	8.605	6.739	8.867	5.572	8.126	6.747	11.912	8.984	5.728	10.17	7.836	6.407	10.171	12.82	13.233	9.986	13.497	15.878	10.143	11.267	12.727	11.642	12.558	9.813	10.832	11.959	7.948	13.112	10.887	8.857	9.841
3	5.61	8.782	5.179	5.656	9.202	5.141	4.768	8.858	5.567	10.242	7.408	15.546	8.172	5.348	10.512	7.743	5.245	10.541	11.297	14.404	10.31	12.827	13.637	10.29	11.077	12.176	11.383	12.833	8.764	10.571	11.944	9.518	12.688	9.745	9.219	9.963
3.25	5.622	8.833	5.555	6.05	9.357	4.951	5.647	9.254	6.127	12.852	5.46	13.445	8.172	6.95	10.539	7.819	6.723	9.446	11.275	14.298	9.595	12.818	13.876	9.798	10.833	11.475	10.166	10.489	7.952	12.047	14.438	9.472	11.149	10.047	8.909	9.586
3.5	5.598	8.792	5.594	5.013	11.183	4.612	5.196	10.783	5.138	9.107	5.677	12.997	9.435	6.725	12.215	9.908	6.778	9.512	10.173	14.086	9.444	11.711	12.298	12.581	10.122	13.564	10.218	11.203	7.714	11.668	13.085	8.927	10.783	10.229	8.17	9.573
3.75	5.62	8.872	4.597	5.631	9.062	6.146	5.649	11.967	9.357	11.844	5.83	13.368	10.621	6.125	12.213	12.584	7.273	11.09	10.186	13.778	9.771	11.254	11.731	12.593	10.141	12.594	10.389	14.479	7.673	11.745	15.286	8.633	10.848	9.718	8.463	10.037
4	7.171	8.508	4.985	5.824	8.799	7.132	9.143	10.057	6.1	8.972	6.162	12.959	10.265	5.24	9.516	9.921	6.369	12.155	10.18	12.731	10.22	10.801	12.89	12.328	10.567	12.996	12.093	12.993	9.297	10.594	15.238	10.492	10.32	10.485	10.836	11.169
4.25	6.072	9.846	4.808	5.182	14.283	6.185	5.633	8.647	8.008	9.08	6.699	12.096	9.911	6.67	9.701	9.518	6.737	10.939	10.152	14.002	11.298	11.257	15.096	11.378	9.981	11.77	9.077	12.987	11.431	9.839	16.675	8.898	10.261	12.525	8.712	12.63
4.5	6.046	9.988	7.663	4.968	14.664	5.532	5.629	10.514	7.328	8.554	6.509	10.252	8.92	5.483	9.814	8.187	6.359	9.348	9.695	12.782	10.224	10.833	12.322	10.628	9.681	14.406	10.259	14.592	10.652	9.905	16.503	9.175	11.151	14.217	8.261	13.268
4.75	5.195	9.431	6.897	5.432	11.834	7.264	5.182	11.968	5.39	8.717	6.584	10.096	8.507	6.571	11.551	7.441	7.102	9.101	10.172	12.408	9.49	11.179	12.931	10.155	11.01	16.38	10.431	14.439	10.992	12.208	15.8	8.807	12.843	14.014	9.43	10.664
5	6.739	8.871	4.607	5.647	11.362	11.384	5.201	10.422	4.244	10.838	5.11	8.703	8.92	5.866	12.189	7.368	5.302	9.511	10.78	13.475	9.549	12.348	12.166	10.042	13.696	12.719	9.811	12.262	9.361	11.254	15.224	10.984	12.647	14.005	8.798	9.922
5.25	7.387	10.013	5.383	5.418	10.424	7.521	6.746	8.694	4.808	10.386	6.164	8.858	8.755	6.558	11.16	7.389	5.69	9.151	11.268	14.053	10.762	15.816	11.311	9.582	15.031	11.958	9.097	11.855	9.352	13.211	15.152	10.203	11.024	13.274	8.373	12.521
5.5	7.566	8.861	4.585	6.09	9.376	7.454	7.177	12.484	5.349	10.899	6.559	9.761	12.424	6.666	12.207	10.978	6.192	9.229	12.39	12.468	14.108	13.475	10.569	9.101	11.249	11.044	9.348	12.154	8.567	13.347	13.614	8.415	10.583	14.735	8.702	12.121
5.75	7.144	11.692	4.597	7.589	8.876	4.74	7.12	13.108	5.361	9.568	6.834	11.311	12.055	5.983	11.863	9.626	6.617	14.586	10.839	11.747	11.875	11.307	14.668	11.877	10.112	9.898	10.453	13.265	9.468	14.067	12.177	8.273	11.09	13.88	10.904	11.231
6	6.302	13.139	4.412	7.165	12.055	6.122	4.562	8.694	6.272	10.916	6.914	9.749	12.523	6.929	9.28	9.628	5.657	11.939	10.877	12.71	10.712	11.296	13.186	11.871	9.882	12.029	10.464	12.779	11.175	12.871	10.583	7.702	9.972	11.559	9.83	9.472
6.25	4.979	11.355	5.159	6.733	12.997	5.139	4.113	10.626	8.547	12.84	7.26	9.463	14.06	7.367	9.271	9.654	5.459	12.663	10.368	12.468	10.228	11.715	13.525	11.777	10.17	10.615	9.97	13.803	11.289	11.928	10.63	7.505	10.469	15.596	8.387	11.154
6.5	4.982	13.679	5.215	7.153	10.949	4.614	3.91	9.594	7.518	12.044	5.302	8.916	12.17	7.223	8.951	7.846	5.339	12.102	10.197	12.766	9.532	13.449	12.325	10.215	12.515	16.787	10.023	15.822	12.012	11.009	14.861	10.788	10.752	12.418	7.811	11.061
6.75	5.654	10.786	4.611	4.988	9.807	5.167	4.129	9.265	8.279	11.614	5.154	9.013	11.504	6.945	8.527	7.993	4.908	10.995	9.878	14.301	10.066	11.751	11.933	9.573	13.93	13.226	10.721	17.448	11.923	10.685	14.891	11.746	13.745	11.267	8.129	9.836
7	4.534	8.887	6.559	5.21	8.912	5.301	3.916	9.059	5.963	9.095	5.86	9.15	8.838	5.918	8.376	8.4	4.63	8.945	15.013	12.841	10.209	10.814	12.304	9.543	13.255	12.707	11.112	15.608	10.934	10.327	12.417	11.737	12.826	12.18	9.855	9.717
7.25	4.35	8.474	7.081	4.959	8.495	5.892	5.856	8.626	5.977	9.11	6.468	9.346	8.928	6.217	8.74	8.74	4.631	9.025	14.479	11.648	9.586	10.881	11.682	9.247	13.496	12.179	9.976	14.884	13.19	9.912	11.809	10.589	12.914	11.741	8.243	10.676
7.5	4.51	9.541	8.858	4.551	8.509	7.497	5.649	8.456	5.536	8.17	6.535	11.223	8.553	5.899	10.393	11.295	4.257	9.209	12.782	11.041	9.793	9.967	12.664	10.693	12.19	12.354	10.429	11.896	10.176	10.019	12.344	8.67	12.56	12.518	8.016	10.96
7.75	5.007	8.888	6.522	4.754	7.889	6.552	4.34	8.877	5.702	8.995	5.797	9.886	7.989	5.689	9.08	11.272	5.528	12.798	12.826	10.158	9.529	10.792	12.461	9.587	10.658	11.033	9.78	11.536	10.77	12.518	14.679	8.251	10.833	12.639	8.108	9.438
8	5.006	8.523	5.163	4.568	8.082	6.513	5.436	8.078	7.291	11.284	4.725	9.959	9.789	5.471	8.659	9.076	6.538	11.521	13.531	11.731	9.571	10.604	10.846	9.506	12.187	11.652	10.352	11.191	9.174	13.831	11.77	8.069	11.37	12.025	8.448	9.527
8.25	5.837	8.722	4.808	4.997	8.775	6.126	3.677	10.387	5.588	13.119	6.07	9.766	9.459	4.956	8.389	8.764	6.341	11.331	13.441	10.472	9.433	10.798	11.201	9.541	18.219	12.021	10.219	12.044	8.291	12.054	11.717	10.123	10.444	10.303	8.071	10.628
8.5	5.012	13.172	4.814	6.047	8.408	5.223	3.898	10.798	5.569	11.262	5.782	9.313	8.179	4.931	10.277	7.823	6.168	11.077	11.319	10.511	9.055	10.809	11.216	9.583	11.978	11.635	10.722	14.176	8.04	12.175	10.328	10.188	10.204	10.851	11.243	10.696
8.75	3.897	12.909	5.177	7.373	9.876	5.001	3.262	10.595	5.578	11.232	4.418	9.253	8.094	6.044	8.891	7.388	5.635	9.064	10.808	10.542	9.549	10.642	12.303	9.576	10.655	12.286	9.597	13.295	8.513	11.103	11.332	10.406	11.422	12.179	11.815	10.711
9	3.912	12.341	8.781	7.792	9.611	5.77	3.899	8.854	5.183	8.856	5.335	9.258	10.308	5.005	8.124	8.109	6.048	8.688	12.873	13.873	10.784	11.948	11.725	9.439	10.383	10.577	9.959	12.87	9.497	9.853	12.041	10.238	11.175	12.817	11.578	10.634
9.25	6.052	10.337	8.653	6.035	8.523	7.407	3.9	8.001	5.374	8.639	5.461	9.372	10.614	5.114	8.809	8.095	6.367	9.024	12.767	12.844	12.753	13.51	11.693	10.236	10.373	10.537	10.72	10.576	8.346	10.743	11.497	10.868	12.113	11.809	10.934	9.846
9.5	6.067	8.858	6.541	5.865	8.512	6.924	3.893	8.853	5.533	7.814	5.52	12.343	8.434	4.955	8.249	10.749	5.95	8.981	10.867	12.391	11.454	13.522	12.422	9.55	10.642	9.983	10.942	10.437	8.369	11.181	11.097	8.557	12.057	10.516	10.61	9.94
9.75	4.122	8.902	7.784	5.192	10.766	6.561	5.651	8.868	6.059	9.636	5.066	12.038	8.485	5.843	8.408	11.209	5.439	8.953	10.862	11.266	11.398	13.466	14.459	9.11	10.353	12.388	10.64	14.161	8.017	11.147	10.373	8.017	11.157	12.925	10.297	9.441
10	4.548	8.503	4.814	6.072	8.485	6.123	6.909	8.641	9.611	7.753	5.103	11.482	9.542	5.163	8.109	10.821	5.55	8.626	10.616	11.657	11.378	12.881	12.718	9.09	14.506	12.004	10.475	10.966	8.352	10.953	10.825	8.017	11.123	12.567	7.405	9.549
10.25	4.339	8.487	4.224	3.911	8.473	5.377	4.753	9.843	8.102	7.727	5.652	11.953	9.986	6.744	8.305	10.915	5.656	8.299	10.134	11.621	10.681	12.812	13.62	9.492	14.405	12.252	11.448	10.496	10.383	10.688	11.033	10.337	9.924	12.185	6.931	13.309
10.5	4.533	9.541	4.772	4.108	7.823	5.544	4.748	9.428	6.081	7.74	5.85	10.369	9.063	6.871	8.373	7.755	5.685	8.262	10.183	11.505	10.378	10.795	12.149	9.033	13.264	11.964	10.97	13.161	11.935	11.002	16.88	7.956	9.866	11.532	8.215	11.746
10.75	6.066	9.838	6.551	4.567	7.914	6.154	3.038	9.452	5.563	11.193	6.681	9.909	8.986	7.457	9.107	7.464	5.669	8.591	10.188	12.889	9.592	10.778	11.693	10.635	12.369	11.411	10.282	15.212	11.441	12.543	12.768	8.458	12.132	11.267	7.467	10.544
11	4.551	9.566	5.356	6.299	7.869	6.494	3.247	8.874	5.174	9.563	6.306	10.357	9.398	5.464	8.028	7.369	7.307	8.953	12.384	10.706	9.777	10.856	11.45	10.745	11.123	11.698	10.679	13.176	10.785	11.722	12.578	8.134	10.394	10.812	7.262	10.018
11.25	4.975	9.639	4.805	8.011	8.64	6.899	3.454	11.29	5.2	9.127	5.932	10.147	9.095	5.481	8.062	7.634	4.931	9.525	11.314	11.941	10.651	10.819	12.457	10.155	11.288	11.708	10.151	11.385	9.024	10.987	12.159	8.32	11.353	10.2	7.152	9.067
11.5	4.972	9.039	5.175	6.502	8.431	7.131	3.475	9.377	5.142	8.978	4.944	9.502	8.461	5.513	8.548	7.398	4.622	10.004	12.858	11.186	12.996	10.375	12.334	9.562	10.855	10.673	12.099	11.278	8.165	10.268	10.72	8.485	11.009	10.344	7.171	9.096
11.75	4.557	9.637	4.819	4.989	9.447	7.408	3.883	8.462	5.121	9.035	6.507	9.906	10.731	6.473	9.28	8.16	4.765	11.063	11.261	10.26	12.462	10.135	13.233	9.08	10.839	14.069	15.397	11.086	8.058	11.194	11.161	9.34	12.379	11.977	6.993	9.414
12	4.559	8.719	4.423	5.183	7.696	5.732	6.703	8.086	8.057	11.176	5.795	9.526	11.17	5.536	11.006	7.963	4.55	11.075	10.829	10.663	12.843	10.833	12.842	9.14	10.804	12.376	13.985	11.369	7.702	11.604	11.163	10.237	10.403	11.548	9.508	9.521
12.25	4.572	8.461	4.616	4.998	8.023	6.125	5.423	7.902	6.123	10.873	5.747	9.645	10.673	5.703	9.312	7.745	4.381	11.036	10.839	11.295	10.982	11.302	12.436	9.122	10.884	11.696	11.581	12.385	8.219	12.063	10.471	8.801	10.02	11.39	10.648	9.045
12.5	4.972	8.611	4.724	4.97	8.242	5.891	5.856	7.461	4.921	8.904	4.579	10.743	9.073	4.943	8.592	12.213	4.284	9.318	11.281	10.793	10.26	10.877	12.848	10.247	10.192	11.742	10.016	11.806	10.007	12.528	11.143	8.742	9.567	12.633	10.343	9.876
12.75	5.665	8.695	5.308	4.996	11.387	5.534	4.118	7.524	5.18	8.949	6.299	11.543	8.116	6.486	8.27	8.995	5.107	8.351	11.024	11.033	9.753	10.128	10.082	12.431	9.949	12.264	9.785	10.86	9.983	11.651	11.637	8.763	11.859	12.991	9.85	10.87
13	3.893	9.686	6.637	4.555	10.235	5.134	4.544	7.886	6.351	8.923	6.566	10.518	8.726	6.002	8.736	7.625	5.264	8.285	10.852	10.275	9.352	10.612	8.902	13.798	11.272	13.136	9.566	10.494	9.44	11.205	12.798	8.464	11.602	12.983	7.163	9.655
13.25	4.57	8.495	5.197	6.061	8.477	6.886	4.135	9.824	5.932	8.817	6.016	10.92	8.558	5.796	8.826	7.424	5.532	8.584	10.345	10.071	9.553	10.424	9.392	12.491	10.83	12.78	9.545	10.861	8.627	11.173	12.042	8.216	11.128	12.414	7.3	10.166
13.5	4.551	8.52	4.577	6.721	8.494	7.014	4.772	8.486	5.497	9.289	5.286	9.771	10.437	6.172	9.558	7.959	5.88	8.292	10.176	10.117	10.239	10.864	12.41	11.75	10.175	12.291	9.505	11.244	8.097	12.013	12.153	8.506	10.48	13.69	7.368	10.13
13.75	4.528	8.667	4.396	5.409	8.453	6.08	5.199	8.406	4.81	8.92	5.349	10.098	9.519	5.278	8.46	9.285	5.795	8.917	11.238	11.481	11.538	10.607	13.866	11.75	10.807	11.697	10.169	11.016	9.333	11.673	10.197	8.581	12.224	12.918	7.638	10.063
14	6.262	9.054	5.164	6.482	10.151	8.717	4.541	8.484	6.534	10.509	5.818	10.511	9.031	5.448	8.799	8.548	6.032	8.686	11.324	11.512	11.675	12.394	13.145	12.844	12.321	11.109	10.73	10.797	9.743	11.193	11.081	9.685	11.82	13.062	7.273	10.216
14.25	4.563	8.472	4.81	4.981	8.631	8.38	5.193	8.879	7.446	9.757	5.869	10.472	9.102	6.308	9.101	8.36	6.421	8.331	11.247	8.973	10.134	12.222	12.971	11.362	11.185	11.766	9.568	13.813	8.776	11.193	11.033	8.866	11.463	13.385	9.18	11.133
14.5	4.54	8.661	4.982	4.547	8.474	7.86	5.432	9.831	7.474	9.243	5.761	11.936	10.723	6.862	9.35	8	6.279	8.629	10.807	11.942	10.017	10.219	12.323	10.574	11.307	12.273	9.45	14.118	8.785	11.349	14.636	9.848	11.599	11.859	8.706	11.379
14.75	4.565	8.676	5.35	4.347	8.874	6.085	5.615	8.89	5.608	9.221	7.118	11.095	10.721	5.722	10.267	8.33	5.574	11.307	10.851	13.185	10.916	9.693	12.241	10.13	12.807	12.395	9.541	12.29	9.164	10.967	13.478	9.217	10.761	11.313	7.485	10.912
15	4.557	11.983	5.357	4.547	9.071	5.542	7.831	8.48	5.909	10.523	7.767	10.742	9.983	7.915	10.476	11.087	7.465	10.519	10.826	11.831	10.906	9.736	12.785	10.226	11.302	11.633	9.604	12.208	9.961	11.837	12.342	8.608	11.487	14.634	8.826	10.792
15.25	3.905	8.787	5.887	4.964	8.865	6.872	5.62	8.836	6.314	10.979	6.646	10.531	9.332	7.405	9.489	11.141	6.193	9.55	10.854	11.727	11.425	9.962	14.013	9.447	11.29	11.966	9.69	12.307	9.565	13.52	11.639	9.283	14.538	15.242	7.129	9.657
15.5	3.886	10.295	6.338	4.992	13.08	6.122	5.847	10.424	6.516	9.174	6.542	10.832	12.145	7.228	10.618	9.155	5.995	9.104	10.77	12.334	9.997	10.725	12.883	10.216	10.869	11.001	9.788	12.434	9.219	13.43	14.666	9.742	14.387	12.983	7.363	9.684
15.75	4.97	10.465	5.188	4.537	11.06	5.329	5.388	10.359	7.005	9.696	5.33	10.467	9.17	6.579	9.877	11.171	6.219	9.522	10.407	10.46	9.798	9.704	12.179	12.42	10.874	11.243	11.484	13.327	12.1	12.263	12.525	8.62	12.235	12.379	7.311	10.85
16	5.649	9.074	6.529	4.557	9.425	5.554	4.539	9.841	6.366	11.278	6.054	10.085	8.909	5.445	10.886	11.297	5.863	10.875	11.554	9.999	10.293	10.169	11.692	12.355	12.384	12.284	10.579	16.26	9.267	12.39	12.19	8.073	12.041	12.782	7.076	11.288
16.25	4.557	8.88	5.561	5.849	9.462	5.376	5.192	9.043	6.15	12.224	6.758	10.35	8.43	6.089	10.538	11.165	5.308	10.514	11.765	10.091	10.652	10.18	11.539	10.723	13.476	11.785	11.871	16.164	9.045	12.581	11.538	9.709	11.435	12.399	7.201	11.145
16.5	4.552	10.256	5.569	5.64	9.46	6.173	5.001	10.329	4.739	9.744	6.429	10.455	9.779	6.39	11.276	10.143	5.436	10.776	13.228	12.448	10.675	10.122	10.992	10.282	11.084	11.461	10.741	13.295	10.073	12.348	14.215	8.46	11.552	15.437	9.789	10.873
16.75	4.965	9.937	4.827	7.175	8.885	7.474	4.988	10.817	4.602	9.711	6.056	11.087	9.48	6.777	10.639	9.26	7.078	9.973	10.846	12.001	10.933	10.879	11.58	10.292	10.635	13.854	10.295	12.487	11.347	12.326	12.426	8.241	13.639	15.594	8.985	9.862
17	5.624	9.05	6.488	4.989	9.826	7.999	4.992	9.452	6.522	9.515	6.371	10.676	9.761	5.828	9.973	10.992	5.375	9.787	10.172	10.807	10.592	12.841	12.79	10.252	10.829	12.334	10.302	13.108	9.878	12.318	12.786	9.241	12.923	16.74	8.252	10.195
17.25	4.768	9.796	7.643	5.195	9.262	7.804	3.246	9.829	7.083	9.385	6.715	11.307	9.575	6.474	9.649	12.338	5.875	9.672	10.166	11.972	10.945	13.556	13.578	10.32	10.865	12.233	11.471	13.538	9.556	12.325	16.649	9.998	12.585	14.93	7.89	10.833
17.5	4.554	10.944	8.036	5.612	9.858	6.257	4.109	9.839	5.519	10.756	6.885	12.952	11.264	6.886	10.343	10.866	6.05	10.152	10.413	14.23	10.742	13.534	12.723	12.543	15.709	11.681	12.101	17.329	11.75	12.692	16.919	10.297	12.206	14.906	9.402	11.082
17.75	6.745	10.034	6.338	6.04	10.34	7.028	5.414	9.949	6.466	10.517	6.58	11.515	10.319	7.112	12.202	10.226	6.764	11.951	12.368	11.934	12.419	10.868	14.534	12.475	13.912	11.722	12.936	14.886	10.53	14.637	16.395	10.11	12.526	14.504	8.978	10.61
18	7.609	10.419	6.528	5.867	10.386	6.498	4.551	13.705	11.683	11.044	7.255	12.112	12.831	5.854	11.905	11.676	7.758	11.091	15.707	11.72	11.901	11.421	12.428	12.052	14.531	11.596	12.631	16.603	12.274	12.732	15.673	11.01	13.437	14.439	8.364	10.671
18.25	7.138	12.161	7.779	6.698	12.09	7.841	5.849	13.7	8.081	12.103	7.485	12.146	12.982	7.314	11.694	11.155	7.234	11.426	14.507	12.056	13.135	12.359	12.849	11.285	15.152	11.767	11.468	16.152	11.23	14.69	15.795	10.882	15.778	17.733	10.664	13.748
18.5	6.524	12.732	8.496	7.129	13.036	8.91	6.088	13.642	7.576	11.285	7.808	12.195	12.467	7.864	11.369	11.582	6.863	11.569	16.097	13.994	13.578	13.86	11.7	12.389	11.475	12.358	13.511	19.325	13.596	14.695	17.102	13.333	15.756	18.467	11.73	13.354
18.75	8.241	12.605	7.925	10.846	12.534	8.394	7.573	14.714	9.202	10.894	7.322	15.435	13.476	8.471	11.538	10.08	7.028	12.151	15.509	14.052	13.081	14.528	13.687	14.484	10.336	17.737	15.681	18.2	13.836	14.453	17.049	13.499	15.543	16.939	10.657	14.868
19	7.984	13.951	6.905	9.081	11.812	9.309	7.142	13.272	8.623	13.218	6.417	14.481	11.395	5.996	13.178	10.371	6.755	16.869	13.959	14.732	13.107	15.231	15.273	15.664	13.063	18.031	14.17	18.408	12.284	12.931	15.773	12.519	13.945	17.797	11.783	14.816
19.25	7.991	11.728	9.284	8.695	13.655	7.439	7.156	13.055	5.561	11.507	5.514	13.477	11.675	7.482	15.947	11.785	6.629	11.948	13.887	15.089	13.821	15.034	16.882	13.597	14.164	15.592	15.688	18.777	11.732	13.848	14.419	11.072	14.477	17.271	10.306	14.843
19.5	7.632	12.085	6.33	7.576	12.287	7.476	7.135	14.393	5.187	10.395	6.584	13.126	10.468	6.942	12.847	9.999	6.431	10.693	12.313	15.128	12.542	12.43	13.82	16.26	15.539	13.754	13.624	18.089	11.511	12.998	14.732	9.789	13.876	15.776	11.232	13.749
19.75	7.579	11.763	7.143	8.011	11.704	7.418	6.705	13.148	7.329	10.386	7.267	12.455	10.992	6.934	12.68	10.364	7.302	10.568	14.429	12.308	11.353	11.058	13.481	13.255	14.356	13.932	12.548	16.394	10.911	13.166	14.564	9.241	12.034	17.307	10.833	12.361
20	7.785	13.105	6.532	7.554	12.745	6.255	7.586	15.088	6.123	10.188	8.36	11.026	9.291	7.076	13.829	10.553	5.836	10.936	13.658	12.712	10.754	10.309	13.89	14.983	11.533	12.327	11.724	17.413	10.398	14.234	13.849	11.185	12.406	17.704	12.184	12.593
20.25	7.567	12.325	5.39	5.615	12.531	7.943	7.589	13.518	5.553	10.329	7.09	11.445	9.274	6.689	12.308	10.198	7.829	12.132	13.877	14.104	13.796	10.125	13.992	13.692	11.521	12.419	14.551	18.552	12.833	12.691	16.28	12.466	13.97	18.49	9.964	12.083
20.5	7.117	12.991	5.568	5.855	11.378	10.209	9.779	13.336	5.565	11.554	6.876	10.307	9.769	6.95	12.802	10.244	6.589	12.157	12.396	15.555	14.766	10.198	12.383	12.284	11.052	13.938	15.882	16.381	10.958	12.734	17.293	11.648	13.459	16.379	9.645	11.784
20.75	6.038	12.956	5.722	6.925	11.348	7.47	10.195	12.853	8.464	11.136	6.307	10.944	10.231	6.57	10.833	12.392	6.387	10.721	13.422	13.868	13.124	12.774	13.999	11.407	11.447	16.07	13.776	15.973	10.535	12.073	16.907	11.983	12.193	15.171	11.12	12.136
21	5.854	11.784	7.204	6.936	11.542	6.323	8.662	14.076	7.094	9.804	5.831	10.637	11.22	5.851	9.275	11.798	6.389	10.111	13.491	12.383	12.53	14.812	13.795	11.019	14.763	13.128	12.978	16.532	11.008	12.002	15.979	10.493	10.013	15.346	10.278	10.127
21.25	7.6	11.881	9.298	7.363	12.349	5.985	6.704	11.637	7.091	10	4.795	10.497	10.924	5.852	9.544	10.784	7.093	9.649	13.434	11.674	10.688	15.738	12.049	11.038	14.395	13.567	12.828	17.632	11.57	12.944	16.739	10.969	11.2	16.394	8.615	12.572
21.5	7.159	12.71	6.921	7.347	11.808	6.898	7.579	10.318	6.556	12.059	5.97	9.974	9.269	6.579	10.18	8.702	6.718	9.163	13.456	12.577	10.895	16.864	12.849	10.127	13.474	13.464	11.908	15.8	11.065	13.565	14.212	11.064	11.356	17.259	8.161	12.51
21.75	6.485	12.199	6.945	4.991	11.315	6.497	4.742	10.445	6.551	11.119	9.206	11.416	8.717	6.32	10.448	10.937	6.87	11.38	15.661	11.594	10.278	14.601	13.58	9.71	16.37	13.649	10.762	16.214	11.013	14.578	15.985	11.663	12.961	17.655	8.644	11.625
22	6.492	10.795	7.852	4.749	10.783	7.817	4.124	9.425	7.332	10.03	7.693	11.429	8.651	6.033	9.165	11.606	7.125	11.967	16.741	13.534	10.885	13.749	13.342	10.24	15.366	14.004	10.213	18.443	10.291	13.16	16.701	9.982	14.44	16.072	11.041	11.088
22.25	4.975	10.387	6.514	6.925	12.569	8.588	3.263	10.369	8.464	9.979	5.719	11.114	8.676	6.183	9.129	11.664	7.418	12.157	16.537	12.427	11.817	14.527	13.644	9.598	14.57	16.158	9.498	13.298	9.515	13.59	17.554	9.035	11.766	16.681	11.542	12.898
22.5	4.557	10.712	6.888	6.918	11.675	7.492	3.47	14.358	7.4	9.053	5.824	13.588	9.383	6.195	8.873	10.177	7.327	10.97	13.974	12.832	10.702	15.753	14.5	10.258	12.15	13.057	9.494	11.669	10.42	13.693	15.055	8.507	11.149	15.738	12.767	13.311
22.75	7.555	11.418	6.33	7.575	10.982	7.45	4.546	12.748	9.89	8.504	5.012	13.519	12.144	6.928	11.221	8.994	6.446	10.505	13.324	13.426	10.431	13.49	13.46	12.086	11.559	13.84	10.687	10.749	10.961	11.366	12.749	8.069	11.782	17.317	11.662	13.988
23	7.577	12.134	7.416	5.203	9.549	7.856	6.092	10.586	5.509	8.492	7.714	12.142	12.362	7.439	10.597	9.255	5.502	9.34	16.105	14.244	10.746	15.679	13.829	14.741	11.723	12.94	10.626	11.682	10.255	12.518	15.251	8.179	11.758	17.08	11.09	13.637
23.25	7.565	11.63	6.054	4.349	9.831	7.675	7.825	10.787	6.152	8.476	5.987	11.376	11.699	7.053	11.366	9.322	5.51	9.269	13.922	14.405	10.782	14.16	12.477	13.532	11.53	14.432	14.187	14.347	9.156	13.02	16.743	9.736	14.297	17.27	9.714	13.334
23.5	7.112	9.823	6.542	4.78	12.944	6.904	8.895	10.417	6.342	8.487	5.644	12.182	11.774	7.013	9.911	8.701	6.601	9.521	13.861	14.318	11.923	12.626	15.263	13.27	12.199	12.503	12.97	12.855	8.676	12.801	15.878	9.639	13.453	16.064	7.322	13.451
23.75	5.658	10.38	7.511	7.137	12.067	7.245	8.453	10.199	8.065	9.643	8.5	12.605	11.792	6.412	9.156	8.687	6.206	11.236	13.556	16.162	10.768	10.806	15.586	12.896	14.641	13.923	11.421	11.93	8.503	12.494	14.978	8.993	13.586	14.241	6.92	11.203
24	5.658	10.38	7.511	7.137	12.067	7.245	8.453	10.199	8.065	9.643	8.5	12.605	11.792	6.412	9.156	8.687	6.206	11.236	13.556	16.162	10.768	10.806	15.586	12.896	14.641	13.923	11.421	11.93	8.503	12.494	14.978	8.993	13.586	14.241	6.92	11.203
Fig 4 J Right
	F/F																		Sf1-Lgr4-/-
Dark time	6.33089	11.0341	6.42996	6.07023	11.2557	7.05404	6.15791	11.3855	6.59682	9.98841	6.50218	11.6881	10.3649	6.48334	10.9056	9.88382	6.47775	10.9049	12.8236	13.0814	11.191	12.5505	13.2004	11.6682	12.1677	13.3022	11.6301	14.9133	10.2431	12.3885	14.8707	9.99973	12.4566	14.6585	9.52711	11.8179
Light time	4.81672	9.62363	5.64313	5.43808	9.14578	6.24185	4.7448	9.09758	6.24335	9.77642	5.85675	10.284	9.65135	6.03927	9.06447	9.00568	5.60642	9.702	11.4043	11.4577	10.5134	11.1148	12.2356	10.3818	11.7226	11.9853	10.5312	12.6024	9.6168	11.4974	12.1276	9.17628	11.4959	12.2719	8.5077	10.3061
Fig 4 K
	FF									Sf1-Lgr4-/-
0	36.7	36.8	37.2	37.8	37.7	38.2	37.8	38.4	37.8	36.7	36.9	37.3	38.6	38.2	37.9	38.3	38.2
1	35.9	36.3	36.2	36.9	36.6	36.87	35.9	36.9	36.4	35.9	36.3	35.9	36.2	37	36.7	36.9	36.3
2	36.1	35.9	35.8	35.9	35.9	35.5	35.9	35.9	35.9	36.1	35.9	35.9	36.5	35.6	35.6	36.7	37
3	35.2	35.8	35.6	35.4	35.1	35.4	35.4	35.2	35.7	35.2	35.5	36	35.4	35.2	35.4	35.9	35.7
4	35.4	35	35.7	35	34.7	34.7	33.9	34.4	34.3	35.4	35.1	35.4	35.9	35.2	34.8	35.2	35.7
5	35.2	34.2	34.3	34.8	34.4	34.9	33.6	35.1	34.1	35.2	34.9	35.2	35.7	35.3	35.2	34.5	35.3
6	34.3	34.8	34.2	32.2	34.8	35.4	34.7	34.9	33.2	34.3	34.2	34.3	35.3	35.8	34.8	35.2	35.4
Fig 4 L Left
	FF									Sf1-Lgr4-/-
0	106	163	132	147	118	114	168	119	107	102	147	91	105	101	97	101	89	131
15	247	468	287	291	290	282	351	347	281	126	227	213	200	163	252	245	204	291
30	210	440	248	261	316	261	346	239	307	136	199	137	178	199	228	167	183	284
60	153	600	200	216	196	145	403	203	199	118	150	96	124	176	137	126	139	165
90	120	506	143	195	180	108	288	145	195	89	125	81	104	147	112	96	124	184
120	142	353	143	126	153	119	356	153	217	143	129	65	104	170	120	91	151	167
Fig 4 L Right
	FF			Sf1-Lgr4-/-
	29208	4553	9	17826	1377	9
Fig 4 M Left
	FF									Sf1-Lgr4-/-
0	183	151	133	151	158	255	202	287	132	150	154	144	161	159	144	110	169	132
15	120	143	129	144	142	217	155	182	75	124	122	118	121	128	78	107	147	75
30	156	90	86	107	136	206	211	215	88	85	113	124	134	104	76	69	150	88
60	135	118	113	126	153	223	170	233	92	111	85	117	130	106	73	95	127	92
90	161	121	117	163	204	264	248	230	106	119	100	127	179	137	103	103	133	106
120	168	171	136	166	202	225	180	181	126	129	99	127	155	130	135	103	147	126
Fig 4 M Right
	FF			Sf1-Lgr4-/-
	29208	4553	9	17826	1377	9
Fig 4 N
	FF									Sf1-Lgr4-/-
	2.14766	1.41493	2.38539	0.733225	1.37205	0.708801	2.19759	1.39539	2.20845	0.54543	0.467815	0.091683	0.177439	0.421681	0.418967	0.303359	0.069972	0.556828
Fig 4 P Right
	FF			Sf1-Lgr4-/-
Adrb3	0.201474	0.318093	0.298735	0.787297	0.491177	0.575091
p-Hsl	0.241175	0.126254	0.370598	0.565794	0.785249	0.864117
Hsl	1.04107	0.881574	0.943915	1.08622	1.13228	1.06565
Ucp-1	0.644165	0.667666	0.695813	1.34764	1.15608	1.17132
Fig 4 Q
	FF				Sf1-Lgr4-/-
Adrb3	0.982034	0.83585	1.23534	1.00942	1.56586	1.86308	2.40233	2.17196
Cdiea	1.11756	0.930559	0.857642	1.4572	2.48312	3.48629	2.62971	3.10484
Pgc1a	0.56196	0.559155	1.57849	1.44203	1.34238	1.43002	2.185	3.07813
Pgc1b	0.604938	0.880633	1.23134	1.74936	3.29196	2.44716	3.1618	2.13623
Ucp-1	0.931824	0.831305	1.28533	1.10722	4.18959	3.2458	4.139	3.03282

## Sheet:  Figure5
Fig 5 A Left
	FF-Sham							FF-Surgery							Agrp-Lgr4-/--Sham							Agrp-Lgr4-/--Surgery
0	22.9	23.8	26.2	23.9	21.1	23.2	27	24.9	24.9	24.7	24.1	19.69	21	21.6	18.1	18.1	17	21.7	15.5	21.1	28.6	23	20.3	19.1	19.69	20.6	27.2	27.6
1	25.8	26.3	28.3	27.6	23	26.6	26	30.7	30.4	27.4	28.1	21.1	23.3	24.1	19.3	19.9	18.8	21.6	15.9	23	28.3	22.3	21.1	20.5	21.1	22.8	27.2	26.5
2	29.9	29.3	29.2	26	24.8	27.9	27.6	31.2	31.5	31.7	30.8	22.1	25.7	26.8	19.2	19.6	20.2	22.6	19	24.8	29.2	22.3	21.1	21.3	22.1	23.7	27.8	29.6
3	34.2	32.9	31.9	28	24.9	29.8	28.8	35	34.5	36.7	32.7	23.3	26.1	28.1	20.1	20.7	20.2	23.6	20.6	24.9	30.9	23.3	23.4	22.7	23.3	27.6	31.6	31.5
4	36.3	35.1	34.7	30.1	25.4	32.5	30.2	37	36.4	39.2	34.8	24.8	27.4	29.8	21	22.2	21	24.7	20.7	25.4	32.7	24	25.4	24.3	24.8	29.7	32	32
5	37.8	36.2	35.5	33	25.8	35.1	30.9	39.7	39	40.8	36.2	25.1	28.2	32.6	22	23.2	23.2	26.2	22.7	25.8	34.6	25.6	26.8	25.2	25.1	32	35.7	33.1
6	39.6	38.2	36.6	34.3	25.8	35.2	31.6	41.8	40.3	43.8	38.8	25.6	29.5	35.8	22.7	23.7	19.5	27.5	24.7	25.8	36.4	27.2	28.8	26.2	25.6	33.9	37.6	33
7	40.8	39.6	38.4	35.8	27.3	36.4	36.3	42.2	40.3	46.4	41	27.3	30.1	39.6	23.2	24.5	20.8	27.5	24.7	27.3	38.6	27.1	30.4	28.2	27.3	34.9	37.7	34.3
8	42.1	39.1	37	39.2	30.1	37.9	33.9	45.3	42.3	44.1	39.7	29.4	30.9	42	25.6	24.1	21.5	26.6	25.6	30.1	38.5	28.4	28.1	27	26	37	40	34.8
9	39.4	38.1	36.8	38.4	31.2	39.2	35.1	40.1	39	45.3	39.9	29.8	31.3	44.6	24.8	22.7	21.8	26.6	26	31.2	39.2	27.6	28	27.5	26.8	38.4	41.3	35.5
10	39.2	39	38.1	39.3	29.5	39.6	35.6	39.9	39	47.6	41.1	32	33	46.1	25.1	22.5	21.6	26.7	25	29.5	39.6	28.7	29	27.9	27.9	37.4	42.4	42.4
11	40.3	39.8	38.8	38.2	32	41.5	37.5	43.1	40.8	49	43.6	33.3	33.7	50.8	24.8	23.3	22.1	25.3	26.3	32	37.4	29.1	30.2	28.8	28.6	41.3	43.6	40.5
12	41.7	40.4	39.8	38.6	32.8	42.3	38.5	44	42.8	49.8	46.4	33.6	35	53.4	25.4	24.4	20.8	25.6	28.2	32.8	37.3	30.1	31	28.6	29.4	42.5	45.2	41.9
13	42.5	38.1	40.2	40	33.3	43.5	39.7	43.5	40.9	50.4	47.9	33.8	36.2	54.4	25.9	24.8	21	25.8	27.9	33.3	38.2	31.5	32.5	29.2	30.5	42.4	45.4	42.4
14	41.6	36.9	40.1	42.4	33.4	43.7	40.4	44.6	42.8	51.6	50.2	35.6	36	51.3	26.4	24.9	19.8	25.4	28.2	33.4	38.2	32.8	34.5	30.1	31.1	44.2	46.2	43.8
15	44.8	41.4	41.3	44.9	34.2	45.4	40.9	45	41	46.3	47.2	36.4	37.7	53.3	25.2	24.1	21	25.7	28.8	34.2	38	32.2	31.4	30.8	31.8	44.2	46.2	44.6
16	45.7	42.8	42.7	46.9	33.9	45.7	41.9	45.4	42.5	47.8	48.8	37.4	40.3	55.2	26.3	24.4	21.2	27.8	29.2	33.9	38.1	33.6	32	31.8	32.5	44.8	46.2	45.2
Fig 5 A Right
	FF-Sham							FF-Surgery							Agrp-Lgr4-/--Sham							Agrp-Lgr4-/--Surgery
	22.8	19	16.5	23	12.8	22.5	14.9	20.5	17.6	23.1	24.7	17.71	19.3	33.6	8.2	6.3	4.2	6.1	13.7	12.8	9.5	10.6	11.7	12.7	12.81	24.2	19	17.6
Fig 5 B Left
	FF-Sham							FF-Surgery							Agrp-Lgr4-/--Sham							Agrp-Lgr4-/--Surgery
Fat mass	16.32	14.05	14.14	10.38	7.13	12.76	10.88	9.7	15.75	13.58	14.36	20.44	18.83	9.78	4	2.97	3.78	2.83	4.47	6.15	11.42	3.58	8.28	5.14	8.77	4.57	10.09	8.2
Lean mass	20.12	22.14	22.34	22.4	21.02	22.64	22.25	20.88	20.77	20.48	20.87	22.51	25.05	23.52	18.82	19.56	19.93	19.74	16.41	20.46	22.72	18.56	19.38	20.59	20.67	18.57	19.98	21.57
Fig 5 B Right
	FF-Sham							FF-Surgery							Agrp-Lgr4-/--Sham							Agrp-Lgr4-/--Surgery
Fat mass	19.44	18.4	17.39	20.35	10.01	19.91	15.88	21.12	20.18	21.95	18.29	22.78	17.02	21.91	5.1	6.83	1.05	5.07	5.49	9.47	9.15	8.5	7.96	5.84	5.49	19.3	17.67	16.15
Lean mass	21.36	19.65	19.23	22.59	19.03	21.34	24.27	21.76	20.85	21	21.26	21.46	22.05	25.52	17.27	17.6	19.86	20.65	19.53	16.41	21.43	19	18.35	17.25	19.53	21.65	24.54	23.68
Fig 5 C
	FF-Sham							FF-Surgery							Agrp-Lgr4-/--Sham							Agrp-Lgr4-/--Surgery
Pancreas	248	250	269	278	207	355.7	328	233	262	308	280	348	383	270	241	198	262	209	172	287.6	257	243	333	267	242	304	212	264.6
Liver	1524	1482	1625	1236	1422	1618.3	1980	1540	1608	1372	1700	2162	2383	2154	839	889	972	708	1172	1042.7	1034	1302	1571	1210	1502	1621	1823	1651
Spleen	90	98	88	75	184	122.4	68	237	126	166	104	97	190	232	88	82	106	237	152	98.7	88	122	122	102	216	195	88	96.4
SAT	3192	2938	3212	1699	1365	2671.5	2903	1873	3095	2576	3740	3449	2752	2472	701	648	582	237	330	1418	946	1513	2688	1488	856	2540	1902	3933
GAT	2200	1342	3320	2438	1436	3047.7	2342	1856	2716	1956	1920	2068	1552	1980	575	407	843	386	380	1815.6	807	1357	2622	1265	793	1699	2454	3114.6
BAT	186	209	168	121	109	172	424	183	279	218	343	540	435	373	70	77	74	63	63	98.6	65	205	343	242	232	552	324	320.6
Fig 5 D Left
	FF-Sham								FF-Surgery								Agrp-Lgr4-/--Sham								Agrp-Lgr4-/--Surgery
	24.05	20.725	19.525	18.825	16.425	15.75	16.725	15.925	20.2	18.1	18.025	17.35	16.475	16.5	16.45	15.125	19.4667	16.1	13.8	13.9	14.5333	15.5667	11.7	13.8	16	13.85	14.6	16.775	15.325	14.175	14.7	13.1
Fig 5 D Right
	FF-Sham								FF-Surgery								Agrp-Lgr4-/--Sham								Agrp-Lgr4-/--Surgery
	14.65	16.7	21.05	18.7	18.75	17.9	19.4	23	15.5	17.65	19.8	17.35	17.2	15.26	19.8	19.1	13.7	15.5	13.35	15.8	16.7	9.4	12	11	17.8	15.4	16.8	14.4	16.8	16	16.9	20
Fig 5 E Left
	FF-Sham												FF-Surgery												Agrp-Lgr4-/--Sham												Agrp-Lgr4-/--Surgery
0	2758.42	2214.61	2461.79	3302.58	2734.36	2544.91	3462.99	2281.72	3235.69	2602.01	2432.54	2721.78	1438.56	2660.18	2562.27	2506.28	1767.92	3211.78	2331.08	2590.89	1851.61	3310.77	2940.57	2287.89	3118.93	4059.8	4253.24	3805.51	3207.16	5225.11	3202.28	4706.41	3832.4	3914.83	3242.61	4187.23	3500.64	3001.39	3130.88	3367.45	3260.34	3117.67	2899.76	4957.83	2968.81	2786.57	2687.2	4531.79
0.25	2498.09	2481.39	3482.75	3125.77	3090.52	3303.79	2730.04	2433.31	3661.69	3853.87	2837.89	2413.6	1793.13	3592.36	3108.08	2295.93	2664.86	3402.19	2046.53	2474.04	2160.98	3538.34	2576.46	2350.7	4502.25	4297.74	4116.85	3712.32	4229.88	6428.51	4207.41	4705.45	4860.27	4785.95	4068.62	4710.46	3181.15	3553.41	2844.71	4490.77	3700.73	4441.34	2987.37	4707.22	3045.86	3278.4	3084.42	3127.36
0.5	2448.5	2728.61	3422.72	3243.32	2562.46	2463.64	2399.96	2667.65	2557.66	3128.95	2201.06	2464.45	1640.87	2867.88	3100.16	2513.17	2200.31	2679.19	2365.73	2814.15	1836.04	3186.91	2035.23	2576.28	3928.23	5394.82	3779.6	5085.44	2782.98	4733.35	3420.91	4465.96	3863.32	3380.98	4432.47	4152.13	3594.22	4006.38	2945.95	4255.29	2731.57	3865.54	3409.83	4380.12	2881.99	2931.41	3369.66	3924.81
0.75	2504.17	2563.12	2973.75	2614.54	2168.97	2662.42	2839.93	2938.7	2406.18	3426.1	1970.39	2782.65	1521.05	3205.46	2708.13	3152.84	2268.05	2871.69	1929.91	2567.18	1846.91	2908.3	2146.42	3138.08	3958.94	5357	3899.02	4869.35	2856.18	5005.74	3847.16	4210.49	4067	4035.18	3729.23	4077.38	3247.2	2958.34	3075.12	3697.2	2693.2	3003.15	4212.78	4176.02	2761.95	3879.17	3427.86	3865.94
1	2627.79	2732.03	3153.75	2715.65	2239.17	2828.79	2438.84	2676.4	2195.81	2815.78	2259.02	2966.71	1499.69	2978.13	2887.36	2952.77	1850.12	2741.34	2794.58	2335.28	2380.59	2708.74	2151.39	3251.12	3942.55	6106.81	3639.99	4312.06	2742.88	4839.49	3672.35	4019.95	3623.92	5550.56	3895.8	3851.1	3234.62	3677.67	2925.37	3785.69	2640.34	2655.91	2819.74	4201.23	2462.64	3410.75	2892.01	3180.83
1.25	2587.57	3311.55	2341.07	2512.63	2180.95	2395.15	2477.2	3152.91	2069.49	2852.72	2745.38	2365.6	956.019	2551.11	2506.93	2870.97	2123	3315.82	2601.73	2327.58	2366.26	2553.54	2440.71	2634.03	3339.33	5119.82	3901.26	3529.32	3311.3	4270.27	3769.58	3674.11	2983.09	4912.9	3509.12	2995.93	3099.84	4036.05	3340.73	4109.93	2657.78	2713.98	2805.47	4041.82	2898.26	3954.73	2637.37	3206.46
1.5	2509.43	2943.15	2138.26	2300.88	2397.77	2184.71	3509.15	2609.69	1876.41	2906.5	2561.6	2777.44	994.561	2219.61	2807.42	2706.71	1930.2	2541.43	2289.16	2403.88	2009.56	2955.23	2145.71	2389.65	3170.25	5358.81	3828.34	3859.32	3002.8	4702	3454.8	3653.33	3004.19	4712.89	3873.16	3391.97	3265.52	4037.41	4632.43	3565.01	2541.39	2855.24	2959.16	4124.83	3016.02	3449.58	2575.41	3882.1
1.75	3145.62	2394.28	2681.5	2269.32	2381.62	2366.97	2606.36	2412.8	2584.73	2995.7	2304.91	2681.74	1684.46	2398.39	2625.25	2502.66	1821.16	2736.31	2229.75	3303.62	2073.85	3437.7	2110.48	2490.02	3293.98	5390.45	3405.71	3623.28	4285.92	3766.9	4193.69	3896.63	3052.14	4455.1	3287.35	3623.97	3587.6	3438.2	3381.9	4637.64	2488.26	2781.17	3005.54	3648.55	2581.79	2928.24	2341.38	4492.17
2	3029.95	2585.77	2637.47	3439.7	2351.6	2224.54	2262.75	2326.28	2704.91	2873.28	2909.98	3129.41	1509.01	3204.83	2472.81	2395.36	1963.24	2734.62	2444.04	3172.28	1933.55	3161.72	2054.3	2697.67	3768.83	6305.76	4453.12	3477.81	3970.94	3578.91	3912.03	3711.6	2898.64	4218	3419.3	3439.65	3352.02	3129.89	2787.59	3186.62	2648.7	2937.67	2452.01	3495.21	3160.29	3094.82	2615.9	3751.11
2.25	2660.12	2736.15	2230.13	3182.17	2493.17	2231.45	2714.58	2807.99	2166.57	2729.55	2824.67	3057.49	1807.96	2779.76	2665.42	2785.68	1730.5	2817.99	2067.2	2772.61	1774.89	3435.97	2239.15	2201.98	3544.51	5321.64	4368.56	3604.62	3704.84	3857.09	4232.23	4241.39	3675.16	3492.41	4270.35	3662.11	3093.84	3222.88	2948.35	4222.34	3285.91	3159.26	2669.15	3504.31	2509.5	3558.54	2789.92	3527.37
2.5	2632.91	2214.74	2426.22	2953.8	2572.85	2254.07	2954.31	3114.62	2139.56	2595.76	2404.84	2633.23	1979.7	2485.44	2580.03	2428.97	1763.38	2774.89	2175.66	2719.82	1942.14	3093.82	2383.47	2438.84	3233.9	4532.2	3901.97	3441.56	3630.12	4958.63	4282.79	4909.39	4060.24	3815.99	4493.11	3360.03	2778.18	3096.01	2908.32	3625.43	3133.39	3864.62	2995.4	3108.12	3020.48	3564.6	2625.2	4264.57
2.75	2577.63	2458.37	2450.33	2399.47	2877.51	2467.51	2993.21	2958.89	2224.82	3053.66	1980.09	2935.95	2362.63	3298.13	2487.64	2498.07	1878.53	3067.64	2205.48	2260.59	2425.44	3677.08	2123.52	2960.58	3450.49	7025.1	3848.38	4561.26	4688.36	5204.97	3395.12	4604.02	4540.12	4868.3	3649.29	3427.71	2953.86	3699.86	3017.08	3545.55	3670.02	2775.82	3134.43	4537.9	3638.12	3559.5	2631.02	3692.07
3	2329.16	2350.47	2778.17	2528.45	2514.08	2399.4	2491.39	2380.19	2147.09	2268.06	2302.64	2763.91	1071.56	2717.39	1927.86	2488.95	1828.03	2982.44	1972.43	2230.91	1989.59	3047.49	2347.99	2890.79	2963.93	5432.16	3853.58	4578.6	3301.79	4609.35	4147.18	4353.89	3013.71	5451.1	3485.88	3279.86	2571.78	2840.48	2923.19	3002.51	2941.14	3143.48	2950.2	4188.71	3232.02	2970.74	2830.15	3946.1
3.25	2298.16	2242.92	3223.29	2588.78	2225.18	2724.9	2694.93	2558.71	2108.29	2090.78	2759.83	2274.96	1150.8	2828.42	2370.84	2707.79	1714.34	2693.03	2560.73	2362.67	1794.83	2486.61	2897.23	2455.9	4026.79	3999.66	3471.09	4502.3	3349.86	3862.42	3852.52	4208.34	3003.14	4416.74	3334.96	3608.95	2920.84	3179.97	2389.01	3743.35	2841.13	3587.72	2695.84	3298.32	3065.55	3047.39	2800.75	3595.21
3.5	2972.69	2642.22	3022.09	2789.19	2211.93	3195.67	2670.14	2657.36	2393.03	2121.86	2538.99	2638.9	1547.43	2960.48	2199.44	3123.22	1702.97	2978.64	2289.58	2778.82	1805.51	2939.46	2977.33	2187.25	4639.08	4683.8	3634.24	3814.71	2986.15	4355.68	3854.76	3682.59	3206.36	3810.64	3457.65	3384.79	3573.77	4030.1	2692.75	3905.14	2894.51	3388.73	2726.3	4109.39	3022.71	2939.59	2913.86	3542.61
3.75	2944.81	3007.24	2445.42	2564.84	2657.42	3055.31	2533.22	3248.24	2806.84	2137.4	2536.44	3084.17	1189.37	3205.52	1472.84	2514.05	2183.2	3695.37	2744.83	2428.15	1836.31	2882.43	2495.78	2168.86	3825.24	4152.65	3985.51	3686.18	3730.17	5430.08	3917.48	3231.34	4252.81	3680.74	3832.35	4657.35	3328.96	3630.87	3181.47	4004.44	3066.93	2523.73	3230.24	3262.22	2580.6	2732.36	3619.88	3229.31
4	3034.82	2965.52	2383.48	3139.03	2227.31	2256.04	3348.01	2761.81	2964.34	2529.24	1958.76	2847.59	1753.15	3407.15	2546.1	2271.44	1595.31	3122.19	2620.14	2445.84	2033.47	3245.21	2831.56	2670.2	3645.27	4826.16	3509.41	3718.32	3170.75	4899.86	4069.39	3536.92	3772.5	3985.5	3769.97	4344.64	2969.47	3030.45	2726.28	3494.61	2544.66	2876.55	3413.86	3556.6	2719.54	3724.82	3322.14	4005.5
4.25	2974.05	2962.27	3538.34	3410.2	2825.58	2176.81	3067.95	2595.06	2779.75	2088.54	2251.1	2813.73	1580.66	3250.76	2615.61	2658.91	1666.24	2989.86	2502.7	2725.5	1819.88	2299.93	3036.6	2761.7	4028.99	4344.86	3869.99	4041.26	2859.18	4520.92	4012.5	3289.61	3090.29	4570.33	3619.86	3835.41	2747.55	3024.47	2900.99	4166.68	2533.8	3180.17	3329.43	3589.47	2606.77	2689.55	2573.16	3449.82
4.5	2756.77	2780.32	2956.53	3122.28	2966.72	2426.57	2266.34	2229.48	2327.51	2032.66	2169.23	2706.27	1643.12	3158.08	3056.62	2711.05	1578.69	3680.58	2378.08	2924.9	2191.16	3443.65	2883.91	2146.5	2611.18	5671	3805.78	3423.52	3630.96	5629.69	3222.66	3429.97	2929.76	4623.71	3492.69	3402.01	2633.58	2842.05	2836.95	4777.59	3142.58	4325.09	2793.4	3357.16	3124.01	2637.28	2614.54	3442.13
4.75	2847.65	2522.76	2944.44	3273.55	3167.7	2302.53	2555.08	2288.28	1882.39	2133.89	2537.92	2421.85	1654.51	3127.05	2719.12	2796.86	1238.65	3182.06	2737.57	2686.02	1952.83	3316.16	2602.41	2223.7	3300.13	5086.56	4000.43	3460.05	3968.27	4427.97	3859.2	3664.99	3378.57	4550.3	4363.84	3302.08	2676.43	2718.49	2800.18	4138.27	3153.8	3730.86	2532.75	3991.89	2508.85	2718	2774.74	4395.14
5	2663.1	2387.86	2978.54	2953.56	2926.55	2804.83	2529.97	2311.11	2060.31	2296.68	2988.11	2500.95	1765.92	2848.12	2495.41	3012.69	1688.73	3280.86	2175.91	2512.76	1919.76	2804.55	2591.23	2275.26	3283.09	5069.02	4318.69	3709.65	3934.78	4307	4530.73	3219.08	3212.08	3621.18	3983.99	3316.86	2797	2817.98	2751.37	3488.57	2446.21	3484.76	2943.19	3675.21	3360.47	2490.4	2732.78	4127.55
5.25	2619.26	2555.53	2255.45	2809.72	2768.59	3345.53	2581.09	2283.03	1937.74	3251.11	2832.14	2384.76	1609.47	3252.37	2272.3	2460.21	1947.34	3423.94	2073.32	3046.76	1267.39	2846.35	2385.72	2821.41	3154.64	4948.96	3489.79	3492.41	3636.34	4211.13	3769.86	4015.66	2817.97	3766.4	3737.98	3232.65	3437.44	3292.54	3259.55	4033.23	2686.63	3449.2	3016.97	2958.57	3392.28	2348.29	2646.31	3647.58
5.5	3084.84	2390.18	2873.28	2593.75	2715.72	2261.07	3197.54	2282.65	2578.37	3187.04	2705.24	2337.57	1779.06	3076.23	2012.89	2371.13	2165.77	2820.8	2120.5	2413.84	1595.6	3063.63	2068.91	2535	2991.74	4144.65	3575.32	4447.59	3969.76	3685.21	4194.93	4473.93	2960.91	3645.62	3280.44	3139.34	3321.49	3897.16	3242.15	4307.21	2512.8	2852.75	2730.8	4444.17	3407.48	2428.47	2694.11	3807.77
5.75	2695.94	2109.68	3415.37	2413.36	2496.38	1984.57	3003.82	2620.84	3226.25	2812.62	2282.55	2507.08	1941.6	2752.08	2226.88	2717.67	1909.07	2869.52	1876.46	2640.64	1568.36	3070.77	2123.01	2111.6	4467.04	4051.98	4352.35	4860.3	3405.45	3664.63	3244.93	4044.66	2868.98	4801.3	3160.36	3798.33	2929.25	3939.18	2713.25	4323.17	2515.15	2566.14	3051.32	4365.93	3007.71	2601.28	2746.61	3820.22
6	2250.08	2195.94	3590.82	2677.87	2793.08	2349.7	2533.28	3548.76	3081.17	2886.59	2420.01	3056.77	1969.49	2510.08	2165.01	3156.21	1907.87	2934.25	2097.08	2824.07	1357.04	2320.63	2057.2	2427.35	3989.3	3753.45	3773.8	4897.92	3260.28	4246.49	3420.66	3678.68	4207.51	5045.95	3485.42	4335.05	2324.52	3737.65	2701.42	4052.86	2531.68	2790.1	2811.46	3418.59	2843.06	4019.48	2707.31	3490.81
6.25	2510.34	2119.15	2873.71	2743.19	2281.28	2382	2260.49	3142.72	3058	2542.58	2157.27	3602.7	1078.51	2495.97	2128.26	3069.08	1904.96	2803.37	2268.86	2421.62	2071.92	3078.49	2191.71	2199.02	3880.2	4675.56	4268.92	4103.48	3347.02	3979.21	3409.21	3104.48	4167.97	5766.25	3604.49	3440.04	2527.93	3839.61	2664.29	4011.92	2441.91	2663.55	2653.14	3260.57	2355.24	4198.71	2617.12	3344.71
6.5	2228.51	2120.5	2562.65	2698.25	1895.8	2294.68	2072.09	2735.96	1880.1	2273.9	1833.57	2934.09	967.534	2467.77	2348.47	2269.13	1585.23	2646.28	2647.86	2470.49	1667.49	2994.43	2013.61	2225.92	3548.58	4989.67	4450.49	4509.76	2844.85	4000.76	3359.99	3246.13	3399.75	4072.74	3278.89	3129.47	2314.25	3757.64	2762.58	3504.29	3316.58	2534.81	2756.77	3424.42	2480.68	2735.68	2559.26	3328.24
6.75	2848.12	2775.06	2468.64	2355.48	1814.44	2078.23	2475.96	2290.46	1940.34	2387.12	1780.7	2716.19	1236.68	2714.95	2086.13	2269.41	1769.19	2731.3	2418.26	2340.96	1950.29	2903.95	2147.41	2249.66	3859.82	4707.57	3672.97	4092.21	2906.31	3436.17	3424.68	3321.47	2864.26	3723.24	3393.96	3231.16	3290.9	3547.55	3283.83	3330.13	3246.63	2905.71	2799.29	2786.16	2799.85	2919.01	3427.65	3031.95
7	2289.91	3277.29	2389.15	3303.09	2422.71	2219.81	3390.72	2460.85	1816.6	1955.71	2172.26	2299.25	1065.13	2274.96	2249.59	2584.21	1601.84	2715.64	2363.25	2267.22	1702.09	1983.73	2115.95	2398.95	2833.94	3887.47	3836.5	3740.98	3364.16	4218.19	3098.56	3478.41	2915.12	3588.84	3292.03	3052.23	2442.07	3084.78	3891.69	3953.83	3393.58	4326.8	2754.6	3590.78	2278.89	2523.45	3587.66	3187.82
7.25	2782.37	2813.95	2813.18	2934.94	2099.12	2195.13	3002.45	2341.98	1854.41	2018.4	1740.2	2726.25	1362.21	2215.06	2281.04	2206.36	1302.5	2963.86	1716.13	3353.96	1958.86	2788.57	2385.02	3158.81	3080.01	3986.39	3765.39	3685.72	2831.89	3497.11	3118.56	3304.87	2984.73	3302.27	4423.03	3087.97	2538.31	3025.74	3536.36	3018.42	2761.56	3727.63	3267.3	3130.94	2470.01	2460.14	2919.48	3095.53
7.5	3241.82	2455.66	3363.97	3007.25	2087.11	2065.06	2446.52	2600.11	1924.17	2065.19	1908.72	2474.71	845.297	3079.26	2036.9	2420.86	1604.65	2886.82	2116.68	3303.66	1735.41	2964.53	2972.06	2611	2854.25	5482.95	3887.04	3534.78	2889.55	4892.72	3283.69	3391.85	2820.31	3708.06	4700.43	3220.91	2485.02	2847.68	2953.23	3458.76	2703.7	3530.65	3208.38	2914.86	2768.66	2386.93	2726.84	3060.51
7.75	2656.68	2361.57	2957.97	2814.84	2099.88	1963.93	2035.2	2201.58	1877.24	2481.63	2001.91	2542.85	900.636	2974.12	2016.43	3642.45	1190.13	2672.8	1917.36	2826.81	1854.28	2790.84	2473.11	2381.82	2611.37	5183.16	3068.49	3559.38	4098.77	4256.08	3554.36	3031.39	2952.76	4898.08	3833.08	2991	2449.72	3159.79	2881.7	2964.99	2752.35	3399.1	3801.21	3511.02	2939.48	2759.06	2798.71	3448.69
8	2453.6	2342.09	2763.46	2820.32	3070.73	2026.89	2114.24	2852.82	1948.17	2111.47	1852.86	2400.43	906.559	2610.21	2080.74	2972.53	1181.8	2746.93	2060.68	2828.97	1877.83	2532.95	2278.84	2137.53	2659.72	4636.85	3151.13	3783.25	3374.74	4359.91	3935.19	3790.9	2972.3	4257.62	3212.46	3227.49	3195.93	3420.86	3230.66	3991.71	2711.97	3058.19	3420.77	4534.41	3253.11	3863.24	3054.69	3115.65
8.25	2090.65	2037.52	3018.34	2851.42	2818.45	2281.9	2660.17	3124.99	2203.94	2177.41	1993.13	2987.88	1219.22	2588.38	2037.79	2649.45	1181.32	2793.39	2125.67	2324.63	1959.88	2541.73	2368.06	2431.44	2678.6	4391.79	3642.04	3143.44	2638.49	4348.63	3391.91	4373.26	3457.27	4233.24	3308.61	3728.12	3310.53	3294.32	3720.87	4050.31	2471.63	2693.44	3327.47	3926.65	2657.68	3473.79	3948.77	3672.39
8.5	2723.47	2357.58	2717.67	2651.06	2317.43	2453.77	2744.67	3035.4	2358.27	3152.96	2947.7	3282.03	2204.38	2777.41	2218.88	2543.32	1378.28	2778.37	2425.39	2361.88	3744.41	3506.91	2597.67	3027.26	3168.1	4814.69	3407.96	3872.93	3162.45	3619.27	3293.14	3925.4	4560.07	4866.86	3426.99	4429.92	3356.63	3904.94	3543.83	3831.44	2779.05	2337.15	3657.53	3044.58	3457.24	3384.13	4432.91	4721.55
8.75	2202.35	1981.87	2570.31	2644.39	2082.3	2017.92	2545.2	2616.75	1636	2767.71	2194.4	2309.12	1105.28	2941.51	2069.91	2322.6	1162.33	2450.65	1906.69	2232.45	3674.88	3364.28	2617.67	2528.54	2885.92	3658	3492.99	3804.31	2996.96	4041.58	3620.79	3302.17	3861.9	3530.6	3297	3152.31	3068.7	3431.57	2787.96	3324.44	2512.18	2487.24	2748.55	3132.37	2396.72	3285.53	4089.2	4088.77
9	2956.42	2573	2950.25	3133.92	1745.41	2117.32	2052.66	2078.39	1355.82	2468.4	1924.1	2507.44	1555.25	3006.15	2154.39	2788.31	1749.12	2330.16	1729.42	2533.8	3452.71	3192.99	2288.36	2398.36	3937.41	4855.33	4364.87	4080.11	2859.09	3491.18	3369.07	3102.28	4480.75	3521.08	3239.07	3154.8	3377.11	3369.6	3782.49	3916.41	2481.45	2392.53	2960.76	3037.99	2625.76	2735.88	3667.91	4005.66
9.25	3924.91	2673.33	2795.6	2932.88	2244.82	2098.29	2070.91	2393.78	1500.9	2200.65	1991.45	2302.04	2618.1	2747.34	2239.08	2435.54	2126.12	2526.16	1801.88	2249.77	3339.11	3635.25	2381.66	2519.89	3941.33	5392.05	3854.69	4964.6	2859.52	3165.68	3512.56	3137.68	3702.35	3705.14	3600.17	3549.9	2500.88	3360.84	3720.59	3277.07	3127.08	2587.44	3737.4	3854.64	2483.91	2820.28	3326.43	3921.77
9.5	3020.77	2040.85	2592.25	2988.22	2140.07	2199.51	2242.71	2423.59	1492.98	2133.44	1889.53	2263.39	2187.31	3060.43	2342.14	2186.71	1763.95	3107.14	2200.27	2799.91	2788.14	3011.77	2175.87	2313.15	3065.29	4818.43	4405.67	4107.62	3287.7	4004.83	3980.62	3839.3	2932.62	3636.67	3390.81	3082.84	2589.01	2845.52	2926.26	3191.54	3364.63	4175.37	3720.28	2961.89	2647.6	2655.91	2933.5	3605.57
9.75	3030.44	2105.96	3029.06	2782.84	3009.69	2835.65	3134.33	3500.24	1486.08	2133.77	2125.52	2581.61	2233.68	2598.43	2195.05	2395.61	2448.79	3313.73	2841.83	3354.11	2708.45	2701.88	2268.29	2412.86	2604.5	4709.26	3733.09	3837.73	4223.54	4960.76	4596.77	4774.59	3087.29	3207.92	3303.52	3251.85	2619.25	2802.41	3094.75	3501	3489.4	3818.81	4540.85	4661.38	2581.83	2727.52	2908.9	3231.59
10	2431.55	2135.26	2848.34	1723.71	2602.26	2106.03	2475.39	3045.22	1539.26	2071.52	2049.77	2749.89	1888.82	2613.34	2264.52	2555.31	1988.27	3430.25	2951.28	2579.55	2967.63	2518.66	2285.9	2436.45	2660.5	3949.68	3200.87	3808.55	3739.72	4615.88	3980.45	3830.86	2962.4	3189.4	3174.11	3732.06	2811.93	2737.19	3459.12	3360.1	3028.84	2820.6	4019.69	4017.65	2593.45	2660.36	3074.13	3241.57
10.25	2008.34	2058.26	2275.42	2392.95	2547.59	2035.72	2823.95	2673.09	1554.3	2137.29	2677.54	2086.84	1677.32	2496.18	2241.27	3075.31	1656.46	2848	2118.14	2689.35	3041.14	2857.86	1986.26	2390.24	3236.59	3930.95	3405.46	3823.42	3106.95	5000.46	4304.02	3152.66	3641.22	4756.09	3472.45	4611.8	2417.46	2662.13	3615.67	3782.1	2391	2598.86	3751.34	4088.12	2603.04	2729.95	3415.05	3191.76
10.5	2025.62	2901.19	2240.15	2883.7	2154.68	2190.16	2756.15	2697.36	1648.31	1839.29	2788.5	2094.74	1659.97	2699.95	2250.45	2899.28	1536.58	2960.71	1969.29	2530.07	2785.51	3428.42	2216.47	2666.66	2957.75	3780.21	3878.54	4082.51	3474.57	4485.39	3624.33	3170.09	3594.56	4562.35	3404.94	3692.99	2576.74	2948.54	3484.8	4168.51	3252.98	2695.03	3200.39	3417.09	2989.26	2524.11	4095.05	3214.21
10.75	2137.69	2783.08	2035.86	3330.29	2218.45	2432.62	2117.45	2305.79	1592.12	1966.46	2360.54	2650.17	2143.08	2150.96	2202.77	2392.87	1439.65	3328.55	2095.97	2383.36	2547.22	3208.46	2238.45	2968.23	2807.77	4846.74	3914.68	4998.33	4580.39	4440.73	3503.22	3543.55	3791.82	4800.87	3384.46	3122.82	2377.7	3970.85	3559.97	3540.35	3074.67	2875.23	2796.31	3064.12	3161.51	2535.27	3878.07	2962.8
11	2297.65	2846.1	2314.49	3222.82	2090.89	2216.33	2063.13	2063.74	1903.66	1818.11	1928.01	2469.7	2466.11	2878.32	2594.61	2129.99	1071.79	2572.26	2160.04	2697.93	2564.39	2940.65	2451.46	2283.73	3113.66	5684.83	4475.01	4524.37	3103.09	3823.91	3250.67	3652.84	3341.72	4904.92	3185.4	3151.41	2938.21	4003.35	2955.89	3342.07	2713.24	2628.73	2722.62	3049.92	3566	2649.89	3761.45	3061.4
11.25	2158.08	2304.26	2398.85	2194.4	2036.91	2037.76	2028.19	2114.91	1377.85	2348.32	1931.79	2755.79	2025.96	2541.36	2036.15	2258.96	1111.41	2609.21	2038.2	2490.98	3046.87	2903.47	2039.74	2141.69	2744.58	4263.89	3647.71	4245.38	2894.78	3630.6	3253.32	3356.03	2572.75	3669.43	3228.37	3157.69	2158.01	3558.98	2842.32	3693.18	2813.67	3293.88	2469.33	3604.53	3183.09	2470.6	3281.25	3750.4
11.5	2263.43	2007.65	2536.45	2333.27	2037.06	2243.58	2108.34	2080.89	1315.44	1888.44	2009.94	2726.52	1870.5	3193.32	2333.81	2176.36	970.802	3040.3	2026.46	2285.37	2949.74	2929.51	2261.68	2365.81	2965.77	3901.16	3720.25	4103.77	3213.63	3252.34	3168.63	3405.64	3052.87	3531.98	3208.07	3351.24	2595.32	3341.49	3031.43	3306.11	2445.6	3814.06	3209.6	2992.92	2806.67	2397.45	2802.35	3925.97
11.75	2995.5	2123.65	2585.99	2309.61	2589.24	2336.38	2166.27	2616.8	1305.2	2207.28	1856.15	2351.76	1841.98	2807.89	2412.58	2300.37	1267.34	2589.3	2308.8	2848.48	2484.95	2565.32	1994.73	2395.31	4467.35	4284.59	3690.22	3896.18	3517.68	3229.47	3342.37	3671.48	2898.36	3394.15	3169.29	3171.85	3127.87	3665.89	3119.18	3276.08	2678.02	3788.47	3888.37	3271.54	2948.2	2560.2	2625.4	3988.34
12	2462.01	2032.19	2449.57	2517.28	2563.06	3129.18	2514.25	2618.29	1472.09	2601.8	1936.73	2317.41	1550.43	2460.2	2322.25	2639.28	1658.62	2949.18	2443.48	2547.24	2673.96	2636.38	2012.33	2276.06	4109.97	3928.7	3525.59	3347.72	2880.41	3441.69	3495.2	4314.29	3226.11	3537.23	2969.06	3109.94	2944.84	2889.83	3131.69	3084.94	3029.03	3349.57	3972.54	3229.36	2512.44	2558.63	2490.34	3548.6
12.25	2495.98	2000.91	2199.3	2406.91	1849.73	2433.93	2371.6	2377.56	1444.66	2849.94	2558.26	2376.3	2079.92	2461.67	2399.97	2380.5	1518.03	2759.54	3068.16	2244.21	2988.38	2599.2	2130.91	2004.88	4168.52	4377.61	3540.43	3175.78	3050.67	4586.21	3356.47	3340.01	3063.85	3119.73	3128.08	3119.08	2723.91	2888.53	4035.66	3035.68	2535.21	3462.3	3345.78	3809.35	2279.57	4277.11	2862.87	3267.11
12.5	1932.76	2042.32	3138.78	2439.73	2113.69	1867.98	2266.95	2257.01	1315.31	2427.98	2271.64	3009.34	1878.25	2524.72	2534.61	2434.13	1219.72	3160.4	2912.95	2513.73	2757.48	2845.45	2188.21	2233.76	3766.83	4875.58	3141.28	3315.52	2992.3	4585.16	3247.07	3145.8	3052.67	4153.41	3112.4	3635.63	2490.06	2639.03	4009.76	4741.5	2781.03	2871.13	3374.28	4480.19	2671.46	3940.2	2865.58	3161.54
12.75	2207.95	2402.15	2504.42	2925.93	2079.9	1956.81	2122.84	1903.61	1347.12	2229.87	1821.94	2682.61	1307.75	2684.58	2442.06	2195.51	1338.33	2786.3	2736.03	2644.65	2711.32	3492.15	1901.49	2445.47	3857.74	3795.59	3774.52	3283.24	3784.85	4133.42	3818.89	3318.03	3003	4726.09	4084.12	3769.22	2513.61	2812.03	3360.05	4940.97	2611.05	2528.82	3103.41	4186.29	2880.23	3542.2	3848.28	3422.42
13	2484.62	2565.69	2166.29	2354.99	2030.44	2078.1	2123.62	3011.16	1535.28	1959.25	1820.48	2245.67	1631.13	2941.39	2259.94	3165.81	1592.54	2587.89	2097.16	2649.18	2713.14	3344.07	2232.99	2275.15	4357.97	4673.03	4229.79	3547.87	4234	3453.32	4022.07	3448	4300.89	4541.65	3520	2907.73	2824.14	3349.31	3956.11	4028.93	3136.45	2526.57	2661.6	3423.23	2985.65	3710.34	4840.09	3485.82
13.25	2273.49	3481.51	2161.65	2408.1	2258.89	1996.47	2808.42	2803.78	1279.77	2009.04	1734.5	2204.43	1241.22	2680.46	2205.44	2907.76	1641.8	2829.94	2181.04	2321.46	3281.19	2803.62	2444.95	1961.93	3335.81	3706.62	3358.03	4938.87	4264.55	3292.82	3619.93	3282.62	3867.35	3653.38	4401.38	3291.5	2513.07	2280.44	3014.5	3774.85	3659.97	2361.15	2806.79	2949.87	2928.17	3424.66	3180.43	3716.36
13.5	2151.22	2613.02	2416.84	2301.69	2115.94	2167.54	2667.94	2000.01	1318.85	2102.32	1818.12	2353.95	1227.12	2530.4	2325.34	2616.85	2171.18	3131	2297.26	2369.39	3449.15	2958.82	1951.18	2220.75	2770.23	3471.69	3649.95	4464.59	4018.51	3321.93	3208.38	3329.03	3788.93	3991.7	3393.38	3290.17	2517.99	2448.77	3199.41	3174.58	3045.7	2514.3	2720.98	2983.03	2385.23	3282.35	2977.99	4635.21
13.75	2146.79	2343.29	2480.71	2458.97	2186.71	1932.05	2069.57	2633.4	1415.56	2088.96	2523.29	2912.85	1174.17	2566.06	2422.72	2219.46	2245.49	2714.93	2124.62	2526.33	3255.98	2962.37	2505	2649.75	3370.7	3598.72	3763.14	4133.49	3419.13	3361.42	3024.77	3294.92	3817.67	3717.8	3487.79	3695.89	2527.92	2520.07	3106.3	3190.46	3121.98	2850.35	3252.34	3245.2	2486.85	3223.05	4119.64	4301.04
14	2400.49	2002.04	2089.16	2777.36	2756.63	1995.71	1973.29	2354.12	1279.12	2128.14	1947.41	3108.62	1547.36	2442.93	2323.05	2356.78	2536.96	2534.79	2613.88	2420.26	2651.47	2880.17	2453.64	2613.12	3015.09	4183.92	3390.44	4375.43	2948.78	4453.71	3216.94	3152.34	3134.26	3504.55	3125.02	3740.74	2562.54	2683.38	3409.28	3107.9	2584.05	3448.06	2582.7	3236.61	2483.82	2583.55	2893.68	3164.64
14.25	2388.48	2030.47	2275.07	3281.68	2408.65	2766.26	2287.4	2257.27	1379.89	2228.29	1951.53	2192.17	1489.09	2659.13	2489.3	2150.54	2153.24	3014.48	2307.89	2557.17	2648	2773.29	2182.89	2210.6	3353.51	5683.44	3720.2	4004.76	2796.62	4095.52	3259.05	2877.06	3085.47	3118.35	3278.87	2989.48	2617.35	4138.23	3965.01	3440.87	2811.32	2296.03	2804.89	2720.84	2644.4	2546.31	2883.43	3187.99
14.5	2116.48	1951.91	2366.93	3073.44	2099.28	2108.29	2365.62	2875.21	1774.1	2655.59	1995.6	2219.65	1375.85	2997.21	2240.36	2521.09	1877.26	2358.32	1648.42	3124.92	3424.97	3371.6	2041.33	2174.87	3122.53	4278.98	4175	3771.76	3084.54	3485.63	3113.88	3240.3	2900.18	3983.01	3304.27	3319.78	2666.07	3339.63	4272.39	2920.83	2787.24	2590.43	3750.88	2801.96	2476.92	3143.1	3144.78	2898.11
14.75	2051.93	2060.7	2511.7	2976.25	2008.6	2415.93	2168.03	2265.05	2187.44	1876.89	1933.2	2794.62	1213.49	3100.49	2479.36	2802.21	1948.01	2836.13	2357.21	3003.59	2966.69	3393.07	1746.48	2049.46	3148.1	3926	3969.68	4145.84	3351.39	3653.8	4136.85	3514.18	2894.38	3817.56	3418.57	3430.28	3107.94	3518.39	3682.84	4147.74	3262.02	2406.66	4312.48	4323.32	2793.56	2623.92	4512.47	3816.24
15	2588.9	1895.93	2269.68	2200.46	2133.32	2320.82	2134.23	2529.25	2144.41	2078.3	1894.51	2395.38	1469.95	2693.08	2154.04	2450.87	2111.05	2729.1	2104.2	2242.04	2946.4	3840.08	2313.99	2179.5	4077.89	3830	2915.07	3540.61	2976.67	3972.38	3800.14	4343.83	3149.75	4894.1	2661.31	3848.43	2502.24	2718.66	3343.16	3907.05	2796.85	2415.88	3757.03	3627.14	2945.73	2489.05	4578.29	3055.98
15.25	3214.38	2062.41	2724.64	2129.15	2195.14	2836.23	2763.16	2560.44	1802.09	2030.92	2296.14	2164.09	1221.68	2532.43	2159.18	2173	1956.93	3341.69	2046.11	2154.12	3738.73	2737.94	2041.24	2088.89	4001.6	4031.7	3586.64	3669.39	3127.88	5073.15	3587.23	4497.32	3883.2	4209.9	2982.06	3000.29	2557.66	2837.88	2804.46	3212.92	2650.91	2494.2	3833.8	3149.2	2905.4	2140.56	3788.51	2676.4
15.5	2792.54	2651.31	3375.44	3503.48	2948.47	3343.43	2750.51	4175.24	2765.02	2799.22	3083.06	3272.47	2360.59	2723.2	2780.16	3250.69	1828.37	3058.32	2878.02	2873.46	1768.55	2704.59	2460.04	3076.77	4160.67	5579.85	4246.81	5068.81	4214.91	5160.1	4297.16	4163.08	4385.93	4028.53	3782.73	3929.12	3760.91	3908.55	4623.89	4590.07	3469.67	4063.79	4765.32	4392.91	2912.48	3959.95	3852.14	4260.82
15.75	2546.49	2122.44	2455.78	2944.64	2415.65	2265.24	2277.27	3984.81	2763.18	2490.33	2322.21	3528.67	1419.17	2192.54	2361.24	2859.53	1616.3	2639.8	2170.58	2551.46	1832.54	2771.11	3019.06	2638.03	4124.64	5135.84	3558.11	4338.2	4138.91	5168.25	3387.81	3258.78	3304.79	4118.95	3837.52	3693.76	3389.83	3113.12	4214.36	3530.28	2974.4	4082.82	4282.9	3868.9	2745.7	3868.22	3820.93	3296.46
16	2299.93	2254.47	2384.62	2541.89	2006.26	2133.08	2117.36	3710.39	2449.6	2337.34	2630.21	2564.89	1385.83	2423.01	2324.04	2190.28	1634.43	2414.21	2275.17	2171.68	1642.79	2389.35	2134.15	2334.74	3224.88	4720.24	3299.76	4120.36	3052.36	4716.73	3535.96	3170.99	3058.73	3211.8	3325.79	4880.64	2843.76	2715.46	3833.52	3190.93	2749.12	3315.39	3978.56	2920.65	2935.36	3085.5	3255.54	3792.32
16.25	2073.69	2219.66	2255.35	2107.78	2164.28	2268.78	2494.63	3443.46	2601.1	2365.83	2751	2643.21	1388.64	2110.12	2361.46	2493.86	1879.96	3082.64	2266.37	2362.96	1581.87	2204.98	2350.18	2375.78	2553.39	4473.9	3965.96	3768.1	4052.7	3882.43	2924.08	3412.65	2879.7	3404.32	3637.91	4067.85	2528.68	2665.35	4017.78	3100.34	2964	2432.36	4248.18	3197.88	3136.67	3405.53	3769.12	3385.09
16.5	2337.05	2344.57	2248.35	2385.67	2136.06	2310.27	2076.33	3604.2	2515.9	2167.06	3487.54	2651.8	1371.88	2212.87	2565.05	2309.03	1765.6	3065.5	2293.94	2477.72	1761.65	2231.51	2197.77	2312.28	2875.47	3896.14	3950.7	3416.84	3246.82	4088.34	3247.39	3394.2	3922.12	3639.56	3433.55	4381.68	2661.23	2852.71	3960.02	3191.18	2859.5	2545.95	4231.9	3343.28	3617.29	3026.87	3428.48	3590.67
16.75	2260.87	2761.24	2333.96	2906.13	2346.74	2418.25	2001.23	3069.87	2479.92	2694.61	2859.36	2580.08	1577.7	2964.67	2363.69	2438.94	1833.6	2380.28	2403.65	2502.12	1706.49	2349.94	2077.4	2289.14	2765.34	4354.63	3188.42	4120.27	2994.38	3778.74	3517.05	3908.48	2834.57	3485.45	3531.18	3270.46	2877.94	3775.74	4132.77	3664.43	2677.71	2801.98	3947.28	3523.64	3464.06	2966.9	3723.98	3987.93
17	2132.06	2919.04	2445.01	2536.43	2232.05	2697.52	2131.08	2861.08	2842.72	2773.8	2657.56	2732.43	1594.35	2774.27	2346.76	2562.99	1443.58	2498.71	2584.09	2473.15	2294.77	2440.35	2110.66	2349.81	3462.52	3775.02	3701.5	4043.74	3695.55	5717.06	3592.93	4788.12	3144.18	3384.84	3297.79	3524.75	2706.32	4088	4331.65	3381.98	3534.32	2829.61	3621.11	3892.16	2622.64	3632.69	3103.62	3269.73
17.25	2592.55	2151.88	2511.66	2620.14	2327.6	2280.49	2398.98	3428.65	3554.59	2614.32	2258.32	2668.85	1758.29	3217.97	2744.29	2409.5	1166.23	2682.27	2643.94	2721.28	2753.18	2587.33	2378.21	2617.41	3347.08	4774.81	3700.78	5281.08	4000.39	4097.14	3829.98	4072.88	3229.85	5696.93	3644.4	4059.47	2726.94	3153.33	3950.39	3344.14	2905	2982.45	4483.19	3076.17	3383.15	3654.75	3170.88	3423.98
17.5	2592.49	2247.82	2635.66	2070.32	2793.82	2605.49	3108.68	2507.92	2993.16	2805.32	2747.76	3368.59	1612.76	2736.52	2345.24	2398.43	1154.44	2439.18	1992.59	2876.84	2358.64	3222.79	2185.66	3224.81	2992.16	5038.98	3003.45	3937.17	3025.76	4898.95	3691.84	3994.8	3128.51	4289.46	3449.43	4563.6	2728.69	2857	3811.44	3148.19	3052.85	3724.35	3507.71	3206.51	3151.65	4040.24	3185.64	4323.03
17.75	2531.97	2523.39	3291.16	2515.46	2205.42	2927.55	2824.07	2418.45	2392.09	3247.07	2942.02	3277.96	1864.17	2819.54	2699.34	3181.04	1335.79	2682.27	2763.88	3392.89	1944.53	2163.93	2224.73	2783.5	3081.27	4035.04	3491.18	3736.45	3850.24	4899.3	3677.56	3348.47	3552.7	3863.57	3473.5	3432.45	3039.83	3217.94	4585.56	4254.48	2939.67	2812.9	2789.12	4228.1	2803.05	3812.61	3847.43	4793.95
18	2676.09	3065.44	3810.04	2387.37	2535.27	3536.82	2891.22	2517.06	3189.69	3272.41	3846.3	3070.19	2305.52	2537.67	2859.06	3098.2	1765.77	3595.49	2498.99	3173.54	2486.73	2347.57	2096.48	3566.02	4076.91	5587.68	4462.5	5579.54	4169.84	5270.62	4766.93	3601.72	4697.9	4562.73	4803.46	4024.11	3720.72	4479.11	3729.8	4377.06	3415.1	3612.84	2803.03	4415.2	3900.13	3575.91	3463.18	4518.05
18.25	3292.89	3175.86	3340.05	3411.16	3772.42	2877.96	2467.4	3163.36	3292.17	3565.91	3340.02	2772.99	2081.09	3310.68	2452.94	3267.84	2179.75	3513.68	2295.97	2999.06	2552.61	2847.56	2851.74	3383.85	4123.87	5718.17	4170.18	4388.14	5139.4	5493.32	4334.77	4170.81	4598.36	5715.49	5010.82	3725.16	3450.87	4353.11	3834.88	4187.47	3769.22	4767.4	2681.21	4003.1	3947.52	3441.03	3075.68	3557.19
18.5	3080.26	3265.11	3783.43	3061.03	3042.72	2339.03	3147.17	3601.87	2906.87	3219.16	2602.01	2650	1681.5	3537.01	2244.58	2873.37	1367.72	3133.64	2220.07	2910.24	2489.93	3124.77	3166.29	3131.14	4366.17	5474.64	3825.12	3906.08	3880.88	5030.16	4415.55	4828.75	4390.6	5557.98	4866.2	4979.47	3116.21	4093.54	3591.1	4746.37	3364.51	3387.38	2839.69	3658.88	3403.74	3523	3212.7	4092.48
18.75	3243.88	2990.98	3453.49	2678.24	3084.36	2219.85	3150.48	3236.22	2909.23	3189.7	3838.51	2137.51	1824.84	3790.97	2571.13	2460.74	1331.4	3026.75	2358.62	2770.8	1803.56	3352.45	2597.87	2534.53	4105.34	4618.86	3876.34	3824.39	3160.56	4054.68	4233.56	4066.51	4607.43	4880.84	4471.2	4520.67	3282.15	4055.79	3405.23	4239.69	3418.21	3379	2724.24	4787.36	3210.53	4467.59	3552.01	3982.27
19	3382.01	3197.04	3333.61	2637.72	2671.11	2559.61	3016.95	3599.49	3378.99	2904.53	3358.18	2636.73	1812.62	3425.3	2602.94	2485.21	1918.14	2856.27	2438.98	2345.01	1050.63	3137.89	2721.56	3186	4186.7	3775.62	3525.98	3595.91	3862.13	3689.61	3207.82	3300.13	4402.2	3648.84	4538.6	4945.97	3210.94	3716.42	3085.31	3795.45	3328.37	3412.64	3270.99	4518.55	3567.95	3849.99	3903.7	4443.95
19.25	2763.87	3075.96	3138.01	3552.66	2894.59	2344.09	2465.25	3440.17	3324.04	3048.19	2804.76	2409.86	1932.93	2826.51	2354.3	3290.48	1395.91	3236.91	2322.48	3587.65	1354.55	3257.03	2509.01	3544.35	3495.93	5403.02	4108.04	4845.75	3505.02	4520.72	3721.73	3914.1	4267.35	4461.85	3921.09	4231.7	3044.64	4255.64	2797.89	3903.54	2966.16	2867.64	2795.16	3532.23	2931.31	3554.3	3892.12	3699.39
19.5	2813.34	2753.3	3213.14	3168.74	2894.18	2449.15	2548.61	3804.4	3221.99	2946.28	2848.67	3389.53	2056.08	3073.79	1984.55	3353.07	1740.58	3108.78	2427.12	3336.56	1310.1	3293.76	2344.25	3391.4	2910.29	4817.85	3691.45	4149.95	3316.08	3955.36	3777.27	4046.78	4672.16	5480.76	4155.85	4063.32	2646.88	3939.25	2395.03	4437.98	3041.01	3015.43	2482.74	4429.23	2685.28	4171.14	3933.98	4250.21
19.75	2767.57	3383.55	3020.18	3213.43	2501.78	2278.01	2291.38	3628.09	3424.73	3127.21	3883.17	3476.62	2096.75	3154.14	2935.88	3274.46	1258.27	3175.52	3120.06	2649.01	1920.08	3291.86	2386.7	2692.66	2807.49	5231.14	4552.28	3843.35	3812.82	3981.89	3835.43	3815.99	4135.39	5393.06	4667.26	4110.27	2610.13	3646.17	3068.54	4305.03	2971.3	2982.31	2845.11	4243.63	3221.06	3963.32	3038.69	4425.41
20	2529.35	2811.16	3075.08	2846.45	2132.88	2202.86	2101.02	3370.12	3565.83	3295.37	3272.54	3573.17	2583.19	3035.68	3126.57	2645.84	1387.23	3378.18	2714.71	2708.53	2603.23	3337.37	3557.04	2257.23	3743.27	4226.17	4109.64	4246.76	4213	3533.22	4077.03	3491.14	3693.7	5984.87	4661.99	4533.97	2878.26	3418.73	4004.03	4212.42	3519.88	4414.13	3580.55	4400.27	3069.75	3335.77	3099.45	3295.94
20.25	2774.45	3351.54	3231.01	2901.4	2083.78	2569.81	2642.2	3345.38	3407.47	2658.08	2654.28	3449.58	2325.49	2607.36	2792.24	2426.81	1427.55	3247.53	2715.01	2923.48	2031.2	3529.72	2980.97	2974.31	4329.14	3843.52	3804.72	4188.57	3722.76	4337.32	4789.43	3667.8	4484.56	5477.53	4642.09	4007.18	3655.53	3073.8	3700.03	4361.37	3784	4135.81	3587.72	3915.08	3527.57	3746.69	3309.32	3948.47
20.5	2966.45	3352.01	3039.33	2362.54	2649.12	2781.8	2867.64	3229.4	3342.95	2414.6	3457.19	3376.54	2399.56	3153.86	2447.43	3141.75	1265.23	3061.36	2225.78	3109	1498.96	2777.76	2955.82	3290.11	4065.85	4432.86	4543.28	3684.69	2950.73	5201.22	4252.05	4449.05	4059.72	5475.76	4311.48	4677.65	3282.3	2830.39	3500.84	3400.07	3202.93	3047.15	3069.88	3119.28	3333.45	3146.97	4083.27	4128.89
20.75	3066.78	2990.74	2956.18	3087.99	3426.64	3421.78	2045.32	3013.4	3677.81	3176.74	3355.19	3433.83	2228.39	3055.11	2671.02	2671.51	1276.24	3327.01	2970.97	3023.6	1697.14	3142.03	2671.9	2653.84	3678.74	5764.91	4804.72	3837.39	2867.76	5183.59	2957.59	4547.27	4237.2	6069.61	3791.29	4911.65	3115.44	3429.67	3202.87	3735.34	3305.1	2750.76	3139.54	3820.14	3073.66	3728.06	3602.73	3643.69
21	2892.33	3105.71	2695.86	3588.1	3266.83	3399.74	1957.05	2817.52	2810.29	3180.11	3441.39	3351.21	2086.87	3096.07	2287.2	2244.22	1612.9	2598.14	2631.63	3090.11	1599.01	3323.85	2449.35	3366.09	3156.73	5130.93	4617.78	3779.83	3314.07	4817.35	3240.13	3911.17	4504.75	4637.63	3773.32	4653.36	3142.14	3760.5	2729.5	4982.89	3190.62	2782.38	3056.07	3266.55	2709.88	4209.9	3678.7	4077.8
21.25	2926.56	2841.46	2577.04	3350.78	3043.83	3313.94	2367.53	2596.58	2786.1	2690.58	2901.42	3284.94	2118.79	2825.95	2171.8	2557.35	1777.93	3324.81	2551.97	3130.23	1699.89	3347.28	2696.74	2978.86	3153.93	5281.44	4045.3	4162.56	3946.23	5115.9	3697.25	3255.01	4261.18	3552.18	4161.15	4865.81	2885.11	3806.92	2757.8	4583.26	3102.18	3809.56	2664.44	3993.55	3226.77	4027.34	3441.09	3935.95
21.5	2907.11	3341.63	2189	2837.92	3148.76	3469.67	2323.67	3488.16	2351.94	2555.28	2705.29	3739.2	1737.78	2890.18	2504.28	2846.6	2280.35	3429.75	2305.49	2982.29	1783.13	2587.42	2376.99	3172.78	3821.79	5513.27	4027.51	3946.53	5106.53	5523.14	3923.16	3580.56	4224.55	5389.84	4604.37	4551.14	3015.47	3661.77	2820.52	4074.44	3748.71	3620.98	2684.73	4013.97	3774.66	3890.61	2729.03	5021.64
21.75	2965.19	3198.4	3299.49	3403.98	2582.27	3760.89	2238.62	3566.99	2517.77	2297.19	3813.99	3430.48	1630.39	2872.11	2016.01	2510.4	2228.06	3436.85	2150.45	2821.08	1483.86	2951.05	2194.15	3161.15	3113.94	5570.24	3855.58	3623.9	4371.36	5500.54	3760.4	3454.07	4183.49	5440.76	4488.69	4443.29	3043.51	3299.55	2215.42	4002.36	2957.01	3180.09	2772.16	4958.1	3219.12	4225.01	2669.37	4139.95
22	2978.89	2789.97	3074.54	3266.94	2288.15	3011.7	2261.59	3428.88	2915.57	2333.74	3368.75	3433.21	1411.01	2821.48	2311.77	2455.17	1437.89	2904.26	2413.87	2750.17	1295.95	2870.06	2350.22	2620.6	3883.36	4887.9	4095.76	4707.03	2716.03	4709.77	3691.26	4357.59	3641.47	5366.61	3728.12	4446.78	2731.17	2693.58	2891.52	4237.88	2889.41	3751.96	2948.5	4748.55	2734.55	3796.95	2825.18	3621.66
22.25	2708.95	3201.7	3308.92	3403.46	2190.09	3110.57	2158.31	3097.68	2992.1	2575.41	3558.88	3035.92	1611.31	2788.92	1927.83	2790.91	1478.9	2788.38	2202.16	2435.67	1563.66	2936.89	2447.7	2687.8	4043.75	5079.27	4010.16	4959.83	2742.81	4118.42	4499.81	4488.65	4334.43	5388.93	4469.91	4721.78	2544.99	2866.76	2833.53	4318.31	2836.47	4589.98	2432.01	4743.32	2899.42	3849.34	3367.76	4249.99
22.5	2464.58	2597.76	3111.68	3362.08	2099.42	2872.62	2269.82	3018.98	3248.04	2941.82	3154.22	3105.28	2135.84	3039.39	2085	3391.28	1358.67	3337.77	1932.49	2322.26	1853.17	2463.01	2619.78	3083.58	4435.6	5310.44	4808.24	4604.17	3160.7	3596.09	5104.62	4504.46	2601.47	5139.14	3877.06	4606.65	2939.28	2897.96	3563.45	3684.89	2449.34	4013.79	2811.5	4414.99	2776.31	4035.62	2790.57	4039.45
22.75	2523.69	2512.44	2828.66	3028.41	2376.21	2697.06	3453.94	2671.89	2902.62	2959.32	2422.5	3433.39	2374.03	2465.8	2259.62	3424.47	1463.24	3351.33	2333.41	2514.77	1698.09	3278.77	2644.05	2372.85	3887.97	5151.29	4438.79	4490.36	2908.71	4132.15	3668.73	4143.5	3379.79	4670.75	3992.44	4364.34	3601.49	3885.95	2544.57	3986.09	3233.75	3892.27	3097.5	4817.67	2563.71	3631.48	3069.83	3589.81
23	2533.53	3318.05	2511.7	3019.51	2118.3	2394.6	2831.98	2700.31	3142.97	2917.73	3083.11	3120.56	2295.52	2757.42	2034.89	3108.51	1926.48	2819.36	2202.94	3532.82	1889.64	2825.98	2235.47	2484.92	4854.74	4074.66	4014.61	4496.06	3556.29	4851.73	3165.08	3484.32	4574.04	5542.56	3975.73	4235.46	3539.66	3405.82	2838.3	4574.89	3155.26	3441.34	2251.07	4521.17	3137.23	3706.01	3792.21	4685.03
23.25	2614.25	2693.75	2248.35	3041.89	2414.52	2222.98	2955.77	2508.57	2595.54	2190.43	4030.76	3506.09	1443.01	3015.08	2438.9	2891.7	1359.79	2444.68	2318.39	3062.02	1448.63	3048.14	2390.73	3356.27	4644.08	4653.03	4034.64	3653.59	4194.27	5022.15	4026.51	3469.57	4052.6	4347.96	4615.61	4477.12	3448.89	2726.84	2890.71	3612.93	3147.32	2806.12	2775.01	3909.66	3754.54	3268.7	3531.45	3593.5
23.5	3487.7	2348.35	2454.38	2694.5	2693.7	2175.12	2811.38	2927.58	2573.18	2353.37	3233.91	3293.94	1335.76	3464.27	2050.09	2284.83	1531.67	2842.66	2219.13	2866.24	1467.53	2551.91	2163.29	2976.76	3967.72	4708.87	3726.54	5537.85	4449.74	4514.72	3633.37	3560.23	3798.27	4514.44	4427.89	4146.74	2945.58	3049.75	2896.74	3304.16	4386.76	2780.05	2813.97	4372.39	3389.31	3080.28	3142.84	3784.98
23.75	2795.03	3170.52	2839.07	3339.82	3533.58	2551.01	2668.06	3189.27	3188.65	2793.93	2919.51	3228.82	1486.28	2962.82	2306.58	2582.02	1807.61	3839.32	2636.48	2502.7	1946.28	3066.85	2233.43	2373.81	3038.62	5408.56	3535.63	4751.86	4903.72	6121.64	3874.98	3211.24	4294.85	5035.77	4372.38	4328.18	3402.42	2721.46	2585.72	3577.73	3345.3	3278.68	2749.3	3979.44	4179.18	3442.13	3005.57	3240.22
24	2734.36	2544.91	3462.99	2281.72	3235.69	2602.01	2432.54	2721.78	2758.42	2214.61	2461.79	3302.58	1767.92	3211.78	2331.08	2590.89	1851.61	3310.77	2940.57	2287.89	1438.56	2660.18	2562.27	2506.28	3207.16	5225.11	3202.28	4706.41	3832.4	3914.83	3242.61	4187.23	3118.93	4059.8	4253.24	3805.51	3260.34	3117.67	2899.76	4957.83	2968.81	2786.57	2687.2	4531.79	3500.64	3001.39	3130.88	3367.45
Fig 5 E Right
	FF-Sham												FF-Surgery												Agrp-Lgr4-/--Sham												Agrp-Lgr4-/--Surgery
Dark time	2789.07	2785.48	2918.17	2948.26	2667.19	2629.32	2659.91	2904.34	2762.28	2759.58	2820.93	2935.52	1761.24	2990.14	2438.8	2738.14	1750.01	3082.49	2373.04	2743.35	1820.67	3035.48	2505.18	2719.87	3697.97	4974.22	3968.58	4131.54	3617.37	4598.79	3853.41	3949.68	3789.66	4680.52	4013.34	4058.57	3100.29	3419.3	3022.66	4023.45	3047.84	3325.8	2925.24	4036.7	3094.98	3404.83	3072.08	3852.28
Light time	2479.78	2373.76	2595.91	2663	2277.46	2325.43	2406.16	2699.26	1933.58	2332.95	2254.26	2648.99	1585.54	2665.01	2319.35	2557.3	1633.04	2814.95	2289.96	2605.64	2566.91	2862.42	2252.73	2449.89	3326.75	4470.1	3713.42	4029.75	3389.33	4152.89	3557.33	3564.98	3381.7	3989.22	3471.15	3514.54	2773.41	3218.16	3527.73	3589.11	2923.04	3009.86	3423.95	3489.78	2835.41	3082.74	3407.07	3566.17
Fig 5 F Left
	FF-Sham												FF-Surgery												Agrp-Lgr4-/--Sham												Agrp-Lgr4-/--Surgery
0	2244.97	1777.53	2837.07	2489.08	2232.49	1897.54	4235.75	1684.76	2549.92	2058.72	1832.97	2046.65	1221.36	2071.26	1932.45	1934.56	1430	2515.53	1656.84	2075.37	1414.88	2577.85	2189.57	1677.88	2398.37	3240.33	3413.36	2981.58	2396.76	4166.8	2387.95	3817.86	3099.3	2943.68	2531.14	3273.86	2753.39	2341.6	2377.28	2529.71	2577.23	2374.02	2197.76	3979.76	2307.33	2105.61	1989.54	3527.55
0.25	1953.11	1949.6	4188.41	2349.17	2076.37	2019.94	3274.56	1794	2323.64	2938	2157.89	1777.02	1483.7	2770.02	2308.57	1832.15	1806.25	2128.93	1471.89	1929.15	1362	2294.92	1913.2	1759.13	3623.87	3336.27	3168.9	2859.14	2543.4	4495.03	3425.8	3669.2	3131.03	2895.26	3349.04	3886.95	2487.79	2965.93	2125.38	3537.59	2529.49	3255.84	2246.93	3751.59	2173.78	2134.1	2332.91	2404.45
0.5	1836.97	2190.97	4105.72	2380.71	1940.72	1811.92	2762.49	2051.59	2013.02	2582.65	1490	1768.39	1227.23	2317.77	2287.39	1934.53	1796.79	2037.26	1704.43	2309.52	1539.03	2623.85	1472.22	1978.18	3261.51	4744.86	2837.43	4131.72	2064.65	3783.12	2665.95	3426.79	3024.5	2616.88	3715.52	3405.98	2704.23	3337.73	2218.41	3485.2	2133.78	3083.12	2665.75	3439.34	2216.63	2262.87	2723.16	3191.93
0.75	1940.17	2122.98	3482.85	1906.47	1634.87	2022.36	3305.18	2297.71	1838.44	2777.46	1469.21	2124.64	1198.35	2692.18	1979.44	2505.91	1838.22	2394.21	1388.34	2050.82	1496.69	2283.6	1585.1	2441.63	3263.66	4657.86	3106.02	3953.36	2089.45	3974.81	2957.75	3201.3	3115.21	3195.1	2968.6	3255.54	2469.78	2339.62	2295.36	2919.22	2097.87	2345.44	3129.65	3211.6	2081.5	3206.19	2866.34	3142.28
1	2035.42	2235.56	3707.84	2001.44	1653.79	2165.64	2758.5	2087.04	1640.06	2225.22	1759.21	2287.07	1149.63	2349.13	2154.32	2388.59	1421.49	2109.84	2042.93	1770.4	1971.37	2228.64	1690.21	2542.17	3084.51	5344.37	2797.56	3438.63	2018.88	3742.89	2823.5	3018.69	2759.28	4600.41	3252.09	3074.32	2469.98	3003.35	2165.58	3041.6	2011.03	1993.62	2029.15	3183.62	1849.32	2869.38	2325.36	2476.67
1.25	2066.31	2782.96	2755.6	1860.01	1635.31	1799.52	2850.94	2359.57	1564.78	2216.61	2161.12	1807.81	776.034	2001.1	1883.67	2284.13	1735.12	2716.56	1883.39	1759.13	1936.74	1990.75	1903.34	2020.21	2490.91	4430.3	3003.75	2674.16	2460.96	3220.75	2927.93	2703.78	2183.01	4022.66	2752.08	2155.76	2384.75	3258.15	2595.79	3278.77	2066.29	2061.66	2031.84	2960.74	2305.48	3251.13	1992.6	2545.98
1.5	1948.28	2421.19	2439.61	1687.14	1888.37	1598.55	4169.09	1909.92	1432.64	2342.92	1912.18	2175.27	794.094	1716.36	2078.93	2084.84	1597.62	1991.63	1656.29	1873.13	1630.1	2406.13	1597.35	1783.28	2452.86	4501.83	3023.72	3026.3	2232.44	3677.68	2678.95	2710.08	2186.9	3845.83	3169.61	2604.81	2508.21	3244.03	3470.52	2730.09	2003.97	2149.99	2155.06	3042.61	2496.26	2757.71	1928.57	3131.66
1.75	2420.49	1894.29	3178.11	1667.84	1918.83	1738.05	3036.24	1813.19	2049.46	2309.67	1773.68	2099.19	1338.09	1850.31	1936.47	1908.02	1471.1	2064.12	1609.31	2665	1575.69	2699.14	1646.56	1856.1	2390.56	4446.74	2601.82	2930.51	3541.84	2832.51	3143.1	2929.86	2193.01	3614.78	2465.81	2745.88	2703.94	2742.03	2556.92	3564.1	1924.35	2080.7	2222.51	2704.45	2072.24	2219.08	1793.17	3665.55
2	2248.45	1799.8	3172.96	2613.93	1854.83	1657.81	2591.41	1665.82	2266.97	2244.06	2254.2	2404.44	1012.99	2301.72	1844.38	1798.69	1590.6	2155.98	1776.7	2581.8	1503.95	2511.94	1583.16	2028.08	2412.6	4147.17	3669.09	2754.12	3392	2667.97	3159.22	2717.36	2131.91	3304.26	2650.15	2621.59	2406.11	2255.18	2045.96	2346	2059.65	2203.93	1770.4	2559.25	2579.77	2464	2012.02	2967.4
2.25	1870.43	2136.53	2704.88	2413.66	1958.17	1646.59	3152.88	2183.09	1727.21	2160.44	2165.61	2288.84	1310.65	2252.72	1983.56	2240.97	1392.49	2270.31	1452.61	2212.46	1315.44	2668.8	1748.62	1596.32	2496.5	4001.01	3684.07	2848.94	3195.53	2853.92	3487.26	3197.3	2920.59	2719.9	3553.12	2926.85	2361.6	2293.96	2177.21	3248.24	2628.71	2339.68	1941.05	2589.64	1916.52	2745.84	2116.47	2806.49
2.5	1840.99	1725.64	2958.86	2255.84	2091.19	1648.7	3678.4	2318.66	1596.77	2099.32	1851.24	1952.11	1493.84	1887.6	1899.11	1948.97	1458.76	2166.7	1544.06	2067.45	1450.09	2279.74	1835.37	1763.96	2298.92	3368.98	3154.51	2654.63	3022.03	4082.63	3452.62	3898.34	3417.75	3006.23	3720.99	2701.37	2042.8	2112.92	2155.65	2843.99	2540.01	3094.12	2245.21	2260.08	2362.03	2761.82	1987.14	3405.51
2.75	1744.14	1849.04	3078.73	1779.56	2208.88	1683.31	3635.72	2209.1	1471.83	1895.63	1417.7	2225.39	1596.88	2311.49	1825.45	1958.59	1429.85	2372.07	1617.79	1665.19	1390.13	2013.53	1606.33	2242.94	2322.78	4472.07	3051.17	3524.05	3255.36	4200.99	2633.76	3620.5	2897.44	3245.77	2889.56	2671.89	2222.89	2525.98	2233.97	2690	2604.02	2139.03	2330.88	3553.65	2623.34	2453.11	1993.77	2839.42
3	1789.36	1917.51	3521.21	1900.87	1961.83	1812.85	2865.9	1743.38	1445.75	1753.63	1723.37	2048.98	872.092	2262.53	1384.38	1926.04	1505.17	2243.72	1379.34	1674.46	1438.29	2132.02	1819.58	2238.31	2211.5	4427.92	3011.93	3704.05	2505.95	3776.22	3395.68	3561.17	2264.51	3931.94	2637.27	2531.64	1976.72	2307.05	2175.2	2290.85	2258.09	2500.77	2157.59	3309.26	2749.74	1982.68	2155.99	3071.09
3.25	1771.35	1898.85	4106.18	1963.27	1704.87	2064.1	3164.79	1893.54	1601.38	1639	2192.73	1627.61	912.648	2294.39	1716.6	2141.27	1347.1	2104.12	1865.14	1791.29	1349.7	1963.44	2208.61	1787.65	3172.2	3138.09	2649.39	3565.39	2492.5	3042.15	3068.8	3201.36	2434.43	3610.65	2409.02	2724.11	2239.75	2598.25	1737.28	2871.55	2139.35	2861.85	1955.43	2514.08	2459.25	2275.87	2107.13	2779.5
3.5	2046.01	1993.58	3698.99	2143.41	1669.25	2477.3	3121.38	2088.56	1894.31	1670.7	1958.13	2010.59	771.673	2194.81	1620.25	2633.05	1390.1	2315.8	1654.7	2250.41	1500.85	2312.18	2338.53	1556.4	3344.09	3243.54	2791.31	3000.37	2242.08	3409.41	3027.87	2739.22	2641.11	3014.68	2495.73	2519.65	2552.86	3284.66	2025.05	3101.93	2186.05	2610.59	1973.98	3148.96	2394.69	2223.91	2383.38	2790.18
3.75	2448.77	2497.47	2851.66	1919.42	1687.84	2182.33	2988.96	2522.6	2222.48	1656.75	1984.5	2396.61	960.309	2698.46	1039.16	2016.14	1441.22	2547.68	2031.01	1884.84	1395.91	2278.85	1930.32	1560.08	3079.31	3359.64	3184.18	2842.83	2160.08	4098.65	3201.71	2342.14	3339.22	2885.6	2828.83	3740.99	2577.1	2890.01	2493.78	3204.25	1945.77	2017.37	2490.49	2417.89	1946.73	2108.13	2941.12	2461.17
4	2447.07	2406.3	2792.43	2474.9	1681.25	1684.88	4045.9	2085.01	2455.64	1806.58	1440.78	2262.47	1496.57	2739.04	1873.62	1758.6	1322.62	2391.58	1913.02	1858.92	1543.37	2131.87	2210.46	2037.72	2807.94	3897.56	2712.28	2858.82	2356.43	3995.13	3376.59	2591.61	2684.56	2612.35	3022.4	3549.98	2442.05	2251.22	2021.4	2688.3	1852.91	2135.67	2783.47	2656.27	1934	2920.37	2773.54	3172.99
4.25	2320.18	2396.32	4312.52	2596.32	2294.62	1641.29	3563.69	1920.18	2193.6	1633.16	1709.84	2188	1244.45	2616.77	1947.48	2103.51	1372.2	2251.42	1817.57	2163.09	1387.95	1734.9	2347.64	2110.87	2981.47	3452.69	3216.86	3228.76	2095.88	3729.49	3294.29	2465.38	2339.76	3687.24	2884.58	3050.26	2083.04	2383.57	2210.32	3261.51	1845.61	2439.97	2679.86	2656.96	2033.91	2130.1	1995.6	2665.43
4.5	2153.02	2143.72	3508.24	2350	2210.05	1655.86	2561.91	1635.43	1775.15	1589.55	1642.5	2059.25	1327.66	2383.17	2268.93	2198.43	1082.97	2569.14	1720.65	2419.95	1683.26	2721.98	2134.37	1570.09	1897.5	4319.24	2977.08	2675.76	2384.82	3796.45	2480.18	2708.28	2238.46	3570.53	2749.28	2509.22	2073.37	2344.03	2127.25	3688.81	2198.38	3253.4	2100.49	2440.32	2468.04	2058.76	1996.06	2629.83
4.75	2249.95	2033.5	3475.82	2445.85	2567.97	1728.15	2993.98	1654.05	1339.13	1681.26	1944.84	1769.75	1375.25	2495.58	1997	2210.26	981.259	2540.3	1965.02	2130.56	1563.87	2394.26	1935.16	1616.68	2425.81	4244.48	3317.23	2747.87	3266.32	3525.78	3025.25	2939.05	2713.39	3050.7	3606.9	2460.46	2082.35	2173.22	2102.71	3192.76	2429.51	2953.53	1906.36	3064.4	1909.44	2060.55	2101.86	3518.54
5	2070.96	1855.8	3549.61	2194.44	2327.96	2144.99	3063.42	1659.49	1496.5	1835.05	2239.56	1802.05	1423.53	2229.33	1829.11	2414.1	1340.64	2614.17	1548.1	1885.1	1493.96	2117.41	1919.73	1670.59	2311.88	4156.98	3474.61	2924.3	3306.49	3280.65	3551.52	2446.07	2629.33	2569.63	3210.6	2436.34	2127.32	2274.2	2092.93	2632.97	1825.06	2672.28	2255.6	2842.47	2694.61	1922.67	2102.09	3243.08
5.25	1986.08	1681.8	2656.55	2042.63	2100.23	2566.31	3065.86	1661.52	1480.08	2681.56	2153.17	1759.58	1231.61	2220.14	1673.02	1873.61	1554.54	2401.14	1456.88	2438.88	932.293	2155.22	1762.6	2146.37	2068.3	3607.67	2796.53	2727.67	2933.35	2868.63	2958.2	3065.24	2348.08	2810.7	2942.14	2413.01	2537.15	2571.03	2605.76	3085.18	2067.72	2489.93	2364.51	2227.61	2853.22	1794.82	2028.44	2839.51
5.5	2340.83	1669.41	3473.13	1885.96	2005.01	1744.38	3769.3	1695.31	2080.6	2599.81	2078.81	1729.42	1325.89	2211.25	1429.49	1795.39	1752.53	2071.84	1507.73	1894.65	1228.84	2379.78	1494.35	1951.7	2044.81	3010.87	3012.71	3608.95	3002.22	2656.44	3275.28	3652.89	2452.34	2724.45	2517.08	2391.04	2413.19	3111.6	2661.81	3253.41	1889.1	2046.01	2066.53	3471.12	2792.71	1863.95	2047.58	2902.42
5.75	2227.37	1616.46	4308.42	1766.96	1941.66	1500.81	3509.3	1955.85	2538.03	2292.2	1714.1	1857.09	1662.36	2131.69	1608.86	2112.41	1586.71	2154.49	1296.5	2099.83	1202.6	2358.61	1558.86	1512.18	3502.81	3084.04	3675.53	3989.43	2563.48	2725.03	2478.39	3337.07	2379.79	3938.8	2348.07	3010.86	2236.01	3177.02	2217.62	3238.33	1938.79	1898.53	2404.76	3296.91	2465.27	2035.23	2105.31	2866.14
6	1742.23	1750.57	4249.83	1971.71	1942.83	1652.37	3064.84	2746.31	2360.46	2194.26	1858.18	2353.17	1674.71	1946.83	1531.59	2384.57	1376.59	2001.46	1504.32	2205.57	1001.89	1693.86	1521.15	1722.47	3257.39	2879.98	3120.52	3903.23	2289.9	2741.46	2511.71	2926.8	3632	4147.56	2608.35	3590.2	1706.83	2918.14	2151.95	3004.91	1956.1	1796.79	2208.4	2493.81	2198.07	3243.63	2061.66	2573.26
6.25	1967.02	1706.18	3368.03	2056.24	1488.1	1534.02	2634.46	2335.65	1866.49	1727.47	1621.34	2860.97	868.496	1947.52	1523.2	2289.37	1282.68	2173.53	1634.64	1808.23	1145.16	1830.82	1683.83	1603.22	3009.71	3871.83	3462.5	3266.62	2213.08	3095.55	2538.43	2301.85	2897.51	3605.92	2778.31	2745.14	1883.03	3007.79	2079.01	2965.89	1833.41	1869.21	1978.06	2359.31	1794.66	2853.83	2003.82	2455.29
6.5	1669.37	1634.06	3091.13	1972.92	1421.28	1766.21	2392.97	2083.2	1450.72	1690.38	1330.2	2294.61	712.837	1834.49	1687.58	1671.33	1237.01	2164.07	1987.22	1843.97	1205.22	2268.43	1575.22	1624.33	2610.8	3608.39	3506.49	3451.27	2103.81	2986.46	2512.06	2425.15	2659.02	3054.46	2461.45	2372.33	1718.91	2776.34	2116.98	2540.69	2572.56	1873.94	2060.9	2541.05	2022.81	2244.52	1943.44	2425.59
6.75	1886.25	1731.5	3016.63	1769.59	1393.37	1574.17	2942.34	1693.36	1363.75	1546.88	1317.59	2057.35	638.362	1795.13	1488.15	1692.93	1407.61	2122.7	1741.52	1760.96	1455.49	1998.6	1722.05	1630.04	2226.31	2997.41	2888.59	3041.82	2187.67	2551.78	2800.83	2553.63	2096.71	2517.76	2548.82	2429.53	2175.37	2431.52	2612.64	2425.05	2509.43	2223.44	2110.49	2016.46	2067.49	2184.74	2824.25	2250.21
7	1823.36	2693.94	2813.83	2502.02	1667.25	1491.95	4164.18	1767.8	1439.43	1468.12	1650.78	1715.36	915.173	1839.45	1615.84	1975.13	1046.55	1831.53	1689.29	1681.92	1440.07	1573.73	1670.92	1801.09	2131.42	2886.96	2982.59	2817.01	2044.14	2739.69	2401.25	2771.61	2296.39	2671.74	2463.85	2287.93	1820.78	2262.54	3211.06	2977.84	2386.2	3238.09	2072.33	2802.36	1772.12	1954.52	2852.24	2424.93
7.25	2310.22	2324.2	3413.32	2206.15	1644.14	1630.94	3672.1	1692.08	1446.63	1540.67	1362.91	2030.27	1101.02	1797.19	1652.12	1732.37	1034.78	2274.76	1201.28	2694.78	1677.65	2240.47	1915.5	2386.16	2288.05	3058.06	2851.9	2780.26	2139.55	2512.07	2330.53	2559.13	2332.58	2467.94	3575.73	2318.03	1913.59	2297.75	2959.66	2312.54	2133.78	3014.21	2524.41	2256.18	1920.14	1931.46	2223.11	2375.57
7.5	2700.77	1928.05	4111.53	2254.3	1611.79	1554.59	2862.05	1945.91	1452.8	1597.7	1487.08	1818.73	617.394	2626.93	1457.2	1879.18	1283.23	2293.73	1533.9	2702.48	1356.46	2370.72	2472.15	1941.11	2098.78	4326.07	2935.65	2742.49	2183.69	4110	2444.54	2581.18	2109.61	2967.06	3953.4	2452.17	1848.51	2133.01	2291.73	2661.98	1989.19	2743.99	2513.24	2130.45	2175.59	1875.54	2025.01	2275.42
7.75	2148.39	1865.37	3523.44	2112.5	1606.99	1521.05	2319.55	1630.52	1443.21	1753.86	1551.8	1929.72	688.815	2424.04	1463.46	2959.57	974.526	1987.62	1373.89	2199.94	1433.73	1975.89	2013.08	1782.78	1980.12	3983.57	2309.53	2699.63	3428.8	3523.73	2891.73	2342.56	2116.95	3535.15	3139.29	2203.68	1886.35	2431.76	2246.29	2238.98	2057.62	2586.22	3087.88	2693.16	2192.47	2100.17	2049.66	2622.98
8	1964.83	1847.5	3329.51	2103.18	2511.95	1534.74	2418.14	2223.01	1494.4	1637.11	1499.2	1765.62	706.409	2089.39	1528.12	2414.45	941.947	2139.34	1489.51	2262.8	1495.08	2113.93	1837.49	1531.63	2021.43	3537.2	2420.36	2977.96	2816.23	3467.75	3152.03	2983.14	2321.37	3512.28	2512.21	2433.14	2498.07	2826.82	2552.2	3169.91	2063.93	2341.67	2746.72	3469.97	2663	3063.97	2275.94	2291.88
8.25	1563.17	1573.15	3767.9	2174.37	2302.37	1737.64	3166.44	2452.95	1768.07	1732.55	1634.17	2294.54	1002.68	2025.11	1485.09	2102.95	924.495	2252.69	1538.47	1780.58	1630.73	2083.36	1888.19	1847.83	1995.22	3324.13	2783.78	2310.33	2208.45	3375.39	2607.5	3587.59	2745.32	3437.3	2522.38	2918.74	2543.5	2770.52	2939.09	3330.8	1813.48	1971.31	2627.73	3098.73	2140.84	2813.83	3129.58	2907.4
8.5	1693.87	1498.53	3205.84	1970.84	1786.51	1885.85	3355.25	2354.8	1904.24	2580.26	2381.73	2519.07	1453.35	1731.73	1630.4	1982.88	1107.21	2185.36	1771.54	1768.34	3106.27	2814.68	2035.69	2352.94	1977.76	2828.76	2593.1	2927.19	2557.5	2642.61	2600.93	3193.79	3697.7	3823.21	2595.79	3366.68	2394.12	2745.37	2680.68	3034.99	2045.37	1739.25	2803.31	2334.81	2727.01	2870.33	3336	3670.86
8.75	1727.89	1539.01	2962.98	2052.28	1578.41	1499.21	3084.82	1974.97	1370.26	2320.4	1840.87	1838.13	937.786	2438.97	1507.55	1777.23	887.727	1957.94	1307.42	1650.59	3081.78	2633.2	1973.86	2078.24	2136.11	2722.28	2768.45	2878.43	2387.79	3068.96	2875.49	2500.35	3369.25	2669.43	2426.36	2471.31	2481.84	2728.23	2066.68	2522.3	1839.13	1853.82	2138.39	2387.12	1851.41	2844.89	3292.69	3315.09
9	2370.62	2064.86	3473.33	2360.77	1261.81	1588.04	2397.35	1465	1014.17	2102.52	1529.51	1893.96	1238.99	2510.76	1605.92	2254.06	1419.41	1966.07	1216.81	1934.38	2755.24	2513.79	1726.69	1789.06	2976.24	3726.58	3673.05	3217.54	2239.43	2626.09	2634.43	2282.8	3643.27	2685.44	2386.29	2376.5	2642.87	2642.48	2867.14	3048.24	1840.63	1770.44	2263.96	2319.33	1968.35	2235.66	2866.98	3279.79
9.25	3056.82	2103.79	3271.49	2175.17	1761.95	1592.87	2347.77	1793.78	1157.36	1596.37	1542.43	1690.9	2027.75	2220.74	1646.83	1964.45	1820	2003.68	1247.48	1707.22	2523.24	2544.99	1757.51	1902.12	2936.13	4295.81	3230.17	3869.84	2283.36	2405.05	2863.3	2375.38	2674.12	2793.65	2823.24	2624.08	1900.9	2553.99	2900.82	2494.45	2496.65	1985.01	3026.51	2996.43	1699.08	2299.24	2747.13	3078.73
9.5	2380.09	1575.72	3097.8	2207.01	1761.66	1695.12	2641.74	1844.34	1121.04	1705.28	1455.28	1703.61	1717.84	2483.29	1735	1731.49	1540.59	2473.06	1683.77	2233.51	2108.47	2284.13	1550.52	1718.1	2218.49	3946.53	3486.55	3314.26	2640.34	3105.44	3291.21	3037.55	2161.46	2717.65	2765.67	2248.58	2000.59	2128.65	2210.24	2388.3	2611.15	3256.17	3005.98	2273.73	2007.06	2122.46	2280.05	2724.69
9.75	2127.52	1627.54	3620.63	2048.37	2525.39	2231.23	3785.22	2714.5	1142.04	1739.41	1656.21	2019.09	1456.62	1982.37	1616.11	1902.66	2072.09	2525.14	2104.62	2598.96	2062.35	1996.18	1768.74	1800.33	2018.55	3625.56	2846.12	3013.92	3433.36	3958.05	3637.78	4017.77	2276.71	2376.75	2668.06	2409.8	2069.52	2107.91	2357.98	2634.55	2576.66	3082.69	3576.94	3626.58	1952.88	2260.66	2152.29	2407.04
10	1814.78	1629.44	3380.73	1253.31	2117.83	1578.76	2879.14	2261.52	1212.5	1677.59	1589.87	2169.57	1426.92	2043.12	1668.66	2185.08	1635.36	2702.19	2157.64	2042.77	2346.37	1866.71	1697.12	1816.47	1996.9	2922.26	2387.76	2844.45	3040.75	3834.91	3134.2	3221.77	2242.12	2374.14	2547.84	2902.93	2274.28	2029.68	2715.08	2512.83	2250.26	2279.14	3108.1	3062.32	2003.96	2184.34	2320.91	2424.9
10.25	1500.51	1586.68	2569.56	1786.74	1996.65	1518.63	3500.22	2007.42	1078.41	1721.03	2177.45	1570.02	1354.37	1931.72	1657.9	2535.62	1314.25	2110.28	1534.88	2093.32	2102.82	2208.22	1473.72	1791.13	2369.68	2970.93	2519.91	2849.7	2289.77	4110.09	3515.18	2410.17	2500.98	3693.34	2846.31	3819.76	1783.62	1996.36	2991.82	2931.4	1753.12	1980.49	2892.56	3117.26	1980.79	2068.02	2755.71	2419.48
10.5	1568.27	2368.99	2619.71	2230.29	1651.54	1665.88	3452.58	2060.75	1272.3	1489.51	2330.13	1522.61	1436.5	2211.22	1656.86	2318.24	1243.22	2178.01	1413.83	1884.22	2144.77	2886.52	1631.83	2051.96	2181.05	2849.34	2910.43	3083.9	2751.47	3531.71	2887.74	2425.79	2816.5	3666.07	2824.81	3058.44	1891.84	2269.59	2864.87	3197.19	2491.57	2069.23	2356.22	2573.86	2382.76	2008.73	3314.28	2428.85
10.75	1721.07	2197.35	2306.63	2630.54	1630	1563.91	2446.92	1697.12	1274.63	1589.85	1879.53	2007.79	1821.51	1761.59	1636.16	1834.61	960.143	2365.04	1538.81	1794.74	2081.03	2605.44	1664.4	2405.45	2056.11	3895.61	3190.68	4159.35	3347.05	3215.02	2626.47	2703.74	3350.76	3915.94	2785.89	2413.66	1768.99	3265.22	2820.93	2825.18	2082.01	2177.27	2011.99	2200.21	2524.55	2014.17	3147.71	2241.06
11	1648.04	2043.22	2720.66	2504.59	1577.79	1696.91	2385.66	1499.29	1541.99	1470.17	1459.63	1898.67	1756.88	2012.32	1935.35	1569.58	823.71	2074.37	1600.84	2136.55	2172.24	2276.79	1891.31	1865.62	2152.1	3883.27	3704.53	3799.53	2572.38	2973.2	2415.9	2821.22	2850.74	3992.58	2571.51	2441.81	2072.02	3106.14	2361.59	2579.71	2182.16	2004.84	1940.03	2234.08	2977.85	2072.77	3039.61	2301.85
11.25	1800.76	1863.53	2828.21	1639.83	1552.19	1539.95	2389.01	1596.77	1142.26	1756.15	1408.7	2189.67	1738.4	2079.34	1477.58	1731.26	917.277	2093.65	1477.31	2050.74	2573.61	2039.95	1556.93	1650.97	2006.97	3201.66	2918.08	3399	2457.95	2778.21	2454.03	2526.77	2074.79	2752.23	2596.43	2476.34	1573.84	2882.48	2239.37	2830.73	2266.41	2649.01	1809.71	2708.32	2612.86	1937.15	2557.73	3001.66
11.5	1892.29	1516.74	2993.44	1742.86	1564.42	1719.22	2460.68	1531.27	1050.34	1479.07	1502.23	2228.57	1476.69	2663.64	1709.42	1640.76	803.634	2434.16	1488.54	1809.73	2376.74	2281.54	1649.11	1810.66	2209.61	2926.94	2944.07	3173.17	2631.64	2467.94	2516.18	2553.41	2529.55	2610.74	2508.59	2634.34	2021.76	2823.98	2370.83	2519.61	1884.7	3162.9	2407.48	2200.34	2216.15	1855.45	2086.44	3244.45
11.75	2267.05	1587.55	3010.55	1759.43	2181.61	1801.24	2568.01	1994.75	1070.35	1793.34	1384.49	1807.45	1236.8	2184.17	1761.27	1791.06	1077.11	2170.62	1723.34	2422.02	1983.12	2082.66	1485.6	1877.34	3410.7	2805.21	2873.35	2977.46	2824.99	2461.91	2695.74	2824.81	2450.16	2587.5	2478.81	2489.53	2356.81	2679.84	2460	2466.72	2107.16	3115.95	3154.52	2437.09	2274.53	2015.98	1955.17	3218.86
12	1951.1	1589.85	2891.16	1911.38	2115.89	2421.08	3090.3	1996.55	1230.98	2186.34	1466.8	1778.36	1201.59	1943.62	1687.08	2213.96	1316.93	2525.52	1790.65	1985.1	2073.22	2197.71	1484.64	1762.53	3470.55	2920.26	2900.11	2466.55	2200.89	2601.76	2809.58	3504.64	2643.97	2661.41	2338.11	2387.24	2236.52	2253.78	2483.61	2306.81	2402.81	2679.23	3115.31	2420.76	1890.85	2029.7	1815.79	2831.67
12.25	1631.63	1494.35	2544.79	1830.66	1390.78	1834.18	3023.34	1732.81	1196.17	2335.12	2077.51	1826.74	1633.14	1860.11	1758.88	1933.64	1189.41	2263.01	2310.5	1686.74	2456.83	2112.79	1656.84	1528.31	3446.71	3070.46	2942.01	2374.27	2351.22	3723.48	2607	2745.62	2492.62	2350.66	2405.08	2379.18	2045.96	2025.25	3220.3	2316.64	1900.95	2697.31	2564.88	2933.69	1747.91	3523.85	2099.42	2589.55
12.5	1456.97	1606.36	3866.41	1838.35	1601.5	1403.09	2752.35	1617.12	1080.12	2052.76	1851.24	2487.12	1561.17	2007.77	1847.83	1930.88	997.626	2579.58	2147.45	1958.79	2268.45	2375.96	1779.55	1720.18	3259.65	3776.71	2517.43	2495.77	2345.74	3817.73	2541.36	2464.44	2501.24	3322.09	2394.53	2957.3	1825.68	2067.24	3220.7	3715.47	2115.12	2203.1	2690	3561.73	2073.64	3342.91	2160.69	2501.51
12.75	1573.81	1779.51	3125.46	2327.49	1585.83	1474.47	2526.16	1411.45	1118.33	1823.19	1478.97	2095.72	954.161	2109.42	1777.57	1714.87	1046.98	2212.86	2040.59	2191.18	2119.91	2983.82	1414.79	1962.58	3141.61	2490.8	3028.52	2456.45	3085.36	3296.71	3128.65	2619.47	2419.29	3937.43	3286.51	3177.15	1808.83	2064.23	2645.21	3809.79	2011.72	1884.23	2466.13	3329.37	2236.97	2994.04	3210.09	2724.35
13	1450.76	1802.91	2541.49	1845.24	1572.74	1570.37	2558.85	2374.92	1272.26	1537.82	1382.13	1746.16	905.915	2008.06	1635.36	2658.5	1230.67	2123.53	1505.37	2133.81	2167.26	2734.97	1687.88	1699.96	2873.91	2825.41	3405.6	2708.46	3709.94	2573.76	3156.74	2706.81	3574.5	3889.13	2749.87	2274.13	1836.69	2378.36	2987.74	3043.78	2530.07	1842.5	1960.51	2568.9	2423.66	3191.11	3781.66	2799.17
13.25	1705.82	2760.36	2545.55	1878.42	1518.16	1473.49	3526.98	2214.51	970.986	1582.64	1312.43	1694.22	976.519	2105.28	1601.99	2411.88	1278.69	2235.54	1621.78	1777.79	2691.42	2132.91	1884.09	1445.28	2435.11	2620.56	2664.24	4115.13	3765.25	2449.02	2639.35	2548.87	3084.6	3012.18	3495.14	2555.29	1877.57	1863.49	2185.36	2852.03	2873.16	1774.83	2039.84	2178.52	2419.46	2853.67	2473.96	3109.58
13.5	1631.16	2112.3	2854.85	1778.78	1632.79	1692.02	3416.28	1501.25	1025.16	1673.79	1389.51	1822.05	1042.95	2051.09	1687.45	2077.18	1850.16	2538.68	1697.62	1879.7	2864.92	2276.73	1510.51	1725.06	2114.14	2576.38	2814.76	3766.94	3545.1	2552.2	2356.04	2627.06	3062.59	3354.11	2506.71	2549.74	1892.51	1841.87	2292.45	2284.63	2494.38	1928.33	1984.34	2246.78	1919.26	2776.08	2264.51	3730.03
13.75	1625.88	1815.25	3044.13	1901.6	1754.54	1432.99	2451.17	2045.26	1125.95	1685.57	2038.59	2294.11	946.606	2078.41	1761.34	1639.57	1908.72	2080.72	1544.01	2027.89	2589.23	2364.23	1892.91	2159.51	2592.76	2696.17	2930.07	3416.39	2883.89	2533.65	2256.47	2536.24	2947.44	3134.86	2570.82	3046.97	1859.84	1916.25	2267.95	2333.7	2478.85	2181.75	2517.78	2461.36	1947.08	2523.54	3139.46	3352.33
14	1809.52	1463.89	2402.86	2196.73	2272.36	1510.61	2295.99	1782.02	975.873	1687.47	1479.18	2433.76	1243.86	1917.3	1682.44	1778.28	2104.72	1961.11	1963.13	1878.53	1994.64	2353.85	1793.15	2139.72	2146.4	3165	2593.07	3497.36	2436.84	3738.22	2407.28	2376.78	2285.13	2845.54	2268.42	3241.2	1860.78	1985.12	2558.01	2274.34	1952.37	2671.08	1993.8	2460.2	1958.35	1987.98	2085.54	2373.7
14.25	1693.19	1330.68	2619.38	2549.73	1921.67	2100.23	2759.76	1725.68	1067.28	1744.04	1442.9	1648.35	1050.16	1916.44	1804.77	1648.48	1656.12	2414.57	1682.45	2000.6	2025.46	2121.53	1571.36	1798.31	2333.1	4092.42	3029.74	3248.24	2226.58	3069.15	2421.65	2153.34	2257.8	2483.67	2463.67	2293.14	1856.79	3090.48	3184	2497.84	2056.84	1645.89	2150.6	2026.98	2119.14	2013.67	2099.46	2391.84
14.5	1583.5	1470.16	2849.57	2495.39	1624.45	1668.62	2985.87	2300.79	1187.62	2122.9	1527.94	1635.54	1053.51	2592.23	1639.58	2055.55	1380.9	1814.83	1197.15	2475.4	2625.06	2337.82	1485	1832.42	2341.85	3478.25	3508.46	2995.76	2444.92	2680.72	2381	2451.69	1943.61	2637.98	2491.56	2552.35	2036.78	2778.25	3325.7	2112.68	2069.43	1900.7	2953.32	2068.2	1858.48	2052.74	2329.93	2197.55
14.75	1525.66	1572.22	3132.24	2350.53	1524.9	1822.8	2586.52	1675.46	1831.27	1577.77	1520.86	2125.03	950.005	2605.18	1753.06	2347.04	1467.56	2007.31	1764.84	2263.83	2362.59	2812.4	1310.57	1667.6	2389.24	3104.73	3157.94	3300.09	2671.13	2602.68	3337.38	2737.91	2115.28	3150.49	2623.76	2645.24	2419.91	2950.75	2779.28	3130.32	2511.52	1777.52	3394.02	3354.78	2228.13	2063.66	3470.95	2965.38
15	2023.77	1382.28	2644.85	1609.01	1618.08	1805.85	2536.24	1898.26	1834.9	1716.33	1502.81	1939.02	1198.61	2125.11	1587.34	1897.17	1778.91	2088.66	1542.02	1636.17	2256.34	3133.41	1849.29	1846.04	3228.56	3061.24	2223.8	2766.9	2346.98	3211.58	3149.78	3448.29	2387.98	4071.21	1941.33	3106.84	1858.99	2163.01	2469.58	3029.97	2235.55	1792.9	2918.23	2913.14	2431.21	1922.82	3479.18	2266.97
15.25	2646.31	1567.14	3362.3	1589.62	1758.65	2319.2	3434.29	2031.7	1432.23	1722.67	1756.21	1864.75	961.074	1989.92	1569.32	1645.41	1682.97	2828.35	1555.87	1588.53	2982.34	2306.31	1571	1904.58	3456.25	3266.57	2745.32	2993.78	2592.26	4324.77	2890.14	3780.05	3124.6	3878.13	2122.62	2926.13	1881.69	2186.98	2040.33	2477.32	2069.7	1892.73	2957.76	2524.86	2284.47	2005.34	2719.92	2387.08
15.5	2314.63	2087.75	4351.67	2695.74	2380.45	2721.9	3377.73	3210.81	2201.8	2274.1	2382.85	2525.41	1997.5	2122.18	2094.61	2589.6	1534.34	2588.93	2159.16	2232	1351.33	2159.13	1884.23	2437.04	3462.5	4689.7	3456.85	4167.72	3566.32	4475.78	3384.22	3361.8	3433.33	3255.46	3020.22	3114.06	2883.58	3085.73	3523.78	3581.61	2784.53	3231.51	3581.32	3485.34	2253.86	3206.52	2965.42	3328.63
15.75	2004.69	1638.83	2904.9	2151.77	1914.03	1753.77	2735.85	3159.85	2349.38	1996.81	1705.48	2735.59	1186.54	1626.52	1694.45	2183.81	1253.49	2071.83	1578.71	1938.83	1407.06	2227.55	2348.97	2022.77	3255.33	4327.89	2703.12	3534.53	3691.52	4420.02	2602.67	2573.24	2486.4	3130.22	2980.49	2864.59	2728.79	2458.41	3116.21	2683.49	2395.27	3254.32	3292.46	3100.52	2090.28	3109.64	2852.75	2482.17
16	1726.28	1672.94	2787.11	1888.98	1495.36	1614.11	2521.23	2804.21	1971.72	1796.57	1968.34	1958.99	1080.75	1879.85	1684.58	1590.5	1286.37	1842.2	1653.67	1544.68	1211.73	1945.56	1620.62	1765.4	2472.85	3838.96	2442.97	3382.69	2602.7	3771.59	2668.57	2402.81	2286.09	2419.65	2544.87	3932.85	2290.67	2020.9	2826	2346.32	2169.11	2642.81	3074.09	2311.62	2224.08	2412.19	2445.74	2970.66
16.25	1530.07	1648.51	2652.23	1600.82	1583.23	1558.44	3153.64	2622.16	2148.98	1828.92	2102.55	1993.57	1120.56	1678.59	1728.66	1849.51	1373.11	2236.61	1635.48	1765.5	1191.75	1705.82	1793.9	1798.88	1914.8	3553.07	3110.93	2860.15	2958.21	2753.09	2219.5	2622	2186.47	2544.74	2815.78	3376.87	1902.08	2005.47	3136.75	2279.34	2019.04	1830.84	3393.59	2509.3	2416.11	2718.47	2815.07	2716.12
16.5	1761.52	1763.84	2568.35	1746.49	1486.12	1723.93	2441.07	2816.36	2140.79	1636.32	2755.9	1983.85	1094.3	1794.04	1907.92	1750.59	1301.05	2471.92	1703.98	1859.87	1383.05	1710.03	1635.95	1711.93	2216.03	3057.36	3114.03	2525.52	2623.1	2891.83	2482.84	2580.37	3055.69	2755.28	2553.87	3531.29	2068.67	2159.5	3000.88	2352.95	2223.66	1759.69	3384.76	2651.14	2807.84	2384.5	2551.23	2747.38
16.75	1673.29	2196.49	2765.41	2140.41	1740.13	1842.15	2393.49	2513.39	2031.56	2117.4	2223.89	1990.89	1196.87	2488.03	1707.97	1824.53	1378.83	1941.86	1831.01	1889.94	1345.5	1841.85	1551.41	1734.17	2066.95	3426.82	2487.21	3086.29	2314.41	2901.28	2700.57	3080.85	2119.04	2635.82	2677.53	2563.44	2217.28	2938.39	3092.72	2695.5	2040.31	2158.27	3024.49	2849.29	2779.49	2293.02	2815.91	3156.95
17	1594.01	2352.67	2831.18	1932.36	1575.68	1794.75	2513.71	2201.95	2426.52	2331.71	2049.45	2090.63	1242.72	2234.19	1702.52	1969.32	1011.27	1709.15	2006.53	1965.2	1882.97	1955.38	1579.46	1745.08	2687.91	2946.88	2838.53	3095.98	2739.62	4030.87	2745.85	4111.63	2349.09	2588.44	2480.33	2848.56	2088.72	3112.28	3327.52	2487.48	2575.74	2120.21	2677.89	2976.75	1957.86	2926.19	2346.62	2438.13
17.25	2089.04	1652.86	2934.09	1971.25	1795.62	1711.76	2923.36	2833.4	2426.52	1738.66	1662.32	2083.77	1375.9	2511.04	1999.49	1910.98	968.842	2232.9	1989.95	2151.03	1899.3	1869.85	1804.1	2026.71	2483.38	3898.09	2795.26	4057.25	3399.24	3066.67	3009.41	3434.17	2092.5	4343.55	2757.82	3326.45	2068.41	2368.09	2993.67	2419.97	2219.61	2289.27	3459.47	2285.14	2313.82	2800.48	2386.01	2608.34
17.5	2139.32	1688.82	3099.32	1507.12	2226.51	2010.81	3873.19	1961.68	2358.18	1929.16	2148.82	2587.15	1301.12	2149.97	1689.88	1886.17	936.968	1918.16	1471.95	2342.58	1642.65	2284.35	1626.84	2513.83	2207.97	3899.73	2238.94	3064.89	2420.66	4057.93	2761.72	3284.64	2153.09	3215.01	2573.57	3964.3	1999.65	2095.27	2902.18	2205.31	2307.06	2970.2	2682.21	2420.93	2214.84	3131.26	2384.76	3382.98
17.75	1940.27	1974.58	4199.47	1926.93	1700.95	2240.92	3402.06	1811.22	1909.16	2569.74	2320.95	2484.97	1551.51	2328.59	1969.55	2604.37	1098.66	2093.51	2081.58	2678.26	1466.58	1675.32	1644.59	2107.09	2282.4	3093.41	2703.92	2808.72	3114.5	3863.47	2781.3	2590.89	2701.23	2975.56	2640.15	2719.87	2339.16	2412.33	3542.07	3235.75	2239.54	2170.96	2017.2	3278.09	2161.71	2998.17	2978.2	3751.24
18	2166.7	2444.78	4786.67	1809.56	2058.59	2799.96	3706.27	1914.82	2601.96	2529.93	3038.09	2312.4	1917.58	2106.69	2093.83	2389.36	1460.53	2991.99	1917.97	2539.54	1857.49	1953.87	1534.59	2729.47	3155.58	4645.45	3745.06	4498.25	3451.46	4290.75	3804.36	2814.08	3780.07	3672.97	3735.25	3276.33	2884.34	3505.53	2844.52	3459.34	2615.92	2952.04	2029.67	3573.43	3033.21	2757.49	2685.69	3390.93
18.25	2593.94	2540.63	4066.11	2669.31	2631.43	2020.41	2932.98	2528.77	2622.49	2639.02	2510.77	2088.52	1703.31	2884.56	1776.87	2607.65	1422.26	2573.89	1708.83	2397.04	1952.91	2194.88	2200.49	2643.47	3436.27	4648.61	3470.8	3675.36	3551.41	3919.35	3592.82	3384.97	3381.4	4422.58	3964.04	3011.18	2656.11	3476.8	2952.06	3292.01	2572.74	3570.06	1933.21	3270.42	2940.5	2515.9	2292.57	2652.04
18.5	2349.9	2604.89	4472.74	2441.92	2433.4	1793.74	3962.52	2952.62	2195.93	2566.95	1959.29	1962.72	1403.13	2917.18	1604.45	2253.49	1158.53	2438.31	1647.92	2274.7	1888.05	2579.66	2430.36	2409.7	3503.25	4450.37	2986.19	3117.39	3112.22	4049.68	3630.25	4009.25	3526.56	4460.92	4201.09	4043.49	2329.23	3188.17	2675.38	3595.62	2669.76	2763.26	2065.17	2927.76	2620.21	2767.38	2405.58	3092.49
18.75	2488.33	2345.85	4006.84	2026.41	2553.01	1698.82	4030.53	2585.51	2349.35	2538.62	2993.54	1625.13	1481.17	3035.66	1845.69	1952.65	1048.68	2372.58	1752.06	2124.94	1419.41	2695.56	1966.59	1877.87	3473.6	3614.89	2965.74	2883.6	2365.59	3242.1	3493.38	3342.16	3887.8	3906.7	3835.55	3536.71	2579.22	3191.92	2429.12	3241.96	2711.91	2709.45	1974.16	3840.83	2487.74	3577.73	2692.2	3075.36
19	2555.11	2466.65	3855.46	1971.1	2187.22	1967.51	3814.04	2801.19	2871.63	2351.91	2608.29	1946.35	1367.79	2659.58	1889.18	1912.83	1518.38	2278.1	1856.03	1841.35	762.219	2436.53	2066.76	2428.42	3411.62	2792.89	2593.26	2759.42	3043.21	2816.47	2478.9	2549.26	3738.53	2826.23	3719.93	3808.13	2502.64	2925.97	2193.29	2925.43	2583.28	2802.27	2500.03	3607.83	2672.86	3018.09	2990.6	3376.71
19.25	2105.45	2386.94	3670.2	2764.58	2261.32	1837.24	3008.31	2674.71	2648.49	2414.15	2080.04	1802.93	1537.5	2197.32	1706.24	2674.61	1040.36	2617.05	1736.73	2894.71	1079.88	2533.09	1843.9	2738.13	2694.17	4433.54	3161.87	3962.66	2910.06	3573.02	2927.96	3090.62	3394.63	3514.05	3123.78	3361.29	2345.78	3454.23	2029.04	3037.09	2296.78	2278.33	2229.07	2870.9	2179.71	2820.86	3080.41	2776.74
19.5	2193.13	2111.21	3862.64	2478.64	2230.21	1955.33	3198.36	2907.18	2649.85	2429.51	2182.64	2603.79	1620.72	2333.84	1436.32	2668.52	1360.95	2618.25	1853.03	2641.78	1032.89	2656.22	1748.86	2589.11	2122.65	4001.29	2724.98	3443.01	2680.9	3223.9	2947.72	3395.03	3781.47	4425.47	3289.9	3289.69	1970.1	3160.74	1705.2	3441.27	2281.26	2358.39	1889.45	3584.48	1973.5	3371.67	2955.33	3220.74
19.75	2122.28	2718.64	3601.74	2430.51	1989.33	1777.56	2782.68	2706.69	2766.35	2564.11	2968.46	2628.59	1685.57	2486.49	2146.4	2616.31	1001.58	2575.34	2438.6	2080.26	1487.88	2575.64	1790.24	1996.63	2057.15	4317.88	3621.48	3004.99	3261.75	3228.9	3075.54	3166.11	3252.45	4534.86	4019.07	3221.34	1935.62	2814.91	2202.08	3451.33	2188.05	2406.86	2179.55	3394.79	2480.34	3145.92	2255.28	3333.91
20	1881.56	2244.58	3637.66	2147.74	1620.9	1671.55	2488.25	2562.46	2577.41	2385.66	2488.61	2717.59	1997.57	2495.05	2278.06	2074.57	1109.58	2627.38	2015.36	1859.68	1965.15	2356.61	2692.02	1650.26	2873.1	3337.45	3397.68	3271.99	3371.06	2811.21	3284.11	2648.97	2544.82	4481.81	4098.09	3794.84	2199.27	2793.99	3051.7	3349.27	2712.6	3750.95	2839.44	3466.53	2298.93	2394.76	2292.81	2473.91
20.25	2157.39	2543.94	3869.01	2195.34	1639.46	1885.06	3417.05	2514	2732.03	2080.68	1993	2581.14	1827.99	2101.69	2037.42	1849.08	1129.79	2413.71	2005.82	2269.08	1588.87	2789.68	2264.12	2292.54	3509.86	3037.88	3101.06	3409.76	2676.09	3423.27	3988.74	2867.61	3662.34	4470.91	4030.9	3357.3	2785.5	2409.59	2828.98	3442.49	2895.99	3440.56	2881.3	3010.16	2740.89	3024.59	2460.03	3024.55
20.5	2398.81	2665.16	3578.74	1778.29	2266.05	2185.67	3703.21	2505.45	2664.15	1914.32	2641.58	2511.38	1990.51	2564.39	1766.85	2466.71	1007.52	2420.4	1635.38	2491.75	1198.67	2075.16	2211.46	2537.94	3401.28	3748.54	3834.51	3001.6	2363.56	4504.78	3404.15	3634.05	3288.61	4237.63	3711.01	3698.65	2545.77	2254.18	2743.45	2588.7	2443.84	2480.28	2462.17	2444.47	2619.2	2489.3	3156.06	3074.32
20.75	2347.82	2307.46	3451.53	2379	2870.42	2736.94	2566.1	2369.7	2312.16	2526.09	2536.34	2571.74	1810.5	2471.81	1942.37	2092.69	968.217	2708.21	2276.61	2420.45	1045.78	2237.72	2068.4	1994.5	2903.21	4939.22	4011.64	3042.63	2353.77	4419.14	2188.08	3731.33	3124.92	4362.19	3035.29	3992.77	2403.07	2748.4	2352.96	2930.07	2614.4	2183.65	2419.74	3073.59	2257.9	2544.05	2820.13	2708.08
21	2258.69	2485.56	3124.8	2735.79	2696.22	2680.39	2398.99	2173.14	2053.35	2602.51	2588.25	2494.55	1647.66	2415.65	1640.39	1713.02	1267.66	2012.05	2018.46	2431.78	1194.63	2690.74	1863.76	2641.61	2340.88	4368.46	3894.35	2946.46	2700.31	4003.09	2406.85	3090.95	3380.07	3708.19	3039.51	3841.99	2354.85	3005.15	1960.76	3946.14	2480.9	2204.9	2341.2	2602.31	1974.12	3523.23	2777.89	3113.08
21.25	2219.82	2202.21	2939.6	2509.95	2267.48	2562.87	3018.32	2039.65	2255.58	2127.82	2184.11	2409.48	1528.58	2219.41	1540.82	1959.15	1406.97	2594.4	1910.56	2420.91	1312.46	2575.46	1962.36	2293.93	2234.19	4447.92	3333.38	3329.3	3077.46	4009.72	2860.03	2422.14	3328.03	2779	3544.98	3861.66	2076.06	3149.64	1992.9	3654.12	2247.13	2943.28	2036.53	3275.36	2478.31	3319.59	2558.59	3088.19
21.5	2163.48	2345.14	2483.14	2183.75	1985.05	2393.24	2892.99	2792.23	1880.68	2090.3	2039.53	2759.65	1118.13	1969.3	1835.11	2259.21	1787.77	2317.07	1675.01	2278.52	1415.32	1932.28	1688.64	2431.63	2611.07	4286.2	3149.73	2953.25	3413.9	3816.97	3191.13	2668.24	3239.28	4480.15	4001.87	3642.76	1962.68	2764.78	2046.72	3179.26	2584.89	2680.54	1998.38	3207.49	3015.16	3090.33	1981.04	4114.32
21.75	2243.04	2490.24	4046.14	2790.89	1715.51	2472.94	2723.19	2730.45	1962.71	1793.05	2922.92	2578.54	1233.53	2261.13	1449.12	1930.01	1669.81	2310.08	1617.06	2250.12	1210.76	2343.5	1526.49	2435.09	2166.49	4403.24	3090.08	2693.26	2865.26	3942.53	2984.07	2635.93	3220.84	4666.44	3819.89	3515.09	2257.25	2542.35	1558.89	3157.65	2144.47	2361.74	2084.27	4063.74	2520.57	3339.11	1953.5	3257.53
22	2398.48	2186.06	3810.53	2571.02	1760.28	2303.71	2739.02	2595.95	2366.96	1871.68	2565.32	2581.66	1150.95	2287.41	1658.82	1956.11	1158.23	2297.37	1834.72	2115.41	1034.28	2350.62	1715.18	2011.61	3060.93	3948.42	3330.03	3708.59	2003.26	3749.54	3067.96	3527.26	2775.23	4658.95	3123.07	3471.75	2137.84	2006.82	2109.07	3293.97	2292.04	3079.71	2246.51	3835.4	2026.2	2987.49	2201.92	2728.73
22.25	2146.88	2578.68	3989.38	2612.4	1801.71	2389.36	2768.01	2343.39	2379.74	1860.46	2707.07	2307.43	1291.29	2149.04	1375.79	2265.38	1155.4	2158.49	1692.54	1805.33	1228.02	2252.47	1770.14	2077.9	3395.11	4098.18	3299.67	3845.89	2086.53	3110.42	3747.6	3730.74	2766.41	4397.09	3859.62	3683.59	1925.43	2183.48	2079.87	3265.14	2227.7	3765.55	1814.41	3845.26	2104.17	3025.18	2666.25	3401.49
22.5	1878.15	2005.31	3641.32	2584.51	1770.25	2332.26	2960.34	2330.08	2578.86	2453	2373.36	2371.2	1689.57	2428.07	1485.59	2788.87	1116.85	2716.88	1475.32	1767.37	1519.06	1925.05	1935.81	2484.62	3817.34	4302.28	3958.09	3669.61	2408.32	2781.03	4110.1	3725.9	1937.79	4224.3	3181.12	3549.66	2262.71	2219.44	2671.43	2811.3	1928.68	3303.97	2095.6	3472.64	2108.69	3231.59	2117.39	3219.09
22.75	1757.23	1827.53	3240.47	2311.24	1985.5	2168.65	4370.55	1992.02	2256.57	2396.17	1748.82	2619.29	1818.5	1749.08	1638.36	2701.09	1243.14	2756.82	1757.5	1932.36	1346.12	2680.19	1961.56	1821.8	3165.84	3404.76	3560.45	3483.63	2186.99	3287.13	2858.32	3386.51	2550.09	3693.36	3318.35	3296.2	2821.58	2778.31	1900.77	3184.71	2632.57	3305.45	2448.57	3691.81	1956.64	2929.07	2412.37	2730.32
23	1687.41	2586.78	2783.2	2360.38	1710.84	1862.07	3599.56	1967.92	2245.62	2350.91	2345.35	2351.89	1585.76	2181.8	1458.99	2463.34	1280.42	2210.76	1626.73	2941.53	1347.83	2060.1	1685.51	1909.62	3434.37	2867.93	3208.88	3538.95	2590.76	4251.86	2348.89	2665.23	3593.85	4138.37	3359.86	3358.35	2641.2	2551.04	2232.06	3604.31	2489.56	2737.76	1633.45	3304.72	2347.25	2787.72	3073.28	3612.6
23.25	2064.94	2140.36	2571.44	2406.99	1962.73	1715.15	3644.77	1860.71	2037.79	1722.04	3177.74	2625.37	1100	2375.4	1780.74	2260.89	1134.85	1850.42	1707.44	2429.33	1145.73	2427.64	1744.04	2698.96	3606.6	3537.87	3142.44	2710.54	3590.72	4309.91	3214.78	2570.34	3381.15	3629.87	3938.98	3432.11	2616	2106.45	2191.08	2814.27	2534.22	2155.55	2017.07	2916.88	3005.75	2595.81	2820.86	2800.63
23.5	2579.9	1706.05	2978.6	2053.33	2332.44	1688.98	3411.6	2336.25	2052.91	1862.15	2425.97	2466.61	991.636	2610.86	1446.81	1665.61	1281.65	2268.72	1657.7	2252.75	1141.5	2105.75	1512.31	2318.6	3112.51	3207.91	2843.67	4350.44	3746.14	3736.51	2972.04	2633.22	3117.21	3773.93	3700.67	3077.23	2183.58	2247	2190.58	2481.27	3553.82	2169.92	2069.39	3364.25	2599.22	2520.71	2413.3	2829.12
23.75	2188.59	2493.48	3605.18	2537.24	2581.16	1722.99	3313.51	2471.95	2203.02	1902.11	2177.5	2436.64	1192.55	2253.85	1665.62	1978.98	1215.5	2649.5	2040.54	1897.74	1270.35	2105.78	1676.43	1795.47	2283.49	4446.55	2616.12	3836.14	3282	3911.31	3031.65	2374.6	2709.1	3507.24	3571.35	3367.67	2629.25	2187.07	1931.06	2724.21	2511.17	2242.96	2013.63	3110.39	2769.22	2423.56	2289.28	2367.32
24	2232.49	1897.54	4235.75	1684.76	2549.92	2058.72	2864.87	2046.65	2244.97	1777.53	1815.18	2489.08	1430	2515.53	1656.84	2075.37	1448.65	2577.85	2189.57	1677.88	1192.89	2071.26	1932.45	1934.56	2396.76	4166.8	2387.95	3817.86	3099.3	2943.68	2531.14	3273.86	2398.37	3240.33	3413.36	2981.58	2577.23	2374.02	2197.76	3979.76	2307.33	2105.61	1989.54	3527.55	2753.39	2341.6	2377.28	2529.71
Fig 5 F Right
	FF-Sham												FF-Surgery												Agrp-Lgr4-/--Sham												Agrp-Lgr4-/--Surgery
Dark time	2137.87	2176.09	3482.4	2238.48	2061.04	1967.89	3221.23	2212.74	2127.89	2165.41	2141.21	2211.28	1369.09	2336.93	1777.47	2154.56	1366.42	2357.01	1746.82	2145.99	1389.58	2318.47	1881.84	2065	2828.85	3924.97	3166.03	3265.53	2745.99	3559.39	3055.62	3090.03	2921.18	3655.23	3268.97	3192.81	2352.27	2678.35	2270.76	3124.91	2318.65	2583.65	2213.78	3132.37	2383.97	2645.65	2365.4	2984.06
Light time	1892.75	1820.34	3100.05	2020.58	1759.25	1754.66	2901.09	2057.88	1520.69	1831.53	1753.73	2040.93	1230.75	2101.33	1691.94	2009.11	1296.84	2213.6	1684.38	2026.13	2007.81	2230.5	1719.95	1892.56	2509.25	3389.93	2922.62	3151.65	2713.98	3234.17	2772.31	2803.31	2618.69	3097.79	2692.06	2781.35	2089.4	2471.35	2726.73	2719.63	2230.81	2317.51	2636.27	2673.54	2202.5	2454.82	2615.37	2770.43
Fig 5 G Left
	FF-Sham												FF-Surgery												Agrp-Lgr4-/--Sham												Agrp-Lgr4-/--Surgery
0	0.81193	0.80774	0.73447	0.75363	0.81683	0.74454	0.78215	0.73744	0.788821	0.78862	0.75334	0.751201	0.82437	0.77914	0.75333	0.77239	0.79227	0.78233	0.71246	0.79991	0.766972	0.783164	0.744637	0.732924	0.76731	0.79993	0.8033	0.78299	0.74754	0.79874	0.74621	0.81117	0.805845	0.760824	0.781057	0.779841	0.78661	0.78094	0.75635	0.74943	0.79089	0.76076	0.7585	0.80349	0.77648	0.755483	0.738628	0.77823
0.25	0.784954	0.786586	0.769461	0.751391	0.688092	0.634712	0.767281	0.736456	0.640258	0.764904	0.758108	0.736573	0.805132	0.780912	0.74327	0.797812	0.693701	0.656545	0.718259	0.779759	0.632624	0.657783	0.742066	0.748056	0.80376	0.780767	0.769855	0.770573	0.636293	0.707016	0.812246	0.779938	0.673949	0.619759	0.820708	0.825132	0.782043	0.83218	0.747277	0.78608	0.723021	0.738436	0.751187	0.797575	0.709256	0.657575	0.750443	0.766086
0.5	0.754679	0.802068	0.766782	0.734644	0.757214	0.746834	0.735518	0.767655	0.785841	0.825724	0.681052	0.716908	0.729693	0.813695	0.738083	0.767154	0.796076	0.77242	0.717388	0.82024	0.836966	0.822212	0.723366	0.767045	0.834724	0.878702	0.751202	0.811856	0.739556	0.806101	0.778433	0.767145	0.78338	0.773977	0.835517	0.820064	0.752643	0.833018	0.753047	0.81799	0.779704	0.797692	0.780966	0.785323	0.768826	0.771492	0.805695	0.810041
0.75	0.774372	0.828489	0.749542	0.728764	0.752427	0.759277	0.743832	0.782071	0.763108	0.810343	0.745308	0.759709	0.771627	0.840306	0.730144	0.791428	0.791578	0.833753	0.711048	0.798044	0.810562	0.780557	0.738171	0.777954	0.824749	0.869388	0.795133	0.811555	0.726872	0.79394	0.768874	0.760423	0.76624	0.788132	0.796229	0.798308	0.76037	0.79055	0.746228	0.790232	0.778616	0.780104	0.742145	0.768987	0.753932	0.825641	0.835425	0.809828
1	0.773782	0.817105	0.752598	0.73578	0.738245	0.763869	0.723256	0.780022	0.746887	0.790641	0.777127	0.770073	0.756026	0.78933	0.746748	0.808996	0.750597	0.768245	0.731445	0.758046	0.828604	0.822137	0.784301	0.78162	0.783873	0.875462	0.768552	0.797718	0.736116	0.77319	0.768518	0.7505	0.761078	0.829427	0.8355	0.796981	0.763711	0.8159	0.7396	0.801048	0.761651	0.750004	0.718529	0.758504	0.75012	0.841526	0.801948	0.778619
1.25	0.798448	0.840114	0.752709	0.739122	0.749551	0.751034	0.734492	0.747721	0.756795	0.77704	0.784457	0.764816	0.796621	0.783496	0.751059	0.795605	0.798851	0.819011	0.723535	0.755716	0.815382	0.778651	0.7798	0.767286	0.760473	0.866101	0.770129	0.757574	0.743166	0.754392	0.777837	0.735235	0.732034	0.81901	0.784308	0.719004	0.770237	0.807668	0.776438	0.794993	0.777772	0.759344	0.72413	0.732626	0.79642	0.82254	0.753566	0.794044
1.5	0.776663	0.821718	0.730211	0.732639	0.786258	0.731512	0.759737	0.730435	0.763502	0.806412	0.745422	0.78397	0.776575	0.773244	0.740836	0.769134	0.807024	0.783156	0.724336	0.778822	0.811142	0.812644	0.742393	0.746128	0.774691	0.840482	0.789501	0.784483	0.74188	0.781509	0.776213	0.742003	0.728626	0.816346	0.817438	0.767721	0.76753	0.803788	0.749341	0.764783	0.788796	0.753359	0.728099	0.737285	0.829122	0.799464	0.74484	0.805972
1.75	0.778495	0.79064	0.756605	0.734709	0.805611	0.734062	0.745632	0.753384	0.791915	0.771374	0.768674	0.781539	0.803987	0.771962	0.737537	0.759288	0.788507	0.7548	0.721178	0.806148	0.759964	0.785724	0.778522	0.745375	0.744312	0.823959	0.762705	0.808911	0.827543	0.75029	0.749463	0.75224	0.718619	0.809463	0.750012	0.757759	0.756578	0.79759	0.755955	0.76998	0.773257	0.747999	0.738975	0.735552	0.802682	0.756804	0.765958	0.814616
2	0.756042	0.706922	0.76718	0.759871	0.789175	0.744675	0.732922	0.71594	0.837087	0.780981	0.775251	0.768118	0.704569	0.733589	0.745268	0.751191	0.790101	0.782061	0.726682	0.814237	0.777615	0.794154	0.770068	0.750841	0.671568	0.690535	0.824381	0.791377	0.854246	0.745941	0.810893	0.731277	0.735004	0.78173	0.77449	0.761203	0.736291	0.719864	0.733635	0.735069	0.777889	0.750254	0.720993	0.731783	0.81693	0.794979	0.769139	0.791105
2.25	0.708361	0.777989	0.774717	0.758556	0.785283	0.736381	0.741936	0.77675	0.795979	0.791569	0.766722	0.748089	0.721724	0.810941	0.7442	0.804133	0.7845	0.804045	0.701975	0.798161	0.739393	0.776565	0.780429	0.721315	0.70785	0.760138	0.843403	0.788279	0.862646	0.740138	0.823864	0.751579	0.791899	0.777439	0.832521	0.79827	0.765569	0.719369	0.738524	0.76826	0.798104	0.738729	0.724311	0.73912	0.763623	0.771963	0.759124	0.794702
2.5	0.705537	0.779741	0.780698	0.762488	0.813411	0.731099	0.797207	0.745114	0.745673	0.811008	0.769524	0.742277	0.734861	0.759111	0.736264	0.802941	0.807494	0.780634	0.709558	0.761259	0.757885	0.737189	0.76892	0.722846	0.714246	0.741244	0.807774	0.771606	0.832922	0.817137	0.805156	0.793116	0.842749	0.788529	0.828028	0.804005	0.736866	0.688358	0.741112	0.783447	0.810917	0.800614	0.749071	0.726436	0.782553	0.774618	0.75728	0.799953
2.75	0.689217	0.765273	0.803811	0.741781	0.767756	0.688672	0.777544	0.746005	0.678901	0.646443	0.715095	0.757627	0.708406	0.707271	0.733008	0.782981	0.75075	0.775768	0.734604	0.737061	0.612652	0.556996	0.755448	0.75714	0.678569	0.658759	0.792023	0.769818	0.718737	0.809467	0.776549	0.786211	0.667307	0.679657	0.791859	0.779566	0.768236	0.695749	0.739736	0.758729	0.722211	0.771232	0.741465	0.783392	0.750107	0.70032	0.757604	0.769914
3	0.768386	0.813204	0.809254	0.751481	0.779815	0.756689	0.735004	0.729	0.686404	0.77325	0.744066	0.738083	0.791411	0.83122	0.719801	0.773885	0.798556	0.75074	0.699175	0.750568	0.729933	0.733417	0.774186	0.774786	0.746269	0.814379	0.781065	0.808633	0.755489	0.819261	0.819444	0.817955	0.754667	0.748174	0.756547	0.771441	0.768986	0.812034	0.741772	0.763389	0.76651	0.794745	0.727361	0.789997	0.865497	0.689403	0.761601	0.777331
3.25	0.768683	0.844905	0.814854	0.755682	0.766098	0.755334	0.751196	0.740068	0.759713	0.783344	0.79415	0.715792	0.766671	0.810716	0.721038	0.786903	0.766404	0.780041	0.728126	0.757553	0.751386	0.789474	0.762436	0.727101	0.782864	0.778994	0.763662	0.791645	0.743558	0.787036	0.797493	0.760687	0.810822	0.816749	0.722945	0.754066	0.764878	0.817397	0.725551	0.764712	0.753431	0.797003	0.723561	0.760016	0.802024	0.746619	0.752411	0.770423
3.5	0.716411	0.775396	0.783672	0.765762	0.754036	0.774694	0.748455	0.78407	0.791224	0.787279	0.77076	0.760693	0.641332	0.761929	0.736564	0.843209	0.795953	0.777296	0.721864	0.808959	0.829837	0.786481	0.786175	0.711626	0.745412	0.716523	0.768051	0.784626	0.749135	0.782735	0.785155	0.742416	0.823175	0.791239	0.721853	0.743927	0.72981	0.818781	0.752312	0.791294	0.75456	0.768664	0.72395	0.767047	0.79175	0.756777	0.8168	0.788347
3.75	0.832653	0.830251	0.740773	0.748541	0.642711	0.723168	0.754836	0.776501	0.791912	0.777128	0.781914	0.777022	0.780533	0.84191	0.699377	0.798927	0.671287	0.702279	0.739954	0.776223	0.765536	0.792031	0.773231	0.718047	0.803377	0.807478	0.797398	0.771096	0.606666	0.76543	0.815462	0.725038	0.792431	0.782902	0.736928	0.803065	0.773976	0.793245	0.783071	0.799624	0.646539	0.830611	0.769417	0.739088	0.758786	0.771069	0.812667	0.760506
4	0.806772	0.810996	0.747312	0.785626	0.753484	0.745597	0.77295	0.753592	0.829799	0.729014	0.734994	0.794619	0.83578	0.802775	0.735504	0.774188	0.809321	0.765105	0.72992	0.759688	0.76612	0.687255	0.780037	0.761294	0.770545	0.806067	0.77162	0.768626	0.742998	0.815139	0.829742	0.73006	0.725544	0.679086	0.800926	0.817094	0.822642	0.743722	0.740003	0.768633	0.72771	0.74281	0.815857	0.74701	0.723386	0.786342	0.835282	0.794204
[truncated: 333 more rows]

## Sheet:  Figure 6
Fig 6 A Left
[truncated: 81 more rows]

## Sheet:  Figure 7
Fig 7 A Upper Left
	FF										Nestin-Lgr4-/-
[truncated: 133 more rows]

## Sheet:  Figure 8
Fig 8 A Right
[truncated: 25 more rows]
