# Supplementary material for: Deficiency of neuronal LGR4 increases energy expenditure and inhibits food intake via hypothalamic leptin signaling
Source: EMBO Rep. 2025 Mar 11;26(8):2098–120. doi: 10.1038/s44319-025-00398-5 (PMC12018946; doi:10.1038/s44319-025-00398-5)
Supplement: Supplementary file 11 — EV and Appendix Figures Source Data [file 44319_2025_398_MOESM11_ESM.zip]

Archive with 53 entries (34 files):
- Expand View Figures Source Data/
- Expand View Figures Source Data/Appendix Figures Source Data/
- Expand View Figures Source Data/Appendix Figures Source Data/Appendix Figure 1/
- Expand View Figures Source Data/Appendix Figures Source Data/Appendix Figure 1/Appendix Figure  1 A/
- Expand View Figures Source Data/Appendix Figures Source Data/Appendix Figure 1/Appendix Figure  1 A/work flow.tif
- Expand View Figures Source Data/Appendix Figures Source Data/Appendix Figure 3/
- Expand View Figures Source Data/Appendix Figures Source Data/Appendix Figure 3/Appendix Figure 3A/
- Expand View Figures Source Data/Appendix Figures Source Data/Appendix Figure 3/Appendix Figure 3A/FF-ARC VMH.tif
- Expand View Figures Source Data/Appendix Figures Source Data/Appendix Figure 3/Appendix Figure 3A/FF-PVN.tif
- Expand View Figures Source Data/Appendix Figures Source Data/Appendix Figure 3/Appendix Figure 3A/NL-ARC VMH.tif
- Expand View Figures Source Data/Appendix Figures Source Data/Appendix Figure 3/Appendix Figure 3A/NL-PVN.tif
- Expand View Figures Source Data/Appendix Figures Source Data/Appendix Raw data for EMBOR-2024-59716V1-T.xlsx
- Expand View Figures Source Data/Expand View Figures Source Data/
- Expand View Figures Source Data/Expand View Figures Source Data/Expand View Figure 1/
- Expand View Figures Source Data/Expand View Figures Source Data/Expand View Figure 1/Expand View Figure 1.xlsx
- Expand View Figures Source Data/Expand View Figures Source Data/Expand View Figure 2/
- Expand View Figures Source Data/Expand View Figures Source Data/Expand View Figure 2/Expand View Figure 2 A/
- Expand View Figures Source Data/Expand View Figures Source Data/Expand View Figure 2/Expand View Figure 2 A/Liver-FF.tif
- Expand View Figures Source Data/Expand View Figures Source Data/Expand View Figure 2/Expand View Figure 2 A/Liver-KO.tif
- Expand View Figures Source Data/Expand View Figures Source Data/Expand View Figure 2/Expand View Figure 2 D/
- Expand View Figures Source Data/Expand View Figures Source Data/Expand View Figure 2/Expand View Figure 2 D/SAT-FF.tif
- Expand View Figures Source Data/Expand View Figures Source Data/Expand View Figure 2/Expand View Figure 2 D/SAT-KO.tif
- Expand View Figures Source Data/Expand View Figures Source Data/Expand View Figure 2/Expand View Figure 2.xlsx
- Expand View Figures Source Data/Expand View Figures Source Data/Expand View Figure 3/
- Expand View Figures Source Data/Expand View Figures Source Data/Expand View Figure 3/Expand View Figure 3 A/
- Expand View Figures Source Data/Expand View Figures Source Data/Expand View Figure 3/Expand View Figure 3 A/Liver-FF.tif
- Expand View Figures Source Data/Expand View Figures Source Data/Expand View Figure 3/Expand View Figure 3 A/Liver-KO.tif
- Expand View Figures Source Data/Expand View Figures Source Data/Expand View Figure 3/Expand View Figure 3 E/
- Expand View Figures Source Data/Expand View Figures Source Data/Expand View Figure 3/Expand View Figure 3 E/SAT-FF.tif
- Expand View Figures Source Data/Expand View Figures Source Data/Expand View Figure 3/Expand View Figure 3 E/SAT-KO.tif
- Expand View Figures Source Data/Expand View Figures Source Data/Expand View Figure 3/Expand View Figure 3.xlsx
- Expand View Figures Source Data/Expand View Figures Source Data/Expand View Figure 4/
- Expand View Figures Source Data/Expand View Figures Source Data/Expand View Figure 4/Expand View Figure 4 A/
- Expand View Figures Source Data/Expand View Figures Source Data/Expand View Figure 4/Expand View Figure 4 A/Liver-FF-Sham.tif
- Expand View Figures Source Data/Expand View Figures Source Data/Expand View Figure 4/Expand View Figure 4 A/Liver-FF-Surgery.tif
- Expand View Figures Source Data/Expand View Figures Source Data/Expand View Figure 4/Expand View Figure 4 A/Liver-KO-Sham.tif
- Expand View Figures Source Data/Expand View Figures Source Data/Expand View Figure 4/Expand View Figure 4 A/Liver-KO-Surgery.tif
- Expand View Figures Source Data/Expand View Figures Source Data/Expand View Figure 4/Expand View Figure 4 E/
- Expand View Figures Source Data/Expand View Figures Source Data/Expand View Figure 4/Expand View Figure 4 E/FF-Sham.tif
- Expand View Figures Source Data/Expand View Figures Source Data/Expand View Figure 4/Expand View Figure 4 E/FF-Surgery.tif
- Expand View Figures Source Data/Expand View Figures Source Data/Expand View Figure 4/Expand View Figure 4 E/KO-Sham.tif
- Expand View Figures Source Data/Expand View Figures Source Data/Expand View Figure 4/Expand View Figure 4 E/KO-Surgery.tif
- Expand View Figures Source Data/Expand View Figures Source Data/Expand View Figure 4/Expand View Figure 4 I/
- Expand View Figures Source Data/Expand View Figures Source Data/Expand View Figure 4/Expand View Figure 4 I/SAT-FF-Sham.tif
- Expand View Figures Source Data/Expand View Figures Source Data/Expand View Figure 4/Expand View Figure 4 I/SAT-FF-Surgery.tif
- Expand View Figures Source Data/Expand View Figures Source Data/Expand View Figure 4/Expand View Figure 4 I/SAT-KO-Sham.tif
- Expand View Figures Source Data/Expand View Figures Source Data/Expand View Figure 4/Expand View Figure 4 I/SAT-KO-Surgery.tif
- Expand View Figures Source Data/Expand View Figures Source Data/Expand View Figure 4/Expand View Figure 4 M/
- Expand View Figures Source Data/Expand View Figures Source Data/Expand View Figure 4/Expand View Figure 4 M/FF-Sham.tif
- Expand View Figures Source Data/Expand View Figures Source Data/Expand View Figure 4/Expand View Figure 4 M/FF-Surgery.tif
- Expand View Figures Source Data/Expand View Figures Source Data/Expand View Figure 4/Expand View Figure 4 M/KO-Sham.tif
- Expand View Figures Source Data/Expand View Figures Source Data/Expand View Figure 4/Expand View Figure 4 M/KO-Surgery.tif
- Expand View Figures Source Data/Expand View Figures Source Data/Expand View Figure 4/Expand View Figure 4.xlsx
