# Supplementary material for: Deficiency of neuronal LGR4 increases energy expenditure and inhibits food intake via hypothalamic leptin signaling
Source: EMBO Rep. 2025 Mar 11;26(8):2098–120. doi: 10.1038/s44319-025-00398-5 (PMC12018946; doi:10.1038/s44319-025-00398-5)
Supplement: Supplementary file 11 — EV and Appendix Figures Source Data [file 44319_2025_398_MOESM11_ESM.zip › Expand View Figures Source Data/Appendix Figures Source Data/Appendix Raw data for EMBOR-2024-59716V1-T.xlsx]

## Sheet: Appendix Figure 1
Appendix Figure S 1 B Left
	FF								Nestin-Cre
0	22	19.6	20.5	19.8	19.9	20.5	21.3	21.2	17.2	19.5	22	22.6	20.9	19.7	19.4
1	23.5	21	21.3	20.8	20.8	21.3	22.5	24.3	20	21.2	23.9	23.8	21.2	20.6	20.1
2	26.1	21.8	22.1	21.5	21.7	22.1	23.3	25.5	21.5	22	25.9	26.1	21.5	21.7	21.2
3	26	22	23.9	22.6	22.5	23.9	24	23.9	21.9	22	26.8	26.8	22.2	22.9	23.7
4	25.8	23.5	24.5	25.6	23.4	24.5	23.6	25.9	22	22.4	27.1	27	22.9	23.3	24
5	26.2	24.1	26.4	26.3	24.5	26.4	25.1	26.8	23.2	22.4	26.5	26.4	24.1	23.7	25.5
6	28	24.2	27.5	26.4	26.1	27.5	26.7	27.5	23.4	22.3	28.2	27.6	23.9	24.1	26.9
7	28.1	24.7	28	26.5	26.3	28	26	27.8	23.5	22.8	28.4	28	24.5	24.9	27.9
8	28.2	25.6	28	26.5	27	28	27.5	28.8	24.4	22.3	28.6	28.6	25.4	25.8	29.2
9	28.9	26.4	28.3	28	27	28.3	27.1	28.4	24.9	23.1	28.9	28.9	25.6	25.7	30.4
10	27.6	26.5	28.6	27.8	27.8	28.6	26.3	28.5	25	23	27.2	27.3	26	25.9	30.8
11	30.4	26.5	28.3	28.6	27.3	28.3	26.8	28.7	24.3	22.5	27.6	27.8	25.6	25.8	31.2
12	30.4	28	29.7	28.6	27.3	29	27.4	29.4	24.7	23.1	28.2	28.4	25.2	25.8	31.2
13	30.2	27.8	30	30.1	27.4	29.5	27.4	29.4	25.2	22.8	28.9	29.1	25.2	25.8	32.3
14	30.2	28.6	30.1	29.5	27.8	29.7	28.2	29.8	25.4	23.5	29.2	29.8	26.4	26.9	32.7
15	30.9	28.6	29.7	29.2	27.8	30	28.6	30.1	25.8	23.3	30.1	30.2	27.3	27.7	32.8
16	31.5	30.1	30.9	29.3	28.2	30.1	29.1	30.2	26	23.6	30.5	30.9	27.9	28.5	33.3
Appendix Figure S 1 B Right
	F/F										Nestin-Cre
0	21.8	20.8	20.3	19.3	20.7	14	18.9	16	11.6	19.3	17.8	15.4	13	19.9	18.9	18.5	19.3
1	21.6	23.4	22.6	23	24.4	18.5	22.5	22	17.5	23	20.7	18.9	17.7	20.2	21.3	20.1	21.2
2	21.6	23.6	23.1	23.8	26.7	20.9	24.5	21.6	18.9	23.8	22.5	20.8	20.1	21	22	21.3	22.2
3	21.7	24.4	24.6	25.3	28.1	24.7	26.3	23.5	20.2	25.3	23.7	23	22	21.6	23.5	22.4	23.8
4	24.2	26.9	26.9	28.6	29.6	26.8	29.9	26	21.5	28.6	26.8	25.4	23.5	23.2	26	23.7	25
5	25.6	29	28.2	31.1	33.4	28.2	31.4	28.2	22.6	31.1	28	27.3	24.3	24.2	27.4	24.8	27.3
6	27.2	30.6	31.6	32.5	35.7	30.4	34	28.6	24.5	32.5	30	28.1	26.6	25.6	28.5	25.7	28.1
7	29	30.4	33	35.6	38	30.4	37.5	31	25	35.6	30	30	28.1	26.6	29.7	26.2	29.1
8	32.1	32.1	35.3	37.6	41	32.5	40.1	33	26.1	37.6	34.6	31.8	30	28.8	31.3	28.5	29.5
9	33.4	33.5	38	37.7	43	34.6	41.3	35.2	26.6	37.7	36.8	32.3	30.7	29.7	33	29.1	29.8
10	36.2	35.5	40.5	38.5	43.8	32.5	42.4	37.4	29.7	38.5	39.4	33.6	32.4	31.1	34.6	30	31.4
11	37.6	37.2	42.3	40.1	45.2	35.4	43.6	38.4	30.9	40.1	40.9	34.4	33.7	32.6	36.4	31.6	33.8
12	37.3	39.4	44	41	46.5	39.6	44.7	39.6	32.3	41	42	35.6	34.9	33.8	38	32.8	35.5
13	39.8	41.9	46.5	44.5	47.3	42.9	45.9	40.8	34.8	44.5	44	37.8	36.5	36.8	41.8	36.5	36.8
14	44	45	47.7	46.2	48.7	42.9	46.8	42.1	37.2	46.2	44.1	39.3	38.2	38.5	43.8	38.4	38.8
15	45.2	46.1	48.3	46.6	49.1	43.6	48.1	43.2	39.4	46.6	46.7	41.3	39.7	39.7	45.6	39.2	40.9
16	46.9	48.3	50	48.2	50.1	45.4	49.2	44	41.3	47.5	48.3	42.6	41.3	40.9	46.6	40.5	42.7
Appendix Figure S 1 B Left
	FF								Nestin-Cre
Fat mass	2.34	2.43	3.35	4.69	2.78	3.19	2.96	2.37	1.77	3.66	2.2	2.05	2.37	2.52	2.43
Lean mass	22.68	25.33	24.67	23.75	25.01	21.02	21.69	23.86	24.96	25.59	14.61	14.37	23.86	16.55	25.33
Appendix Figure S 1 B Right
	F/F										Nestin-Cre
Fat mass	17.55	18.07	19.01	15.99	16.89	18.58	19.31	16.44	17.17	17.98	21.27	20.14	21.02	18.83	19.27	12.61	16.73
Lean mass	26.1	24.23	26.26	17.25	25.66	20.35	16.56	21.87	23.45	26.49	22.93	19.85	18.35	25.2	17.88	25.54	17.13
Appendix Figure S 1 D Upper Left
	FF								Nestin-Lgr4-/-
0	22	19.6	20.5	19.8	19.9	20.5	21.3	21.2	19.8	18.2	22.7	22.5	19.5	20.8	14.7
1	23.5	21	21.3	20.8	20.8	21.3	22.5	24.3	20.3	18.9	23.5	23.8	19.7	21.6	15.4
2	26.1	21.8	22.1	21.5	21.7	22.1	23.3	25.5	21.4	20.1	26.2	26	19.6	22.5	16.2
3	26	22	23.9	22.6	22.5	23.9	24	23.9	23.2	20.6	26.6	26.7	20.3	23	17.4
4	25.8	23.5	24.5	25.6	23.4	24.5	23.6	25.9	24	21.1	26.6	26.8	21.3	23.8	17.5
5	26.2	24.1	26.4	26.3	24.5	26.4	25.1	26.8	26	21.9	27.6	27.4	22	24.3	17.3
6	28	24.2	27.5	26.4	26.1	27.5	26.7	27.5	28.3	23.1	27.2	27.1	22.9	24.9	17.5
7	28.1	24.7	28	26.5	26.3	28	26	27.8	28.4	23.7	29.1	28	25	25.3	17.9
8	28.2	25.6	28	26.5	27	28	27.5	28.8	28.7	23.5	28.3	27.7	25.4	25.4	19.1
9	28.9	26.4	28.3	28	27	28.3	27.1	28.4	28	23.3	29	28.9	25.6	25.8	20.3
10	27.6	26.5	28.6	27.8	27.8	28.6	26.3	28.5	27.2	23.7	29	28.7	26.1	26.3	20.9
11	30.4	26.5	28.3	28.6	27.3	28.3	26.8	28.7	27.5	23.6	29.2	29.1	26.5	26.8	21.5
12	30.4	28	29.7	28.6	27.3	29	27.4	29.4	28.1	24.2	29.8	29.4	26.9	27.3	22.7
13	30.2	27.8	30	30.1	27.4	29.5	27.4	29.4	27.7	24.2	30.1	29.6	27.2	27.9	23.5
14	30.2	28.6	30.1	29.5	27.8	29.7	28.2	29.8	28.2	25	30.6	29.2	27.8	28.1	24.3
15	30.9	28.6	29.7	29.2	27.8	30	28.6	30.1	28.8	25.4	30.9	30	28.1	28.6	25.9
16	31.5	30.1	30.9	29.3	28.2	30.1	29.1	30.2	27.8	25.2	31.2	30.5	28.5	28.9	26.3
Appendix Figure S 1 D Upper Right
	FF								Nestin-Lgr4-/-
	9.5	10.5	10.4	9.5	8.3	9.6	7.8	9	8	7	8.5	8	9	8.1	11.6
Appendix Figure S 1 D Lower Left
	FF							Nestin-Lgr4-/-
0	17.9	18.2	20.6	19.8	18.2	16.3	14.9	16.3	17.7	16	18.2	18.9	15.2
1	18.4	19.1	21.2	20.4	20.7	18.5	15.8	17.8	19.2	17.2	19.3	19.2	16.3
2	19.8	19.1	22	21	20.7	20.1	16.6	18.7	19.6	18.3	20.2	20.2	17.2
3	20	19.7	22.8	21.3	21.6	20.6	17.3	18.5	20	19.7	20.8	20.8	17.8
4	20.8	21.1	23.3	21.9	21.8	20.6	17.6	19.1	20.3	18.8	20.8	21.3	18.1
5	20.8	22.5	22.8	21.8	21.8	20.6	16.9	19	20.6	19.4	19.4	22.8	18.4
6	21.5	22.8	23	22	22.3	21	18.1	19	21.3	19.1	20.7	23	18.7
7	22.1	23.8	23.3	22.4	22.5	22.4	18.6	19.2	20.7	19.5	22	22	19.2
8	22	23.4	22.8	22.3	22.8	22.8	18.8	19	20.6	19.8	22	22.8	19.8
9	22.8	24.5	24	22.5	22.5	22.8	19.2	19.6	20.5	19.3	22.6	24	20.6
10	22.6	25.3	23.4	22.9	23.2	23	19.6	20.6	21.8	21	22.6	23.4	21.2
11	22.9	25.2	23.5	23.1	23.1	23.5	20.4	20.4	21.5	19.9	22.9	23.5	21.9
12	23.2	25.2	24	23.2	23.7	24.1	20.9	20.6	20.8	20.6	23.2	24	22.2
13	22.8	25.2	24.7	24.1	22.8	24	21.5	21	21.8	20.9	23.6	24.7	22.6
14	23.6	26.2	23	23.6	23.3	24.5	22.1	20.6	21.3	20.9	23.8	23	23.1
15	23.6	24.8	24.8	24.8	23.7	25.1	23	20.7	21.6	21.3	24.1	24.8	23.5
16	23.9	26	24.5	23	23.9	24.5	23.8	21.6	22.6	22.3	24.5	24.5	23.9
Appendix Figure S 1 D Lower Right
	FF							Nestin-Lgr4-/-
	6	7.8	3.9	3.2	5.7	8.2	8.9	5.3	4.9	6.3	6.3	5.6	8.7
Appendix Figure S 1 E Upper
	FF								Nestin-Lgr4-/-
Fat mass	2.96	3.35	4.69	2.78	2.34	2.43	3.19	2.37	2.36	2.94	1.7	3.1	2.5	2.72	2.29
Lean mass	21.69	24.67	23.75	25.01	22.68	25.33	21.02	23.86	25.57	17.42	16.35	21.48	19.8	24.97	24.73
Appendix Figure S 1 E Lower
	FF							Nestin-Lgr4-/-
Fat mass	2.74	4.19	3.14	3.4	2.97	3.23	2.45	3.41	4.12	1.74	1.74	3.08	1.51
Lean mass	18.46	18.69	18.47	19.18	16.44	18.34	17.25	16.83	18.04	18.31	18.31	15.85	15.07
Appendix Figure S 1 F Upper Left
	FF							Nestin-Lgr4-/-
	30.15	27.975	30.25	33	27.4	24.8	34.4	32.3	35.8	43.8	30.4
	68.25	57.05	54	63.7667	58.5	60.6	64.4	60.7	63.8	78	61.5
	103	85.05	84.1	92.1	86.9	91.2	102.6	90.7	94.1	115.6	92.7
	135.05	110.35	117.35	126.867	114.8	124.1	132.1	121.4	121.2	148.4	122.1
	167.65	139.1	140.8	158.567	143	154.2	168.7	158.9	154.1	197.2	161.5
	198.25	163.8	171.55	190.767	175.9	174.7	199.4	187.6	179.3	225.4	189.8
	235.15	186.175	199.75	221.2	203.95	202.95	227.5	215	204.4	258.6	217.8
	269.9	212.875	230.55	252.733	235.45	236.25	261.9	245.9	236.1	292	251.7
	302.8	241.7	261.3	284.8	261.3	268.05	289.9	278.6	263	322	280.5
	337.35	267.075	289.5	318.467	285.05	294.55	324.2	292.4	277.7	360.5	312.4
	368.2	295.825	319.6	347.567	317.95	311.7	358.5	319.5	308.9	399	344.3
	404.65	320.525	352.85	381.7	351	337.4	392.9	352.4	343.7	433.6	377.3
	445.45	342.9	376.3	413.867	384.9	365.65	430	377.6	368.3	472.9	416.7
	470.8	369.6	407.05	439.7	419.2	396.35	460.4	402.7	398.5	499.4	448.1
	504.7	398.425	435.25	470.233	452.1	429.65	491.6	434.4	426.4	535.6	478.6
	542.75	423.8	466.05	507	485	462.95	522.8	461.3	453.3	570.7	511.8
Appendix Figure S 1 F Upper Right
	FF																Nestin-Lgr4-/-
	30.25	23.75	30.1	33.25	23.45	30.75	28.2	30.8	30.75	28.2	30.1	33.25	23.45	30.75	28.2	30.8	28.7	27.4	30.9	32.7	27.1	32.9	25.2	25.1	31.7	26.9	28.8313	30.4	31.1	31.2	29.4	28.3
Appendix Figure S 1 F Lower Left
	FF						Nestin-Lgr4-/-
	24.2	23.4	20.5333	23.1	17.9	23.4	23.1	25.8	13.8	12
	50.1	52	42.4667	46.68	41.4	52	46.68	57.8	31.3	26.5
	74.1	77	64.6333	71.38	67.5	77	71.38	75.15	49.5	43
	103	107.6	104.267	91.4	106.9	107.6	91.4	104.05	78.7	71.6
	127.6	130.4	127.2	115.18	151.4	130.4	115.18	142.8	117.7	110.1
	153	155	150.567	139.7	187.1	155	139.7	172.55	147.7	139.6
	178.7	182.5	175.167	161.96	218.7	182.5	161.96	196.8	170.9	164.9
	205	211	195.833	187.9	255.9	211	187.9	224.9	198.5	193.5
	224.6	230.9	221.533	213.36	301.2	230.9	213.36	263.2	236.5	232.1
	272.1	280.5	245.4	238.5	339.3	280.5	238.5	298.15	271.2	267.3
	303.1	310.5	264.833	258.52	370.5	310.5	263.2	325.25	299.3	293.4
	335.1	340.5	288.633	282.3	413.5	340.5	283.22	349.45	321.4	319.7
	363.9	371.1	319.033	306.82	456.4	371.1	307	369.7	344.9	342.2
	387.8	394.1	342.833	329.08	495.1	394.1	331.52	396.7	371.9	367.2
	412	419	366.4	355.02	537.3	419	353.78	426.45	403.4	402.2
	434.8	440.8	390.867	380.48	560.8	440.8	379.72	450.7	441.4	430.8
Appendix Figure S 1 F Lower Right
	FF																Nestin-Lgr4-/-
	24.2	25.9	24	28.9	24.6	25.4	25.7	26.3	31	32	28.8	23.9	24.2	22.8	23.4	28.6	23.1	23.58	24.7	27.1	23.78	24.52	22.26	25.94	25.46	25.14	24.52	22.26	25.94	27	29.75	24.25
Appendix Figure S 1 G Upper
	FF								Nestin-Lgr4-/-
Pancreas	239	221	195	256	233	279	168	162	185	214	162	236	162	283	126
Liver	1869	1533	1713	1026	1272	1411	1408	1204	1478	1188	1204	1514	1204	1891	751
Spleen	74	63	53	60	72	64	66	47	65	65	47	59	47	76	49
SAT	356	400	234	187	280	390	344	227	257	328	227	464	227	391	645
GAT	659	834	451	739	520	908	788	386	453	414	386	640	386	780	755
BAT	78	70	70	56	43	71	88	81	62	61	81	56	81	76	114
Appendix Figure S 1 G Lower
	FF							Nestin-Lgr4-/-
Pancreas	170	295	305	172	264	170	295	187	214	201	196	223	251
Liver	1150	976	1724	1059	1431	1150	976	1033	1188	907	1025	1126	1102
Spleen	90	68	51	85	69	90	68	68	65	74	69	55	75
SAT	220	386	260	288	330	220	386	304	228	243	294	312	226
GAT	310	523	361	250	295	310	523	248	314	219	235	368	275
BAT	60	62	99	55	74	60	62	44	61	42	46	59	46
Appendix Figure S 1 H Upper Left
	FF								Nestin-Lgr4-/-
0	85	94	126	104	118	100	120	96	145	114	126	125	91	99	107
15	327	406	421	419	552	300	489	307	294	473	417	513	341	228	286
30	490	412	349	323	415	233	292	258	344	498	545	399	343	292	239
60	328	199	246	218	259	284	208	177	172	392	375	246	375	236	203
90	322	139	214	184	202	120	166	154	136	209	157	194	202	164	145
120	263	148	152	122	129	133	144	108	108	129	132	157	224	163	96
Appendix Figure S 1 H Upper Right
	FF			Nestin-Lgr4-/-
	29699	2542	8	30785	3043	7
Appendix Figure S 1 H Lower Left
	FF							Nestin-Lgr4-/-
0	93	129	117	109	134	120	91	161	138	107	97	123	118
15	272	322	286	289	453	289	341	275	389	279	294	342	352
30	275	243	239	445	351	292	343	209	286	163	344	296	315
60	174	135	203	258	193	208	375	204	215	128	172	187	259
90	169	125	145	131	149	166	202	207	163	156	136	152	202
120	124	124	96	99	138	144	224	178	188	125	108	116	129
Appendix Figure S 1 H Lower Right
	FF			Nestin-Lgr4-/-
	26026	2320	7	24821	1758	6
Appendix Figure S 1 I Upper Left
	FF								Nestin-Lgr4-/-
0	165	171	182	146	139	196	202	138	158	161	126	131	104	192	145
15	121	122	118	127	109	146	128	88	82	87	108	114	99	74	94
30	114	55	88	122	77	133	95	108	66	62	105	101	97	143	84
60	114	73	85	111	103	97	78	100	59	55	102	98	71	108	72
90	118	65	86	118	99	109	125	115	65	70	121	95	90	95	106
120	134	62	129	143	137	108	88	123	90	120	132	93	88	132	108
Appendix Figure S 1 I Upper Right
	FF			Nestin-Lgr4-/-
	12885	824.5	8	11423	862	7
Appendix Figure S 1 I Lower Left
	FF							Nestin-Lgr4-/-
0	147	151	96	108	188	128	132	122	166	138	175	143	138
15	118	125	88	85	131	101	96	92	94	88	110	106	105
30	77	114	104	77	99	99	72	62	83	51	90	73	77
60	60	88	89	73	94	94	64	64	52	33	115	76	73
90	96	134	66	71	129	109	121	121	102	41	123	141	91
120	105	152	74	86	149	129	116	116	167	47	156	137	116
Appendix Figure S 1 I Lower Right
	FF			Nestin-Lgr4-/-
	11934	888.5	7	11233	1180	6
Appendix Figure S 1 J Upper
	FF					Nestin-Lgr4-/-
	0.314354	0.487695	0.784851	0.190539	0.215302	0.11625	0.141013	0.289591	0.661036	0.017198
Appendix Figure S 1 J Lower
	FF				Nestin-Lgr4-/-
	0.289591	0.264828	0.264828	0.264828	0.289591	0.165776	0.314354	0.165776
Appendix Figure S 1 K Upper
	FF					Nestin-Lgr4-/-
	3.6825	1.6329	3.75936	5.4759	6.12494	2.67478	4.63898	2.22216	4.33154	6.85938
Appendix Figure S 1 K Lower
	FF				Nestin-Lgr4-/-
	2.07698	6.63734	5.15992	3.11886	4.07534	3.2762	5.20086	4.12658
	FF				Nestin-Lgr4-/-
	11.2831	11.9492	13.1107	9.89962	9.37014	8.31972	6.14202	10.9244

## Sheet: Appendix Figure 2
Appendix Figure S 2A Upper Left
	F/F					Sp1-Cre
0	22.4	24.2	20.5	19.8	19.9	19.9	24	19.7	19.6	24.6
1	23.6	25.2	21.3	20.8	20.8	20.6	24.1	21.8	20.6	25.3
2	25.6	26.6	22.1	21.5	21.7	20.2	25	21.9	21.8	26.2
3	26.8	26.8	23.9	22.6	22.5	21	26.2	22.6	23.4	26.5
4	26.8	28	24.5	25.6	23.4	22.5	27	23.6	24.1	27.1
5	26.8	28	26.4	26.3	24.5	22.5	27	23.6	24.1	27.6
6	28.3	29.2	27.5	26.4	26.1	23.4	26.3	22.7	26.5	27.9
7	29.6	29.5	28	26.5	26.3	24.6	27.2	23.8	27.1	28.2
8	29.6	29.5	28	26.5	27	24.9	27.8	24.3	27.1	28.6
9	30.6	29.8	28.3	28	27	25.1	28.1	24.7	28.7	29.1
10	31.6	30.9	28.6	27.8	27.8	26.5	29	25.3	29	29.6
11	31.9	31.6	28.3	28.6	27.3	27.8	30.1	26.6	29.1	29.8
12	31.2	31.3	29.7	28.6	27.3	27.1	30	26.9	29.5	30
13	32.2	32.5	30	30.1	27.4	27.5	30	26.6	29.9	30.2
14	33.1	32.8	30.1	29.5	27.8	27.7	30.9	26.8	30.4	30.5
15	33.2	32.2	29.7	29.2	27.8	28.6	31.4	27.8	30.6	30.8
16	33.3	33.1	30.9	29.3	29.2	28.8	32.5	26.6	31	31.2
Appendix Figure S 2 A Upper Right
	F/F					Sp1-Cre
Fat mass	5.27	6.05	3.35	4.69	3.24	4.72	5.49	4.26	4.76	3.24
Lean Mass	25.03	25.06	24.67	23.75	21.57	23.55	25.22	23.93	23.5	24.68
Appendix Figure S 2 A Lower Left
	FF							Sp1-Cre
0	25.2	23.9	15	18.6	15.7	22.9	21.6	22.3	23.4	24.2	18.8	20.9
1	26.7	27.2	20.5	22.3	21	24.5	24	24.2	23.2	26.7	20.1	23
2	28.3	30	22.8	25	22.7	26	24.7	26.1	24.8	29	22.2	24.5
3	29.4	32	24	25.6	23.6	27.2	26	27	26	30.1	23.1	26.2
4	31.2	34.2	27	28.5	25.2	29.9	26	30	28.4	32.3	23.8	27.4
5	34.2	36.2	28.9	30.3	27.6	30.6	28.9	31.8	29.3	32.7	24.8	30.6
6	36.5	38.9	31.1	31.6	29.6	31.4	29.4	33.6	30.4	35	25	31.2
7	39.2	40.7	32.8	34.2	31	33.5	31.5	34	32.2	36.1	24.1	29.4
8	40.1	43.5	34.4	35.9	34	35.4	32.6	35.6	33.7	38	25.1	31.1
9	44.9	45.8	36.8	37.9	35.7	36.5	34.9	36.3	35.4	39.4	26.3	31.1
10	45	47.2	38.1	38.9	37.1	36.4	36	36.1	36	40	28.6	31.1
11	48.7	49.2	40.9	42	40.5	39.8	35.1	37.6	37.2	41.7	30.2	35.9
12	49.3	49.3	42.3	42.9	41.9	38.5	36.2	37.6	38	42.4	31.5	38.1
13	49.4	49.2	44.1	45.1	43.2	39.2	37.9	38	39.1	43.4	34.3	40.3
14	51.5	50.8	46.7	47.7	45.5	39.1	37.8	40.5	41.6	45.2	36.9	41.9
15	52	52.4	48	48.3	47.6	40.5	39.5	41.8	43.1	45.6	39.3	43.5
16	51.9	51.8	48.5	48.4	48	43.1	41.3	43.9	44.6	46.9	42.6	47.6
								46.3	46.4	47.3	44.8	49.2
Appendix Figure S 2A Lower Right
	FF							Sp1-Cre
Fat mass	20.2	19.98	26.84	19.12	19.79	18.36	18.49	18.82	19.32	17.91	19.3	23.8
Lean Mass	25.17	25.17	28.45	27.43	25.46	28.05	25.38	25.83	25.58	28.05	22.6	23.5
Appendix Figure S 2 B Upper
	FF								Sp1-Lgr4-/-
0	22.4	24.2	20.5	19.8	19.9				26.6	24.9	20.1	25.4	19.5	20.8	22.6	19.3
1	23.6	25.2	21.3	20.8	20.8				26.2	25	20.6	26.3	19.7	21.9	25	21.3
2	25.6	26.6	22.1	21.5	21.7				25.3	25.2	20.4	26	22	22.4	25.6	22.5
3	26.8	26.8	23.9	22.6	22.5				27	25.8	21.3	27.2	25	23.7	26.8	24
4	26.8	28	24.5	25.6	23.4				28.3	27	22.5	27.9	25.4	23.5	27	24.8
5	26.8	28	26.4	26.3	24.5				28.3	27	22.5	27.9	25.4	23.5	27	24.8
6	28.3	29.2	27.5	26.4	26.1				28.9	26.8	22.4	27.4	25.7	25.2	29	26.6
7	29.6	29.5	28	26.5	26.3				29.1	27	22.4	27.4	27.2	25.8	30	27
8	29.6	29.5	28	26.5	27				29.2	27.3	23.2	27.8	27.2	25.8	30	27
9	30.6	29.8	28.3	28	27				29.4	27.4	23.1	28.2	27.6	26.2	30.7	27.5
10	31.6	30.9	28.6	27.8	27.8				30.4	27.5	23.2	29.5	29	26	31	28
11	31.9	31.6	28.3	28.6	27.3				30	27.1	22.6	27.4	28.3	26.4	32.2	29.4
12	31.2	31.3	29.7	28.6	27.3				29.4	27.8	23.1	29	28.8	26.6	32.3	29.6
13	32.2	32.5	30	30.1	27.4				30.2	28	24.1	29.8	29.3	27	32.8	30.3
14	33.1	32.8	30.1	29.5	27.8				30	27.8	24.2	29.7	29.3	27	33.4	29.8
15	33.2	32.2	29.7	29.2	27.8				31.4	28.3	24.3	30.3	30.8	27	34	30.2
16	33.3	33.1	30.9	29.3	29.2				31.2	28.4	24.3	29.8	30.9	27.8	34.1	30.3
Appendix Figure S 2 B Lower
	FF					Sp1-Lgr4-/-
0	19	20	16.4	15.9	19.3	13.1	18.2	16.4	18.8	15.2
1	18.2	19.8	16.2	16.4	19.8	17.5	18.6	16.8	19.4	16.1
2	19.3	20.2	16.4	17.2	20.6	18	19.4	17.2	20.1	16.6
3	19.5	21	17.1	18.3	21.7	18	19.9	18.3	20.7	17.7
4	20.5	21.5	17.5	18.6	21.8	19.5	19.9	19.2	21	17.9
5	21.4	21.9	18.7	18.6	21.8	19.5	20.8	20.3	21	17.9
6	21.6	22.2	18.6	20.6	22.4	19.3	21.5	21.2	22.6	19.6
7	21.6	22.2	18.6	20.5	22.9	20.9	21.5	21.2	22.6	19.7
8	21.6	22.2	18.6	20.5	22.9	21	21.5	21.2	22.6	19.7
9	22.6	23.5	19.3	21.6	23.7	21.1	22.4	23.8	22.7	21.3
10	23.2	24.2	20	24.5	24.2	21.5	23.6	24.2	23.8	22.7
11	23.6	23.5	20.9	22.9	24.1	20.7	23.9	24.1	23.6	22.3
12	23.7	23.8	21.4	23.4	24.4	22.3	23.4	24.9	24.1	22.6
13	23.5	24.1	21	24.1	24.2	21.7	25.7	25.4	24	24
14	24.5	25.2	21.8	24.2	24.8	22	24	25.1	23.8	22.9
15	24.4	24.5	21.2	23.9	25.3	22.3	25.6	25.6	24	23.5
16	24.5	24.6	21.8	24	25.2	22.5	25.6	25.4	24.7	23.3
Appendix Figure S 2 C Upper
	FF								Sp1-Lgr4-/-
Fat mass	5.27	6.05	3.35	4.69	2.78				6.04	5.04	2.39	4.79	2.97	4.31	3.5	5.15
Lean Mass	25.03	25.06	24.67	23.75	25.01				24.97	24.97	19.94	25.05	21.61	26.49	24.36	23.57
Appendix Figure S 2 C Lower
	FF					Sp1-Lgr4-/-
Fat mass	3.14	3.4	2.97	4.31	4.17	6.12	3.34	3.9	4.68	5.34
Lean Mass	18.47	19.18	16.44	18.45	18.8	18.89	18.34	18.58	19.59	17.34
Appendix Figure S 2 D Upper Left
	FF			Sp1-Lgr4-/-
1	31.9333	19	28.8	24	28.35
2	54.4667	41.7	56.3	58.2	55.55
3	78.7	70.1	83.4	90.9	85.9
4	100.667	99.7	108.2	137.675	108.2
5	126.367	124.9	140.3	170.075	136.8
6	150	151.9	165.9	197.625	172.25
7	169.033	215.7	194.1	232.345	190.45
8	192.367	250.4	222.9	257.725	213.7
9	220.033	283.7	249.3	278.775	238
10	265.3	309.9	280.6	312.525	270.95
11	290.933	364.4	305.5	337.35	296.05
12	315.433	395.1	336.2	392.6	326.65
13	342.767	423.8	371.1	423.425	347.55
14	370.833	452.7	395.7	453.2	373.7
15	398.9	483.6	426.6	483.075	406.3
16	426.567	511.5	461.6	513.375	444.4
Appendix Figure S 2 D Upper Right
	FF																Sp1-Lgr4-/-
	19	22.7	28.4	29.6	25.2	27	33.8	34.7	33.3	26.2	34.5	30.7	28.7	28.9	30.9	27.9	25.85	32.35	32.7	36.775	32.4	27.55	30.1	21.05	33.75	24.825	35.25	30.825	29.775	29.875	30.3	29.15	32.7	46.775	32.4	27.55	60.1	21.05	33.75	24.825	55.25	30.825	29.775	29.875	30.3	29.15	32.1	29.95	31.75
Appendix Figure S 2 D Lower Left
	FF			Sp1-Lgr4-/-
1	31.0333	23.6	31.9333	34.1	29.7333
2	59.8667	56.1	54.4667	62.9	59.1667
3	92.2667	84.8	78.7	93.2	91.7
4	118.833	110.4	100.667	117.6	118.5
5	151.167	142.65	126.367	148.4	154.3
6	184.033	171.25	150	178.3	185.633
7	210.267	232.5	169.033	244.1	210.167
8	241.767	262.4	192.367	278.4	240.1
9	276.533	289.05	220.033	310.2	276.067
10	333.7	311.75	265.3	335.1	330
11	366	366.85	290.933	385.8	363.833
12	397.2	385.7	315.433	416.1	394.3
13	436.533	411.8	342.767	442.3	428.567
14	473.067	440.3	370.833	471	462.067
15	505.933	469.4	398.9	498.8	495.1
16	538.233	496.3	426.567	527.7	529.633
Appendix Figure S 2 D Lower Right
	FF																Sp1-Lgr4-/-
	23.05	27.3	26.8	27	29.6	26.85	27.95	30.3	31.55	24.55	30.25	32	25.9	33.55	28.45	25.95	34.1	28.8	30.3	24.4	30.8	29.9		34.3	31.8	24.9		30.3	26.2	28.7	27.8	28.9	30.3	24.4	30.8	29.9		34.3	31.8	24.9		30.3	26.2	28.7	27.8	28.9	26.7	28.9	32.5
Appendix Figure S 2 E Upper
	FF								Sp1-Lgr4-/-
Pancreas	238	250	239	221	295				232	236	162	283	185	261	278	276
Liver	1567	1693	1869	1533	1713				1480	1314	1204	1491	1478	1772	1636	1376
Spleen	89	77	74	63	53				67	59	47	76	65	87	103	49
SAT	432	498	356	400	234				537	464	227	391	257	455	307	372
GAT	822	914	659	834	451				1216	940	386	780	453	765	493	795
BAT	92	95	78	70	70				93	56	81	76	62	78	73	75
Appendix Figure S 2 E Lower
	FF					Sp1-Lgr4-/-
Pancreas	202	225	201	176	177	187	214	157	211	201
Liver	1037	1100	907	1000	1233	1033	1188	984	1085	1126
Spleen	62	104	74	68	70	68	65	64	66	66
SAT	208	244	243	265	273	304	328	260	263	321
GAT	293	234	269	390	279	248	414	307	454	436
BAT	50	57	42	59	58	44	61	60	62	60
Appendix Figure S 2 F Upper Left
	FF								Sp1-Lgr4-/-
0	100	102	85	94	126				76	91	90	107	126	93	111	142
15	251	308	327	406	421				314	317	408	403	423	388	277	525
30	325	423	490	412	349				337	392	456	383	403	308	303	500
60	269	311	328	199	246				281	175	364	180	240	192	297	293
90	195	224	322	139	214				195	140	206	122	171	127	208	225
120	153	223	263	148	152				150	114	135	141	139	150	156	175
Appendix Figure S 2 F Upper Right
	FF			Sp1-Lgr4-/-
	32394	2360	5	30165	2218	8
Appendix Figure S 2 F Lower Left
	FF					Sp1-Lgr4-/-
0	78	100	64	73	77	128	78	72	73	98
15	230	362	277	255	378	266	372	299	320	286
30	321	403	278	327	458	264	424	358	422	466
60	280	228	185	241	285	170	262	205	307	256
90	202	138	172	122	149	180	170	217	185	208
120	132	126	144	100	110	146	128	145	130	148
Appendix Figure S 2 F Lower Right
	FF			Sp1-Lgr4-/-
	26984	1795	5	29057	1853	5
Appendix Figure S 2 G Upper Left
	FF								Sp1-Lgr4-/-
0	135	193	165	171	166				124	137	132	111	168	187	151	137
15	115	166	121	122	143				103	94	78	71	135	104	122	108
30	98	116	114	55	109				86	79	72	64	112	75	94	78
60	78	78	114	73	96				72	61	59	75	63	88	70	68
90	87	115	118	65	84				94	89	82	66	70	91	95	84
120	110	144	134	62	77				116	115	88	108	83	79	110	108
Appendix Figure S 2 G Upper Right
	FF			Sp1-Lgr4-/-
	11987	919.1	5	10574	537.5	8
Appendix Figure S 2 G Lower Left
	FF					Sp1-Lgr4-/-
0	146	135	120	152	140	160	176	113	158	180
15	104	116	86	109	128	106	89	82	124	113
30	81	78	60	76	76	71	89	90	119	98
60	59	59	65	69	97	73	63	46	91	93
90	93	80	64	97	87	67	73	72	89	100
120	111	93	83	126	137	93	91	94	98	99
Appendix Figure S 2 G Lower Right
	FF			Sp1-Lgr4-/-
	10608	595.9	5	10851	649.1	5
Appendix Figure S 2 H Left
	FF							Sp1-Lgr4-/-
0	17	18	19.6	18.6	18.5	20.9	18	16.4	17.3	14.9	19.5	18.8	18.8
1	18.2	20.6	20.6	18.7	18.5	23	18.8	17.1	17.6	15.4	19.9	19.3	21.8
2	19.2	21.8	19.8	19.4	19.2	24.5	20.1	19	18.2	16.9	20.7	20.1	20.1
3	19.7	23.5	21.4	19.4	18.7	26.2	23.7	20.5	18.9	17.4	21.6	21	21.2
4	20.9	24.8	22	20	19.3	27.4	21.6	21.7	20.6	18.1	23	22	22.5
5	23	24.9	27	20.9	20.8	30.6	24.3	21.5	20.4	18.8	22.2	23.1	23.5
6	21.9	26.2	24.4	21.8	22.4	31.2	23.6	22.1	20.7	19.7	23.1	24.3	25.4
7	22.5	28.6	26.6	22.3	20.4	29.4	24.5	21.8	21	19.3	24.4	26.8	23
8	24.4	31.5	28.5	22.7	21.4	31.1	26	23.1	21.7	19.8	25	26.8	23.7
9	25.9	31.5	30.4	22.4	21.5	31.1	30.8	23	22.2	20.4	27	25.8	25.7
10	25.7	32.3	32.7	24.2	22.7	31.1	32.3	23.4	22.5	21.1	28.5	29.3	25.6
11	26.7	34	35.7	26.9	24.6	35.9	34.5	24.8	23.8	21.5	25.7	30.3	25.1
12	30	36.3	35.4	28.5	23.4	38.1	34.2	26.2	24.5	21.3	26.1	30.6	24.5
13	27.5	36.4	34.2	31.7	23.1	40.3	37.2	26.8	26.6	21.6	26.3	30.7	26.6
14	29.5	37.2	37	29.4	25.3	39.9	36.7	26.9	24	21.8	26.7	30.6	27.9
15	31.8	38.1	39.8	31.4	26.3	41.2	36.8	26.9	23.8	21.8	27.7	29	25.5
16	33.2	39.2	40.7	33.4	29	42.5	37.3	28.4	25.3	22.6	27.2	30.9	26.8
Appendix Figure S 2 H Right
	FF							Sp1-Lgr4-/-
	16.2	21.2	21.1	14.8	10.5	21.6	19.3	12	8	7.7	7.7	12.1	8
Appendix Figure S 2 I
	FF							Sp1-Lgr4-/-
Fat Mass	21.53	23.91	19.86	22.04	14.57	16.66	9.44	8.45	5.88	8.74	10.21	11.8	13.55
Lean Mass	20.11	19	18.88	19.56	19.95	19.72	16.39	19.97	15.78	20.41	19.05	18.2	18.23
Appendix Figure S 2 J
	FF							Sp1-Lgr4-/-
Pancreas	213	189	195	270	306	218	200	239	157	210	157	204	145
Liver	1441	1074	962	1370	989	1239	929	847	948	970	919	824	762
Spleen	84	94	101	80	124	83	64	130	90	70	63	73	54
SAT	3292	3647	3279	3180	1909	2417	1257	1937	1097	1020	1862	1451	655
GAT	4140	3235	2547	2910	2690	2436	1199	1837	1351	1720	1720	1774	936
BAT	226	125	161	140	131	143	82	119	61	100	119	73	89
Appendix Figure S 2 K Left
	FF					Sp1-Lgr4-/-
1	12.8667	15.6	16.1			18.2	19.1	15.8667	10.2
2	26.6667	30.4	28.9333			31.3	31.3	26	23.3
3	40.2667	45.24	59.5667			48.2	47.1	53.3	37.8
4	54.4667	62.32	74.8333			64.1	62.1	67.6	52.4
5	70.6667	80.84	89.7			81.7	79.2	81.3333	66.4667
6	85.7667	93.76	106.467			93.7	92.3	96.2333	81
7	100.667	126.32	123.6			125.5	123.3	109.4	95.1333
8	117.767	143.88	139.767			142.3	140.2	124.667	109.533
9	133.833	160	155.933			161.2	160.6	138	123.467
10	150.667	176.52	172.933			176.4	175.1	153.667	137.5
11	170.067	192.56	189.5			193.2	191	168.2	152.133
12	185.333	210.68	205.533			207.4	206.3	183.167	166.633
13	202.067	233.84	221.533			226.6	224.7	197.9	182
14	219.133	251.4	235.967			241.4	239.7	210.133	194.433
15	238.767	268.92	252.733			258.6	254.7	222.133	208.2
16	255.067	288.56	269.9			273.8	269.8	232.5	223
Appendix Figure S 2 K Right
	FF																Sp1-Lgr4-/-
	15.58	15.64	13.2	14.8	14.92	17.64	14.56	14.88	18.175	16.975	17.3	17.125	18.425	17.775	18.475	15.58	12.8667	13.8	13.6	14.2	16.2	15.1	14.9	17.1	16.0667	16.8333	13.4	13.4	13.7667	16.7	13.8	13.9
Appendix Figure S 2 L
	FF							Sp1-Lgr4-/-
0	37.4	37.2	37.9	37.7	38.2	38	37.8	38	37.2	37.6	37.3	37.9	38.2
1	36.4	36.3	36.5	36.7	36.5	37.3	36.7	37.2	37.1	37.2	36.8	36.4	37.6
2	35.9	35.9	37.1	36.6	37.3	36.1	36.5	36.8	37.1	36.9	37	36.3	37.4
3	35.8	36	36.6	36.6	37	37.3	37	36.4	37.5	36.9	36.3	37.1	37.6
4	35.9	35.2	36.2	35.8	36.6	37.1	37.1	37.3	36.7	36.4	37.2	37	37.4
5	35.4	35.6	36.5	36.3	36.7	37.5	36.6	36.3	35.9	36.1	36.8	36.8	37
6	35	35.3	36	36.1	35.9	36.8	36.1	37.5	36.3	36.6	37	36.1	36.9
Appendix Figure S 2 M Left
	FF							Sp1-Lgr4-/-
0	165	163	121	87	88	115	102	104	155	177	133	134	87
15	446	401	473	473	584	318	363	441	253	248	311	323	244
30	515	560	365	465	549	351	452	440	310	389	390	357	266
60	331	500	193	299	312	249	335	255	245	346	174	254	243
90	231	441	228	264	325	224	264	161	208	362	212	226	191
120	167	308	206	220	208	123	201	171	156	211	171	198	238
Appendix Figure S 2 M Right
	FF			Sp1-Lgr4-/-
	38976	3225	7	30855	2359	6
Appendix Figure S 2 N Left
	FF							Sp1-Lgr4-/-
0	152	144	185	124	162	130	185	125	145	130	121	127	125
15	78	110	150	108	96	90	150	82	110	95	87	115	88
30	63	91	106	133	43	43	106	48	85	67	56	61	57
60	74	50	65	101	57	45	65	26	42	30	51	49	40
90	94	53	75	95	84	72	75	74	75	59	75	53	46
120	102	69	97	113	109	98	97	110	85	74	80	108	78
Appendix Figure S 2 N Right
	FF			Sp1-Lgr4-/-
	10490	869.7	7	8249	494	6
Appendix Figure S 2 O
	F/F					Sp1-Lgr4-/-
	0.520422	0.473562	0.231724	0.373288	0.296935	0.265477	0.096059	0.318891	0.086556
Appendix Figure S 2 P
	F/F					Sp1-Lgr4-/-
	8.95795	5.45789	12.3284	5.19862	3.77267	0.791136	1.4393	0.272608	1.18003
[truncated: 11 more columns]

## Sheet: Appendix Figure 3
Appendix Figure 3 A Upper Right
	FF						Nestin-Lgr4-/-
	462	438	494	472	493	501	432	446	476	484	502	512
	1122	987	1023	1046	985	966	1092	1134	986	1052	973	991
Appendix Figure 3 A Lower Right
	FF						Nestin-Lgr4-/-
	568	498	522	534	484	546	542	586	497	523	537	545
Appendix Figure 3 B Upper Left
	FF								Pomc-Lgr4-/-
0	21	25.5	23	21.6	21.1	20.4	20.4	19.7	23	22.1	22.6	20.2	24.2	18.6
1	22	26.6	24.7	22	21.6	20.5	21.4	20.4	24.1	22.6	23.5	21.6	24.1	20
2	23.7	27.2	24.7	22	21.6	20.5	22.8	21.4	25.5	23.4	23.9	21.6	24.1	21.9
3	24.7	27.3	25.5	23.9	23.2	22.6	23.8	22.7	25.6	24.2	24.5	22.3	25	22.8
4	25.8	28.2	24.1	23.4	24.2	23.1	24.8	23.2	25.3	25.9	25.6	23.1	25.3	24.7
5	25.4	28.3	26.6	24.3	24.6	23.1	24.9	23.8	25.8	26.4	23.1	23.6	25.8	25.9
6	26.4	29.1	26.3	24.5	24.7	23.9	25.9	23.8	25.8	27	26.7	22.9	26.2	26.6
7	27.9	30.5	25.9	24.8	25	24.6	26.4	23.6	25.8	27.3	26.9	23.6	26.1	27.1
8	28.3	30.7	27.2	24.5	24.5	24.8	26.1	23.7	26.5	28.3	27.5	24.4	26.7	28.1
9	27.2	31	27.5	25.9	23	24.5	26.2	23.6	26.2	28.1	27.2	24.9	26.7	28.2
10	28.3	32	28.2	25.8	21.3	24.9	26.5	23.9	26.5	28.7	26.8	24.7	26.4	28.3
11	28.8	32.1	28.8	26.4	22.9	25.9	27.6	26	26.6	29.1	27.4	24.7	28	29.6
12	28	32.3	28.5	26.4	25	26.2	27.7	26.8	26.9	29	27.6	25.3	26.8	30
13	28.3	32.5	28	26.2	25.7	26.3	27.8	26.4	27	28.9	27.6	26.5	27	29.8
14	28.1	32.1	28.6	26.3	25.5	26.6	27.3	26.2	27.1	29.7	27.7	24.5	27.1	29.8
15	28.6	32.5	28.3	26.1	25.1	27.1	27.9	26.8	26.9	29.4	27.9	25.4	27.1	30.3
16	29.3	32.5	29.2	25.8	26.3	27.5	28.8	26.7	27.3	28.4	28.7	26.2	27.3	30.1
Appendix Figure 3 B Upper Right
	FF								Pomc-Lgr4-/-
	8.3	7	6.2	4.2	5.2	7.1	8.4	7	4.3	6.3	6.1	6	3.1	11.5
Appendix Figure 3 B Lower Left
	FF					Pomc-Lgr4-/-
0	19.8	21.5	18.2	15.9		20.6	22	20.2	20.5	14.8
1	20.4	21.7	20.7	18.2		21.2	22.3	21.3	21.8	16.6
2	21	22.7	20.7	19.8		22	22.3	21.3	21.8	18.8
3	21.3	22.9	21.6	20.6		22.8	24	22.1	23	19.8
4	21.9	23.3	21.8	21.7		23.3	24.1	23.1	22.7	20.5
5	21.8	23.9	21.8	22		22.8	25.2	23.7	23.7	21.8
6	22	23.3	22.3	22.9		23	27.3	24.8	23.5	21.9
7	22.4	23.8	22.5	23.4		23.3	26	25.5	22.8	22.3
8	22.3	23.5	22.8	24.1		22.8	26.3	24.5	23.5	23
9	22.5	24.4	22.5	24.2		24	26.2	24.8	23.6	22.6
10	22.9	25.1	23.2	24.5		23.4	29	25.1	24.1	22.4
11	23.1	25	23.1	25.6		23.5	27.4	26.4	24.9	23.5
12	23.2	24.1	23.7	24.7		24	27.6	25.5	24.4	23.1
13	24.1	24.8	22.8	25.5		24.7	30.2	25.7	24.9	23.3
14	23.6	24.8	23.3	25.3		23	28.8	26.2	25.3	23.8
15	24.8	25.7	23.7	26.5		24.8	31.3	27.1	25.6	24.2
16	23	25.2	23.9	25.6		24.5	29.8	27.4	25.4	24
Appendix Figure 3 B Lower Right
	FF					Pomc-Lgr4-/-
	3.2	3.7	5.7	9.7		3.9	7.8	7.2	4.9	9.2
Appendix Figure 3 C Upper
	FF						Pomc-Lgr4-/-
Fat mass	2.36	3.91	4.21	3.25	3.85	3.21	2.9	4.29	3.5	3.58	4.25
Lean Mass	25.72	28.1	25.02	24.57	20.24	23.56	25.76	23.71	22.83	24.25	23.14
Appendix Figure 3 C Lower
	FF					Pomc-Lgr4-/-
Fat mass	5.13	4.19	3.35	2.98		3.24	3.35	5.24	4.21	4.32
Lean Mass	19.22	18.69	18.96	18.65		19.48	20.96	20.15	19.86	20.23
Appendix Figure 3 D Upper
	FF						Pomc-Lgr4-/-
Pancreas	231	295	305	256	228	233	277	281	269	200	219
Liver	1662	976	1724	1526	1313	1272	1715	1923	1156	1233	1264
Spleen	56	68	51	60	79	89	46	57	124	75	49
SAT	379	386	260	187	163	280	227	174	455	599	222
GAT	828	523	361	439	230	520	745	357	846	771	472
BAT	101	62	99	56	31	43	111	92	64	84	46
Appendix Figure 3 D Lower
	FF					Pomc-Lgr4-/-
Pancreas	410	335	172	264		372	280	210	207
Liver	2026	1600	1259	1431		1538	1432	1198	1201
Spleen	63	84	85	69		67	95	80	62
SAT	321	349	188	300		278	695	775	361
GAT	806	725	250	295		435	859	831	415
BAT	93	94	55	74		78	82	57	50
Appendix Figure 3 E Upper
	FF			Pomc-Lgr4-/-
1	44.2	25.7	32.5	32.5	37.6	28.8
2	66.3	50.5	61.8	61.8	73.4667	58.4
3	94.9	77.6	95.4	91.8	109.7	79.5
4	117.9	105.6	132.5	119.8	149.5	109
5	143.3	133.4	153.2	147.3	188.1	138.2
6	220.6	163.8	212.5	177.3	224.567	163.3
7	252.3	191.7	227.8	204.4	267.033	196
8	282.1	221.6	266.9	238.5	298.467	229.9
9	317.3	255	333.7	260.7	336.667	256.5
10	351.6	284.2	407.2	319	389.667	311
11	378.7	308.4	449.7	347.4	420.033	339.4
12	408.8	334.2	484.4	375.1	456.867	364.8
13	444.1	370.7	521.9	400.7	501.767	390.3
14	474.2	396.5	553.7	434.6	538.6	418.3
15	505	425.7	587.3	461.3	573.667	443.8
16	534.3	453.9	630.3	485.9	608.367	469.1
Appendix Figure 3 E Lower
	FF			Pomc-Lgr4-/-
1	24.2	23.4	20.5333	20.4	19.4	37.6
2	50.1	52	42.4667	39.5	39.7	73.4667
3	74.1	77	64.6333	64.1	63.5	109.7
4	103	107.6	104.267	88.3	87.6	149.5
5	127.6	130.4	127.2	106.5	106.5	188.1
6	153	155	150.567	130.3	129.9	224.567
7	178.7	182.5	175.167	155.9	154.8	267.033
8	205	211	195.833	186.6	183.1	298.467
9	224.6	230.9	221.533	208.1	201.4	336.667
10	272.1	280.5	245.4	255.2	250	389.667
11	363.9	371.1	264.833	349.6	344.4	420.033
12	387.8	394.1	288.633	374.3	369.1	456.867
13	412	419	319.033	400.1	394.9	501.767
14	434.8	440.8	342.833	423.9	418.7	538.6
15	458.5	465.6	366.4	449.6	444.4	573.667
16	479.9	489.5	390.867	474.6	469.4	608.367
Appendix Figure 3 F Upper Left
	FF						Pomc-Lgr4-/-
0	83	67	98	97	112	99	91	79	101	106	86	116
15	157	427	318	354	402	362	444	228	356	342	325	358
30	177	412	436	461	481	451	522	292	452	312	289	412
60	163	312	259	325	365	346	373	236	354	261	254	291
90	126	220	204	264	235	254	282	164	234	206	196	235
120	104	148	147	138	159	148	154	163	165	135	136	163
Appendix Figure 3 F Upper Left
	FF			Pomc-Lgr4-/-
	32288	2883	6	32123	2326	6
Appendix Figure 3 F Lower Left
	FF					Pomc-Lgr4-/-
0	66	78	98	91		77	67	83	81	61
15	288	385	318	444		323	427	309	367	335
30	304	277	436	522		254	412	349	476	347
60	289	193	259	373		224	312	255	256	236
90	166	171	204	282		153	220	214	154	226
120	125	96	147	154		102	148	147	161	178
Appendix Figure 3 F Lower Right
	FF			Pomc-Lgr4-/-
	31148	2868	4	29816	1865	5
Appendix Figure 3 G Upper Left
	FF						Pomc-Lgr4-/-
0	112	129	138	148	139	152	137	134	144	132	154	137
15	75	91	94	97	89	105	104	105	93	105	89	98
30	79	86	92	81	63	76	86	101	73	78	65	76
60	99	88	111	101	69	82	101	78	101	91	89	94
90	101	110	123	124	97	125	100	104	115	112	132	108
120	115	115	128	139	128	157	106	115	119	128	156	143
Appendix Figure 3 G Upper Left
	FF			Pomc-Lgr4-/-
	12294	501.5	6	12371	470.2	6
Appendix Figure 3 G Lower Left
	FF					Pomc-Lgr4-/-
0	129	108	121	132		127	143	120	116	125
15	104	85	65	84		105	82	75	69	67
30	88	77	59	72		87	63	56	59	54
60	98	73	84	91		108	75	82	73	68
90	113	71	91	112		117	91	104	95	83
120	123	86	123	138		125	139	115	117	127
Appendix Figure 3 G Lower Right
	FF			Pomc-Lgr4-/-
	11111	645.2	4	10821	540.7	5
Appendix Figure 3 H Upper Left
	FF							Pomc-Lgr4-/-
0	17.8	21.2	17.5	22	24.5	22.8	24.1	20.6	19.4	20.5	24.2	23.5	24.3	22.2
1	20.9	24.4	21.7	24.5	22	23.6	27.2	22.6	24.2	21.1	27.9	26.1	27.6	23.5
2	22.7	26.9	25.6	26.7	23.8	25.5	29.3	24.5	25.7	22.8	29.3	27.7	34.8	24.6
3	24.3	29.9	28.4	27.4	27.1	26.9	30	27.7	29.1	22.6	31.2	27.8	40.6	25.8
4	26.1	32.8	30.7	30	23.8	25.6	31.8	30.5	31.9	22.3	32.5	28.3	43	26
5	28.3	33.5	33.9	30.6	34	30.7	34.3	31.9	33.6	24.1	33.8	29.6	46.8	27.7
6	30.6	35.6	35.1	33.1	34.7	31.3	36.4	34.6	36.6	25.6	34.6	30.7	50.1	30.7
7	30.8	37.2	38.2	33.2	37.9	34.3	37.6	37.8	40.2	27.4	35.6	30.6	50.1	33.2
8	33.7	39.3	41.3	35.3	40	36.5	38.5	38.5	40.9	30.2	36.8	31	50.1	33.2
9	35.1	41.2	43.2	36.9	42.1	37.8	39.6	42	44.4	32.2	36.6	30.2	52.7	38.4
10	36.7	44	44.9	38.1	44.6	40	42.6	44.5	46.9	33.2	39.2	33.6	53	40.8
11	37.6	45.5	46	39.4	47	40.6	44.5	43.6	47.7	35.1	39.2	33	54.9	44.8
12	39	47	47.6	40.6	48.8	42.6	47.5	45.3	49.5	36.1	41.9	31.2	55.3	47.4
13	39.1	47.3	48	41.3	51.1	43.5	49.8	45.8	50.4	37.6	42.6	35	54.6	49.2
14	39.4	47	47.5	42.8	51.5	42.5	50.4	45.4	49.2	38.4	42.3	34.2	54.6	49.2
15	39.9	47.2	47.8	42.4	49.8	41.6	51	45.5	48.4	39.6	43.2	35.6	56	49.3
16	42.5	49	49.2	45.2	49.8	43.4	50.4	46.5	50.5	41.3	44.6	37.7	55.4	49.7
Appendix Figure 3 H Upper Right
	FF							Pomc-Lgr4-/-
	24.7	27.8	31.7	23.2	25.3	20.6	26.3	25.9	31.1	20.8	20.4	14.2	31.1	27.5
Appendix Figure 3 H Lower Left
	FF							Pomc-Lgr4-/-
0	16.4	16.7	13.7	18.5	18.5	17.5	20.5	19.1	16.3	14.4	15.6	18.2	20.7	20
1	19	19.8	15.5	17	18.5	19	20.3	20.1	18	16.3	18.2	19	21.2	20.9
2	21.2	22	17.3	19.2	19.2	19.2	20.5	24	17.7	17.8	19.3	19.8	21.1	20.1
3	23	24.8	18.5	19.2	20.8	20.2	22.2	19.6	19.9	20.5	20.6	21.2	23.2	23.1
4	23	26.7	18.7	20.3	19.8	21.1	25.1	31.8	20.3	22.9	20.4	22.2	23	25.1
5	25.9	31.3	20.7	20.8	20.9	20.7	26	33.9	21.7	23.5	21.5	23	24	23.4
6	31.6	36.5	23.1	21.5	23.1	21	24.5	36.7	25.4	28.3	23.8	23.7	25.5	26.8
7	33	34	25.7	22.4	25.8	21.5	26.7	38.5	29.1	29.6	25.4	25.2	26.9	31.1
8	34.6	34.4	25.8	23.6	25.8	21.5	26.7	40.9	28.1	32.4	26.9	25.3	26.9	31.1
9	34.6	34.4	25.8	22.5	25.6	23	34.6	40.9	28.1	32.4	26.9	26	26.3	28.2
10	39.1	39.7	29.5	22.5	28.1	24.1	32.9	43.6	31.2	39.7	29.7	27.5	29.9	34.3
11	43	44.4	35.7	23.6	29.9	25.4	36.3	47.1	32.6	42.3	31.4	29.1	32.4	36.4
12	46	46.3	34.2	23.6	33.4	24.7	40.8	47.1	33.5	42.8	31.6	29	34.2	39.3
13	47.9	48.5	36.2	25.2	31.6	25.9	38	48	35.5	45	34.2	30	35	40.4
14	46.9	49.2	37.7	24.1	31.6	25.9	38	49.4	36	45.9	34.5	30.7	35	40.4
15	50.9	52	39.2	25	32.8	27.2	41.5	49.6	37.2	46.4	35.8	31.2	36.1	42.8
16	51.2	53.2	42.5	25.8	32.8	27.5	45.6	50.4	39.2	47.9	36.8	30.6	37.4	40.7
Appendix Figure 3 H Lower Right
	FF							Pomc-Lgr4-/-
	34.8	36.5	28.8	7.3	14.3	10	25.1	31.3	22.9	33.5	21.2	12.4	16.7	20.7
Appendix Figure 3 I Upper
	FF							Pomc-Lgr4-/-
Fat mass	22.24	21.65	10.2	16.58	19.52	20.12	18.36	14.39	21.71	24.09	9.82	12.58	19.32	20.12
Lean Mass	28.83	25.18	22.5	27.12	29.92	28.62	26.02	20.69	27.34	30.25	26.02	27.75	28.72	27.48
Appendix Figure 3 I Lower
	FF							Pomc-Lgr4-/-
Fat mass	12.43	16.76	19.87	27.98	20.89	24.11	18.4	13.41	16.84	17.49	15.54	29.22	29	20.75
Lean Mass	17.51	21.07	19.5	20.84	17.18	20.82	17.43	19.34	18.13	19.16	16.57	21.9	22.23	19.23
Appendix Figure 3 J Upper
	FF							Pomc-Lgr4-/-
Pancreas	489	217	247	319	253	229		396	347	232	219	165	265	301
Liver	2032	2978	3509	3794	3678	2912		1880	6509	2687	2331	1652	3625	3547
Spleen	142	76	221	198	203	182		89	201	103	112	61	187	197
SAT	2473	2926	2824	3716	3689	3453		3206	2813	2641	2454	2563	3356	3457
GAT	1879	1920	1341	2379	2175	1868		1383	1341	1750	1681	3572	1567	2197
BAT	493	316	252	280	328	284		520	352	228	355	219	289	302
Appendix Figure 3 J Lower
	FF						Pomc-Lgr4-/-
Pancreas	153	225	235	266	173		217	165	183	214	220	221
Liver	1111	1266	1406	1278	821		1165	1202	885	911	688	930
Spleen	68	146	99	115	57		85	90	88	76	87	62
SAT	1653	1061	2174	2891	1771		2303	2714	350	2098	515	2548
GAT	1438	1236	2279	3242	1702		2094	1997	344	2160	621	2578
BAT	91	75	135	177	113		94	150	38	132	52	139
Appendix Figure 3 K Upper
	FF					Pomc-Lgr4-/-
1	22	21.25	21.6	17.4	17.1	19.0333	18.1	20.3	21.3
2	40.3	39.3	42.4	35.3	31.2	36.4667	35.2333	36.6	44.8
3	56.6	59	63.4	47.2	45	53.6333	51.7	53.8	66.3
4	73.4	84.15	84.4	61.5	58.5	69.0667	68.4667	72.2	90.6
5	91.5	108.9	102.15	74.6	71.8	87.1667	85.9	94.4	113.2
6	108	126.25	121.85	87.7	85.7	104.3	101.933	109.7	137.1
7	124.3	167.85	142.3	100.8	100.5	120.767	115.433	149	161.9
8	140.6	190.45	161.55	112.9	116	137.533	133.4	171.5	184.6
9	158.6	210.9	173.9	124.7	132	154.967	151.667	193.9	208.1
10	178	232.5	193.65	140.2	148.3	171	169.7	215.2	231
11	197.1	253.3	212.1	155.5	164	184.5	186.9	238.7	254.4
12	219	274.3	231.5	167.7	182.9	202.467	204.133	260.2	278.9
13	239.9	295.3	250.5	180	198.6	220.733	220.367	284.5	299.8
14	258	313.05	272.55	192.3	212.6	238.767	237.033	307.1	326.7
15	277.2	332.75	292.3	203.9	230.4	255.967	255.567	331	348.4
16	295.1	353.2	309	218.3	247.2	273.2	269.167	355.8	365.5
Appendix Figure 3 K Lower
	FF				Pomc-Lgr4-/-
1	18.15	15.9	21.2	15.5	15.1333	16.4667	19	12.4
2	32	31.35	39	26.8	26.9	29.8667	34.7	26.6
3	45	48.15	51.6	40.7	39.9667	44.4333	47.8	43
4	61.05	62.65	62.1	57.9	56.5333	58.3	58.5	57.8
5	76.3	77.15	80.6	74.05	68.5	71.3333	70.9	74.7
6	87.15	93.2	97	92	80.2667	87.9333	85.1	91.5
7	117.6	108.35	112.6	110.5	108.367	104.533	101.5	109.5
8	133.15	126.3	129.9	126.15	122.067	116.767	116.3	126.4
9	147.05	141.85	153.7	144.65	135.167	129.167	133.2	143.3
10	162.95	159.05	168.9	162.45	149.367	149.2	150	160.9
11	178.4	175.5	188.1	177.65	162.9	165.067	168	178.5
12	195.2	188.85	205.4	197.65	177.567	180.333	184.9	193.7
13	209.7	200.6	223.9	211.75	191.6	196.233	201.8	212
14	224.2	219.65	240.3	227.35	204.933	212.133	219.4	226.8
15	240.25	233.65	255.9	245.25	218.767	225.6	237	243.2
16	255.4	247.4	273.2	260.15	231.2	240.3	252.2	254.7
Appendix Figure 3 L Upper Left
	FF							Pomc-Lgr4-/-
0	173	236	160	165	135	208		234	122	111	164	188	179	146
15	528	425	397	455	542	424		584	388	331	401	342	522	418
30	576	433	527	542	600	555		504	584	405	583	594	465	600
60	423	401	454	600	600	420		393	573	408	590	561	390	530
90	347	311	447	583	574	411		412	531	446	575	497	243	379
120	251	292	381	387	498	298		266	490	386	538	348	185	341
Appendix Figure 3 L Upper Left
	FF			Pomc-Lgr4-/-
	53520	3584	6	53080	3908	7
Appendix Figure 3 L Lower Left
	FF					Pomc-Lgr4-/-
0	127	100	88	143	83	102	129	91	124	113
15	349	288	334	440	349	396	356	361	327	485
30	363	370	512	472	322	558	506	367	224	417
60	254	331	329	251	197	518	489	185	160	176
90	175	256	223	141	130	432	404	178	115	127
120	177	246	190	137	120	390	281	141	111	152
Appendix Figure 3 L Lower Right
	FF			Pomc-Lgr4-/-
	31599	2348	5	35867	5813	5
Appendix Figure 3 M Upper Left
	FF							Pomc-Lgr4-/-
0	164	187	217	202	164	126		172	130	138	156	212	190	152
15	227	227	202	200	123	99		197	208	105	146	189	176	139
30	179	234	206	147	114	74		202	207	70	89	125	125	90
60	185	181	153	189	97	87		154	174	113	81	120	128	87
90	249	225	179	186	111	101		199	150	96	97	138	134	117
120	234	187	150	252	117	127		200	142	121	138	116	171	112
Appendix Figure 3 M Upper Left
	FF			Pomc-Lgr4-/-
	19980	2153	6	16442	1535	7
Appendix Figure 3 M Lower Left
	FF					Pomc-Lgr4-/-
0	152	151	176	128	98	128	123	133	115	120
15	88	102	72	88	91	100	62	56	73	86
30	61	76	53	60	47	63	57	36	65	51
60	93	61	76	85	78	86	98	95	86	64
90	122	90	121	93	94	98	106	101	98	98
120	138	137	152	103	101	114	129	128	105	112
Appendix Figure 3 M Lower Right
	FF			Pomc-Lgr4-/-
	11088	626.3	5	10628	432.4	5

## Sheet: Appendix Figure 4
Appendix Figure S 4 A Upper Left
	FF					Agrp-Cre
0	23.4	22.6	20.4	21.1	17.8	23.3	18	17	16.2
1	25.1	25.3	23	21.9	17.9	23.8	19	19	16.5
2	27.1	26	24.2	22.7	19.8	24	20.8	22	17.2
3	27.4	25.8	24.9	23.5	19.3	24.6	21.9	23.6	17.9
4	28.3	26.8	25.6	24.3	20.7	25.7	23.4	25.2	19.1
5	29.3	27.3	26.3	24.4	21.1	26.2	24.9	24.7	19.6
6	30.2	28.3	26.1	26	21.6	27.5	25.4	26.8	20.4
7	30.5	28	26.9	25.7	22.4	27.3	26.4	27.8	21.2
8	30.5	28.5	26.9	25	24.3	28.1	26.5	28.2	22.2
9	30.4	28.6	28.1	26.9	22.6	29.1	26.6	28.3	23.1
10	31.7	28.7	27.4	26.5	23.5	28.5	26.6	29.1	24.5
11	32.3	29.3	28.1	26.8	26	29	26.7	28.7	25.3
12	33.1	29	27.5	26.2	25	29.2	27	28.7	26.1
13	33.2	29.8	28	27.6	24	29	27.2	29.5	27
14	34.2	30.1	28.4	28.5	25.3	29.2	27.8	30.2	28.6
15	35.2	30.7	28.2	28.7	26.1	30.6	30	29.2	29.4
16	35.3	31.2	28.6	29.2	25.3	31	30.5	29.6	29.8
Appendix Figure S 4 A Upper Right
	FF					Agrp-Cre
Fat mass	4.58	6.85	3.4	3.58	4	4.08	2.55	3.3	4.57
Lean Mass	21.94	24.09	21.52	21.77	18.72	20.51	24.84	21.12	21.42
Appendix Figure S 4 A Lower Left
	FF								Agrp-Cre
0	22.4	23.2	22	24.1	19.6	20.2	26.2	24.7	20.2	20.5	16	19.9	21.4	21.4	22.9	20.5
1	24.4	24.3	25.2	25.1	21.4	20.8	27.5	24.8	24.5	22.7	19.5	22.8	22.9	23.2	23.6	21.4
2	24.2	23.5	24.7	25.6	22.7	22.5	29	26.2	24.9	23.2	20	23	25.9	27.9	28.1	26.2
3	25.5	24.7	26.3	27.9	24.6	23.5	28.4	27.2	26.3	25.9	20.1	25.2	28.2	30.3	29	28.1
4	29	26	29	29.8	27.2	26	29	29.2	28.4	29.4	21.1	29.3	29.7	31.9	30.9	29.4
5	30.7	28.8	31.2	35.5	29.4	28.3	32.8	32.3	32.2	32.6	23	33.5	31	34.3	31.7	31.6
6	33.5	32.3	34.4	34.2	30.3	29.2	34.3	34	31	35.2	23	34.6	32.1	37.6	33.4	33.8
7	34.5	33.5	35	35	32.8	30.7	36.7	36.9	32.3	38.3	23.9	36.3	33.3	38.3	35.7	35.4
8	35.2	34.5	37	35	34.2	29.7	37.3	38	34.1	40.4	25.6	37.4	33.5	39	36.6	35.6
9	36.5	37	40.1	39	35.5	31.5	38.8	38.7	36.2	39.5	26.2	38.7	35.6	41.8	38.4	37.1
10	37.1	37.5	41.7	39.3	36.3	32.8	40	38.8	38.2	40.4	25.6	37.4	36.5	42.6	38.6	37.1
11	40.5	40.4	42.5	41.7	38.4	35.1	41	41	40.2	40.9	27.2	40.5	36.2	43.5	40.1	39.2
12	42.7	42.4	44.9	42.8	38.8	37.5	42.7	42.1	42.5	42.7	29.2	41.1	35.8	44.7	39.3	40.1
13	44.4	43.1	46.6	43.5	40.5	39.6	43.7	44	43.3	45.7	30.2	46.3	38.1	46.8	41	41.6
14	44	44.4	47.4	40.6	40.2	41.1	44.4	44.3	42.5	47.7	32.4	44.4	39.9	48.1	42.8	42.3
15	45.3	46.7	48.9	42.3	41.5	43.8	45.2	45.1	44.9	48.3	33.2	44	40.9	48.1	44	43.3
16	46	48.8	49.7	44.9	41.6	45.7	46.7	45.3	46.4	50.4	34.2	45.8	42.1	47.9	47.1	44.8
Appendix Figure S 4 A Lower Right
	FF								Agrp-Cre
Fat mass	23.21	24.38	22.19	23.87	19.67	21.29	19.23	21.67	13.6	20.13	24.93	19.02	19.95	17.48	18.43	24.27
Lean Mass	21.98	23.38	22.49	24.24	21.21	22.17	21.02	23.28	21.09	24.52	27.28	22.33	23.12	20.71	25.32	23.65
Appendix Figure S 4 B Upper
	FF					Agrp-Lgr4-/-
0	23.4	22.6	20.4	21.1	23.3	21.5	21.4	21.6	22.6	19.3
1	25.1	25.3	23	21.9	23.8	23.4	22.2	22.5	22.9	20.5
2	27.1	26	24.2	22.7	24	24.8	24.1	23.5	23.2	21.7
3	27.4	25.8	24.9	23.5	24.6	24.9	26	23.8	23.6	22.6
4	28.3	26.8	25.6	24.3	25.7	26.5	27.8	24.1	23.8	24.1
5	29.3	27.3	26.3	24.4	26.2	27.5	28.6	24.8	25.5	23.6
6	30.2	28.3	26.1	26	27.5	28.6	29.5	25	26.1	24
7	30.5	28	26.9	25.7	27.3	28.8	30.2	25.5	27.1	24.2
8	30.5	28.5	26.9	25	28.1	29.1	30.3	26	27.2	24.5
9	30.4	28.6	28.1	26.9	29.1	30.3	30.9	26.9	27.8	25.1
10	31.7	28.7	27.4	26.5	28.5	31.2	31.3	26.3	28.1	25.8
11	32.3	29.3	28.1	26.8	29	32.7	31.6	26.6	28.2	26
12	33.1	29	27.5	26.2	29.2	33.1	31.7	26.3	28	26.2
13	33.2	29.8	28	27.6	29	33.4	32.8	27.8	28.5	26.9
14	34.2	30.1	28.4	28.5	29.2	34.8	33.2	29.2	29.4	27.4
15	35.2	30.7	28.2	28.7	30.6	36.8	33.6	29.6	30.2	27.4
16	35.3	31.2	28.6	29.2	31	36.2	33.8	30.1	30.8	28
Appendix Figure S 4 B Lower
	FF						Agrp-Lgr4-/-
0	17.7	18	18.8	17	17.1	18.5	17.6	16.8	16.8	15	17	18
1	19.2	20.5	19.6	17.2	17.6	18.6	19.3	18.7	18.7	19.2	18	18.8
2	20.1	21	20.7	17.5	18.2	19.1	21.7	19.2	19.9	20.1	19	20.3
3	20.5	22.4	20.7	18.2	18.6	20.2	21.2	20.1	20.7	20	19.6	20.5
4	21.8	22.8	20.8	19.1	19.2	20.4	21.5	20.5	20.5	20.5	20.1	21.2
5	21.5	23.2	21	20.9	20.1	20.9	22.3	20.5	20.5	20.9	19.8	22.2
6	22.7	23.7	21.1	21.7	21.5	21.3	23.1	20.6	20.4	21.2	21.4	23
7	22.7	23.5	21.6	22.9	21.8	20.9	24.2	21.4	21	21.4	21	22.5
8	23.1	23.5	21.7	22.3	21.6	21.9	24.8	21.8	21.6	22.2	21	22.6
9	22.4	23	21.8	23.8	22	21.8	25.3	22	21.6	22.4	22.1	22.8
10	22.7	24	21.7	22.4	22.4	22.4	25.7	21.4	21.6	22.6	22.8	22.2
11	23.5	23.7	21.6	22.7	22.8	23	25.6	22.2	21.8	23.3	22.9	22.7
12	23.5	23.7	22	22.7	22.9	22	25.6	21.8	21.8	22.8	23.1	24
13	24.7	24.1	21.9	23.4	23.1	22.6	26	22	22.4	23.7	23.9	24.3
14	24.9	24.2	22	24.1	24	23.2	26.9	22.5	22.7	23.6	24.4	23.7
15	25.1	24.6	22.4	24.8	24.6	23.6	27.1	23.3	22.7	24	25	23.9
16	26.1	25.4	23.1	25.2	25.6	24	27.3	23.6	22.9	24.1	25.3	24.2
Appendix Figure S 4 C Upper
	FF					Agrp-Lgr4-/-
Fat mass	4.58	6.85	3.4	3.58	4.08	7.28	5.12	2.66	2.83	2.76
Lean Mass	21.94	24.09	21.52	21.77	20.51	23.99	24.89	22.03	23.46	20.48
Appendix Figure S 4 C Lower
	FF						Agrp-Lgr4-/-
Fat mass	3.06	2.88	6.27	6.8	4.57	3.47	7.06	3.82	3.81	6.14	2.41	4.11
Lean Mass	17.87	19.03	16.86	14.44	15.19	17.93	17.83	16.02	15.88	15.6	13.8	17.15
Appendix Figure S 4 D Upper
	FF					Agrp-Lgr4-/-
Pancreas	273	321	270	262	291	230	265	295	241	231
Liver	1399	1641.7	1432	1387	1490	1675.5	1877	1463	1532	1308
Spleen	65	70	85	79	64	60	80	78	80	69.3
SAT	468	528	414	610	565	570	976	490	455	367
GAT	543	745	562	542	870	664.2	1124.2	500	455	423
BAT	75	84.6	136	80	105	92	142.8	80	75	81.2
Appendix Figure S 4 D Lower
	FF						Agrp-Lgr4-/-
Pancreas	184	238.5	165	190	180	190	222.2	171	196	165	172
Liver	1069	1228.3	1339	1147	1050.8	985	1171.4	1038	1049	880	698
Spleen	58	83	164	105	81	78	64.8	80	68	65	54
SAT	457	333	805	480	363	355	771.2	471	480	699	355
GAT	297	170	809	338	358	360	769	457	460	782.5	255
BAT	52	55	76	62	44	63	61	55.5	40	58	33
Appendix Figure S 4 E Upper Left
	FF					Agrp-Lgr4-/-
0	124	60	91	106	93	92	86	81	54	71
15	220	232	209	107	374	251	257	201	191	193
30	218	227	253	151	337	240	237	211	171	152
60	141	131	126	108	218	167	150	167	146	98
90	125	109	110	103	193	120	127	120	136	96
120	115	97	114	120	103	139	130	146	89	96
Appendix Figure S 4 E Upper Right
	FF			Agrp-Lgr4-/-
	19305	1947	5	18167	1086	5
Appendix Figure S 4 E Lower Left
	FF						Agrp-Lgr4-/-
0	84	65	70	74	72	74	115	77	93	67	115	77
15	357	211	262	258	171	220	225	226	189	210	225	226
30	272	234	224	199	124	148	177	279	128	144	177	279
60	149	143	150	87	110	137	104	140	95	93	104	140
90	175	117	123	64	83	119	98	154	81	124	98	154
120	149	123	80	70	88	99	126	79	78	78	126	79
Appendix Figure S 4 E Lower Right
	FF			Agrp-Lgr4-/-
	17558	1571	6	16713	1433	6
Appendix Figure S 4 F Upper Left
	FF					Agrp-Lgr4-/-
0	135	127	102	112	109	111	91	120	113	139
15	93	84	69	96	69	87	118	83	49	104
30	76	70	50	90	64	92	119	66	50	110
60	67	86	72	88	55	78	105	78	62	114
90	99	96	54	86	83	88	105	75	104	133
120	114	92	101	108	102	134	93	102	122	132
Appendix Figure S 4 F Upper Right
	FF			Agrp-Lgr4-/-
	9953	577.4	5	11552	909	5
Appendix Figure S 4 F Lower Left
	FF						Agrp-Lgr4-/-
0	102	96	70	69	77	86	108	72	74	82	78	99
15	42	58	44	47	49	43	86	64	78	81	58	121
30	58	47	26	41	38	34	71	61	40	35	35	121
60	44	77	58	58	49	45	59	30	46	58	26	84
90	69	98	71	76	50	56	58	47	47	57	36	80
120	101	102	86	84	87	75	79	42	48	94	47	102
Appendix Figure S 4 F Lower Right
	FF			Agrp-Lgr4-/-
	7340	518.8	6	7393	916.2	6

## Sheet: Appendix Figure 5
Appendix Figure S 5 A Upper Left
	FF							Sf1-Cre
0	22.4	20.5	22.6	21.2	22.3	21.9	22.1	22.6	20.6	21.7	21.2	21.7
1	24.8	23.4	23.2	22.6	22.6	22.1	22.7	22.9	21	22.2	21.7	24.2
2	26.3	25.4	24.6	23.5	23	22.4	22.9	23.3	21.5	22.6	22.1	25.6
3	27	26.8	25.6	24.3	23.4	22.8	23.2	23.7	22.1	23.2	22.9	26
4	27.3	28.1	26.8	25	23.9	23.3	23.6	24.1	22.5	23.9	23.6	26.4
5	28.2	28.9	28.3	25.6	24.5	23.8	24.1	24.6	23.1	24.3	23.9	26.9
6	29.6	29.3	28.8	26.2	24.7	24	24.6	25.1	23.7	24.8	24.2	27.6
7	30.7	30.6	28.8	26.5	25.2	24.6	24.9	25.5	24.2	25.3	24.3	28.6
8	33.2	31	29.5	27	25.6	25.1	24.3	25.2	24.7	25.8	24.7	29.7
9	31.8	31	30.2	29.8	26.2	25.8	24.9	25.7	25.9	26.2	25.3	29.8
10	33.2	32	30.2	28.9	27.3	26.9	25.6	27.1	26.3	26.8	26.1	20.8
11	33.3	32.9	30.5	28.7	27.9	27.4	26.2	27.4	26.9	27.8	26.7	31.3
12	34.5	33.2	30.7	28.9	28.3	27.9	26.8	27.7	27.2	28.3	27.1	32.5
13	35.6	34.4	31.2	29.4	28.9	28.3	27.4	28.1	27.9	28.2	27.5	33.3
14	35	33.6	31.5	28.2	29.3	28.4	27.6	28.6	28.4	28.7	28.1	33
15	35.4	34.4	32.3	30.3	30.1	28.8	28.6	30.3	28.7	29.2	28.4	33.6
16	36.2	34.6	31.7	30	30.6	29.1	29.4	31.2	29.2	29.7	28.9	34
Appendix Figure S 5 A Upper Right
	FF							Sf1-Cre
Fat mass	5.89	5.67	4.7	4.38	4.38	3.96	3.75	5.45	5.34	4.27	4.35	3.97
Lean Mass	23.47	23.21	24.49	22.45	22.45	21.96	22.47	22.96	22.43	21.87	22.01	23.01
Appendix Figure S 5 A Lower Left
	FF														Sf1-Cre
0	23	24.3	25.9	23.5	25.4	19.7	18.6	19.4	19	20.3	19.9	16.4	19.4	19.4	24.5	22.8	21.2	24.1	17.8	17.5	22
1	23.3	24.6	28.9	24.6	28.3	23	22.1	25.4	20	22.5	21.2	17.5	20.3	21.3	22	23.6	24.4	27.2	20.9	21.7	24.5
2	25	26.3	32.5	28	31.1	25.2	25.6	27.6	22.2	26.2	23.5	19	22.4	23.1	23.8	25.5	26.9	29.3	22.7	25.6	26.7
3	28.6	27.9	37.2	30.9	34	28.3	29.5	32.2	23.5	28.6	24.8	19.8	23.8	24.1	27.1	26.9	29.9	30	24.3	28.4	27.4
4	31.9	29.5	38.6	34.7	36.4	30	32.3	35.6	26	31.8	26.8	22	25.7	25.6	23.8	25.6	32.8	31.8	26.1	30.7	30
5	32.4	32.1	42	38.3	37.3	31.8	34.8	38.9	27.6	34.4	28.6	23.5	27.8	27	34	30.7	33.5	34.3	28.3	33.9	30.6
6	37.1	34.4	44.1	42.2	38.2	37.5	34	41.8	29.8	36.8	30.6	25.4	30.5	28.4	34.7	31.3	35.6	36.4	30.6	35.1	33.1
7	41.8	35.2	46	44.5	40	36.8	39.6	44.9	29.8	38.4	32.6	27.2	33.4	31.5	37.9	34.3	37.2	37.6	30.8	38.2	33.2
8	44.8	36.2	48.8	47.4	42.2	38.7	42.4	47.5	30.9	40.8	34.5	28.6	36.6	33.2	40	36.5	39.3	38.5	33.7	41.3	35.3
9	47.3	38.2	49.5	48.1	43.5	40.8	44.3	49.2	32.9	43.9	38.3	30.3	39.6	35.3	42.1	37.8	41.2	39.6	35.1	43.2	36.9
10	48.9	39.6	49.6	47.2	43.4	42.9	45.1	49.9	34.3	46.2	40.5	31.4	42	36.8	44.6	40	44	42.6	36.7	44.9	38.1
11	50.8	43.1	49.5	46.8	44.2	43	46	50	35	46.8	42.7	33.4	45	39.8	47	40.6	45.5	44.5	37.6	46	39.4
12	38.7	45.4	49.5	46.8	44	44.7	46.9	51.2	49.9	36.9	45.6	35.6	47.4	41.5	48.8	42.6	47	47.5	39	47.6	40.6
13	51.1	46.7	50.9	47.6	45.7	46	47.5	51	39.1	50.6	46.8	37.6	47.6	43.7	51.1	43.5	47.3	49.8	39.1	48	41.3
14	51.5	48.3	51.7	49.1	48	48	49.3	51.4	42.1	51.2	48.7	41.7	50.4	46	51.5	42.5	47	50.4	39.4	47.5	42.8
15	46	46.5	47.5	47.9	47.2	48.9	49.7	52.4	43.8	51.6	49.2	44.1	52.1	47	49.8	44.9	47.2	51	42.5	49.2	45.2
16	47.6	47.5	49.2	49.6	48.6	49.6	50.7	53.2	44.3	51.2	48.8	43.4	51.2	46.8	52.9	45.7	50.3	51.7	44.3	51.5	46.3
Appendix Figure S 5 A Lower Right
	FF														Sf1-Cre
Fat mass	16.82	17.09	16.67	14.56	18.93	17.68	17.55	17.98	20.15	21.74	21.63	18.94	21.36	21.68	22.24	21.65	21.71	18.37	17.62	24.09	15.53
Lean Mass	28.6	27.33	27.27	28.94	23.97	26.77	26.65	29.65	21.25	26.26	24.31	20.52	19.43	25.67	28.83	25.18	27.34	25.47	23.13	30.25	27.27
Appendix Figure S 5 B Upper
	FF							Sf1-Lgr4-/-
0	22.4	20.5	22.6	21.2	22.3	21.9	22.1	20.8	21.9	21.8	22.4	20.9	22.5
1	24.8	23.4	23.2	22.6	22.6	22.1	22.7	21.3	22.1	22.4	22.9	21.3	22.7
2	26.3	25.4	24.6	23.5	23	22.4	22.9	22.5	24	22.4	23.2	21.6	22.9
3	27	26.8	25.6	24.3	23.4	22.8	23.2	22.9	25.3	22.8	23.6	22.1	23.4
4	27.3	28.1	26.8	25	23.9	23.3	23.6	23.5	26.2	23.5	24.2	23.5	24.2
5	28.2	28.9	28.3	25.6	24.5	23.8	24.1	23.8	27.3	24.1	24.6	24.8	24.7
6	29.6	29.3	28.8	26.2	24.7	24	24.6	24.2	27.7	24.3	24.9	25.3	25.2
7	30.7	30.6	28.8	26.5	25.2	24.6	24.9	24.2	27.8	24.7	25.2	25.6	25.5
8	33.2	31	29.5	27	25.6	25.1	24.3	24.8	28.8	24.3	25.5	25.9	25.8
9	31.8	31	30.2	29.8	26.2	25.8	24.9	25.9	30.2	25.1	26.3	27.2	27
10	33.2	32	30.2	28.9	27.3	26.9	25.6	26	30.9	25.4	27.2	28	27.4
11	33.3	32.9	30.5	28.7	27.9	27.4	26.2	26.1	31.6	26.2	27.6	28.6	28.6
12	34.5	33.2	30.7	28.9	28.3	27.9	26.8	27	31.4	26.8	28.7	28.5	28.2
13	35.6	34.4	31.2	29.4	28.9	28.3	27.4	28	32.1	27.4	29.3	29.2	28.7
14	35	33.6	31.5	28.2	29.3	28.4	27.6	27.8	32.1	27.9	29.8	29.6	29.1
15	35.4	34.4	32.3	30.3	30.1	28.8	28.6	28.4	33.2	28.6	30.3	30.2	29.7
16	36.2	34.6	31.7	30	30.6	29.1	29.4	28.63	34.2	29.2	30.4	30.8	30.1
Appendix Figure S 5 B Lower
	FF								Sf1-Lgr4-/-
0	19.7	17.8	19.6	19.7	19.2	18.8	19.8	19.4	18.8	18.2	15.4	21.2	18.6	18.4	17.6	21.3
1	19.8	17.9	19.7	20.4	19.6	17.8	19.9	20.4	20.3	18.8	16.9	20.7	20.1	18.6	18.5	21.7
2	21	19.8	20.9	21.1	21.2	19.4	20.8	21.3	20.5	19.4	17	21.5	20.7	19.4	18.8	21.8
3	20.4	19.3	21	21.3	21.4	19.9	21.1	21.6	22.4	20	19.2	23	21.4	20.1	19.4	23
4	21.7	20.7	21.8	20.8	21.2	20.5	21.8	22.8	23	20.6	18.7	23.9	23.1	20.8	18.7	23.4
5	22.3	21.1	22.3	21.4	22.2	21.4	22.6	22.4	23.3	21.5	19.3	24.3	23.5	21.5	19.6	24.2
6	23	21.6	23.2	22.6	23	21.8	23.4	23.6	23.4	22.1	20.1	25.3	23.4	22.4	20.5	25.6
7	23.7	22.4	24	23.8	23.7	22.6	24.1	23.8	23.7	23	21.2	25.9	23.4	23.1	21.4	25.9
8	24.7	24.3	24.3	23.6	24.4	24.2	24.5	23.4	23.7	22.7	21.7	25.4	23.7	23.7	21.7	25.8
9	26.1	22.6	24.6	24.4	26.4	23.6	24.8	25.4	24.4	24	22.7	26.9	24.6	24.3	23.7	26.8
10	26.8	23.5	23.7	25.7	26.8	23.5	23.7	25.7	24.5	24.2	22.8	26.7	24.5	24.4	24.6	27
11	25.7	26	25.7	24.7	25.7	25.1	23.7	26.4	25.6	25.2	24.6	27.8	26.4	26.8	26.1	26.3
12	26.8	25	25.1	25.4	26.8	25	25.1	25.4	26.1	26.5	24.9	28.3	26.1	26.5	24.9	28.3
13	27.5	24	25.3	26.3	27.2	25.2	26.4	25.9	26.6	27.5	24.5	29	26.1	27.2	25.1	28.9
14	27.5	25.3	26.5	26.2	27.8	25.8	26.7	26.3	26.2	27.6	24.9	31.6	26.8	27.7	25.6	29.7
15	28.8	26.1	26.1	26.2	28.2	26.4	27.5	26.9	26	28.2	26	29	27.5	28.7	26.1	30.5
16	26.8	25.3	25.7	27.9	28.9	27.1	28.5	27.6	26.5	28.9	25.3	32.12	28.3	29.4	26.8	31.7
Appendix Figure S 5 C Upper
	FF							Sf1-Lgr4-/-
Fat mass	5.89	5.67	4.7	4.38	4.38	3.96	3.75	3.66	6.79	3.49	5.23	4.37	5.69
Lean Mass	23.47	23.21	24.49	22.45	22.45	21.96	22.47	22.78	24.21	23.42	21.83	23.28	22.32
Appendix Figure S 5 C Lower
	FF								Sf1-Lgr4-/-
Fat mass	6.81	6.98	10.75	9.18	6.04	4	3.69	4.37	5.18	4.14	6.15	6.85	4.83	10.27	6.2	6.12
Lean Mass	20.19	19.71	20.57	19.26	20.26	18.72	20.02	21.99	20.37	18.01	19.32	17.68	20.87	18.67	18.45	21.15
Appendix Figure S 5 D Upper
	FF						Sf1-Lgr4-/-
Pancreas	185	276	273	287	150	232	300	238	243	282	250	190
Liver	1358	1402	1220	1247	1422	1503.2	873	1250	1070	1533	1410	1625
Spleen	77	114	120	113	70	60	140	68	38	119	79	69
SAT	640	506	475	422	325	465	547	1340	578	670	200	484
GAT	542	359	425	342	555	538	365	1207	467	1296	260	889
BAT	62	65	65	66	60	85	72	102	60	64	50	132
Appendix Figure S 5 D Lower
	FF				Sf1-Lgr4-/-
Pancreas	185	276	273	287	300	238	243	282
Liver	1358	1402	1220	1247	873	1250	1070	1533
Spleen	77	114	120	113	140	68	38	119
SAT	640	506	475	422	547	425	578	670
GAT	542	359	425	342	365	364	467	696
BAT	62	65	65	66	72	65	60	64
Appendix Figure S 5 E Upper Left
	FF		Sf1-Lgr4-/-
1	31.6	29.4	26.84	22.26
2	65.51	62.265	58.44	51.66
3	93.26	85.89	92.84	85.26
4	124.86	115.29	126.26	117.39
5	154.57	141.855	146.38	129.57
6	178.47	159.705	182.53	165.795
7	206.71	184.065	206.36	183.54
8	252.31	234.465	239.15	214.725
9	287.48	269.22	274.04	249.06
10	317.54	296.31	309.49	284.235
11	344.73	319.095	342.56	315.84
12	379.76	353.64	373.88	344.82
13	411.99	383.985	395.33	358.995
14	436.59	402.885	428.75	391.125
15	461.33	421.995	459.79	419.685
16	494.68	454.02	494.26	453.39
Appendix Figure S 5 E Upper Right
	FF																Sf1-Lgr4-/-
	31.6	33.91	27.75	31.6	29.71	23.9	28.24	40.6	35.17	30.06	27.19	35.03	32.23	24.6	24.74	33.35	26.84	31.6	34.4	33.42	20.12	36.15	23.83	32.79	34.89	35.45	33.07	31.32	21.45	33.42	31.04	34.47
Appendix Figure S 5 E Lower Left
	FF		Sf1-Lgr4-/-
1	25.389	29.53	28.91	30.65
2	46.774	55.98	47.656	55.07
3	65.247	80.19	76.776	87.47
4	86.723	106.71	99.89	115.25
5	106.197	131.69	126.917	146.04
6	134.316	163.32	158.494	180.33
7	160.706	193.62	184.884	210.63
8	195.195	230.15	207.543	238.06
9	229.866	266.82	222.831	259.82
10	252.98	294.6	241.122	283.89
11	280.098	325.46	271.516	317.27
12	317.226	364.02	293.993	344.56
13	344.981	395.37	318.745	373.6
14	367.185	422.45	347.046	405.37
15	387.205	447.85	373.8	435.95
16	407.316	473.32	401.646	467.37
Appendix Figure S 5 E Lower Right
	FF																Sf1-Lgr4-/-
	29.53	26.45	24.21	26.52	24.98	31.63	30.3	36.53	36.67	27.78	30.86	38.56	31.35	27.08	25.4	25.47	30.65	24.42	32.4	27.78	30.79	34.29	30.3	27.43	21.76	24.07	33.38	27.29	29.04	31.77	30.58	31.42
Appendix Figure S 5 F Upper Left
	FF							Sf1-Lgr4-/-
0	48	71	53	83	91	92	66	63	44	60	64	68	94
15	125	169	127	207	227	238	286	140	153	146	217	284	267
30	144	133	106	195	211	234	262	131	152	224	106	219	275
60	105	95	66	124	148	178	129	97	107	173	91	210	229
90	80	103	89	114	186	154	103	85	83	174	110	186	132
120	75	80	58	114	123	127	72	78	80	103	79	114	164
Appendix Figure S 5 FUpper Right
	FF			Sf1-Lgr4-/-
	16190	1664	7	17590	2109	6
Appendix Figure S 5 F Lower Left
	FF								Sf1-Lgr4-/-
0	58	56	56	82	66	98	73	66	53	56	56	75	54	88	66	75
15	180	141	63	146	223	322	206	220	113	195	162	148	225	142	232	299
30	112	85	65	118	218	252	208	178	140	134	149	120	211	138	167	181
60	92	60	60	76	135	116	133	104	104	106	90	100	122	93	98	121
90	72	60	56	84	114	116	120	106	65	95	73	87	100	89	136	94
120	74	52	43	82	90	91	100	85	63	58	54	87	72	113	76	110
Appendix Figure S 5 F Lower Right
	FF			Sf1-Lgr4-/-
	13608	1670	8	13906	1024	8
Appendix Figure S 5 G Upper Left
	FF							Sf1-Lgr4-/-
0	126	122	131	142	146	113	165	78	127	158	134	147	142
15	98	95	101	98	105	78	124	59	93	103	98	104	99
30	71	94	78	84	81	62	84	47	83	76	65	82	74
60	59	62	94	87	97	78	104	50	64	83	81	94	89
90	69	123	116	105	112	94	113	53	76	99	101	115	106
120	80	100	128	134	129	118	145	62	108	137	138	141	137
Appendix Figure S 5 G Upper Right
	FF			Sf1-Lgr4-/-
	11705	680.5	7	10836	841.1	6
Appendix Figure S 5 G Lower Left
	FF								Sf1-Lgr4-/-
0	103	84	78	123	73	84	102	88	64	84	93	98	73	105	88	84
15	94	55	85	63	49	63	79	71	43	55	79	83	105	63	64	61
30	64	46	85	39	53	64	62	77	41	36	53	74	90	46	57	46
60	109	40	92	73	67	56	70	96	33	42	79	63	72	59	66	61
90	110	54	79	88	62	64	83	90	72	69	89	63	73	77	67	64
120	87	74	64	90	84	91	99	101	94	89	104	73	95	101	91	78
Appendix Figure S 5 G Lower Right
	FF			Sf1-Lgr4-/-
	9033	720.6	8	8222	551.7	8

## Sheet: Appendix Figure 6
Appendix Figure S S 6 A Upper Left
	FF												Nestin-LGR4-/-
0	5094.82	4197.96	3923.06	4424.47	4677.61	4324.95	4702.26	3867.1	3752.31	3927.72	3841.3	3627.88	5123.18	5140.86	6427.77	5209.72	4672.87	4410.86	4689.49	5236.5	4602.26	6222.29	4977.43	6814.6
0.25	4723.56	4085.65	4020.93	4744.57	4607.76	4522.77	4757.45	4241.97	3512.85	4017.78	3389.02	3624.2	5117.98	5782.1	6016.81	6564.6	4972.25	4883.67	5385.21	5718.64	4469.52	5705.59	4922.96	5890.51
0.5	5043.36	3856.47	4158.36	5193.46	4166.65	3677.35	4843.92	4129.66	4112.55	4214.44	3124.94	3443.91	4863.38	4733.07	7906.03	6042.29	4904.47	4594.4	5369.65	4707.5	4576.84	4841.77	5279.38	5535.6
0.75	5287.81	3788.18	5520.19	4992.93	4964.33	3750.23	4808.96	3730.5	4662.28	4466.24	3539.27	3999.5	5647.97	5302.72	8322.98	5457.48	4920	5994.86	5268.48	5214.18	4503.41	4891.65	4809.34	5544.53
1	4480.94	4399.81	5101.65	4845.76	4914.7	3833.52	4555.08	3229.66	4618.55	5039.69	3005.04	4336.16	6123.4	5670.04	6487.62	5234.27	4850.8	5715.57	4943.19	5593.64	4038.81	4943.52	4708.17	6252.11
1.25	4335.75	4279.91	5107.89	4764.81	4859.56	4970.46	4582.68	3247.88	3839.77	4692.31	2876.04	4200.02	5931.15	5495.72	6675.14	4890.53	5261.74	5071.19	4577.43	5218.65	4646.04	6320.04	4857.59	6769.96
1.5	4346.77	4254.11	4337.44	5016.85	4580.19	3735.65	4663.63	3094.59	3500.35	4835.67	3064.24	4264.41	6022.07	4773.54	8035.71	4727.59	4369.25	4975.44	4667.7	5301.23	3948.43	6026.78	4208.56	7031.11
1.75	4015.94	4114.48	4112.55	4183.47	4131.73	3591.97	3964.54	3165.92	3577.4	4767.67	3009.6	3543.25	5003.67	4655.25	6906.56	4850.35	4348.07	4538.54	5635.8	4892.76	3834.04	6092.61	4124.51	7122.63
2	4065.57	3455.8	4023.01	4019.73	4003.08	3614.88	3813.69	3483.12	3487.86	4729.07	3346.53	4058.37	5731.1	4177.43	6786.86	5236.5	4237.92	4506.62	4801.56	4705.26	4146.13	5522.06	4322.18	5845.87
2.25	4480.94	3246.36	3725.24	3957.18	3935.07	3843.93	3362.96	3343.49	3425.39	4675.77	3516.51	4196.34	5925.95	4440.47	6802.82	5011.06	4823.97	3954.01	4364.2	4930.71	4228.04	4813.84	4314.4	5459.71
2.5	5216.13	4421.06	3958.46	4065.72	4028.81	4029.26	3313.29	3771.48	3321.28	4207.09	3379.92	4194.5	5923.35	5614.01	5891.12	4993.2	4154.6	4239.3	4244.36	4839.19	4689.82	4887.66	4465.37	5689.62
2.75	4181.36	3942.98	4762.23	4761.13	4230.98	3669.02	3552.45	4175.19	4595.65	4069.24	3367.77	3865.2	5458.32	5030.35	5645.74	4828.03	4466.69	4686.17	4214.79	4897.23	4373.49	4809.85	4398.44	5868.19
3	3788.03	3369.29	4753.9	4542.21	4679.44	3779.38	4466.78	3284.3	4814.29	4008.59	3243.32	4273.61	6035.06	4222.57	7094.09	4832.49	4708.18	4881.67	5064.59	4906.15	4156.02	4590.41	4409.34	5515.52
3.25	3771.49	3297.96	3939.72	4297.53	4870.59	3750.23	4354.56	3428.48	3927.23	4210.77	2903.36	3776.89	5333.61	4466.93	6060.69	5946.31	4822.56	4662.23	5693.39	5790.06	4195.56	5426.3	4712.84	5359.27
3.5	3648.35	3474.01	3233.82	4275.45	3942.42	3748.15	4170.59	3132.53	3335.85	4936.76	2844.17	3414.47	4821.82	5747.86	5703.6	4901.69	4383.38	4141.54	4734.63	5640.51	4293	5176.93	4032.68	6765.49
3.75	4315.53	3349.56	3365	4240.5	4482.78	4010.52	3927.75	3056.65	3352.51	4453.38	2704.54	3125.64	4413.94	5200	6493.6	5051.24	4381.96	4061.74	4745.52	6348.09	4067.05	4879.68	4012.45	6064.61
4	4148.27	3294.93	3458.71	3859.68	4655.55	4012.6	4796.08	3525.61	3508.68	4528.73	3548.38	3822.89	5398.56	4456.03	5833.27	5151.68	4312.77	4249.27	4362.65	5031.15	3523.36	5260.72	4026.46	5671.76
4.25	4030.64	3625.78	3231.74	4014.21	4530.57	3598.22	4575.32	3411.79	3743.98	4030.64	4034.04	3826.57	5403.76	4400	5350.49	5591.41	4596.61	5178.92	4473.15	4935.17	4557.07	5091.14	4018.68	5044.54
4.5	4273.26	3275.2	4068.82	4078.6	4328.4	3044.33	4518.29	3426.97	3323.36	3848.69	3428.48	4041.81	5707.72	4490.27	5783.4	5004.36	4043.04	4640.28	4373.54	4825.8	4835.27	5605.84	4119.84	5131.6
4.75	3872.58	3331.35	3323.36	4619.47	4089.46	3358.76	3782.41	3501.33	4139.62	5190.4	2979.24	3782.41	5341.41	4512.06	5518.06	5006.6	4156.02	4357	4119.84	4426.25	4840.92	5705.59	4000	4973.12
5	4153.79	3285.82	3154.69	4383.99	3958.97	3367.09	4317.76	3100.66	3920.98	4841.19	3255.47	4131.95	5835.02	4259.92	5073.19	5448.55	4072.7	4710.11	3883.27	4303.49	4381.96	5111.09	3852.14	6276.66
5.25	3804.58	3328.31	3208.83	4658.11	4333.91	3454.54	4590.04	3238.77	3389.99	4569.17	3155.3	3905.67	5515.47	3880.16	5037.28	5479.8	3882.05	3956.01	3775.88	4792.32	3754.96	5017.33	3847.47	5272.22
5.5	3795.39	3328.31	3648.2	4547.73	3931.39	2973.53	4560.6	2912.47	4483.2	4230.98	2918.53	3230.5	4562.02	4491.83	5695.62	4725.35	3547.37	3798.41	3660.7	5314.63	3461.23	4474.7	3793	4975.35
5.75	3727.38	3126.46	3854.35	3758.5	3585.86	3666.94	4347.2	3797.28	2890.24	3641	2470.81	2798.18	3951.5	4242.8	5242.76	4214.2	3571.38	5033.29	3319.84	4910.62	3901.82	4299.14	3736.97	4729.82
6	3475.58	3698.63	4179.19	4639.71	3802.74	3700.26	5101.47	4082.61	3033.92	3446.17	2485.99	2917.76	4120.37	3878.6	4809.85	4330.27	3423.1	4929.55	5673.15	5131.6	3438.63	4075.71	3561.09	4573.57
6.25	3631.81	3694.08	4312.45	4398.71	3795.39	3708.58	3909.35	3754.79	3117.21	3297.3	2413.14	2912.24	4112.57	3891.05	4813.84	4169.56	4045.87	3784.44	5371.21	4520	3753.55	4187.43	3472.37	4604.82
6.5	3845.01	3267.61	3306.7	4218.42	3304.65	3125.54	3813.69	3024.77	3031.84	3131.88	2479.92	2776.1	3920.32	4273.93	4927.56	4678.48	4083.99	3710.63	4211.67	4316.88	3209.86	4257.25	3562.65	4602.59
6.75	3400.22	2844.17	3585.73	3929.59	3694.3	2825.69	3714.34	3129.5	3210.91	3723.71	2666.6	2695.15	3806.01	5041.24	5639.76	4504.38	3882.05	3768.48	3782.1	4301.25	3338.37	4335.05	3839.69	4589.19
7	3813.77	2953.44	3329.61	3660.99	4477.27	2579.97	3701.47	3126.46	3281.71	3122.69	2464.74	2974.79	4200.9	4487.16	4883.67	4497.68	3554.43	4257.25	3528.41	4508.84	3064.41	4384.93	4079.38	4484.29
7.25	3659.38	3035.4	3198.42	3053.89	4357.8	2738.23	3622.36	3129.5	3260.89	3122.69	2302.35	2965.59	4187.91	4347.08	5270.69	4832.49	3366.61	3838.31	3534.63	5002.13	3505.01	4267.22	3472.37	4316.88
7.5	3690.62	2904.88	2711.16	3248.9	3900.15	2415.47	3843.12	3469.46	3290.04	2981.17	2209.77	2698.83	3811.21	4040.47	5980.9	4794.55	3000.86	3596.92	3704.28	4620.44	2885.06	5587.89	3193.77	6104.79
7.75	3492.12	2652.94	2898.57	2840.49	3324.87	2638.28	3760.34	3005.04	3729.41	2916.84	2265.93	2533.26	3577.39	4231.91	5530.03	4071.35	3521.95	3692.68	3766.54	3854.84	2899.18	5827.28	3008.56	5673.99
8	2907.65	3647.03	3058.91	3131.16	3170.48	2567.48	3821.05	2967.1	3648.2	3330.38	2370.65	2995.02	4229.48	3894.16	5107.1	4586.96	3646.22	3118.13	3542.41	3999.92	3222.57	6002.84	2994.55	6171.75
8.25	3356.11	3341.97	3081.81	3166.11	3155.78	2819.44	3315.13	3358.67	2929.8	3348.76	2194.59	2928.79	4135.95	3867.7	5063.21	4477.59	3202.8	3555.02	3294.94	4002.15	3085.59	4893.64	3195.33	5118.2
8.5	3363.47	2722.75	3546.16	3039.18	4756.64	2886.07	3410.79	3613.64	3077.65	3210.91	2205.22	2634.44	3720.28	3665.37	4961.47	4102.6	3219.75	3489.19	4132.3	4513.3	3002.27	4360.99	3187.55	4392.77
8.75	3598.72	2604.37	3138.03	3037.34	4512.19	3464.95	3335.37	3033.88	3000.6	3284.43	2440.46	3077.81	4346.39	3679.38	7315.53	4174.02	3342.61	3850.28	3645.14	4935.17	3226.81	4392.91	3072.37	4196.35
9	3530.72	2604.37	3052.66	3311.45	3811.93	3144.28	3182.67	2774.35	3146.36	3422.28	2255.3	2424.72	3424.11	3621.79	4670.21	4066.88	3544.55	3948.03	3550.2	4515.54	3123.72	4223.34	3190.66	4086.97
9.25	3335.9	2528.49	3219.24	3182.67	3670.41	2563.32	3337.21	2543.66	2973.53	3361.63	2188.52	2334.57	3296.81	4147.86	4819.83	3778.94	3406.15	4233.31	4052.92	4448.57	3112.42	4315.1	3154.86	5144.99
9.5	3192.54	3240.29	3033.92	3254.42	3071.23	2265.55	3681.23	2810.78	2969.37	3089.61	2267.44	2630.76	3715.09	3903.5	4969.45	3968.67	2979.68	3924.09	3302.72	4502.14	3005.1	3950.03	3257.59	4573.57
9.75	2973.82	2681.77	4025.09	3103.57	2971.98	2384.24	4062.05	2592.23	4010.52	3567.48	2317.53	2709.87	3826.8	3926.85	4939.53	4580.27	3125.13	3572.98	3316.73	4812.4	3617.98	4029.82	3288.72	5455.25
10	4276.93	2567.95	3860.59	3142.2	3648.35	2569.56	3372.16	2564.91	3310.86	2977.49	2540.63	3258.1	4600.99	3923.74	4755.99	4508.84	2878	3383.46	3302.72	4528.93	3239.52	4015.86	3189.11	6676.21
10.25	3863.39	2625.62	2902.73	3839.44	3345.09	2961.04	3390.56	2740.97	3015.18	3001.39	2649.9	2967.43	4190.51	3800.78	5113.09	3886.08	3078.53	4750.01	5119.07	4633.84	3136.43	4173.46	3942.41	4678.48
10.5	4047.19	2941.3	2819.44	3997.66	4598.57	3285.88	3219.47	2621.07	2736.15	3289.95	2458.67	2514.86	3551.41	5066.15	6782.87	4939.64	3009.33	5180.92	3908.17	4557.95	4194.15	5210.84	4340.86	4421.79
10.75	3188.86	4187.33	3156.77	3431.03	3451.69	2821.52	3239.7	3803.35	3021.42	3025.28	2130.85	2503.82	3535.83	4832.69	5663.7	4743.21	3832.63	3748.53	3775.88	4707.5	3729.54	4967.46	4035.8	4948.56
11	3214.59	3657.66	3079.73	3304.09	3593.21	2904.82	3241.54	3449.73	2948.54	2981.17	2244.68	2770.58	3912.53	4272.37	5360.46	4419.56	3226.81	3884.19	3452.14	4412.86	3663.17	4015.86	3198.44	4970.88
11.25	3027.12	3396.61	3090.14	3307.77	3789.87	2954.79	3977.42	2913.98	2940.21	3005.06	2231.02	3044.7	4299.63	4269.26	5386.4	4850.35	3317.19	3778.46	3427.24	4328.04	3208.45	4099.65	3129.96	5383.82
11.5	3054.69	2710.61	2827.77	3072.29	3832.15	2969.37	3979.26	2798.64	3277.55	3492.12	2316.01	2831.29	3998.26	3813.23	6106.58	3975.37	3020.63	3858.26	3422.57	4868.21	3201.39	3806.39	2879.38	6669.51
11.75	2815.75	2627.14	2806.95	3020.78	3549.1	2902.73	3576.37	3014.15	3138.03	3723.71	2308.42	2748.5	3881.35	4107.39	6162.44	4305.72	3024.87	4125.58	3439.69	5140.52	3649.05	3842.3	2926.07	5091.42
12	3212.75	2593.75	2825.69	3570.85	3453.53	2892.32	3193.71	3352.6	3040.16	3229.3	2493.58	2663.88	3761.85	4336.19	5224.81	4283.4	3023.46	4414.85	3459.92	4466.43	3529.01	3804.39	3070.82	4667.32
12.25	2994.04	2633.21	3235.9	3061.25	3343.25	3529.51	3467.82	2900.32	3267.14	2938.9	2531.52	2662.04	3759.25	4568.09	5123.06	4261.08	4489.29	3519.11	3329.18	4580.27	3013.57	4468.72	3008.56	4209.74
12.5	2843.32	2294.76	3398.32	3283.86	3911.18	3935.56	3480.7	2904.88	3808.53	2933.38	2391.89	2748.5	3881.35	4249.03	4949.5	4508.84	4072.7	3435.32	4032.68	4368.22	3003.68	3946.03	3497.28	4571.34
12.75	3319.36	3387.5	3231.74	3267.3	3609.75	3100.55	3513.82	2816.85	3616.96	2740.4	2256.82	2811.05	3969.68	3957.98	4939.53	4513.3	3952.66	3650.78	3410.12	4497.68	3951.25	3997.9	3444.36	4363.75
13	3380.01	2862.38	3235.9	3101.72	3927.72	2950.63	3407.11	2784.98	3040.16	3146.59	2240.12	3193.71	4510.06	4863.81	4781.92	4285.63	3858.05	3912.12	3436.58	5406.14	3938.54	4085.68	3200	4455.27
13.25	4021.45	2709.09	3169.27	3164.28	3756.79	3131.79	3447.59	3672.83	3025.59	3212.75	2185.49	3114.6	4398.35	5016.34	5047.25	5006.6	4277.46	3736.56	3492.61	5236.5	3551.61	4470.71	3302.72	4544.55
13.5	3754.95	3791.21	3083.89	3033.66	3335.9	3367.09	4023.41	3888.34	3768.97	3016.09	2473.85	2982.14	4211.3	4348.64	5280.66	5941.85	3235.28	3698.66	3746.3	5028.92	3917.36	4728.06	3284.05	4975.35
13.75	3527.04	2845.69	2738.23	3050.21	3335.9	3335.85	4190.82	3569.63	3365	3016.09	2561.88	2818.41	3980.08	4098.05	4943.52	4421.79	3139.25	3331.59	3509.73	4189.65	3094.06	4610.36	3161.09	4194.11
14	3209.08	2592.23	2834.02	3239.7	3405.74	3367.09	3535.89	2859.34	3350.43	2920.52	2334.22	3050.21	4307.42	4164.98	4807.86	4388.31	2886.47	3802.4	3755.64	4473.13	3112.42	3948.03	3260.7	4189.65
14.25	2727.53	2596.78	2677.84	3856	3405.74	3015.18	3300.41	2935.23	3377.5	3356.11	2256.82	2728.27	3852.78	4281.71	4941.52	4084.74	2882.24	3447.3	3656.03	4234.29	3000.86	3892.17	3215.56	4042.33
14.5	2786.35	2601.34	2846.51	3708.82	3576.67	2867.33	2960.07	3026.29	3464.95	2977.49	2203.7	2823.93	3987.87	4650.58	5178.92	4374.91	2998.04	3566.99	3607.78	4098.13	2974.03	3892.17	3182.88	3854.84
14.75	3016.09	2712.13	3648.2	3208.43	3207.24	2877.74	3007.9	2860.86	4154.2	3016.09	2715.16	2890.16	4081.4	4227.24	5228.8	4707.5	3732.36	3842.3	3903.5	4678.48	3075.71	3979.95	3193.77	4832.49
15	4221.79	3225.11	3621.13	3199.23	3220.11	2863.17	3362.96	3073.34	3748.15	2999.55	2358.5	3786.09	5346.6	4228.79	5013.34	4611.52	3382.15	3537.07	3508.17	4350.36	3294.59	4801.87	3346.3	4872.67
15.25	3481.09	3255.47	3369.17	3083.33	3227.46	2640.36	3377.68	2951.93	3843.93	2940.74	2364.57	3031.82	4281.44	4205.45	4648.26	4924.01	3197.15	3979.95	3417.9	4263.31	3284.71	4225.33	3304.28	4642.77
15.5	3385.52	2885.15	2659.1	3171.63	3527.04	3998.03	3368.48	2920.05	4118.8	2983.01	2375.2	2936.15	4146.35	3931.52	4965.46	4703.03	3226.81	4759.98	3259.14	4459.73	4136.25	3764.49	3642.02	4861.51
15.75	2858.03	2671.15	2642.44	3480.7	3962.64	3040.16	3149.56	3369.29	4118.8	4061.89	2546.7	2809.21	3967.09	4208.56	4883.67	4176.26	2985.33	4748.01	3293.39	4258.84	3414.63	3758.51	3403.89	4638.3
16	3148.43	2297.8	2642.44	3177.15	4490.14	2771.55	3294.89	3372.33	3356.68	3811.93	3074.86	2886.48	4076.2	5478.6	5071.19	4290.09	3545.96	4376.95	3417.9	4968.65	3301.65	3806.39	3167.32	4854.81
16.25	3493.96	2312.97	2663.27	2901.2	4431.32	3106.8	3305.93	2783.46	3217.16	3308.33	3577.22	2625.24	3707.29	4983.66	4871.7	4874.9	3026.28	4091.67	5053.7	4694.1	3190.09	4646.27	3455.25	6879.33
16.5	3367.14	2528.49	2802.78	3007.9	3440.66	3100.55	3364.8	2968.62	3358.76	2951.76	2655.97	2919.59	4122.97	4854.48	5789.38	4511.07	2900.6	3944.04	4314.4	4374.91	3917.36	6270.17	3492.61	5225.34
16.75	3420.44	2671.15	3369.17	3351.92	3606.08	3739.82	3311.45	3182.61	3302.53	2992.2	2476.89	3007.9	4247.67	4356.42	6066.68	4312.41	2878	3892.17	4329.96	4682.94	3384.97	5288.65	3575.1	5515.52
17	3556.45	3080.93	3129.7	3427.35	3789.87	3519.09	3289.37	2950.41	3208.83	4754.8	2300.83	2882.8	4071.01	4193	8283.08	4848.12	4373.49	4189.42	3433.46	4580.27	3204.21	4937.53	3111.28	5803.46
17.25	3666.73	3065.75	3077.65	3545.09	3922.21	3514.93	3971.9	3041.47	4541.51	4185.03	2332.7	2897.52	4091.79	4261.48	7373.38	6035.6	3728.13	4656.24	3497.28	4613.75	3404.74	4752	3274.71	5022.22
17.5	3749.44	2921.57	4329.11	3629.72	4477.27	4647.7	3760.34	2816.85	3773.14	4034.32	2780.43	3585.57	5063.43	6611.67	7742.45	5544.53	3092.65	4418.84	3405.45	4593.66	3286.12	4664.22	3512.84	4982.04
17.75	3251.35	3719.88	3365	3638.92	3622.62	3506.6	3752.98	3745.68	4152.11	3742.09	2455.64	4312.24	6089.62	5713.62	8225.23	5002.13	2992.39	4211.36	3416.34	4669.55	3173.15	4662.23	3673.15	4993.2
18	3346.92	3282.78	3231.74	4117.24	4308.18	3504.52	4871.51	3179.58	3941.8	3392.87	2756.14	3539.57	4998.48	6930.74	7684.59	4747.67	3219.75	4390.91	4345.52	4769.99	3094.06	4881.67	4037.35	4968.65
18.25	3942.42	3212.97	2973.53	4992.93	4729.07	4612.31	4017.89	2945.85	3970.95	3352.44	3346.53	3773.21	5328.42	5883.27	7736.46	4408.4	5013.2	4893.64	5064.59	5899.44	3817.09	5569.94	4440.47	5564.62
18.5	4106	4084.13	4158.36	5243.13	4945.95	4995.45	3898.31	3091.55	4966.3	3354.28	3451.25	3324.33	4694.52	6647.47	7902.05	5459.71	5227.85	5294.63	5604.67	5522.21	4074.11	4811.85	4415.56	5247.66
18.75	4609.6	4254.11	4960.05	4737.21	5240.02	4883	3846.8	4085.65	5028.77	3514.18	3285.82	3099.89	4377.56	5901.95	7153.94	6147.2	4682.76	5035.28	5271.6	5399.45	4720.88	5320.56	4438.91	7017.72
19	4644.52	4498.46	4858.02	4750.09	5780.38	4843.44	3837.6	4779.23	4237.49	3692.46	3070.3	3668.35	5180.34	5431.91	6351.96	5798.99	5452.39	5514.08	5979.77	5528.91	4708.18	6511.56	4907.39	6513.26
19.25	5320.89	4601.66	5187.02	5169.54	5184.88	4855.93	4326.96	4433.2	4056.33	3920.37	3030.84	3666.51	5177.74	5333.85	6050.72	6381.57	5253.27	5587.89	6348.64	5200.79	4161.66	6701.08	4672.37	5810.15
19.5	4528.73	4543.99	4466.54	5049.96	5526.74	3916.82	5248.65	4604.7	4329.11	3648.35	2836.58	4109.88	5803.85	6442.02	7365.4	5647.21	5352.12	5033.29	5417.9	6171.75	5257.51	5793.37	4080.93	6633.8
19.75	4738.26	4384.63	4485.28	4569.8	4922.06	4064.66	5114.35	4492.39	5472.3	3517.85	2939.78	3898.31	5505.08	5217.12	6665.17	5189.63	5295.64	4560.48	5623.35	5682.92	5011.79	5655.72	4052.92	6178.45
20	4521.38	4399.81	4570.66	4650.75	5008.44	4120.88	4792.4	4451.41	5499.37	3380.01	3340.46	4321.44	6102.61	6205.45	6972.39	5040.08	4895.99	4748.01	5774.32	5218.65	5247.62	6154.46	3950.2	6325.77
20.25	4166.65	4333.03	3791.88	4299.37	4991.9	4479.04	4860.47	4275.36	5722.17	3628.13	3452.76	4111.72	5806.44	6329.96	6916.53	4908.39	4794.32	4841.77	5880.16	5044.54	4946.83	5232.79	4568.09	5718.64
20.5	4203.41	3838.26	3941.8	4339.84	5019.47	4195.84	4994.77	4021.9	4764.31	3609.75	3337.42	3688.59	5208.91	5741.63	10744.9	5254.36	4655.92	4606.37	5368.09	4921.78	5246.21	5783.4	4659.92	6665.05
20.75	5271.27	3288.85	4735.16	4306.73	4607.76	4216.67	4829.2	4305.71	4170.86	4106	3507.4	3984.78	5627.19	6295.72	7239.72	5028.92	4565.55	4468.72	5157.98	5049.01	5001.91	6880.62	4613.23	6729.78
21	5047.04	3320.73	4885.09	5796.88	4212.6	4483.2	4249.69	4457.48	4152.11	4802.59	3176.54	4119.08	5816.84	6059.14	6332.01	5604.8	4024.68	4299.14	5035.02	5511.05	5182.66	6900.57	4320.62	6870.4
21.25	5015.79	3437.59	5264.07	5338.79	4254.88	5974.13	4185.31	3428.48	4341.6	4646.36	3234.22	4262.57	6019.48	6300.39	6369.91	5953.01	4466.69	4775.94	5274.71	5421.77	4907.29	6176.4	4080.93	7140.48
21.5	5510.2	4105.38	4643.54	5219.21	4576.52	4456.13	5588.99	3571.15	4878.84	4052.7	3820.05	4604.76	6502.7	5125.29	7339.47	5042.31	4476.58	4390.91	5139.3	6167.29	4910.11	5621.8	4193	6535.59
21.75	4911.03	4770.13	4329.11	4983.73	5385.22	3939.72	5430.78	3214.49	4158.36	4550.79	3918.7	4122.76	5822.03	5019.45	7026.26	4649.46	4925.65	3920.1	4689.49	5517.75	5417.08	5488.14	4052.92	6156.13
22	4811.78	4487.84	4158.36	4814.48	5282.3	3933.47	4781.37	3902	4310.37	4212.6	3569.63	3955.34	5585.62	4826.46	6862.67	4740.98	4445.51	3894.17	4789.1	5341.41	5025.91	5998.85	3953.31	5917.29
22.25	4879.78	4613.81	3856.43	4774.01	5357.65	3681.51	4647.07	4764.06	4306.21	4091.3	3232.7	3611.32	5099.8	6000	6934.49	5328.02	4716.65	4993.39	5056.81	5234.27	4489.29	5747.49	4614.79	5848.1
22.5	5431.17	4138.77	3846.02	4829.2	4618.79	4218.75	4661.79	4691.21	4795.55	3679.59	2716.68	3550.61	5014.07	5793	7321.51	4924.01	4574.02	4678.19	4762.65	5151.68	4486.46	5607.84	4442.02	5830.24
22.75	5552.48	4164.57	4414.49	4319.6	4940.44	5176.61	4459.42	4360.35	4724.75	4712.53	2769.8	3280.18	4632.16	5956.42	7748.43	5198.56	4691.23	4909.6	4658.37	4805.71	4969.43	5695.62	4351.75	6397.19
23	4945.95	4392.22	4622.72	4275.45	5010.28	5380.68	4781.37	3689.53	5826.29	4773.18	2865.42	3977.42	5616.79	5557.98	6320.04	5316.86	4259.1	4658.24	5016.34	4609.28	4761.84	6080.65	4076.26	6091.4
23.25	4927.57	4827.8	5386.92	5118.03	5370.52	5715.93	4943.26	3472.5	5597.23	4714.37	3279.75	4089.64	5775.27	5298.05	6218.3	4915.08	5095.11	5605.84	5517.51	4986.51	4667.22	6134.51	4020.23	6455.23
23.5	4844.86	4323.93	3766.89	5062.84	4493.81	4841.36	4884.39	3411.79	5364.02	4039.84	3044.5	3959.02	5590.81	4767.31	6332.01	5187.4	4372.08	4855.74	4477.82	6011.04	4581.08	5913.07	4342.41	5589.18
23.75	4743.77	4349.73	4541.51	5241.29	4521.38	4079.24	5180.58	3399.65	4010.52	4109.68	2989.87	3743.78	5286.85	5719.84	5939	6071.31	4298.65	4680.18	4343.97	5450.78	4301.47	5801.35	4761.09	5977.56
24	4420.29	3862.54	4324.95	4702.26	4683.12	3752.31	5169.54	4289.02	4179.19	4651.88	2992.9	3465.99	4894.56	4971.21	7574.87	4935.17	4254.87	4680.18	5072.37	4984.28	4387.61	6379.89	4751.75	6180.68
Appendix Figure S S 6 A Upper Right
	FF												Nestin-LGR4-/-
Dark time	4535.36	3924.26	4211.68	4642.32	4649.04	4148.86	4501.23	3738.25	4252.07	4226.96	3211.58	3830.7	5409.6	5250.23	6671.03	5240.23	4588.55	4711.81	4910.28	5235.67	4506.38	5576.63	4348.15	6020.81
Light time	3397.86	2952.54	3184.69	3379.78	3711.85	3092.26	3577.94	3107.16	3389.01	3275.84	2430.8	2909.31	4108.44	4402.13	5512.24	4542.91	3384.28	3949.66	3761.01	4565.32	3342.06	4438.91	3367.17	4920.23
Appendix Figure S S 6 A Lower Left
	FF												Nestin-LGR4-/-
0	4947.51	4065.12	5574.79	5240.12	5034.99	6329.13	5026.32	5883.07	6220.48	5024.56	6486.22	5692.14	5889.51	7380.02	6814.5	12640.1	4800.89	5283.34	7652.15	14193.9	4204.53	6373.3	6441.18	11947.7
0.25	4499.69	4323.75	5266.52	6062.43	5554.35	5531.51	5475.94	6034.22	6180.97	5114.25	6575.78	5972.57	5841.87	6907.29	6639.91	12316.3	4578.57	4898.55	7011.38	13005.3	3950.45	6137.72	6396.6	11865
0.5	4205.92	4400.93	5236.69	6052.56	5654.46	5195.67	5364.88	5467.39	6934.14	5032.91	6104.67	5733.9	5700.72	7172.71	6396.6	11865	5129.06	6057.62	6511.76	12078.6	4204.53	6125.15	5718.68	10607.5
0.75	4616.12	5087.14	4819.02	6082.19	5122.6	5980.94	5295.02	5391.82	6874.88	5087.14	6919.7	5739.87	6106.53	6828.76	6693.78	12416.2	3680.5	6902.58	6706.78	12440.3	3594.05	7189.99	6034.43	11193.2
1	4895.56	7133.26	4813.06	6578.54	4899.42	7099.59	5470.56	6054.11	7178.61	5898.49	5889.72	5996.43	5497.82	6868.02	6673.35	12378.3	4063.38	6905.72	7137.68	13239.6	3509.36	6330.9	5716.83	10604.1
1.25	4379.67	5322.83	5035.81	6593.36	5714.95	6013.05	5409.66	6300.73	6986	5162.23	5947.04	5793.57	5374.31	6315.19	5698.25	10569.6	4795.6	6919.85	6368.74	11813.3	3608.16	5765.5	6398.46	11868.4
1.5	4440.58	5402.09	5425.63	6277.27	5794.21	5961.19	5307.56	5795.56	6630.4	5072.54	5929.13	6070.02	5023.2	5504.78	5997.28	11124.3	4765.6	6202.11	5720.54	10611	3632.87	5534.63	6561.91	12171.6
1.75	4942.13	5118.42	6583.15	7470.01	5929.78	6008.11	5248.44	5723.96	6566.2	4941.14	5622.82	6197.31	4176.3	6313.62	6066	11251.8	4785.01	5889.57	5711.26	10593.8	3354.09	5165.55	6690.06	12409.3
2	5173.21	4989.11	6274.87	6655.1	5950.64	6111.82	5481.31	5489.27	6546.44	4396.76	5683.72	5556.89	4216.88	6089.03	6684.49	12399	5617.8	5861.3	6699.35	12426.5	4998.5	5176.54	5677.82	10531.7
2.25	4900.94	5343.69	5936.77	6684.73	5393.74	6773.63	4893.77	5393.81	6232.82	5066.28	4963.63	5815.44	4225.7	6524.07	6706.78	12440.3	4885.58	5966.53	6236.88	11568.7	5134.36	6136.15	5263.64	9763.47
2.5	4392.21	4961.99	5966.6	6005.64	5120.51	6245.17	4795.25	5531.04	6153.8	4453.07	4492.52	5336.13	4185.12	6412.56	6075.29	11269	3952.22	5533.06	5393.65	10004.6	4986.15	5504.78	5709.4	10590.3
2.75	4410.12	4720.05	5759.76	5734	5604.4	5566.08	4216.67	5411.7	6358.77	4453.07	4465.65	5073.6	4218.64	6315.19	5997.28	11124.3	3535.82	4826.31	5746.54	10659.2	4084.55	5187.53	5687.11	10549
3	4651.95	5379.14	6219.19	6432.85	5825.49	5980.94	4105.61	5809.48	6166.15	5629.43	4401.17	5089.51	5028.49	6052.91	6418.89	11906.3	3475.84	4670.82	5583.1	10356	4172.77	5782.77	4999.9	9274.26
3.25	5377.41	4961.99	6626.9	6403.22	5646.12	5124.05	4331.31	5554.9	5716.72	4398.84	5475.94	5467.39	5160.82	5512.64	5129.91	9515.42	3488.19	4697.52	5460.52	10128.7	4816.77	4928.39	5958.28	11052
3.5	4775.55	5005.79	5717.99	6047.62	5126.77	5225.3	3887.07	5224.75	6297.03	5116.34	5603.11	6145.6	4973.8	5170.26	5568.24	10328.5	4987.91	5707.39	6145.87	11399.9	4455.07	5735.66	5722.4	10614.4
3.75	4621.49	4757.59	5316.24	6148.86	4987.02	5514.22	4385.05	4886.65	5467.3	5116.34	5818.07	5467.39	5619.56	4931.53	5427.09	10066.6	4758.54	6195.83	6567.48	12182	4823.82	5729.37	5570.1	10331.9
4	4770.17	5598.15	5554.9	5773.51	4959.91	5583.37	4954.67	4980.12	5603.12	4682.5	6000.78	5242.65	4575.05	5163.98	5974.99	11083	4162.18	6059.19	6264.74	11620.4	5640.73	5756.07	5980.57	11093.3
4.25	5359.5	5274.85	4785.21	6422.97	5606.49	5294.44	5409.66	5147.19	5373.47	4455.16	5882.56	4848.86	5243.75	7362.75	4860.6	9015.88	4086.31	6197.4	6140.3	11389.6	4940.27	5185.96	5997.28	11124.3
4.5	4990.5	5366.63	5304.31	6393.34	5158.05	4783.27	5613.86	5286.41	5247.52	3990.03	5882.56	5079.56	5414.89	6693.69	6550.76	12150.9	4779.72	5503.22	5436.37	10083.9	4218.64	5146.7	5246.93	9732.47
4.75	4859.73	4373.81	5714.01	5899.45	4601.16	5571.02	6050.94	5206.85	6000.7	3727.23	5341.59	4789.19	4823.82	6112.59	6379.89	11834	4546.82	5273.91	5464.23	10135.5	5021.44	4717.94	5739.11	10645.4
5	4714.64	5220.63	5789.59	5859.94	4553.19	6348.89	5878.97	4934.38	6464.95	5312.4	5101.56	4685.77	4670.32	6175.41	6667.77	12368	5039.08	5419.98	6041.86	11207	3959.28	3492.91	3644.06	6759.33
5.25	4334.89	4786.79	6764.14	5872.29	4219.47	5212.95	5440.11	4759.36	6976.12	4450.98	5217.99	4572.4	4832.65	5495.36	5991.71	11114	4673.85	5386.99	5291.5	9815.15	3807.54	4472.93	5414.08	10042.5
5.5	3894.24	4832.68	5471.37	5951.31	4257.01	5583.37	4424.45	4357.61	6156.27	3937.89	4856.15	4538.59	4227.46	5333.6	6028.86	11182.9	4209.82	4845.15	4981.33	9239.81	3975.16	4337.86	5423.37	10059.8
5.75	3913.94	4117.27	5147.19	5704.37	4423.87	5329.02	3946.18	4359.6	5775.98	3560.37	4102.02	4152.75	3999.86	4929.96	5742.83	10652.3	3856.94	4579.73	5005.47	9284.6	3632.87	4359.85	5261.78	9760.03
6	3951.56	5103.82	5003.99	6005.64	4273.7	5879.7	3990.97	5467.39	5926.62	3929.55	4227.41	4980.12	3719.32	4937.82	5694.54	10562.7	3846.36	4322.16	4975.76	9229.48	3579.93	4331.58	4986.9	9250.15
6.25	3706.15	5103.82	4484.89	5850.06	4136.04	4830.19	4816.74	4741.46	5440.14	3812.75	4302.65	4423.24	3991.04	6100.02	5276.64	9787.59	3606.4	4922.11	5003.62	9281.16	3608.16	4303.31	4970.19	9219.14
6.5	4207.71	4851.45	4695.71	5126.52	5270.68	4420.27	6287.38	4367.55	4894.4	3378.91	4211.29	4168.66	4153.36	5595.88	5265.5	9766.92	3645.22	4614.28	5027.76	9325.94	3639.92	5749.79	4251.4	7885.88
6.75	4453.11	4200.69	4673.84	4854.89	5452.14	4474.6	5284.27	4182.59	5000.58	3485.28	4105.61	3876.3	3770.49	5297.47	4990.61	9257.04	3629.34	4210.65	5018.48	9308.72	3438.78	4904.83	4739.88	8791.95
7	4539.1	4440.56	4725.55	5178.38	5264.43	4840.07	4963.63	4252.2	4768.46	5057.94	3931.85	4347.66	3729.91	5195.39	5449.37	10108	4174.53	4124.27	6019.57	11165.6	3352.33	4918.97	4546.72	8433.66
7.25	4064.41	4079.72	4793.17	5146.28	4964.08	4449.9	4451.32	4268.11	4845.01	4048.44	4585.67	4459.04	3856.94	4749.35	5022.19	9315.61	4179.82	3720.64	4986.9	9250.15	3341.74	4323.73	5655.53	10490.4
7.5	3371.18	3764.77	4466.99	4709.19	4574.04	4180.73	4288.32	4465.01	4721.54	3846.12	4732.56	4470.97	4192.18	4482.36	4998.04	9270.82	3819.89	4914.26	4583.86	8502.56	3112.37	4074.01	5258.07	9753.14
7.75	3392.68	3793.97	4367.55	4617.82	4373.81	4111.59	4379.67	4341.69	5138.87	3529.09	4243.54	4647.98	3738.73	5313.18	5022.19	9315.61	3975.16	5033.62	4567.15	8471.55	3331.16	4080.29	4975.76	9229.48
8	3398.05	3758.52	4288	4943.79	4440.56	4664.74	4179.05	4649.97	5326.55	3418.54	4252.49	4924.43	3802.25	5138.85	4949.75	9181.25	3943.4	4928.39	4988.76	9253.59	3357.62	4088.15	4710.16	8736.83
8.25	4143.22	3760.6	4395.4	5124.05	4240.32	4188.14	4496.11	4419.26	5403.1	3933.72	4868.69	4447.1	3968.1	4824.74	5813.41	10783.2	3842.83	4590.72	4396.27	8154.6	3220	4117.99	4355.41	8078.81
8.5	4136.06	3781.46	4486.88	4598.07	4551.1	4338.78	4544.47	4600.25	5351.24	4223.64	4583.88	4218.39	4051.03	4611.14	4942.32	9167.47	4448.01	4353.57	4929.32	9143.35	3557	4885.99	4959.04	9198.47
8.75	3926.48	3668.83	4954.27	4610.41	4528.16	4178.26	4736.14	4508.76	5573.49	3937.89	4848.99	4248.22	3975.16	4472.93	5107.63	9474.08	3622.28	5143.56	5217.21	9677.34	4176.3	4292.32	4990.61	9257.04
9	3698.99	4017.15	4842.89	4859.82	4344.61	5617.94	4752.26	3928.01	5262.34	4613.67	4558.8	4244.24	4620.92	4356.71	4582.01	8499.11	3609.93	5418.4	5412.23	10039.1	3594.05	4334.72	4951.61	9184.69
9.25	3630.92	3948.32	4417.27	5205.55	3973.35	4970.95	4687.77	3667.47	5427.79	5810.89	4553.43	4685.77	4665.03	6312.05	4704.59	8726.49	3618.75	4568.74	5685.25	10545.5	3447.61	4083.44	5274.78	9784.14
9.5	3648.83	4048.44	4476.94	4583.25	3783.55	4803.03	4488.94	3766.91	5622.88	4784.7	4865.11	4289.98	3964.57	5641.42	4990.61	9257.04	3336.45	4370.85	4983.19	9243.26	3345.27	4210.65	4680.44	8681.7
9.75	3629.13	3791.89	4435.17	4617.82	3597.91	4452.37	4508.65	3764.92	5845.12	5500.12	4576.71	4250.21	3844.59	4669.25	5148.49	9549.88	3842.83	3971.93	5297.07	9825.49	3235.88	4100.71	4868.03	9029.66
10	3625.55	4430.13	4703.67	4662.27	3708.46	4536.33	4539.1	4359.6	5687.08	4555.27	4560.59	4272.09	3731.67	4807.46	5499.52	10201	4799.12	4242.06	5453.09	10114.9	3357.62	4114.85	4678.59	8678.26
10.25	3743.77	4040.09	4459.04	5200.61	3378.91	6220.48	5395.33	4373.52	5153.69	4198.61	4587.46	3766.91	3620.51	4573.45	5531.1	10259.6	4128.66	3590.28	4866.18	9026.22	3375.27	5068.17	5235.78	9711.8
10.5	3437.46	4096.41	4970.18	5343.83	4388.41	4879.58	5248.44	4156.73	4894.4	4344.61	4508.65	3928.01	4620.92	5107.44	5245.07	9729.02	3309.98	4317.45	4396.27	8154.6	3571.11	4900.12	4977.61	9232.92
10.75	3407.01	4094.32	6497.63	5210.48	5281.11	5195.67	4771.96	4134.85	5583.37	4209.04	4499.69	3902.16	4508	5041.47	5415.94	10046	3341.74	4644.12	4411.13	8182.16	3357.62	4424.24	4973.9	9226.03
11	3374.77	4311.24	5817.43	4795.62	4980.77	5183.32	4436.99	4204.46	5561.14	4044.26	3998.13	3961.82	4393.31	5044.61	4825.31	8950.42	3451.13	4807.46	4855.03	9005.55	3378.8	4289.18	4975.76	9229.48
11.25	3412.38	4669.99	6028.25	4598.07	4515.64	4803.03	4442.37	3973.76	5724.12	4438.47	4220.25	3920.06	4398.61	4694.38	4654.44	8633.47	3581.7	4576.59	5150.34	9553.32	3366.44	4116.42	4921.89	9129.57
11.5	3553.89	4751.33	5425.63	4807.97	4079.72	4593.13	4472.82	3918.07	5588.31	4021.32	4001.71	4252.2	3844.59	4595.44	5653.68	10487	3581.7	4088.15	4561.57	8461.22	3145.9	4559.31	4630.3	8588.69
11.75	3885.28	4703.36	4731.51	4879.58	4131.87	4484.47	4567.76	3904.14	5496.94	3775.2	4050.08	3723.16	3489.95	4553.03	5527.38	10252.7	3549.94	4080.29	4556	8450.88	3553.47	4876.56	4377.7	8120.15
12	3781.39	4342.53	4506.77	5012.93	4060.95	4504.23	4684.19	4254.19	5378.4	4161.07	4456.7	3800.72	3500.54	4601.72	4829.03	8957.31	3567.58	4108.56	5263.64	9763.47	3094.73	4904.83	4524.43	8392.31
12.25	3487.62	4079.72	4216.4	5203.07	4115.18	4405.45	4436.99	4528.65	5410.51	4077.64	4838.24	3741.06	3645.22	5542.48	4574.58	8485.33	3481.13	5363.44	6002.85	11134.6	3126.49	4314.31	4947.9	9177.8
12.5	3034.42	3960.83	4238.27	4896.87	4400.93	4659.8	4386.84	4105.02	4733.89	4040.09	4483.57	3931.99	4176.3	4765.06	4570.86	8478.44	3590.52	4617.42	5001.76	9277.71	3119.43	4066.16	5622.1	10428.4
12.75	3367.6	4075.55	4546.55	4852.42	4090.15	6037.74	4372.51	3792.77	4820.31	4040.09	4265.03	3904.14	3841.06	4556.17	4569	8475	4294.51	4301.74	4858.74	9012.44	3092.96	3960.93	5631.39	10445.6
13	3186.68	4288.3	4773.28	4891.93	4063.04	6205.66	4331.31	4142.81	5059.85	4313.33	4359.97	3786.8	3609.93	4557.74	4821.6	8943.53	3934.57	4314.31	5018.48	9308.72	3100.02	3962.5	4964.61	9208.81
13.25	3321.03	5552.26	5260.55	5427.79	4288.3	4768.46	4413.71	4156.73	5692.02	5009.97	4137.85	4918.47	3703.44	4560.88	5445.66	10101.1	3922.22	4325.3	5558.95	10311.2	3100.02	4645.69	4985.04	9246.7
13.5	3310.28	4995.36	5556.89	5435.2	4234.07	4642.52	3860.2	3820.61	6827.96	4709.62	4995.87	4687.76	3602.87	4571.88	5499.52	10201	3495.24	4226.36	5993.57	11117.4	2759.5	4045.74	4966.47	9212.25
13.75	2971.73	4244.5	5310.27	5440.14	4622.02	4165.92	3951.56	4282.03	5990.82	4046.35	5162.46	4401.36	3814.6	4560.88	5542.24	10280.2	3362.91	5154.55	5982.42	11096.7	2867.12	3968.78	4920.04	9126.12
14	2939.49	4071.38	4932.39	4864.76	4394.67	3810.32	3990.97	4194.52	6005.64	3883.66	4492.52	4341.69	4285.69	4428.96	5126.2	9508.53	3269.4	4892.27	6008.43	11145	3324.1	4099.14	4929.32	9143.35
14.25	3510.9	3758.52	4264.13	4891.93	4085.98	4128.88	3946.18	4188.55	5388.28	4048.44	4128.89	3788.79	4054.55	5905.28	4704.59	8726.49	2750.67	4636.27	4981.33	9239.81	3318.8	5906.85	4654.44	8633.47
14.5	3349.69	3746	4478.93	4911.68	3741.83	4627.7	4005.3	3931.99	5417.91	4104.75	4003.51	3737.08	3564.05	5540.91	4840.17	8977.99	2874.18	4293.89	4669.3	8661.03	3433.49	4857.72	5128.06	9511.98
14.75	3410.59	3804.4	4451.08	4743.76	4085.98	4323.96	4804.21	3880.28	5632.76	4050.52	3811.84	3416.87	3719.32	5163.98	4864.32	9022.77	3343.51	4322.16	4671.16	8664.48	3327.63	4413.25	5168.92	9587.77
15	3344.32	4484.36	4795.16	4978.36	4238.24	5373.47	4967.21	4214.41	5672.27	4125.61	3858.41	3391.02	3606.4	4892.27	5267.35	9770.36	3108.84	4336.29	5648.11	10476.6	3341.74	4312.74	4221.69	7830.76
15.25	3939.02	3965.01	4222.36	4640.05	4955.74	4832.66	4881.23	4154.74	5605.59	4350.87	3806.46	3806.69	3616.99	4680.24	5787.4	10735	3357.62	4408.54	4988.76	9253.59	3332.92	4322.16	4916.32	9119.24
15.5	4325.94	3923.29	5324.19	4706.72	4267.44	4603.01	5244.86	4220.37	5487.06	4100.58	3928.27	3460.63	4391.55	4790.18	5781.83	10724.7	3089.44	5201.67	4957.18	9195.03	3216.47	4286.04	5336.08	9897.83
15.75	4019.63	3827.35	4988.08	4724.01	4473.93	4686.97	4938.55	4226.34	5622.88	3808.57	3917.52	3902.16	4252.16	5043.04	5642.53	10466.3	3943.4	4947.24	5256.21	9749.69	3459.96	5063.46	5239.5	9718.69
16	4209.5	4517.73	4538.59	4563.49	4371.73	5151.22	4639.41	3882.27	5637.69	4613.67	3827.96	4423.24	3895.76	5028.91	5397.37	10011.5	3918.7	4824.74	5228.35	9698.01	3564.05	5079.17	4929.32	9143.35
16.25	3614.8	4386.33	4407.33	4565.96	4943.22	5699.43	3998.13	4669.86	5689.55	4115.18	3802.88	4238.27	4059.85	4606.43	5566.38	10325	3558.76	5079.17	6244.31	11582.5	3699.91	6387.44	5211.64	9667.01
16.5	3627.34	4482.27	4220.37	5212.95	4653.3	5435.2	3947.97	4729.52	5437.67	4046.35	3838.71	3703.27	4045.73	4370.85	5545.95	10287.1	3590.52	5481.23	6671.49	12374.9	3668.15	4788.61	5486.52	10176.9
16.75	3638.08	3737.66	4739.47	4894.4	4384.24	4563.49	4352.8	4347.66	5862.41	4012.98	4669.86	3741.06	4065.14	4326.87	5480.95	10166.5	3357.62	5017.91	6194.16	11489.5	3579.93	4542.04	5512.52	10225.1
17	3650.62	4010.89	4753.39	4869.7	4367.56	5232.71	4322.35	4821.01	5521.63	4238.24	5891.51	3631.67	5695.43	4468.22	6064.15	11248.3	5044.37	4878.14	5662.96	10504.2	4647.39	4562.45	5505.09	10211.3
17.25	3974.84	3960.83	4729.52	4659.8	4421.78	4874.64	4021.42	4667.87	5951.31	4282.04	4791.67	4385.45	5504.88	5941.4	7585.29	14069.9	5005.56	6868.02	6909.23	12815.9	5427.24	6773.79	6948.23	12888.2
17.5	5037.07	3946.23	4421.25	5296.91	4880.65	5035.15	4444.16	4268.11	6343.95	4200.69	4929.6	4178.61	6344.72	6998.38	7191.54	13339.5	5808.35	7244.96	7081.96	13136.2	5473.12	6634.01	7031.81	13043.2
17.75	4789.88	3712.63	4361.58	5492	5975.67	5385.81	4634.03	4194.52	6704.48	4286.21	5011.99	4073.2	6140.06	6998.38	8094.19	15013.8	6445.29	7204.12	7132.1	13229.3	5584.27	6866.45	7399.56	13725.4
18	4651.95	4463.5	4198.5	6699.55	5681.58	4943.79	5010.2	4124.91	6479.77	5698.26	4519.39	3997.62	6568.8	7226.11	7596.43	14090.5	6424.12	6886.87	7681.87	14249	5831.29	6858.6	7646.58	14183.6
18.25	4377.88	5812.98	4347.66	6924.26	5604.4	6771.16	5278.89	4266.12	7573.72	4742.99	4497.9	4828.97	5945.97	7094.18	7484.99	13883.8	6450.59	6751.8	8417.37	15613.3	6115.35	6531.93	7117.24	13201.7
18.5	4032.16	5164.31	4735.49	5771.04	5429.2	6978.59	4741.51	4327.77	6311.85	4319.58	3819	4852.83	5979.5	7229.25	7602.01	14100.9	6062.42	6307.34	6963.09	12915.8	6004.2	6409.42	7252.83	13453.2
18.75	4438.78	5333.26	4920.45	6435.32	5852.61	6284.68	4775.55	4158.72	6736.59	4273.7	4340.27	4556.49	5961.85	6868.02	8068.19	14965.6	5215.52	6544.49	7089.39	13150	5907.16	6544.49	7501.71	13914.8
19	4691.35	6113.33	5226.74	6652.63	5812.98	7781.15	4454.91	5085.53	6558.79	4296.64	4025	4659.91	5556.04	7309.35	7750.59	14376.5	6473.52	6516.22	7360.55	13653	6212.4	6244.52	7908.46	14669.3
19.25	4625.08	5458.4	5831.36	6583.48	5767.09	6462.48	6050.94	5079.56	6146.4	5566.86	4032.16	4176.62	5360.2	6608.88	7202.68	13360.2	6065.95	7965.84	7667.01	14221.5	5573.69	6052.91	7317.84	13573.8
19.5	4519.39	5193.51	5966.6	6356.3	6417.85	6358.77	5900.47	4807.09	6180.97	5543.92	4263.24	4178.61	5236.69	7200.98	7308.55	13556.5	5716.6	6572.76	7330.84	13597.9	5314.32	6054.48	7295.55	13532.4
19.75	4361.76	5078.8	5751.8	5995.76	5840.09	6731.65	5597.74	4687.76	6474.83	5631.52	4324.14	4250.21	4732.08	6596.32	7308.55	13556.5	5593.1	7623.46	7031.81	13043.2	5811.88	6054.48	7213.82	13380.9
20	4417.29	5368.71	5497.23	5803.15	6444.96	6250.11	5594.16	4636.05	6499.52	5739.98	4284.73	4238.27	4649.15	6874.31	7180.39	13318.8	5353.14	6921.42	6953.8	12898.5	5211.99	5888	6751.35	12523
20.25	4872.27	5170.57	5694.12	5783.39	5299.88	5632.76	5610.28	5069.62	7593.48	5379.14	4062.62	3977.73	4529.17	7182.14	7453.42	13825.3	4987.91	6739.24	8239.07	15282.6	5211.99	5138.85	6606.48	12254.3
20.5	5117.68	5220.63	6505.58	5763.63	5064.19	5884.64	5798.36	5809.48	6805.73	4936.96	3965.89	4359.6	4627.98	6877.45	7583.43	14066.4	5610.74	6897.86	7273.26	13491.1	5238.45	5686.97	6779.21	12574.7
20.75	4917.06	5060.02	7255.39	5734	5796.29	5978.47	5778.66	5286.41	6595.83	5318.66	5219.78	4832.94	5453.71	7340.76	7602.01	14100.9	5012.61	6376.44	7263.97	13473.9	5630.15	6056.05	6513.62	12082
21	5162.46	6165.47	6951.09	6652.63	6004.87	6756.34	5468.77	5749.81	6662.5	5289.45	5631.78	4755.38	5640.73	6841.32	7312.26	13563.4	4523.88	6789.5	7524	13956.2	5450.18	5888	6634.34	12306
21.25	5092.6	5333.26	6213.22	6526.69	5389.57	6055.03	5846.73	6107.81	6114.29	6313.56	5604.91	4425.23	4896.16	6857.03	7031.81	13043.2	4816.77	6560.2	7250.97	13449.8	5016.14	7155.44	6103.15	11320.7
21.5	4743.3	5076.71	5998.42	7502.11	4974.51	5943.9	5481.31	6935.18	6064.9	5285.28	5909.42	4393.41	4991.44	6853.89	7035.52	13050.1	5160.82	7306.21	7633.58	14159.5	4786.77	5928.83	6929.66	12853.8
21.75	4558.8	5124.68	5930.8	7148.98	5644.03	5215.42	5295.02	6511.55	6227.89	5362.46	5447.27	4661.9	5224.34	7284.22	7193.4	13343	5010.85	6982.68	6922.23	12840	5049.67	6282.21	6613.91	12268.1
22	4549.84	5135.11	5970.58	7341.6	5619	4746.23	4825.7	6390.23	6457.54	4661.65	4972.59	4852.83	6304.14	7574.77	7174.82	13308.5	6309.44	6626.16	6771.78	12560.9	5005.56	6544.49	6664.06	12361.1
22.25	4677.02	5354.11	5791.58	7393.45	5604.4	6837.83	5355.92	5861.19	6321.72	4302.9	5187.54	5222.76	5462.53	7307.78	7172.96	13305.1	5734.25	7020.37	7553.72	14011.3	4802.65	6527.22	6652.91	12340.4
22.5	4623.29	5589.8	4978.13	7428.03	5477.17	5995.76	6000.78	6557.29	6543.97	4964.08	5252.02	5548.94	4892.64	6756.52	7908.46	14669.3	5007.32	7391.02	6667.77	12368	4402.14	6195.83	6651.06	12337
22.75	4779.13	6021.55	4765.32	6766.22	5677.4	5862.41	5538.63	6322.61	6894.63	5170.57	5447.27	5666.28	4363.32	6740.81	7782.16	14435.1	5160.82	6802.06	7120.96	13208.6	4382.73	5807.9	7029.95	13039.8
23	4694.94	5856.78	4799.14	7228	5581.46	6687.2	5635.36	6473.76	7474.94	5533.49	5339.8	5304.31	4430.37	7103.61	7221.26	13394.6	4123.36	6935.56	6691.92	12412.8	5582.51	5679.12	5636.96	10455.9
23.25	4666.28	4961.99	4751.4	8005.87	5101.74	6761.28	6086.76	5743.85	6951.43	5954.81	5499.22	5517.11	4282.16	6767.51	7897.32	14648.6	4146.3	6304.2	6983.52	12953.6	5658.38	4903.26	6227.59	11551.5
23.5	4967.21	5080.88	5805.5	7474.94	4916.11	6069.84	5934.5	5912.9	6126.64	4784.7	4986.92	5560.87	4451.54	5957.1	7642.87	14176.7	4301.57	6483.24	6374.32	11823.6	5275.51	4304.88	4929.32	9143.35
23.75	4207.71	4953.65	6081.95	7262.57	4968.25	6763.75	6910.75	5765.72	6445.19	4690.85	4816.74	5175.03	3975.16	5277.06	7524	13956.2	4594.45	6206.82	7005.81	12995	4453.3	6282.21	5213.49	9670.45
24	4324.14	5345.77	5580.76	7304.55	5254	5948.84	6486.22	5692.14	6642.75	4663.73	4997.66	4950.29	4800.89	5283.34	7652.15	14193.9	4204.53	6373.3	6441.18	11947.7	4707.38	5895.85	6489.47	12037.2
Appendix Figure S S 6 A Lower Right
	FF												Nestin-LGR4-/-
Dark time	4641.56	5196.36	5621.59	6452.85	5366.41	6020.5	5282.69	5463.05	6417.18	4913	5161.62	5081.31	4989.68	6454.9	6774.97	12566.8	4819.14	6185.8	6587.49	12219.1	4757.35	5687	6168.88	11442.6
Light time	3726.68	4175.93	4736.94	4987.51	4453.29	4802.41	4569.29	4223.94	5514.27	4236.11	4407.89	4100.38	4179.94	5068.86	5395.94	10008.9	3866.2	4795.16	5375.7	9971.33	3569.9	4717.51	5162.22	9575.35
Appendix Figure S S 6 B Upper Left
	FF												Nestin-LGR4-/-
0	3883.61	3281.26	2823.61	3377.68	3560.13	3065.15	3747.46	3020.22	2729.9	2681.58	2581.61	2579.25	3642.34	3417.9	4426.82	3957.51	3603.86	3211.89	3487.94	3901.71	3476.76	4442.78	3651.36	5194.09
0.25	3668.57	3193.24	2796.53	3683.07	3543.59	3294.21	3844.96	3395.09	2567.48	2716.5	2252.26	2557.18	3611.17	3920.62	4275.2	5011.06	3788.85	3580.96	3989.11	4490.98	3458.4	4089.67	3662.26	4397.23
0.5	3874.42	3020.22	2923.56	4027.09	3153.94	2598.72	3881.76	3202.34	3085.97	2915	2123.26	2387.92	3372.15	3265.37	4658.24	4453.04	3695.65	3289.69	4012.45	3564.66	3505.01	3351.54	3875.49	4055.72
0.75	4017.78	2965.58	3962.63	3835.76	3900.15	2690.34	3776.89	2894.25	3481.61	3201.72	2401	2851.53	4026.84	3682.49	4436.8	3941.89	3598.21	4436.8	3870.82	3899.48	3406.15	3351.54	3587.55	4031.17
1	3409.41	3511.96	3721.08	3697.79	3946.1	2709.08	3598.44	2523.93	3442.05	3618.94	2086.84	3099.89	4377.56	3901.95	5486.15	3720.91	3548.78	4179.45	3670.04	4354.82	3070.06	3451.28	3430.35	4709.73
1.25	3207.24	3364.74	3579.48	3633.4	3828.47	3527.42	3609.48	2572.5	2802.78	3383.68	2003.36	2945.35	4159.34	3824.12	5075.18	3363.77	3876.41	3660.76	3441.24	4040.1	3537.49	4674.2	3593.77	5040.08
1.5	3267.89	3223.59	2938.13	3821.05	3532.56	2688.26	3660.99	2451.08	2519.59	3414.93	2039.79	3059.41	4320.41	3198.44	4117.6	3473.15	3355.32	3632.83	3573.54	4053.49	2989.56	4454.75	3133.07	5249.9
1.75	2881.92	3091.55	2765.3	3204.75	3188.86	2546.66	3120.12	2516.34	2613.29	3436.98	2065.59	2470.71	3489.06	3159.53	5097.13	3517.79	3384.97	3169.99	4222.57	3698.59	2937.31	4500.64	3080.16	5305.7
2	3052.85	2659.01	2700.75	3075.97	3119.02	2505.01	3085.17	2775.87	2538.33	3308.33	2312.97	2893.84	4086.59	3047.47	5218.82	3915.1	3181.62	3213.88	3652.92	3517.79	3256.46	4001.89	3181.32	4267.77
2.25	3356.11	2388.86	2457.12	3028.14	3001.39	2746.56	2663.88	2666.6	2494.6	3381.84	2473.85	3011.58	4252.86	3080.16	4831.8	3647.25	3482.41	2747.06	3184.44	3680.73	3236.69	3349.54	3133.07	3910.64
2.5	3931.39	3370.81	2615.37	3110.92	3170.48	2821.52	2592.13	3005.04	2467.53	2979.33	2426.8	3020.78	4265.85	3926.85	4279.19	3770.01	3215.51	3034.34	3049.03	3540.11	3509.24	3517.12	3304.28	4176.26
2.75	3203.56	3123.43	3221.32	3727.22	3288.11	2611.21	2781.62	3288.85	3444.13	2821.27	2335.74	2737.47	3865.77	3226.46	3960	3607.07	3424.51	3505.15	3145.53	3687.43	3264.94	3479.21	3235.8	4274.47
3	2808.4	2607.41	3275.47	3521.18	3696.14	2661.18	3580.05	2610.44	3660.69	2769.8	2264.41	3037.34	4289.23	2824.9	4163.49	3549.04	3523.36	3551.03	3793	3707.52	3077.12	3241.81	3215.56	4060.19
3.25	2723.86	2595.26	2709.08	3210.27	3890.96	2690.34	3471.5	2707.57	2825.69	2872.73	1989.7	2665.72	3764.45	2922.96	3967.98	4457.5	3560.08	3379.47	4110.51	4464.2	3091.24	4011.87	3483.27	3966.44
3.5	2687.1	2709.09	2219.74	3278.34	2984.85	2659.1	3270.98	2481.44	2411.31	3574.83	1915.34	2417.36	3413.72	3864.59	4149.52	3584.75	3335.55	2910.65	3486.38	4270.01	3177.38	3682.7	2916.73	5136.06
3.75	3308.33	2618.03	2344.68	3118.28	3519.69	2867.33	3219.47	2376.72	2402.98	3174.16	1857.66	2183.72	3083.78	3431.91	3956.01	3647.25	3303.07	2812.9	3442.8	4763.3	3044.64	3521.11	2880.93	4544.55
4	3082.26	2479.92	2480.03	2893.84	3686.95	2840.26	3787.93	2766.76	2507.09	3187.02	2487.51	2728.27	3852.78	3058.37	3674.72	3765.55	3098.3	2960.52	3133.07	3707.52	2589.92	3910.13	2974.32	4240.99
4.25	3019.77	2803.19	2198.91	2985.82	3547.26	2532.08	3581.89	2649.9	2734.07	2804.73	2889.7	2719.07	3839.79	3021.01	3660.76	4037.87	3410.39	3644.8	3280.93	3549.04	3442.87	3682.7	2919.84	3631.62
4.5	3212.75	2445.01	2898.57	3099.89	3354.28	2142.69	3546.93	2803.19	2450.87	2655.85	2363.06	2923.28	4128.16	2938.52	3515.12	3703.05	2904.83	3215.88	3192.22	3455.29	3506.42	4115.61	3047.47	3665.11
4.75	2828.62	2595.26	2234.31	3506.46	3133.72	2359.25	2866.24	2739.45	3096.39	3666.73	1986.67	2669.4	3769.64	2826.46	4023.84	3720.91	3061.58	3012.39	3059.92	3225.38	3418.86	4195.41	2957.2	3589.22
5	3192.54	2443.5	2142.69	3396.08	3084.1	2346.76	3388.72	2387.34	2842.35	3319.36	2223.43	2847.85	4021.64	2583.66	3555.02	4055.72	2971.21	3319.62	2871.59	3138.33	3133.61	3642.8	2800	4756.6
5.25	2872.73	2533.04	2201	3569.01	3368.98	2438.38	3637.08	2504.2	2342.59	3126.37	2185.49	2687.79	3795.62	2574.32	3565	3986.53	2772.09	2749.06	2743.97	3640.55	2726.9	3477.22	2874.71	3845.91
5.5	2810.24	2438.94	2382.16	3431.03	3039.99	2111.46	3613.16	2262.89	3129.7	2876.41	2067.11	2178.2	3075.99	2893.39	3337.57	3517.79	2530.61	2581.48	2711.28	4017.78	2421.87	3052.29	2812.45	3602.61
5.75	2790.02	2240.12	2657.02	2735.63	2819.43	2619.54	3337.21	2998.97	2013.59	2490.43	1675.54	1861.77	2629.14	2697.28	4027.83	3057.97	2502.36	3513.13	2431.13	3725.37	2694.42	3006.41	2779.77	3374.93
6	2666.88	2824.44	3008.93	3467.82	2938.9	2625.79	3924.07	3162.89	2184.34	2282.75	1654.29	2027.34	2862.95	2700.39	3519.11	3156.19	2395.04	3425.35	4079.38	3841.44	2482.59	2968.5	2681.71	3232.08
6.25	2756.94	2769.8	3113.05	3245.22	2964.63	2542.49	2956.39	2913.98	2253.05	2205.55	1643.67	2032.86	2870.75	2709.73	3511.13	3129.4	3013.57	2545.57	3810.12	3310.2	2695.83	3004.41	2541.63	3133.87
6.5	2861.7	2293.24	2205.16	3169.79	2565.79	2182.26	2792.66	2352.43	2219.74	2098.95	1698.31	1926.16	2720.07	2575.88	3327.6	3513.32	2995.21	2557.54	3073.93	3147.26	2348.44	2904.66	2613.23	3272.26
6.75	2501.46	2064.07	2365.5	2857.05	2852.51	1867.83	2823.93	2445.01	2261.38	2586.01	1813.65	1869.13	2639.53	3125.29	3203.91	3419.57	2756.56	2695.19	2680.16	3075.83	2363.97	3148.05	2832.68	3243.24
7	2870.89	2133.89	2161.43	2547.98	3482.93	1749.14	2858.89	2390.38	2353	2211.07	1663.4	2086.21	2946.09	2905.84	3191.94	3321.36	2550.38	2952.54	2547.86	3285.65	2349.85	3112.14	3013.23	3169.58
7.25	2696.29	2174.86	2234.31	2248.11	3504.99	1842.84	2825.77	2419.21	2377.99	2172.47	1549.57	2119.33	2992.85	2806.23	3168	3564.66	2323.02	2812.9	2535.41	3807.96	2700.07	3090.2	2491.83	3049.05
7.5	2633.8	2098.98	1913.64	2378.72	2984.85	1630.44	2967.43	2730.34	2290.53	2091.6	1432.71	1902.24	2686.29	2627.24	3110.15	3598.14	2135.2	2555.55	2607	3381.63	2145.09	4227.32	2250.58	4392.77
7.75	2529.03	1884.98	1967.78	2100.93	2519.84	1840.76	2880.96	2363.06	2813.19	2016.24	1440.3	1683.32	2377.14	2848.25	3000.42	3060.21	2635.11	2585.47	2669.26	2903.96	2170.51	4434.8	2213.23	4234.29
8	2161.44	2696.95	2076.06	2327.21	2319.51	1769.96	2993.18	2297.8	2694.5	2337.88	1516.18	2042.06	2883.74	2647.47	3357.52	3401.72	2571.56	2198.45	2507.39	2872.71	2420.46	4444.78	2169.65	4662.85
8.25	2560.28	2482.96	2003.18	2312.5	2393.02	1988.6	2452.31	2490.54	1961.53	2321.34	1447.88	1955.6	2761.63	2599.22	3519.11	3336.99	2358.32	2567.52	2379.77	2845.93	2228.4	3451.28	2292.61	3493.24
8.5	2470.22	1965.42	2463.37	2248.11	3756.79	2038.58	2540.62	2643.83	2038.58	2214.74	1422.08	1845.21	2605.76	2527.63	3517.12	3006.64	2308.9	2479.74	3052.14	3334.76	2152.15	3050.3	2314.4	2863.78
8.75	2709.15	1922.92	2113.54	2246.27	3563.8	2365.5	2501.99	2153.61	1944.87	2275.39	1613.31	2180.04	3078.58	2505.84	3271.74	3120.47	2306.07	2767.01	2698.83	3517.79	2299.01	3018.38	2231.91	2792.36
9	2505.14	1880.43	2069.81	2514.86	2935.22	2263.47	2393.44	2006.4	2107.29	2372.81	1466.1	1727.47	2439.49	2561.87	3969.97	3102.62	2589.92	2838.83	2530.74	3292.35	2255.24	2834.84	2317.51	2843.69
9.25	2477.57	1804.54	2238.48	2382.41	2854.35	1765.79	2568.21	1798.47	2003.18	2271.72	1419.05	1692.52	2390.12	2705.06	4915.59	2727.62	2565.91	3042.32	2943.19	3167.35	2201.57	2954.54	2291.05	3642.78
9.5	2315.83	2350.92	2105.21	2435.76	2431.62	1503.42	2971.11	2006.4	2040.66	2097.11	1473.69	1902.24	2686.29	2622.57	3223.86	2970.92	2228.4	2886.71	2435.8	3265.56	2139.44	2798.93	2456.03	3220.92
9.75	2196.36	1922.92	2798.62	2284.9	2269.88	1715.82	3293.05	1932.03	2877.74	2398.54	1519.22	1918.8	2709.67	2527.63	3313.63	3457.52	2164.86	2661.28	2378.21	3488.77	2643.58	2749.06	2415.56	3888.32
10	3291.78	1836.42	2682.01	2367.69	2826.78	1811.61	2616.05	1813.65	2207.24	2078.73	1733.21	2347.45	3315	2572.76	3171.99	3361.54	2092.84	2415.9	2418.68	3241.01	2308.9	2767.01	2281.71	4765.53
10.25	2964.63	1886.5	1982.35	2934.31	2543.74	2171.84	2500.14	1909.27	2071.89	2075.06	1786.33	2132.21	3011.04	2563.42	3245.8	2776.73	2283.48	3509.14	3830.35	3406.18	2157.8	2888.7	3033.46	3167.35
10.5	3032.63	2217.36	1940.71	2858.89	3538.07	2305.11	2505.66	1936.58	1911.56	2231.28	1740.8	1699.88	2400.52	3185.99	3965.99	3611.54	2157.8	3768.48	2856.03	3124.94	2998.04	3660.76	3249.8	3053.51
10.75	2345.24	3097.62	2065.65	2566.37	2650.34	1942.79	2489.11	2986.83	2184.34	2032.78	1402.35	1723.79	2434.29	3094.16	4243.28	3424.04	2875.18	2679.23	2742.41	3444.13	2817.28	3459.26	3028.79	3562.43
11	2321.34	2730.34	2032.33	2518.54	2835.97	1992.77	2426.56	2750.07	2180.17	2012.57	1450.92	1972.15	2785.01	2669.26	4071.72	3207.53	2283.48	2737.09	2424.9	3098.15	2613.93	2828.86	2294.16	3586.98
11.25	2268.04	2534.56	2046.9	2424.72	2970.14	2069.81	3118.28	2300.83	2176.01	2049.32	1481.27	2185.56	3086.38	2729.96	4115.61	3533.41	2410.57	2741.08	2373.54	3111.55	2347.03	2826.86	2273.93	3767.78
11.5	2244.15	1998.81	1859.5	2272.02	3025.28	2069.81	3031.82	2173.34	2340.51	2393.02	1491.9	2043.9	2886.34	2491.83	3495.17	2901.73	2135.2	2840.83	2471.59	3484.31	2282.07	2623.38	2163.42	4792.32
11.75	2102.63	1913.82	1924.05	2371.37	2727.53	1971.94	2768.74	2405.55	2209.32	2556.6	1528.32	2016.31	2847.37	2725.29	3317.62	3109.31	2138.03	3032.34	2484.05	3772.25	2681.71	2551.56	2168.09	3426.27
12	2407.73	1847.04	1915.72	2720.91	2641.15	1976.11	2422.88	2689.36	2217.65	2198.2	1658.85	1985.03	2803.2	2971.21	3712.62	3151.72	2152.15	3227.85	2396.89	3104.85	2609.69	2613.4	2238.13	3258.86
12.25	2284.58	1883.46	2105.21	2264.66	2617.25	2482.11	2757.7	2297.8	2340.51	1972.13	1710.45	1964.79	2774.62	3014.79	3696.66	3167.35	3380.74	2647.32	2385.99	3127.17	2160.62	3090.2	2214.79	2879.41
12.5	2189.01	1637.6	2250.97	2568.21	3139.24	2725.74	2564.53	2282.62	2800.7	1977.64	1742.32	2025.5	2860.36	2669.26	3539.06	3361.54	2955.67	2587.47	2912.06	3062.44	2092.84	2759.03	2635.02	3200.83
12.75	2563.95	2519.38	2130.2	2459.67	2797.37	2250.97	2676.76	2135.4	2536.25	1801.2	1491.9	2121.17	2995.45	2728.41	3491.18	3379.4	2869.53	2703.17	2462.26	3232.08	2945.79	2761.03	2597.66	2979.85
13	2545.57	2033.72	2134.36	2305.14	3089.61	2105.21	2601.33	2120.23	2138.53	2168.79	1479.76	2332.73	3294.22	3375.88	4873.69	3245.47	2770.68	3000.42	2515.18	4113.76	2920.37	2852.8	2261.48	3006.64
13.25	3131.88	2015.5	2084.39	2329.05	2975.66	2196.83	2752.18	3030.84	2167.68	2234.96	1458.51	2316.18	3270.83	3279.38	5196.88	3825.82	3164.67	2846.81	2672.37	3977.6	2550.38	3102.17	2364.2	3031.19
13.5	2920.52	2951.93	2034.41	2318.01	2600.71	2373.83	3274.66	3176.54	2644.53	2045.65	1710.45	2102.77	2969.47	2806.23	4309.12	4455.27	2259.47	2940.57	2857.59	3631.62	2935.9	3323.61	2364.2	3531.18
13.75	2815.75	2150.58	1882.4	2284.9	2589.68	2411.31	3276.5	2801.67	2344.68	2065.87	1690.72	2016.31	2847.37	2765.76	3533.08	3238.78	2174.74	2621.38	2686.38	3055.74	2325.84	3283.71	2289.49	2850.39
14	2424.27	1974.53	1884.49	2448.63	2718.34	2442.54	2682.28	2247.71	2392.57	1959.27	1504.04	2189.24	3091.57	2605.45	3513.13	3290.11	2023.64	2988.45	2880.93	3439.66	2277.83	2699.18	2499.61	2866.01
14.25	2084.25	2039.79	1788.7	3031.82	2740.4	2209.32	2527.74	2273.51	2344.68	2317.67	1458.51	1893.05	2673.3	2644.36	3453.28	3040.12	2050.47	2637.34	2708.17	3267.79	2275.01	2615.39	2404.67	2770.03
14.5	2100.79	1947.21	1890.73	2851.53	2896.62	2092.72	2323.53	2317.53	2338.43	2087.92	1412.98	2019.98	2852.56	3218.68	3337.57	3370.47	2211.46	2643.32	2705.06	3020.03	2269.36	2615.39	2269.26	2656.2
14.75	2236.8	2026.13	2400.9	2489.11	2551.09	2042.74	2340.09	2179.42	3011.01	2223.93	1840.97	2185.56	3086.38	2796.89	3207.9	3430.74	2880.83	2814.89	2801.56	3557.97	2328.67	2685.22	2277.04	3388.33
15	3179.67	2502.69	2480.03	2588.45	2613.58	2051.07	2608.69	2495.1	2688.26	2095.27	1579.92	2809.21	3967.09	2877.82	3247.8	3435.2	2578.62	2621.38	2667.7	3319.13	2516.49	3447.3	2373.54	3477.61
15.25	2736.72	2536.07	2309.28	2389.76	2514.33	1882.4	2544.3	2302.35	2659.1	2032.78	1569.3	2207.63	3117.55	2845.14	3253.78	3645.02	2324.43	3128.1	2569.65	3211.99	2478.36	3058.28	2370.43	3120.47
15.5	2626.44	2285.66	1797.03	2415.52	2813.92	2896.49	2560.86	2355.47	2788.21	2062.19	1567.78	2187.4	3088.98	2530.74	3704.64	3470.91	2299.01	3680.7	2470.04	3415.11	3154.79	2745.07	2572.76	3319.13
15.75	2286.42	2203.7	1892.82	2779.78	3244	2196.83	2410	2809.26	2836.1	2858.03	1696.79	2108.29	2977.26	2894.94	3251.79	3136.1	2170.51	3684.7	2513.62	3209.76	2572.97	2802.92	2442.02	3017.8
16	2494.11	1810.62	1815.77	2494.63	3703.49	2044.82	2652.84	2809.26	2367.58	2740.4	2095.94	2214.99	3127.95	3663.81	3263.76	3247.7	2575.8	3253.78	2603.89	3919.57	2461.41	2703.17	2328.41	3285.65
16.25	2714.67	1831.86	1828.26	2275.7	3595.05	2225.98	2501.99	2196.11	2257.22	2381.99	2558.84	1909.6	2696.68	3463.03	3351.54	3700.82	2139.44	3022.37	3939.3	3600.38	2379.51	3423.36	2508.95	4763.3
16.5	2688.93	2045.86	1930.3	2360.33	2725.69	2232.23	2632.6	2360.02	2338.43	2130.2	1831.86	2246.27	3172.11	3014.79	4189.42	3319.13	2109.78	2928.61	3352.53	3370.47	3027.69	4761.98	2569.65	3651.71
16.75	2665.04	2176.38	2317.61	2634.44	2856.19	2731.98	2559.01	2485.99	2230.15	2040.13	1746.87	2288.58	3231.86	2859.14	3764.49	3129.4	2139.44	2998.43	3380.55	3607.07	2596.98	3922.1	2684.82	4057.96
17	2817.59	2423.76	2126.03	2693.31	3023.44	2552.91	2638.12	2372.16	2153.1	3416.77	1579.92	2191.08	3094.17	2789.11	5236.78	3531.18	3296.01	3092.19	2529.18	3428.5	2375.27	3624.85	2259.92	4066.88
17.25	2959.11	2435.91	2067.73	2809.21	3210.91	2648.69	3167.95	2391.89	3221.32	3032.63	1636.08	2152.44	3039.61	2835.8	5619.81	4569.11	2798.92	3576.97	2677.04	3421.81	2596.98	3525.1	2440.47	3446.36
17.5	2970.14	2347.88	3017.26	2833.13	3442.5	3569.07	3042.86	2284.14	2598.72	2977.49	1936.58	2617.89	3696.9	4561.87	5434.28	4138.31	2293.36	3271.74	2577.43	3421.81	2510.84	3337.57	2653.7	3466.45
17.75	2554.76	3024.77	2342.59	2744.82	2699.96	2592.47	2972.95	3002.01	3027.67	2720.18	1731.69	3213.95	4538.64	3951.75	5565.94	3792.34	2267.95	3136.08	2602.34	3595.91	2428.93	3355.53	2768.87	3573.59
18	2597.04	2704.54	2198.91	3195.55	3444.34	2590.39	3946.14	2578.57	2709.08	2404.05	1903.19	2627.08	3709.89	4616.34	5420.31	3412.88	2417.64	3291.69	3375.88	3714.21	2342.79	3513.13	3072.37	3546.8
18.25	3111.66	2484.47	2061.48	3868.88	3800.9	3456.63	3236.02	2256.82	2671.6	2345.24	2296.28	2673.08	3774.84	4154.09	5250.74	3167.35	3711.18	3814.37	3844.36	4544.55	2924.6	4115.61	3389.88	3883.85
18.5	3286.27	3313.14	2933.97	4089.64	4010.43	3731.49	3088.85	2413.14	3652.36	2325.02	2469.3	2424.72	3424.11	4603.89	5322.56	4046.8	3882.05	4037.8	4163.42	4167.33	3048.88	3489.19	3336.97	3687.43
18.75	3629.97	3282.78	3521.18	3666.51	4087.62	3573.24	3037.34	3323.76	3600.3	2400.38	2369.13	2284.9	3226.67	4023.35	6128.52	4604.82	3534.66	3730.58	3957.98	4078.04	3440.05	3864.24	3360.31	5211.95
19	3657.54	3519.54	3456.63	3762.18	4600.41	3525.34	2974.79	3803.35	3011.01	2586.01	2223.43	2708.03	3824.2	3807	6192.36	4187.42	3906.06	4075.71	4487.16	4142.77	3507.83	4899.63	3685.6	4756.6
19.25	4041.67	3636.41	3733.57	4019.73	4107.84	3562.82	3383.2	3502.85	2890.24	2725.69	2146.03	2726.43	3850.18	3576.65	5707.59	4727.59	3747.9	4221.34	4873.15	3874.92	3065.82	4985.41	3522.18	4312.41
19.5	3514.18	3590.88	3117.21	3870.72	4346.77	2809.03	4168.75	3604.53	3075.56	2494.11	1951.76	3029.98	4278.84	4499.61	5583.9	4151.7	3956.9	3742.55	4065.37	4560.18	3858.05	4187.43	3049.03	4953.03
19.75	3635.48	3490.71	3140.11	3489.9	3740.25	3033.92	4104.36	3498.3	3948.05	2350.75	2058	2880.96	4068.41	3617.12	6208.32	3988.76	3976.67	3347.55	4245.91	4147.24	3633.51	4079.7	3027.24	4526.7
20	3504.99	3458.84	3258.81	3683.07	3947.94	3054.74	3784.25	3455.8	3998.03	2255.18	2382.79	3191.87	4507.46	4325.29	4506.62	3714.21	3673.05	3535.07	4287.94	3799.03	3804.39	4554.5	2941.63	4622.68
20.25	3139.24	3372.33	2592.47	3394.24	3953.45	3273.38	3850.48	3325.28	4216.67	2510.65	2511.79	3041.01	4294.43	4273.93	5994.86	3573.59	3646.22	3682.7	4364.2	3595.91	3571.38	3748.53	3483.27	4086.97
20.5	3155.78	2997.46	2719.49	3405.28	3850.53	3146.36	3868.88	3100.66	3300.45	2527.19	2413.14	2720.91	3842.39	4082.49	5027.31	3763.32	3499.36	3313.63	4062.26	3540.11	3849.57	4323.08	3534.63	4836.96
20.75	3940.59	2604.37	3290.04	3294.89	3596.89	3083.89	3804.49	3263.05	2944.38	2977.49	2533.04	2892	4083.99	4345.52	5901.1	3736.53	3465.47	3347.55	3962.65	3705.28	3673.05	5139.02	3466.15	4894.99
21	3867.07	2655.97	3437.89	4558.76	3295.46	3246.31	3289.37	3565.07	2890.24	3499.47	2265.93	3046.53	4302.22	4219.45	5799.35	4361.52	3058.76	3158.03	3855.25	4281.16	3757.78	5170.94	3240.47	5044.54
21.25	3867.07	2671.15	3750.23	4185.31	3286.27	4437.39	3348.24	2742.48	3046.41	3330.38	2290.21	3099.89	4377.56	4412.45	5402.36	4464.2	3348.26	3636.82	3959.53	4216.44	3574.2	4436.8	3000.78	5290.07
21.5	4256.71	3329.83	3323.36	4016.05	3604.24	3294.21	4361.92	2794.08	3492.03	2880.08	2680.26	3329.85	4702.31	3501.95	5210.84	3640.55	3339.78	3251.79	3863.03	4740.98	3651.87	3993.91	3045.91	4642.77
21.75	3661.22	3795.76	3085.97	3852.32	4254.88	2738.23	4236.82	2467.78	2952.71	3192.54	2841.13	2980.3	4208.7	3391.44	5290.64	3325.83	3633.51	2936.58	3659.14	4133.85	4019.04	4021.84	2994.55	4232.06
22	3598.72	3519.54	2944.38	3716.18	4162.98	2763.22	3681.23	3091.55	3006.85	2994.04	2519.38	2840.49	4011.25	3522.18	5274.68	3453.06	3300.24	2972.49	3797.66	3886.08	3644.81	4414.85	2929.18	4069.12
22.25	3712.68	3619.71	2648.69	3749.3	4201.57	2669.51	3572.69	3842.81	3090.14	2918.68	2256.82	2536.94	3582.59	4174.32	5358.47	3982.06	3544.55	3872.22	3872.37	3946.35	3363.79	4145.53	3473.93	3950.82
22.5	4194.22	3182.61	2738.23	3769.53	3479.26	3065.15	3605.8	3672.83	3306.7	2518.01	1874.36	2623.41	3704.69	4073.15	4313.11	3629.39	3410.39	3566.99	3707.39	3765.55	3362.38	4053.76	3383.66	4046.8
22.75	4183.2	3255.47	3177.6	3390.56	3765.98	3823.11	3489.9	3375.36	3342.1	3247.67	1921.41	2332.73	3294.22	4224.12	4574.45	4011.08	3479.59	3692.68	3702.72	3546.8	3756.37	4107.63	3193.77	4633.84
23	3754.95	3445.18	3375.42	3331.69	3925.88	4048	3723.54	2818.37	4270.81	3330.38	2053.45	2886.48	4076.2	3947.08	5398.37	4051.26	3167.5	3537.07	3824.12	3403.95	3544.55	4502.63	2989.88	4444.11
23.25	3743.92	3885.31	3779.38	4012.37	4212.6	4260.4	3861.52	2689.36	4106.31	3288.11	2364.57	3035.5	4286.64	3631.13	5781.4	3653.95	3846.75	4263.23	4135.41	3781.18	3538.9	4450.76	2963.42	4845.89
23.5	3751.28	3442.14	2632.03	3890.95	3464.55	3514.93	3824.72	2712.13	3918.9	2801.05	2139.96	2882.8	4071.01	3193.77	5416.32	3955.28	3280.47	3722.6	3318.29	4446.34	3431.57	4219.35	3293.39	3872.69
23.75	3629.97	3436.07	3240.07	4119.08	3613.43	2906.9	3997.66	2622.58	2806.95	2791.86	2117.19	2790.82	3941.11	4018.68	4887.66	4504.38	3181.62	3447.3	3153.31	3950.82	3122.31	4183.44	3648.25	4321.34
24	3374.49	2939.78	3065.15	3747.46	3657.54	2729.9	3984.78	3335.9	2890.24	3126.37	2127.81	2544.3	3592.98	3453.7	4362.98	3593.68	3164.67	3487.19	3831.91	3718.68	3229.63	4680.18	3621.79	4557.95
Appendix Figure S S 6 B Upper Right
	FF												Nestin-LGR4-/-
Dark time	3426.56	3047.7	2927.97	3572.42	3627.98	2987.98	3548.77	2927.7	3055.97	2942.84	2239.16	2748.28	3881.04	3611.78	4811.73	3860.48	3393.93	3448.96	3671.98	3913.92	3320.21	4030.31	3228.14	4373.46
Light time	2580.88	2211.22	2162.47	2545.26	2901.18	2186.72	2743.6	2412.48	2378.03	2269.27	1626.66	2090.24	2951.77	2879.02	3760.34	3372.61	2461.71	2903.13	2758.3	3361.12	2470.74	3143.89	2458.53	3435.9
Appendix Figure S S 6 B Lower Left
	FF												Nestin-LGR4-/-
0	3170.56	2767.79	3818.62	3600.42	3099.42	4257.29	3804.67	4087.12	4017.75	3460.26	4385.05	3981.71	3964.57	4926.82	4548.57	8437.1	3112.37	3389.25	5141.06	9536.09	2718.91	3912.24	4034.1	7482.8
0.25	2885.75	2974.28	3560.07	4277.04	3570.8	3788.1	3983.8	4200.49	4089.36	3568.71	4619.7	4365.56	3918.7	4551.46	4578.29	8492.22	2925.35	3133.25	4552.29	8443.99	2637.75	3813.3	4204.97	7799.75
0.5	2792.6	2984.7	3526.26	4205.43	3785.63	3674.5	3894.24	3737.08	4728.95	3495.71	4291.9	4109	3890.47	4640.98	4253.26	7889.33	3442.31	4048.88	4353.56	8075.36	2773.61	3807.02	3690.49	6845.45
0.75	3023.68	3454	3166.28	4252.35	3245.42	4153.57	3883.49	3605.82	4800.56	3581.23	4610.75	3975.74	3976.92	4452.52	4429.7	8216.61	2546.01	4507.48	4403.7	8168.38	2328.99	4488.64	3645.92	6762.77
1	3218.93	5049.59	3184.18	4501.76	3134.88	4879.58	3887.07	4148.77	4919.09	4127.69	4119.94	4154.74	3562.29	4512.2	4347.98	8065.03	2745.38	4468.22	4609.86	8550.79	2239	4022.18	3605.05	6686.98
1.25	2882.16	3549.94	3373.12	4598.07	3643.8	4138.75	3883.49	4327.77	4867.23	3574.97	4019.63	4003.59	3518.18	4078.72	3709.07	6879.91	3191.77	4491.78	4251.4	7885.88	2254.88	3620.12	4104.67	7613.72
1.5	2840.97	3602.09	3703.27	4462.25	3791.89	4160.98	3731.23	3995.63	4689.44	3460.26	3996.34	4295.95	3241.17	3505.47	3870.65	7179.63	3283.52	4012.76	3673.78	6814.45	2228.42	3497.62	4269.98	7920.33
1.75	3269.08	3443.57	4616.16	5324.08	3804.4	4116.53	3750.93	3933.98	4484.47	3395.6	3892.45	4325.78	2810.66	4036.32	4087.96	7582.71	3227.06	3802.31	3601.34	6680.09	2173.72	3293.45	4262.55	7906.55
2	3285.2	3364.31	4309.87	4605.48	3791.89	4054.79	3874.53	3703.27	4400.51	3076.48	3824.38	3868.34	2711.86	3904.39	4539.29	8419.88	3830.48	3730.06	4333.12	8037.47	3392.91	3246.33	3696.06	6855.79
2.25	3201.01	3531.17	4073.2	4489.41	3629.2	4528.92	3561.06	3760.95	4314.08	3439.4	3226.09	4047.34	2660.69	4417.96	4403.7	8168.38	3299.4	3832.15	4091.67	7589.6	3405.26	3909.1	3385.89	6280.45
2.5	2889.33	3314.25	4071.21	4017.75	3303.82	4442.49	3251.17	3760.95	4311.61	3022.25	2880.37	3575.98	2747.14	4257.77	4093.53	7593.05	2625.4	3565.15	3478.76	6452.71	3454.66	3478.77	3649.63	6769.66
2.75	2912.62	3230.82	4095.08	3911.57	3562.46	3886.87	2855.3	3804.7	4375.82	3053.53	3011.14	3460.63	2669.51	4105.42	3918.94	7269.2	2157.84	3079.85	3623.63	6721.43	2674.8	3348.42	3670.06	6807.56
3	3057.71	3585.4	4395.4	4400.51	3764.77	4153.57	2839.17	3965.8	4220.24	3802.32	3055.92	3500.41	3244.7	3909.1	4167.82	7730.85	2203.72	3054.72	3443.47	6387.25	2752.44	3755.19	3133.3	5811.92
3.25	3505.53	3314.25	4645.99	4244.94	3718.89	3543.62	2894.7	3717.19	4049.85	3109.85	3849.45	3591.89	3505.83	3455.22	3257.74	6042.74	2184.31	2935.36	3356.18	6225.33	3066.5	3112.83	3878.08	7193.41
3.5	3057.71	3391.43	3931.99	4168.39	3278.8	3506.58	2645.72	3663.49	4286.92	3554.11	4069.78	4220.37	3445.84	3227.49	3534.48	6556.06	3470.54	3733.2	4008.09	7434.57	2923.58	3642.11	3560.48	6604.3
3.75	2966.36	3049.36	3538.19	4165.92	3126.53	3869.59	3136.53	3377.09	3965.89	3506.14	4191.59	3745.03	3872.82	3126.97	3482.47	6459.6	3294.1	4158.82	4256.97	7896.22	3154.72	3665.67	3486.19	6466.49
4	3145.48	3796.06	3693.32	3751.05	3114.02	3899.22	3564.64	3502.39	3839.95	3318.42	4299.06	3752.99	2978.28	3251.04	3972.8	7369.11	2830.07	4036.32	4043.38	7500.03	3676.97	3695.51	3842.79	7127.95
4.25	3535.98	3604.17	3198.1	4333.84	3612.51	3669.56	3985.59	3550.13	3639.93	3134.88	4064.41	3428.81	3551.7	4928.39	3116.58	5780.91	2733.03	4036.32	3870.65	7179.63	3181.18	3332.71	3770.36	6993.6
4.5	3265.5	3514.48	3595.87	4289.39	3299.65	3427.56	4200.55	3542.17	3632.52	2828.27	4033.96	3492.45	3557	4384.98	4360.98	8089.14	3167.07	3546.31	3423.04	6349.36	2784.2	3362.55	3443.47	6387.25
4.75	3179.52	3109.85	4005.58	4015.28	2888.76	3872.06	4402.96	3504.38	4158.51	2667.67	3706.15	3269.7	3082.38	3838.43	4325.69	8023.69	2988.87	3302.87	3358.03	6228.78	3380.56	3017.03	3553.05	6590.52
5	3165.19	3631.29	4170.65	3802.91	2811.59	4289.39	4193.38	3289.59	4467.19	3700.12	3548.52	3235.89	3089.44	4077.15	4546.72	8433.66	3197.06	3513.32	3749.93	6955.7	2630.7	2957.35	3250.31	6028.96
5.25	2729.91	3051.45	4910.51	3909.1	2638.47	3536.21	3967.68	3029.04	4686.97	3130.71	3446.42	3108.6	3047.09	3499.19	3848.36	7138.29	3008.27	3409.67	3337.6	6190.88	2579.53	2790.87	3428.61	6359.69
5.5	2577.65	3378.91	3902.16	3867.12	2709.39	3805.38	2973.52	2852.03	4200.49	2771.96	3304.91	2969.38	2676.57	3203.93	3805.65	7059.05	2623.64	3064.15	3235.45	6001.4	2429.56	2737.47	3499.19	6490.61
5.75	2518.54	2953.42	3530.24	3694.26	2784.47	3518.93	2767.52	2861.98	4005.41	2413.21	2805.14	2901.76	2514.25	3031.17	3504.76	6500.94	2556.59	2880.39	3185.3	5908.38	2298.99	2751.61	3369.18	6249.45
6	2541.82	3401.85	3508.36	3993.06	2799.07	3909.1	2828.43	3675.43	3948.61	2701.04	2823.05	3363.17	2388.97	3064.15	3673.78	6814.45	2436.61	2836.42	3216.88	5966.95	2376.62	2691.93	3257.74	6042.74
6.25	2437.93	3370.57	3088.71	3723.89	2646.81	3232.47	3378.35	3100.64	3430.03	2504.98	2916.2	3080.75	2424.26	3979.78	3378.46	6266.68	2337.81	3175.66	3185.3	5908.38	2396.03	2850.55	3346.89	6208.11
6.5	2943.07	3264.2	3124.51	3276.93	3224.57	3106.53	4651.95	2848.06	3215.19	2315.18	2742.45	2776.46	2837.13	3612.27	3371.03	6252.89	2179.01	2833.28	3018.14	5598.32	2261.94	3624.83	2938.28	5450.18
6.75	3048.75	2834.53	3130.48	3089.25	3322.6	2992.94	3715.11	2794.36	3294.21	2394.44	2778.27	2631.27	2309.58	3235.34	3259.59	6046.19	2224.89	2607.12	3127.72	5801.58	2388.97	3192.93	2880.7	5343.38
7	2987.85	2963.85	3291.57	3311.5	3257.94	3296.68	3652.41	2822.2	3294.21	3330.94	2606.31	2937.56	2367.8	3202.36	3413.75	6332.13	2824.78	2611.83	3735.07	6928.14	2242.53	3147.39	2930.85	5436.4
7.25	2608.1	2698.96	3192.13	3301.62	3159.91	2995.41	3161.6	2744.64	3227.54	2709.39	2964.56	2981.31	2415.44	2844.27	3079.43	5712.01	2814.19	2492.47	3189.02	5915.27	2235.47	2850.55	3764.78	6983.26
7.5	2285.67	2582.16	3064.84	3012.7	2813.67	2891.7	2935.9	2794.36	3237.41	2540.44	3249.38	2997.22	2722.44	2767.31	3131.44	5808.47	2673.04	3240.05	2936.42	5446.74	2157.84	2729.62	3482.47	6459.6
7.75	2310.75	2490.38	3062.85	3007.76	2728.16	2899.1	2980.68	2788.39	3400.4	2313.09	3036.22	3044.95	2387.21	3312.29	3079.43	5712.01	2583.06	3174.09	2893.7	5367.5	2270.76	2665.23	3250.31	6028.96
8	2283.88	2577.98	2973.36	3121.35	2759.44	3264.58	2849.92	2943.52	3516.46	2231.75	3052.34	3287.6	2604.23	3317.01	3315.31	6149.54	2618.34	3112.83	3159.3	5860.15	2163.13	2669.94	3077.58	5708.56
8.25	2633.18	2611.36	3094.68	3373.23	2605.1	2913.92	2960.98	2929.6	3679.44	2688.53	3118.61	2782.42	2508.95	2969.91	3976.52	7376	2588.35	2886.68	2873.27	5329.6	2150.78	2676.22	3079.43	5712.01
8.5	2690.5	2609.27	3078.76	3005.29	2953.42	2931.21	3186.68	3009.16	3723.89	2851.22	3003.97	2750.6	2694.21	2817.57	3343.17	6201.22	2918.29	2679.36	3450.9	6401.03	2487.78	3331.14	3272.59	6070.3
8.75	2547.2	2525.84	3484.49	2990.47	2913.79	2928.74	3342.52	2983.3	3788.1	2707.3	3106.07	2790.38	2625.4	2748.47	3376.61	6263.23	2418.97	3306.01	3621.77	6717.99	2798.31	2911.8	3309.74	6139.2
9	2380.61	2767.79	3418.86	3165.8	2851.22	3864.65	3261.92	2587.51	3657.22	3072.31	2962.77	2768.5	3225.29	2734.33	2934.56	5443.29	2297.23	3375.12	3508.47	6507.83	2413.68	2816	3367.32	6246
9.25	2260.59	2634.3	3052.91	3395.46	2482.04	3506.58	3156.23	2354.82	3711.54	3883.66	2928.74	2981.31	3156.48	4172.96	3040.43	5639.66	2316.64	2954.21	3749.93	6955.7	2367.8	2776.74	3476.9	6449.27
9.5	2353.74	2692.7	2993.24	3032.45	2438.24	3289.27	3066.67	2434.37	3881.93	3099.42	3086.37	2784.41	2632.46	3654.68	3176.01	5891.16	2246.06	2715.49	3304.17	6128.87	2168.43	2784.59	3073.86	5701.68
9.75	2391.36	2521.67	3054.9	3032.45	2363.15	3111.47	3089.95	2402.55	3928.85	3597.91	2914.41	2800.32	2519.54	3040.59	3369.18	6249.45	2560.12	2574.14	3358.03	6228.78	2131.38	2610.26	3155.58	5853.26
10	2326.87	3005.56	3184.18	3025.04	2394.44	3054.68	3131.15	2901.76	3755.99	3049.36	2923.36	2776.46	2381.92	3053.15	3788.93	7028.05	3122.96	2585.13	3384.03	6277.01	2161.37	2605.55	3057.15	5670.67
10.25	2366.28	2640.56	3138.43	3511.52	2212.98	4309.14	3953.35	2929.6	3341.13	2947.16	2930.53	2462.22	2360.74	2943.22	3725.78	6910.91	3091.2	2497.18	3053.43	5663.78	2145.49	3543.17	3567.91	6618.08
10.5	2274.92	2661.41	3462.62	3600.42	2690.61	3481.89	3570.02	2696.9	3175.68	2859.56	2909.03	2665.08	3168.83	3514.9	3540.05	6566.4	2397.8	2886.68	2956.85	5484.63	2454.26	3340.56	3267.02	6059.97
10.75	2239.1	2644.73	4801.12	3496.7	3410.2	3617.7	3195.64	2673.04	3778.22	2809.5	3064.88	2559.67	3103.55	3246.33	3543.76	6573.29	2235.47	3119.12	2915.99	5408.84	2163.13	2963.63	3298.6	6118.53
11	2217.6	2838.7	4361.58	3264.58	3253.77	3684.38	3050.55	2800.32	3793.03	2769.87	2663.63	2549.73	3062.97	3249.47	3226.16	5984.18	2369.57	3109.69	3129.58	5805.03	2161.37	2894.53	3348.74	6211.55
11.25	2273.13	3182.85	4566.44	3175.68	2851.22	3328.78	3145.48	2621.33	3884.4	3026.42	2747.82	2631.27	3068.26	3001.32	3174.16	5887.71	2390.74	2877.25	3220.59	5973.84	2126.08	2633.82	3497.33	6487.16
11.5	2264.17	3189.11	4049.33	3274.45	2605.1	3252.23	3075.62	2629.28	3899.22	2786.56	2704.83	2881.87	2505.43	2834.85	3863.22	7165.85	2475.43	2655.8	2889.99	5360.61	1954.94	3057.86	3257.74	6042.74
11.75	2661.84	3109.85	3251.8	3299.15	2609.27	3133.7	3294.16	2571.6	3770.81	2542.53	2728.11	2581.55	2184.31	2836.42	3790.79	7031.49	2524.83	2651.09	2986.57	5539.75	2470.14	3296.59	3062.72	5681
12	2584.81	2842.87	3206.05	3383.11	2663.5	3109	3365.81	2885.84	3686.85	2824.1	3106.07	2605.41	2191.36	2852.12	3196.45	5929.05	2452.49	2669.94	3502.9	6497.5	2159.61	3205.5	3098.01	5746.46
12.25	2359.11	2811.59	2991.26	3634.99	2669.76	3227.54	3344.32	3106.61	3551.03	2713.56	3190.26	2543.76	2263.7	3808.59	2863.99	5312.38	2376.62	3475.63	3857.65	7155.52	2069.62	2844.27	3397.04	6301.13
12.5	2068.93	2611.36	2804.3	3311.5	2769.87	3565.85	3106.07	2788.39	3385.58	2657.24	2962.77	2619.34	2911.23	3177.23	2960.57	5491.52	2426.03	3169.37	3150.01	5842.93	1979.64	2751.61	3924.51	7279.54
12.75	2165.65	2632.21	3166.28	3232.47	2598.84	4252.35	3116.82	2659.11	3267.05	2688.53	2880.37	2571.6	2516.01	2973.05	2895.56	5370.94	2951.81	2877.25	3099.86	5749.91	2187.84	2594.55	3931.94	7293.32
13	2160.28	2869.99	3223.95	3271.99	2605.1	4412.86	3127.57	2726.74	3318.91	2807.42	2823.05	2529.84	2283.11	2932.22	3257.74	6042.74	2669.51	2870.97	3094.29	5739.57	2134.9	2608.69	3326.46	6170.21
13.25	2156.7	3743.92	3902.16	3634.99	2586.33	3437.44	3064.88	2716.79	3857.24	3251.68	2738.86	3311.46	2477.2	2935.36	3935.66	7300.21	2717.15	2797.15	3610.63	6697.31	2064.33	3078.28	3289.31	6101.31
13.5	2011.6	3289.22	4011.54	3533.74	2730.24	3286.8	2706.62	2609.39	4993.17	3159.91	3251.17	3120.53	2404.86	2929.08	3837.22	7117.62	2244.3	2712.34	3866.94	7172.74	1824.37	2764.17	3361.75	6235.67
13.75	1859.35	2801.16	3623.72	3499.17	2878.33	3015.17	2851.71	2722.76	4509.17	2867.9	3478.66	2802.31	2598.94	2867.83	3699.78	6862.68	2096.09	3354.7	3861.36	7162.41	1942.59	2627.53	3497.33	6487.16
14	1979.36	2709.39	3492.45	3071.96	2801.16	2906.51	2869.63	2726.74	4489.41	2686.44	2989.64	2796.35	2902.41	3020.17	3337.6	6190.88	2013.16	3266.75	3727.64	6914.36	2337.81	2690.36	3385.89	6280.45
14.25	2348.36	2561.3	2955.45	3185.56	2513.33	2931.21	2867.84	2770.49	3837.48	2646.81	2753.19	2398.57	2808.9	4037.89	3057.15	5670.67	1902.01	3126.97	3268.88	6063.41	2376.62	4094.43	3224.3	5980.73
14.5	2215.81	2538.36	3060.86	3126.29	2452.84	3390.52	2756.78	2679	3704.14	2682.27	2686.92	2404.54	2463.08	3890.26	3103.58	5756.8	1947.88	2885.1	3150.01	5842.93	2484.25	3379.83	3894.8	7224.42
14.75	2221.18	2609.27	3009.16	3010.23	2619.7	3091.72	3570.02	2603.43	3886.87	2598.84	2611.68	2269.3	2431.32	3291.88	3120.3	5787.8	2265.47	2903.95	3118.44	5784.36	2297.23	2996.61	3824.22	7093.5
15	2244.47	3122.36	3216	3284.33	2780.3	3938.73	3677.49	2806.29	3817.73	2569.64	2715.58	2189.74	2281.35	3197.64	3471.33	6438.93	2113.73	2899.24	3842.79	7127.95	2263.7	2870.97	3001.43	5567.31
15.25	2543.61	2678.1	2871.92	2889.22	3178.68	3178.15	3593.3	2806.29	3797.97	2911.7	2660.05	2492.05	2328.99	2979.34	3974.66	7372.56	2161.37	3007.61	3259.59	6046.19	2216.07	2834.85	3493.62	6480.27
15.5	2790.81	2538.36	3643.6	2931.21	2876.25	3126.29	3819	2772.48	3721.42	2680.18	2894.7	2209.63	3034.74	3123.83	3987.66	7396.68	2099.62	3637.4	3287.45	6097.86	2189.6	2947.93	3807.5	7062.5
15.75	2885.75	2561.3	3452.67	2832.43	2882.5	3163.33	3453.58	2776.46	3768.34	2436.15	2706.62	2579.56	3006.51	3317.01	3956.09	7338.11	2660.69	3444.22	3497.33	6487.16	2362.51	3635.83	3636.63	6745.55
16	2880.37	3086.91	3194.12	2820.08	2880.42	3832.55	3132.94	2595.47	3948.61	2993.05	2613.47	2933.58	2782.43	3252.61	3547.48	6580.18	2687.16	3412.81	3579.05	6638.75	2422.5	3620.12	3419.32	6342.47
16.25	2421.81	3053.53	3078.76	2832.43	3383.08	4042.45	2642.13	3086.72	3770.81	2594.67	2626.01	2724.75	2713.62	2826.99	3566.05	6614.63	2531.89	3536.88	4130.68	7661.95	2503.66	4405.4	3668.2	6804.11
16.5	2389.56	2959.68	2959.43	3284.33	2930.47	3773.28	2565.11	3098.65	3674.5	2536.27	2629.59	2440.34	2747.14	2674.65	3720.21	6900.58	2440.14	3695.51	4481.71	8313.08	2609.52	3247.9	3898.51	7231.31
16.75	2377.03	2642.64	3333.34	3067.02	2805.33	3286.8	2919.78	2903.74	4084.43	2532.1	3265.5	2416.47	2690.68	2783.02	3842.79	7127.95	2161.37	3354.7	4245.83	7875.55	2404.86	3034.31	3649.63	6769.66
17	2403.89	2859.56	3355.22	3039.86	2807.42	3738.71	2849.92	3263.73	3906.63	2780.3	4182.63	2340.9	3943.4	2814.43	4136.25	7672.28	3368.21	3338.99	3803.79	7055.61	3174.13	2991.9	3844.65	7131.4
17.25	2717.37	2707.3	3406.93	3034.92	2746.93	3496.7	2882.16	3176.22	3978.24	2930.47	3421.34	2957.44	3765.2	4020.61	5347.22	9918.5	3440.55	4636.27	4767.74	8843.62	3541.12	4625.28	4663.73	8650.7
17.5	3322.82	2584.24	3033.02	3491.76	2997.22	3672.03	3097.12	2818.22	4580.78	2755.27	3527.03	2822.2	4273.34	4684.96	4999.9	9274.26	4079.26	4818.45	4723.16	8760.94	3786.37	4527.9	4907.04	9102.01
17.75	3220.72	2753.19	3102.63	3642.4	3877.4	3985.65	3340.73	2804.3	4773.4	2949.25	3544.94	2718.78	4112.78	4576.59	5486.52	10176.9	4260.99	4805.89	4723.16	8760.94	3837.53	4636.27	4881.03	9053.78
18	3165.19	3253.77	3033.02	4440.02	3754.34	3452.25	3756.31	2704.86	4736.35	3768.95	3007.55	2694.91	4502.71	4901.69	5321.22	9870.27	4359.79	4620.56	5027.76	9325.94	4012.21	4617.42	5122.48	9501.64
18.25	2783.64	3956.66	3237.87	4842.54	3917.03	4847.48	3983.8	2782.42	5227.77	3182.85	3021.89	3287.6	4049.26	4768.2	5258.07	9753.14	4391.55	4457.23	5430.8	10073.5	4056.32	4399.12	5235.78	9711.8
18.5	2677.96	3639.63	3398.97	4010.34	3704.29	5057.38	3344.32	2836.12	4486.94	2986.79	2617.06	3295.55	4114.54	4780.76	5358.36	9939.17	4160.42	4210.65	4587.58	8509.45	4132.19	4298.6	5297.07	9825.49
18.75	2952.03	3635.46	3629.68	4390.64	4085.98	4568.43	3278.04	2750.6	4953.66	2892.93	3003.97	2999.21	3989.27	4579.73	5469.8	10145.9	3604.64	4405.4	4712.02	8740.27	3864	4297.03	5187.49	9622.22
19	3109.66	4334.18	3910.11	4640.05	3985.86	5531.51	3154.44	3396.98	4896.87	2955.5	2781.85	3023.08	3886.94	5016.34	5280.36	9794.48	4336.85	4386.55	5037.05	9343.17	4123.36	4251.48	5492.09	10187.2
19.25	3152.65	3806.49	4377.49	4580.78	3808.57	4659.8	4505.06	3649.57	4521.51	3887.83	2796.18	2744.64	3832.24	4507.48	4975.76	9229.48	4176.3	5272.34	5118.77	9494.75	3913.4	4114.85	5076.05	9415.51
19.5	3046.96	3741.83	4395.4	4358.53	4275.78	4430.15	4277.57	3293.56	4489.41	3933.72	2969.94	2869.93	3731.67	4884.42	5183.78	9615.33	3971.63	4218.5	5033.33	9336.28	3828.71	4102.28	5142.91	9539.54
19.75	2991.43	3543.68	4122.92	4069.61	3923.29	4894.4	4025	3227.93	4632.64	4012.98	2960.98	2782.42	3375.27	4499.63	5066.77	9398.29	3812.83	4892.27	4907.04	9102.01	4095.13	4128.98	4966.47	9212.25
20	3011.14	3787.72	3989.67	3896.75	4263.27	4598.07	4003.51	2989.27	4709.19	4012.98	3086.37	2774.47	3244.7	4694.38	5128.06	9511.98	3742.26	4369.28	4596.86	8526.67	3685.8	4108.56	4706.44	8729.94
20.25	3244	3612.51	4301.92	3859.71	3347.62	4109.12	4014.25	3583.94	5482.12	3650.06	2909.03	2710.82	3131.78	4871.85	5404.8	10025.3	3428.2	4476.07	5339.79	9904.72	3643.45	3565.15	4622.87	8574.91
20.5	3462.54	3614.6	4763.34	3906.63	3362.22	4195.55	4127.1	4130.88	5106.77	3602.09	2903.66	2899.77	3230.59	4600.15	5428.94	10070.1	3881.64	4491.78	4788.17	8881.52	3578.17	3938.95	4660.01	8643.81
20.75	3346.11	3545.77	5320.22	3901.69	3781.46	4286.92	4205.92	3924.03	4966.01	3752.26	3842.29	3428.81	3770.49	4900.12	5224.64	9691.12	3474.07	4119.56	4715.73	8747.16	3782.84	4171.39	4422.28	8202.83
21	3317.45	4242.41	5133.26	4578.31	3944.15	4721.54	3944.39	4120.93	4943.79	3748.09	3999.92	3285.61	3789.9	4796.47	5187.49	9622.22	3114.14	4386.55	4851.32	8998.66	3756.37	4080.29	4491	8330.3
21.25	3405.22	3618.77	4546.55	4538.8	3554.11	4244.94	4059.03	4341.69	4353.59	4513.56	4082.32	2985.29	3306.45	4600.15	4990.61	9257.04	3205.89	4347.29	4791.88	8888.41	3433.49	4991.22	4097.24	7599.94
21.5	3270.87	3527	4385.45	5175.91	3226.65	4185.67	3783.18	4872.72	4165.92	3695.94	4223.83	2981.31	3373.5	4694.38	4923.75	9133.01	3424.67	4867.14	5131.77	9518.87	3257.05	3984.49	4715.73	8747.16
21.75	3165.19	3495.71	4282.03	5025.28	3620.86	3689.32	3672.12	4693.73	4323.96	3800.23	3788.55	3200.09	3579.93	5027.34	5103.91	9467.19	3445.84	4691.24	4762.16	8833.29	3456.43	4209.08	4576.43	8488.78
22	3254.75	3456.08	4220.37	5074.66	3808.57	3326.31	3324.61	4649.97	4521.51	3193.28	3446.42	3255.77	4458.6	5203.24	5107.63	9474.08	4407.43	4452.52	4639.58	8605.91	3440.55	4406.97	4561.57	8461.22
22.25	3242.21	3746	4005.58	5087.01	3712.63	4684.5	3776.01	4278.05	4563.49	3038.93	3586.14	3492.45	3864	4959.8	5089.05	9439.63	3844.59	4483.93	4957.18	9195.03	3253.52	4394.4	4554.15	8447.44
22.5	3172.35	3729.32	3313.45	5170.97	3616.69	4052.32	4270.4	4717.59	4770.93	3539.51	3552.1	3860.39	3431.73	4515.34	5425.23	10063.2	3345.27	4662.97	4431.56	8220.06	3027.68	4077.15	4585.72	8506
22.75	3202.8	4056.78	3251.8	4682.03	3743.92	4067.14	3985.59	4600.25	5128.99	3564.54	3768.85	3826.58	3170.6	4546.75	5284.07	9801.37	3452.9	4355.14	4583.86	8502.56	3043.56	3954.65	5022.19	9315.61
23	3163.4	4065.12	3251.8	4835.13	3752.26	4768.46	3930.06	4568.43	5309.26	3862.8	3724.07	3581.95	3018.86	4788.61	4988.76	9253.59	2944.76	4339.44	4312.69	7999.57	3807.54	3905.96	3918.94	7269.2
23.25	3077.41	3347.62	3377.09	5516.69	3358.05	4538.8	4198.75	3967.79	4909.21	4140.21	3784.97	3681.39	2928.88	4578.16	5482.8	10170	2875.95	4100.71	4552.29	8443.99	3786.37	3191.36	4186.4	7765.3
23.5	2882.16	3339.28	4136.84	5217.89	3251.68	4158.51	4091.28	4136.84	4620.29	3314.25	3487.62	3910.11	2990.63	4045.74	5202.35	9649.78	2942.99	4113.28	4273.69	7927.22	3588.76	2809.72	3352.46	6218.44
23.75	2703.04	3307.99	4556.49	5141.34	3209.97	4652.39	4673.44	4083.14	4469.66	3276.71	3226.09	3490.46	2512.48	3412.81	5050.05	9367.28	2810.66	3880.83	4366.56	8099.48	2893.59	4262.48	3619.91	6714.54
24	2661.84	3595.83	4224.35	5074.66	3393.51	4096.77	4385.05	3981.71	4556.09	3130.71	3403.43	3383.06	3112.37	3389.25	5141.06	9536.09	2718.91	3912.24	4034.1	7482.8	3043.56	4045.74	4437.13	8230.39
Appendix Figure S S 6 B Lower Right
	FF												Nestin-LGR4-/-
Dark time	3059.5	3546.83	3972.58	4417.5	3501.2	4192.83	3750.5	3779.09	4514.51	3420.07	3572.32	3479.5	3357.59	4266.29	4594.59	8522.46	3236.64	4009.43	4297.04	7970.53	3183.89	3747.75	4135.11	7670.18
Light time	2464.2	2817.5	3313.53	3249.45	2840.35	3383.37	3214.26	2791.04	3779.81	2813.63	2966.8	2708.26	2785.45	3269.96	3594.18	6666.81	2596.59	3154.98	3506.81	6504.75	2405.3	3158.45	3519.04	6527.43
Appendix Figure S S 6 C Upper Left
	FF												Nestin-LGR4-/-
0	22.6565	18.5812	17.812	15.3835	14.9536	19.2676	24.3999	20.1748	18.5804	21.1512	18.4749	18.0566	25.499	24.6895	20.9351	32.0373	15.7852	31.0576	30.7844	34.4725	21.2419	29.4317	23.6545	32.5998
0.25	22.9837	20.4722	16.6834	15.3835	14.4243	16.8292	22.6963	19.6314	18.9344	22.7503	18.2306	18.9636	26.7798	26.2148	23.2054	36.7627	17.3993	30.2855	30.7253	38.8943	21.1585	27.0078	23.4552	28.0753
0.5	23.3623	19.8151	19.6236	16.2592	17.6444	15.3612	24.1883	18.5387	19.6195	24.8988	16.4382	15.3412	21.6644	25.8086	21.7451	36.7136	14.2333	30.9558	27.0179	31.9324	21.835	22.7904	25.091	26.3053
0.75	23.1068	17.8997	22.2244	13.599	18.0524	14.3408	25.3087	18.2094	26.135	23.899	19.7179	15.6889	22.1554	25.7572	28.5339	35.9122	15.7273	30.3952	27.1206	35.8073	21.2842	22.982	22.9214	26.3098
1	21.9122	15.5215	22.0037	14.0773	19.2931	13.8307	21.4545	21.222	24.2255	23.162	19.5965	15.9925	22.5841	25.393	27.1474	33.7583	16.9926	27.2831	28.6833	38.2336	25.9401	23.3012	22.3486	29.8521
1.25	22.0316	15.6444	18.2347	12.9717	18.5432	17.9349	20.6506	20.5861	24.0881	22.776	19.3082	20.7499	29.3024	27.5813	24.0333	31.332	15.8403	31.3967	25.9813	37.131	24.2187	30.0781	23.1175	32.2516
1.5	22.4102	14.9038	16.5793	13.5383	18.9916	14.8177	20.7646	20.3311	20.3441	23.9762	18.1304	15.6356	22.0801	23.0708	23.6283	32.0485	16.0536	26.6587	26.9852	32.0507	20.2901	28.6816	20.0498	33.5105
1.75	19.0596	15.2635	16.9916	19.223	18.3925	21.4103	19.0316	19.633	19.2696	20.0154	16.3578	14.9954	21.176	23.0132	21.396	38.5528	14.7897	25.9385	29.8055	31.3208	24.2427	28.9908	19.6638	33.9413
2	18.4255	16.7949	16.5502	16.537	18.1002	21.4248	19.4198	16.5596	18.8449	19.2287	15.8766	15.0321	21.2279	22.2848	21.3162	32.9279	14.1923	28.1748	23.3463	28.4459	26.0545	26.1879	20.551	27.7562
2.25	16.1851	16.1271	16.2607	19.326	16.6684	19.7923	21.3938	15.435	17.3976	18.9291	15.5488	16.0661	22.688	25.1969	18.619	29.7137	14.8673	28.5938	23.9875	29.9771	24.0323	22.6708	20.4685	25.8455
2.5	15.9075	18.1881	15.8193	17.9591	18.488	16.8104	24.926	21.1506	18.4888	19.4456	16.0072	16.7854	23.7038	21.9627	20.0613	28.8276	14.5439	31.5922	26.9183	37.9613	20.7151	23.1495	21.2529	27.0441
2.75	17.0581	20.0898	21.9204	18.8238	16.5325	15.2987	20.0361	18.9955	22.3306	22.8624	16.7721	15.3283	21.6462	23.5751	22.3416	28.8142	14.7897	29.4496	24.5043	33.5484	19.3326	22.8044	20.9152	27.8544
3	21.5427	15.8296	23.022	18.4393	16.3707	14.851	18.0529	16.1589	22.3577	21.7725	18.6055	15.757	22.2515	24.7471	23.1695	34.6399	14.825	27.9414	30.5494	28.3454	20.427	21.6773	20.9307	26.2227
3.25	20.9766	16.5065	18.6012	18.4393	13.1708	17.458	17.8966	15.8706	18.52	20.4675	19.4053	15.6889	22.1554	25.2887	22.1102	38.7001	17.5603	28.1868	28.1354	29.8789	19.9229	25.8188	22.4249	25.5084
3.5	20.0374	15.0875	15.8151	17.6684	13.6193	15.711	17.363	16.6886	15.2008	20.4565	15.5549	15.6484	22.0983	23.1082	19.5406	32.2918	17.0534	28.8691	24.2988	38.6153	20.7434	24.4782	19.1206	32.3409
3.75	19.0229	14.6746	15.8672	17.5433	16.2494	17.7725	20.6837	16.0982	15.8588	20.1367	17.8011	16.7633	23.6726	23.0615	19.1177	32.2784	19.1617	27.3988	22.2397	34.8341	19.399	23.1276	19.0023	28.9213
4	23.0701	16.9572	16.6022	17.0816	16.5527	15.2091	19.773	15.7264	16.3773	18.3925	18.519	16.7486	23.6518	22.5074	20.0214	29.6267	15.1385	23.6662	26.137	30.0307	18.8835	25.0527	19.158	27.0396
4.25	21.9746	16.379	17.7746	15.7423	14.0567	12.2086	19.2414	17.3913	15.1654	19.1038	17.9847	15.0027	21.1864	24.1214	24.4383	30.486	14.7897	30.7504	25.0319	29.6624	18.4331	24.137	19.0693	23.8969
4.5	21.7063	16.6082	15.8047	14.9346	15.7826	22.1391	20.4114	15.6095	19.2363	19.4824	17.1485	12.6921	17.9233	21.1051	21.8408	29.7829	14.4521	32.4022	23.8926	30.0373	17.9134	26.6467	19.6047	24.2808
4.75	18.058	16.8298	19.7402	17.1036	15.7256	18.0182	18.4098	16.0011	15.5673	22.0629	16.1711	14.0038	19.7757	21.7805	20.5042	28.1401	13.2942	32.2885	25.0008	29.986	19.6955	27.1295	19.035	23.5732
5	20.745	14.8613	18.5971	18.511	17.1279	18.5034	19.9165	15.6505	14.7989	21.0152	15.6976	14.0185	19.7965	21.3136	22.2319	26.4995	12.9284	29.288	22.316	28.1713	17.9388	24.173	18.2802	29.9972
5.25	22.0923	15.5321	15.9484	18.408	17.0563	16.8646	18.1854	15.9161	15.078	22.2816	17.1788	14.4103	20.3498	20.2413	18.633	25.6937	14.4945	25.1684	22.4763	26.0151	18.4655	23.6224	18.344	25.033
5.5	21.9471	13.9795	21.1333	16.7155	14.9316	16.3294	18.0805	15.8129	17.0145	21.6971	15.5731	12.4143	17.531	18.4934	17.823	24.9884	16.0606	23.0578	20.8483	29.9771	17.0294	21.0109	18.056	23.5955
5.75	20.8039	18.2792	13.6204	13.9872	14.3747	14.2638	17.7935	14.7991	18.1327	17.819	14.2451	15.3265	21.6436	18.565	23.7181	22.6179	14.8504	25.9365	21.3292	28.2539	19.8834	20.2708	17.8008	22.3746
6	24.4173	19.5859	14.37	14.9604	14.0108	14.2971	16.6621	17.6994	19.8006	22.0959	15.0586	15.4516	21.8203	17.7883	23.2174	38.5372	15.4816	23.0199	20.8031	26.2048	16.9192	19.3511	16.9992	21.5956
6.25	18.6553	18.0212	14.7739	13.1189	13.5678	14.2992	17.3778	17.6205	20.442	20.9049	15.0586	15.3964	21.7423	21.2451	17.7312	36.4055	13.5865	25.1106	19.8023	26.2919	18.0631	19.8279	16.498	21.6134
6.5	18.1021	14.5213	14.4012	14.0148	16.2163	14.395	18.3399	15.4122	15.4694	20.1073	13.0962	13.014	18.378	21.3883	17.4519	28.6802	12.9651	21.5356	19.7868	28.2383	17.3556	19.9875	16.9323	21.754
6.75	17.7473	15.0374	15.1529	13.1409	13.0697	14.3346	16.1838	13.4939	16.748	18.6277	14.6276	11.6655	16.4737	20.2195	17.831	25.6223	12.879	22.2797	20.842	33.4502	16.9489	20.5681	18.2677	21.6781
7	17.7345	14.9675	15.5319	13.1759	13.5605	15.2321	18.2222	13.9993	15.5173	17.2309	17.7495	10.696	15.1045	18.5479	20.0414	23.9839	13.5441	20.7296	19.2016	29.9748	16.038	20.7217	19.407	21.1804
7.25	17.3816	15.01	15.4819	13.6229	13.0697	14.3054	17.4201	14.3696	15.0717	14.5052	17.3837	11.3325	16.0034	17.4506	18.2399	23.9995	15.1385	23.7321	18.6942	29.024	16.5648	20.2369	16.4373	20.388
7.5	18.409	16.6901	15.4986	12.6865	13.8821	14.3658	17.4716	13.7686	12.802	15.4205	15.4168	10.0006	14.1225	15.6358	17.0011	25.0709	13.8859	19.413	17.2809	27.0062	16.0606	26.7006	15.0755	28.9146
7.75	17.9918	14.4576	17.812	16.3604	14.9389	16.2482	16.5756	12.5407	13.5975	13.5053	13.1235	10.9848	15.5124	18.5121	17.41	25.524	11.6419	19.5307	17.2778	28.4369	15.5565	27.8736	14.3019	27.0396
8	18.3502	14.2315	17.3581	16.1746	14.3747	16.2503	13.8621	17.3579	14.3512	14.9022	12.4345	10.6684	15.0656	18.9712	14.7228	23.9995	11.9809	21.7251	17.2218	26.2138	16.6551	28.5758	14.2008	29.4793
8.25	15.7605	15.9935	13.712	12.0886	13.1616	14.422	16.0716	15.9131	14.3575	15.0216	12.4558	11.7593	16.6062	16.7844	16.8514	22.3991	11.9695	20.6638	17.1751	25.9816	16.9178	23.0997	15.1268	24.0308
8.5	16.2365	17.1652	14.3846	12.6608	13.033	14.8926	16.0035	12.905	16.6959	14.4519	18.909	12.039	17.0011	16.7984	16.4963	28.2003	13.5837	20.0733	20.7097	24.7205	17.5391	20.5601	15.1191	20.4817
8.75	15.8984	14.3392	13.9764	13.1869	14.0439	14.1513	17.1975	12.3905	14.7052	14.439	17.9362	14.3735	20.2979	17.3323	18.234	24.8812	14.7657	21.5596	19.3012	24.7696	16.5704	20.6479	14.579	19.6246
9	15.1797	13.1539	14.7281	12.5982	12.6929	14.1867	16.7007	12.3435	14.3158	15.8193	15.0875	13.1557	18.578	18.5541	18.7008	24.0821	13.5639	20.9172	19.8023	24.533	19.3806	19.7821	15.1377	19.2519
9.25	15.9737	12.0171	13.9327	14.0571	12.2114	14.2159	15.9023	11.958	15.1633	15.1632	14.5502	10.65	15.0396	17.9206	20.0474	27.5754	13.3097	20.7676	18.2381	27.7338	23.5578	20.2748	14.9681	24.3053
9.5	17.7786	13.2935	13.9598	12.6442	10.3275	17.2831	15.1554	15.3728	14.2825	15.5032	12.2144	9.35669	13.2132	15.6576	18.6609	22.5263	13.5116	20.0753	18.3051	26.2182	16.8768	18.6629	15.5549	21.5844
9.75	19.6349	12.351	18.9885	12.2395	14.7882	15.6922	14.162	12.694	18.9531	14.7404	11.744	9.98034	14.0939	16.2148	17.021	22.5219	14.4394	24.2707	18.1619	26.2071	16.9955	18.9202	15.6327	25.8008
10	16.1649	12.1128	15.4944	11.3509	15.6539	13.6807	20.5144	12.1507	18.1827	14.9849	14.4561	10.7181	15.1357	15.049	16.0096	22.4996	13.5597	21.6413	18.2008	26.2539	15.4816	18.8883	15.091	31.582
10.25	16.1152	12.9141	14.1722	13.1612	13.8527	11.7775	18.5239	12.433	13.6349	18.3612	13.207	12.4345	17.5596	16.1556	22.5989	35.0082	13.9353	20.8334	19.2062	25.5486	16.1411	19.6444	18.8918	21.9393
10.5	15.4444	12.4725	12.8957	14.4674	12.6305	12.7916	19.3241	14.0418	13.2539	18.9034	18.1972	13.691	19.334	15.7012	24.5879	26.6155	13.5512	28.0372	23.9486	33.6891	19.8283	24.5799	20.7004	20.8076
10.75	15.5032	18.2944	14.32	12.6461	12.9466	12.3564	15.1775	19.9289	14.7219	16.3431	13.6502	11.7207	16.5516	20.1525	17.7352	25.6892	14.1499	25.1684	20.8996	32.2226	20.7081	23.4009	19.2576	23.446
11	15.4444	16.637	14.0327	12.153	13.5035	11.8358	15.2529	17.4353	14.3866	15.7918	14.2846	12.0647	17.0374	16.8016	18.3357	23.3567	13.1713	24.4802	19.6949	28.3767	20.1474	18.9581	15.1409	23.5553
11.25	19.1093	14.0311	13.9931	12.1953	13.1653	19.0073	14.4508	16.1923	14.4408	15.7035	15.0434	12.3131	17.3882	17.3448	17.9247	23.1312	12.9708	21.5276	19.2825	28.4615	19.9766	19.2853	14.8483	25.3857
11.5	19.0174	13.4301	15.5048	12.7086	13.5954	15.8734	14.5354	12.8959	13.2018	14.6081	15.2362	12.3609	17.4557	15.7245	18.3477	23.2607	14.5778	21.39	20.1883	25.5017	17.9882	17.9048	13.7401	31.5887
11.75	17.1445	14.5365	14.8094	12.727	13.0385	14.2804	13.4353	12.4679	13.1935	14.518	14.0402	12.0298	16.9881	15.7447	19.6165	23.3835	15.4548	24.5061	18.2054	27.5352	17.0124	17.9626	13.9331	23.8567
12	15.2514	16.1863	14.4324	12.6902	13.4373	13.864	15.3375	12.263	13.2539	17.0673	13.6502	12.004	16.9517	15.7556	20.9651	23.3567	13.3069	23.7281	18.2973	29.2226	18.8158	17.8828	14.579	21.9973
12.25	16.7034	13.9735	15.4632	15.6926	12.5882	12.7812	14.3423	12.4603	15.0863	14.5585	13.2692	14.712	20.7759	23.6218	16.7996	22.6	13.6091	20.1491	18.1541	30.6021	17.4219	21.0269	14.3082	19.7719
12.5	16.538	13.9704	18.1098	14.0553	11.7942	14.3846	13.6413	10.8576	15.8859	15.7678	15.5928	16.3641	23.1089	21.2949	16.3986	27.4146	13.0343	19.9955	18.0716	28.2494	15.6878	18.599	16.6973	21.5576
12.75	16.7934	13.462	17.0603	12.7215	12.6507	13.7474	15.9318	16.1347	15.0905	15.5785	14.3028	12.9993	18.3572	20.663	17.3741	23.1826	13.4749	26.6048	18.3517	26.6959	16.48	18.8085	16.4451	20.4907
13	16.288	13.3193	14.3471	12.5467	13.0532	13.2393	16.1488	13.5273	15.1134	14.7625	15.6035	12.3315	17.4141	20.1338	18.7347	23.408	16.3614	26.4891	23.5128	32.8453	22.6682	19.2594	15.1159	20.8813
13.25	16.617	17.8254	14.3242	12.188	16.7861	15.3736	19.3315	12.9065	14.7927	15.029	14.9418	13.0508	18.4299	22.4358	17.8749	23.975	15.8403	23.76	23.93	33.5484	24.535	21.0508	15.6311	21.2585
13.5	19.4603	18.8392	17.7746	12.28	15.6778	14.2971	18.0474	18.2048	14.4012	14.5089	13.2343	14.0405	19.8276	16.8047	17.829	25.7026	15.0792	26.3993	25.5673	29.0307	20.7744	22.3077	15.558	23.5174
13.75	20.1238	17.1682	15.8526	19.0298	15.7164	16.8646	17.0337	13.591	12.8749	14.5346	13.2222	13.9725	19.7315	16.2864	16.0295	24.0955	12.5867	20.8553	23.8506	27.5508	16.5958	21.8029	14.9883	19.6849
14	16.8835	13.7534	15.8547	16.1341	15.3782	16.9354	15.3449	12.3966	13.2539	15.4627	13.5637	14.1086	19.9238	15.0054	18.2898	25.7964	13.5597	20.8853	21.3401	27.6758	17.0477	18.5472	15.6125	19.6782
14.25	15.7862	14.0812	15.9067	14.5097	13.5274	13.7203	13.0637	12.4876	12.5292	18.5303	13.588	12.6553	17.8714	15.021	16.4983	24.9571	12.8451	20.2569	20.7315	28.3968	16.9291	18.234	15.3292	18.9907
14.5	14.2203	14.491	16.242	13.6229	14.031	11.2882	13.3176	12.4072	13.3101	17.7565	14.2876	12.0279	16.9855	15.7167	16.9771	24.6825	12.3297	20.1032	18.8778	31.3855	16.9446	18.232	15.0537	18.1313
14.75	14.4317	13.6881	19.7028	13.577	14.9996	11.2195	14.3717	12.9323	17.0291	15.3837	12.7684	12.0151	16.9673	19.723	18.2519	26.5017	14.157	20.7656	22.7658	28.3298	15.4915	18.6549	15.1035	22.792
15	16.1244	14.8719	17.7475	14.1141	14.8378	11.2028	20.1759	15.4805	17.0124	15.4572	12.864	11.9764	16.9127	17.8319	16.8415	24.0553	13.1671	22.2737	20.7175	28.4682	15.6016	22.7386	15.8132	23.0442
15.25	16.106	14.1768	18.089	14.0019	14.4078	12.3606	16.7615	15.6338	15.8318	14.7845	12.7972	11.0345	15.5826	16.7222	19.1417	23.3946	12.8762	22.162	21.8195	28.2807	15.6299	20.0314	15.642	21.7451
15.5	16.095	14.1131	19.3134	14.0387	15.0051	12.3626	16.2592	13.8991	12.4626	15.1577	14.0463	16.7486	23.6518	16.8218	22.8323	22.3388	13.506	27.9554	20.4202	26.2339	18.0941	17.8669	17.2016	22.8321
15.75	15.0639	16.3851	19.3675	14.4692	13.5072	13.2372	13.8051	12.9672	12.5105	16.7769	15.8569	12.7288	17.9753	15.6125	22.7885	22.5978	12.8663	23.0318	20.7409	28.3789	16.6396	17.9148	16.1136	21.6156
16	15.9057	16.3957	15.8443	14.0497	13.6248	11.6963	15.1775	11.058	12.423	15.2624	17.9923	11.6489	16.4503	18.5385	20.8474	23.4482	15.1314	22.2299	19.8241	36.7783	16.9051	17.9926	15.0552	22.7696
16.25	15.7844	13.3952	15.1779	12.7123	17.1555	14.3346	16.7854	11.1414	12.5167	13.9354	17.704	12.9938	18.3494	15.7541	19.4688	34.814	14.2205	21.4758	18.7222	33.66	17.0971	22.0942	16.3938	32.3811
16.5	16.1538	14.3058	15.8214	12.6111	15.2018	16.3627	16.2574	12.2296	13.181	14.4482	13.6821	12.9735	18.3208	15.1704	18.7806	29.7048	13.2659	26.545	18.6459	32.2181	21.1557	29.9823	16.607	24.6357
16.75	15.8653	15.2893	15.484	14.9365	14.4574	15.2196	16.4413	12.9323	15.838	16.1079	14.3453	15.6944	22.1632	15.1082	18.6569	29.8298	14.198	22.9022	22.2708	29.1534	17.9713	25.1764	17.0599	26.2227
17	15.8671	14.2482	15.0259	18.592	14.3894	14.9176	17.1478	14.8234	14.6865	16.47	15.092	14.7452	20.8227	23.0179	19.9257	23.4147	13.8195	21.5516	20.3331	28.12	24.4842	23.4727	14.7611	27.3678
17.25	19.1387	14.6336	21.4623	17.5212	21.1237	19.0073	17.7383	14.7748	14.4116	17.0618	15.6945	14.8243	20.9344	19.6031	22.3057	24.0107	13.9014	23.0139	19.6747	28.5843	26.4853	22.6269	15.6047	23.6067
17.5	18.1645	13.6274	17.7454	16.3475	15.301	19.8569	18.0768	14.11	20.3983	17.4239	17.7131	19.6737	27.7826	16.2272	21.0329	23.3388	13.8477	22.2159	30.7627	44.604	25.9373	22.0703	16.7767	23.4683
17.75	18.0635	18.0819	19.7153	17.4863	16.617	19.9401	15.654	18.006	15.8505	17.3595	14.2542	14.7452	20.8227	15.7619	20.0673	23.4348	14.1598	21.4578	26.5105	38.5617	26.08	22.0882	17.5409	23.6268
18	23.5406	15.3819	18.5304	19.1071	14.4905	20.8397	16.0771	15.9298	15.1717	19.7434	17.1697	14.7323	20.8045	16.9323	20.9431	29.9101	14.4889	20.8873	26.0405	46.4901	25.0152	23.1256	19.3121	23.5062
18.25	19.3923	14.107	18.5991	15.3302	13.9115	18.9781	18.9948	15.4107	13.9993	23.9357	18.8635	19.4364	27.4475	26.2988	23.5026	34.7225	17.8922	25.8228	25.9627	39.8385	25.5688	26.5071	21.2467	26.2227
18.5	18.76	14.8522	23.6133	15.8858	14.8617	17.7787	19.8374	19.7604	19.6299	25.1653	19.7574	21.0388	29.7103	27.4413	25.336	38.2805	16.6876	27.4427	27.0008	44.8764	24.9559	22.8204	21.0942	24.7584
18.75	18.5027	19.7786	23.7966	14.414	15.8542	18.9177	22.2051	20.3979	23.4426	22.7062	20.7879	20.4905	28.9361	24.6459	23.9735	36.0707	16.3162	31.6581	24.4358	39.7403	28.1869	25.2423	21.2078	33.4212
19	18.3961	23.0387	20.0318	13.9614	15.8487	16.9312	22.367	21.6211	22.9657	22.8587	23.0098	20.3121	28.6841	28.4467	26.2357	40.9188	16.6862	31.694	24.442	36.7448	28.4849	31.0795	23.4163	30.928
19.25	20.7745	21.3449	19.1822	13.0821	14.0328	15.8214	25.4614	22.1599	24.5712	24.7941	20.624	20.3857	28.788	27.3868	26.6886	43.6085	15.6765	27.9614	23.365	35.8207	26.4146	31.9254	22.3082	27.6713
19.5	25.2756	22.1326	20.4628	16.6143	14.836	17.8495	21.7562	21.8791	21.0459	24.16	21.9581	16.3862	23.14	28.0716	23.9775	37.0729	18.5771	35.2989	31.8459	43.546	25.6139	27.4666	19.4584	31.6199
19.75	24.6728	21.5741	25.933	19.9294	14.4647	22.5909	22.7129	21.1431	21.152	21.8515	19.4311	17.1184	24.174	27.849	21.6753	38.5216	17.0703	33.5792	25.4475	35.2225	28.4835	26.7983	19.3183	29.3521
20	23.0498	21.3631	26.0975	19.4419	14.9206	18.4971	21.7176	21.1643	21.6143	22.379	19.9046	17.3318	24.4754	25.7416	22.6229	39.4345	15.6723	35.1612	28.1712	41.93	20.6685	29.288	18.8234	30.0396
20.25	23.3936	20.5254	27.2157	17.4753	20.6182	16.9625	19.9147	20.8061	17.8141	20.6789	19.853	18.7906	26.5356	25.27	23.1535	40.1599	15.0919	33.1224	31.6918	42.5527	28.0513	24.7635	21.8568	27.0575
20.5	23.9394	19.2824	22.4264	16.6713	17.0489	24.0839	20.0711	18.4446	18.5408	20.8461	19.8485	17.6832	24.9716	24.4872	21.8209	36.785	14.7501	35.227	27.1969	38.9278	22.8249	27.5704	22.2755	31.611
20.75	23.2171	20.577	19.6965	14.0626	14.8287	18.9219	25.1542	15.8402	22.2994	20.5998	18.2807	17.696	24.9898	24.0576	21.3122	35.439	15.1808	33.5892	23.2747	42.4768	25.8314	32.8012	22.014	31.9391
21	20.3664	21.5073	19.5612	14.8316	14.8728	17.356	24.192	16.0254	23.0511	27.8598	16.7159	18.7796	26.52	21.2093	20.4384	34.5752	16.737	34.7203	29.8568	40.9367	26.3695	32.9129	20.6101	32.6578
21.25	20.179	16.5444	20.4815	13.9725	14.5199	15.2008	24.0706	16.4989	24.8898	25.6469	16.8449	25.1376	35.4986	23.4817	22.8443	36.0886	16.4673	32.9029	31.8257	42.6041	25.1733	29.2501	19.4039	33.9926
21.5	26.825	17.1637	23.0865	16.6308	16.7273	18.8053	26.4493	19.8591	21.9766	24.9889	18.1836	18.7336	26.455	23.5191	20.9032	35.1756	18.6943	33.0406	28.1681	34.5194	24.9898	26.5749	19.8895	30.89
21.75	26.0623	15.3986	19.6507	19.3885	19.94	15.863	23.4248	22.9947	20.4711	23.8824	21.4102	16.3954	23.153	25.8241	18.6948	32.3096	16.6481	36.44	24.4825	33.7471	24.97	26.0761	19.2872	28.9459
22	22.8936	18.7997	20.315	17.6795	21.3791	15.3757	22.9686	21.5786	19.6445	23.059	20.9913	16.3972	23.1556	23.3307	18.6349	33.0886	16.0366	33.679	23.4148	32.861	24.0422	28.524	18.8187	27.8164
22.25	22.2485	23.022	20.3878	15.4406	17.286	16.3752	23.3604	22.1857	18.1306	22.9396	21.2721	15.424	21.7813	24.8093	23.9615	34.727	15.8135	30.2476	23.5798	40.5282	25.203	27.2372	22.0327	27.4213
22.5	22.3404	22.5485	22.5597	14.931	14.8673	22.8699	26.0703	19.8303	18.1868	23.1785	18.2109	17.6813	24.969	24.0249	22.3795	32.7962	15.4788	30.2356	23.516	39.2001	20.2477	26.5809	21.2482	27.4548
22.75	21.4122	20.9154	22.3161	15.4019	13.9758	15.2654	26.5302	20.0154	20.9105	20.7561	19.5176	21.7581	30.7261	24.6195	23.4308	32.198	14.4649	33.5353	28.2241	40.3653	20.6713	26.9898	20.6817	30.332
23	22.9377	17.6554	27.6863	14.0313	14.0053	16.2899	23.6677	21.1218	21.9537	20.5135	19.8879	22.6871	32.0381	22.3642	22.2678	34.419	13.876	32.0451	31.6747	37.6689	25.8455	28.9469	19.3728	28.9235
23.25	23.7281	16.6628	26.5973	13.5512	17.9605	20.4732	23.5849	23.324	25.4062	24.5864	21.3267	24.0687	33.9891	26.8187	26.8063	37.7426	15.0792	31.5124	29.2327	35.7069	27.149	29.0945	19.1175	30.7985
23.5	23.456	16.4458	25.477	15.2842	18.1241	20.8564	23.2629	20.8501	17.7537	24.2335	17.7905	20.2918	28.6555	22.9883	23.2573	30.5731	18.0955	30.8681	29.7401	32.015	24.5379	27.9714	20.758	26.312
23.75	24.8143	16.2986	18.9073	15.2915	17.2143	16.9042	22.7331	20.9397	21.4769	25.1837	18.0136	17.0392	24.0623	22.5525	22.2578	29.5508	16.3543	28.8292	24.8794	38.6979	23.1991	27.4886	22.8	28.3365
24	24.7573	20.5952	19.6653	14.9678	17.0066	16.8646	21.1712	18.4749	20.4378	22.6565	18.5812	15.7368	22.223	22.3393	22.2997	34.7493	15.0326	29.4756	24.0373	33.5752	21.345	30.3194	22.7315	29.399
Appendix Figure S S 6 C Upper Right	FF												Nestin-LGR4-/-
	21.6737	17.9253	20.1124	16.2252	16.3	17.6147	21.5885	18.7846	19.7572	22.1834	18.42	17.3192	24.4577	23.9468	22.3577	33.5115	15.7692	30.1166	20.5202	29.5923	17.9938	33.7345	24.8203	36.2227
Dark time	17.013	14.9072	15.9406	13.9181	14.1792	14.5498	16.2649	14.0544	14.9382	16.0591	14.6881	12.8735	18.1795	17.7151	18.7401	25.5627	13.7242	22.4957	16.3943	22.9204	14.6944	26.0658	20.3256	29.2005
Light time
Appendix Figure S S 6 C Lower Left
	FF												Nestin-LGR4-/-
0	23.0054	23.2728	23.3214	22.5927	27.4672	24.63	21.5061	26.6687	34.4015	23.6294	30.4105	26.8397	50.6184	24.5619	40.8369	75.7479	43.5926	19.9067	29.0577	53.8989	48.4817	17.4269	34.821	64.5891
0.25	20.9275	25.8403	23.2618	24.0744	25.8987	28.6231	18.8478	28.8545	35.293	24.105	31.0231	28.3652	54.4806	24.3498	38.1437	70.7524	43.8961	18.9393	26.9256	49.9439	48.367	16.4547	33.5933	62.3119
0.5	19.6628	26.4723	26.2252	24.4399	25.734	28.4996	17.8017	28.2618	31.8877	23.7024	28.8055	27.1441	54.6941	23.83	39.4996	73.2674	41.6183	21.3831	33.5283	62.1913	46.6997	17.4803	33.5283	62.1913
0.75	21.5347	23.7775	26.0979	28.2601	23.5898	28.67	20.4295	27.9356	31.3345	24.0069	32.3702	27.0188	54.5583	25.3346	37.6497	69.8361	47.746	15.4197	38.0676	70.6112	48.3882	14.9014	39.3789	73.0435
1	22.8531	22.7722	27.1679	39.8935	23.5856	30.9024	24.2127	28.7093	35.3226	27.8155	27.7702	28.228	54.5971	22.795	37.9097	70.3184	48.9299	16.9541	38.0305	70.5423	50.2144	14.515	34.769	64.4927
1.25	20.4456	26.5516	26.5076	29.4849	24.7286	31.0678	20.5119	28.4408	36.7722	24.2948	27.8848	27.2574	49.0463	22.3191	34.7709	64.4961	53.7219	19.968	38.1289	70.7249	48.4923	14.8794	31.6041	58.6222
1.5	20.6427	27.0292	25.2188	29.922	26.7184	29.6775	20.3829	27.8043	33.841	23.813	27.7881	28.6715	52.2893	20.8098	30.2409	56.0935	46.7385	19.9507	34.1524	63.3489	46.8761	14.9407	30.3653	56.3243
1.75	23.0914	27.5757	24.833	28.3885	32.5627	35.3325	20.4761	27.5756	33.4088	23.229	26.4643	29.2105	55.1599	17.4206	34.7077	64.379	47.8007	19.9617	32.4232	60.1415	48.4094	13.9057	28.3817	52.6449
2	24.021	27.6466	24.6997	27.6872	30.9337	31.3148	20.7233	28.7391	31.9494	20.7282	26.6309	26.1794	55.2393	17.463	33.4875	62.1155	51.3983	23.4813	32.1985	59.7246	44.4501	20.8726	28.3705	52.6242
2.25	22.8549	25.273	23.6238	29.559	29.261	31.3073	22.9964	25.7876	31.5543	23.7713	23.129	27.3946	56.6685	17.4457	36.1843	67.1179	50.7031	20.3889	32.8207	60.8787	46.7015	21.3642	33.7122	62.5324
2.5	20.503	23.8338	23.3732	27.4896	29.3819	28.1094	21.4165	24.9782	32.2284	20.8929	20.8935	24.9881	57.6459	17.3876	35.4543	65.7639	50.6943	16.45	30.4526	56.4862	48.2771	20.8931	30.2019	56.0211
2.75	20.5979	26.028	24.0812	26.2524	28.5539	26.9216	19.0323	21.9611	31.7049	20.9284	20.9293	23.8266	55.9363	17.4269	34.8043	64.5581	50.756	14.5245	26.5188	49.1894	46.9979	16.9635	28.5581	52.9722
3	21.7174	27.1251	23.3294	29.7911	30.8044	30.2159	20.4277	21.4519	33.8706	26.3951	20.7215	23.928	57.6724	20.8318	33.3222	61.8089	47.5872	14.3643	25.7629	47.7873	53.9213	17.3468	31.8623	59.1011
3.25	25.0689	26.3659	21.7502	27.4871	32.7775	29.9269	17.49	22.51	32.2852	20.774	25.8356	25.5191	54.6747	21.559	30.2093	56.0349	44.4713	14.3894	25.7331	47.7321	52.3387	19.9177	27.0388	50.1541
3.5	22.1993	23.8297	23.8027	27.8008	28.191	28.4428	17.7498	20.2526	30.5912	24.0925	26.5808	28.8923	51.9787	20.8428	28.3148	52.5209	45.2512	20.9119	31.4797	58.3914	47.7583	18.5074	31.4946	58.4189
3.75	21.4935	23.108	20.8871	26.1981	26.0781	28.8453	18.8693	23.041	28.5465	24.0466	27.5678	25.6862	49.0569	23.5269	27.076	50.223	48.367	19.9382	34.3158	63.6521	47.5572	20.0277	31.5001	58.4293
4	22.2763	22.9933	21.2093	31.0876	27.2419	26.9019	19.0896	26.0581	29.1738	22.1256	28.4043	24.8111	47.5131	18.9817	28.3204	52.5312	56.1109	17.3876	33.5227	62.181	48.1853	23.4059	31.6598	58.7255
4.25	25.0295	26.0927	20.3024	29.3343	23.4855	30.1072	18.0812	28.5701	30.0603	21.0243	27.6752	22.8998	53.8419	21.8888	40.7626	75.6101	50.9325	17.0279	34.1654	63.373	47.0243	20.4596	28.5266	52.9136
4.5	23.2794	23.9798	19.8907	29.643	26.0906	29.9418	16.4206	29.7256	30.7344	18.8489	27.643	23.8863	59.008	22.495	36.9346	68.5097	51.2995	19.8863	30.2873	56.1796	48.2771	17.5384	28.3835	52.6483
4.75	22.665	21.3309	22.7546	24.4819	28.2598	27.6921	19.0341	31.8815	30.2924	17.6392	25.1495	22.4901	51.6576	19.9554	33.5097	62.1569	52.2222	18.8922	28.8999	53.6061	46.8179	20.9433	25.9356	48.1077
5	22.0793	21.0556	24.4989	29.1096	28.7625	27.3044	21.5938	30.8752	28.6601	25.0269	24.0318	22.0466	52.3881	19.4277	34.1152	63.28	52.2152	20.8271	29.8583	55.3838	46.8144	16.4767	20.1445	37.3658
5.25	20.1017	19.5455	26.3147	26.3315	33.6514	27.4699	17.7408	28.6775	27.4501	21.0035	24.3757	21.4599	49.2828	19.9539	30.1889	55.997	49.7433	19.3539	29.5648	54.8394	46.8585	15.8971	24.498	45.4411
5.5	18.1994	19.7729	23.2837	26.9735	27.1377	27.7292	19.0126	23.0132	25.2425	18.5798	22.7958	21.1715	49.8491	17.4645	29.0503	53.8851	48.45	17.3515	26.5857	49.3135	46.8197	16.3353	23.7941	44.1354
5.75	18.2083	20.5154	21.9054	23.0817	25.371	26.5685	18.0561	20.6683	25.2622	16.7027	19.267	19.5764	48.5647	16.5034	26.9441	49.9784	46.9238	16.0479	25.1128	46.5815	46.8514	15.0098	23.9148	44.3594
6	18.3839	19.9377	22.331	28.265	24.7495	28.0872	19.9423	20.9348	31.8012	18.4755	19.7811	23.3473	45.357	15.4008	27.024	50.1265	44.5807	15.8909	23.8573	44.2526	44.5595	14.8998	23.705	43.9701
6.25	17.302	19.2243	20.3183	28.2255	22.1173	27.1735	16.3991	25.2288	27.4649	17.7977	20.1787	20.8374	39.9156	16.3856	33.6323	62.3843	42.9539	14.9517	27.0964	50.2609	39.8645	15.0192	23.783	44.1148
6.5	19.8402	24.3365	18.397	26.9093	23.0308	23.8324	15.1291	33.22	25.2844	15.8788	19.6324	19.4989	42.1758	17.3624	30.8036	57.1373	39.1587	14.9312	25.2131	46.7675	42.3152	14.9972	31.5391	58.5016
6.75	20.9239	25.1645	18.8107	23.3114	22.9474	22.5483	15.1918	27.687	24.2991	16.3877	19.2509	18.1862	39.3263	15.5029	28.9203	53.644	34.5255	14.9218	23.0345	42.7264	37.4896	14.413	27.0314	50.1403
7	21.189	24.3532	18.0669	24.6004	23.3458	24.0719	16.478	26.2033	24.6844	23.6211	18.3803	20.3799	36.8033	15.4134	28.404	52.6862	32.2424	17.4221	22.6407	41.996	30.7161	13.9685	27.0388	50.1541
7.25	18.8998	23.0579	18.2538	22.5656	23.5147	23.9287	15.1273	23.3632	24.6522	18.9469	21.3502	20.8692	29.2023	15.9097	25.8539	47.9561	28.4666	17.4363	20.6014	38.2133	24.5814	13.9261	23.8777	44.2905
7.5	15.8116	21.1391	17.8719	20.9457	22.0192	21.8939	14.2729	22.3708	25.682	17.9645	22.2459	20.9368	27.5473	17.3844	24.511	45.4653	26.9457	16.0306	27.1428	50.347	25.3436	13.045	22.5608	41.8479
7.75	15.9262	20.2526	19.3397	20.9629	21.6021	21.5284	14.0794	22.8262	25.077	16.4691	20.0856	21.6826	27.6249	15.4684	29.0968	53.9713	25.3365	16.4908	27.6128	51.2186	23.7839	13.9229	22.5051	41.7445
8	15.9137	20.5529	20.0358	20.9111	21.1703	22.9311	15.9549	21.788	26.7932	15.9414	20.1375	23.045	25.3171	15.9034	28.287	52.4692	23.0058	16.4091	27.0407	50.1575	28.4524	13.9088	22.5441	41.8169
8.25	19.2401	19.5893	20.4276	20.9703	21.7585	23.9287	14.3087	23.3115	25.6474	18.4797	22.6399	20.6066	26.0546	16.3887	26.3739	48.9207	24.4967	16.0291	25.1704	46.6883	34.566	13.4141	22.6946	42.0959
8.5	19.2795	21.2037	20.3043	21.0642	22.1152	21.4445	14.7512	23.7988	26.6426	19.7979	21.3879	19.6639	26.0511	16.8662	25.1741	46.6952	27.7608	18.4791	23.7978	44.1423	33.8303	14.9265	27.1261	50.316
8.75	18.2925	21.0702	21.0681	20.4246	24.518	21.4716	14.2962	24.831	26.1586	18.5173	22.5486	19.827	31.4872	16.5285	24.4423	45.3378	30.8326	15.0883	28.2963	52.4864	33.9344	17.4033	23.8164	44.1768
9	17.2124	20.2776	19.9603	22.3705	23.984	22.6545	19.1595	24.8051	22.7755	21.5771	21.2463	19.7892	33.0081	19.3853	23.8833	44.3008	26.8839	14.9234	29.6707	55.0358	29.19	14.9831	23.8888	44.3111
9.25	16.8111	18.4046	20.535	21.8742	21.7961	24.272	17.0207	24.3835	21.1802	27.1981	21.1872	21.7642	29.2464	19.4701	34.8786	64.6959	24.532	14.9752	25.1611	46.6711	28.3695	14.4287	22.663	42.0374
9.5	16.9831	17.612	21.3067	22.415	21.9713	21.4148	16.3705	23.409	21.7779	22.2862	22.5844	19.9881	27.5667	16.4987	31.0729	57.6369	24.592	13.9182	23.9204	44.3697	32.3253	13.868	23.2685	43.1605
9.75	16.9491	16.7882	22.0506	20.9901	21.8753	21.5556	15.2259	23.5243	21.7235	25.6568	21.2625	19.8449	24.5867	15.9694	25.7406	47.7459	24.6943	15.9992	21.8736	40.5732	32.8969	13.4486	22.5293	41.7893
10	16.8595	17.2658	21.3982	24.6029	23.1309	21.7186	15.4175	23.7093	25.3165	21.3268	21.2069	19.9026	23.7962	15.4338	26.3981	48.9655	29.8957	19.9083	23.1552	42.9503	32.3235	13.9072	22.585	41.8927
10.25	17.3682	15.7641	19.3377	22.3112	22.0651	24.3806	21.2392	28.4607	25.4227	19.8083	21.318	17.5657	23.7151	15.0223	25.1611	46.6711	32.3217	17.5274	20.0015	37.1005	26.1041	13.9528	28.2535	52.4072
10.5	16.0624	20.2693	18.3672	22.6026	24.5555	25.0474	16.7449	27.3469	24.0472	20.2881	20.983	18.4308	23.7327	19.3335	28.4021	52.6828	30.7038	13.9685	23.8944	44.3215	24.5567	14.9469	27.2041	50.4607
10.75	15.903	24.5868	21.084	22.5631	32.4209	24.4053	17.7551	24.8051	23.9016	19.6936	21.121	18.214	29.1741	18.8717	27.7446	51.4632	28.4277	13.9261	25.7202	47.708	24.6361	13.9104	24.4962	45.4377
11	15.7543	23.231	21.0323	23.8373	29.1045	22.5088	17.7713	23.1604	24.4177	19.0053	18.7045	18.4368	30.8908	18.4257	27.7632	51.4977	25.3224	14.4365	26.4742	49.1067	23.0499	13.9779	23.7737	44.0975
11.25	15.9621	20.9534	21.6309	25.9611	30.21	21.6346	16.3991	23.2976	23.0471	20.8366	19.6682	18.3612	29.2005	18.4508	25.8037	47.8631	28.5636	14.9187	25.0905	46.5401	26.8892	13.9025	22.6333	41.9822
11.5	16.512	18.9615	21.2132	26.3463	27.1231	22.5656	15.7364	23.3453	22.7829	18.9282	18.7618	19.9503	30.6332	15.9537	25.1221	46.5987	28.4242	15.0035	22.5237	41.779	31.4784	12.9586	25.2521	46.8399
11.75	18.2549	19.1743	20.8055	26.0178	23.3249	22.8792	15.3315	24.0374	22.6347	17.6934	18.9768	17.5279	30.7091	14.3972	24.9326	46.2473	24.7384	14.9375	22.4866	41.7101	32.4082	14.8967	27.0351	50.1472
12	17.7605	18.9511	20.358	23.9781	22.3467	23.4966	15.371	24.6261	24.7831	19.5226	21.0009	17.86	26.8927	14.4397	25.176	46.6986	24.5338	14.9328	22.6389	41.9926	27.5085	12.9822	27.0519	50.1782
12.25	16.3526	19.1743	20.3421	22.7162	20.8992	24.5238	15.1793	23.5203	26.4228	19.0742	22.5987	17.5597	25.3489	15.016	30.8148	57.158	24.652	14.5512	29.5444	54.8015	23.7574	13.0057	23.8257	44.194
12.5	14.2442	20.4069	18.039	21.8988	20.7657	22.9607	16.1824	23.0112	23.9139	18.8614	20.949	18.393	25.3524	17.5164	26.3646	48.9035	24.5461	14.9846	25.6644	47.6047	23.7874	12.8927	22.5479	41.8238
12.75	15.6647	18.9907	18.214	22.4594	22.4656	22.6989	20.6731	22.9575	22.21	18.8948	19.9925	18.2299	26.8857	15.9505	25.1202	46.5953	23.0305	17.9718	23.8108	44.1664	23.8474	13.0042	21.8551	40.5387
13	14.9482	18.8969	19.0156	23.7707	23.4688	22.899	21.2768	22.7944	24.0102	20.1066	20.3041	17.7248	29.2111	14.9155	25.0738	46.5091	29.1159	16.4295	23.8591	44.256	29.197	12.9775	21.8792	40.5835
13.25	15.4713	19.7625	21.5036	30.811	26.2658	25.4104	16.3902	23.0728	24.0744	23.3395	19.3333	23.049	32.2759	15.4322	25.0924	46.5436	32.17	16.4327	23.8182	44.1802	31.436	12.9052	25.6774	47.6288
13.5	15.2724	19.702	26.1218	27.6156	27.6215	25.3314	15.9065	20.2188	22.2791	22.0526	23.2848	21.9253	33.0169	15.0098	25.1369	46.6263	32.2424	14.4695	23.2443	43.1157	36.3586	11.476	22.468	41.6756
13.75	13.7642	21.4018	23.0331	23.4743	26.1511	25.3042	14.3248	20.7896	24.6893	19.12	24.1894	20.4475	29.9345	15.9427	25.0051	46.3817	26.9333	13.8648	28.4133	52.7035	37.5196	11.9676	21.9331	40.6834
14	13.7731	20.4174	23.0649	22.5434	24.4324	22.5705	13.2232	20.9885	24.272	18.2732	21.0099	20.1989	25.3101	17.8917	24.5928	45.6168	28.4524	13.4518	27.076	50.223	36.8209	13.9638	22.6221	41.9616
14.25	16.4385	18.8802	20.5231	20.8864	21.0473	22.7977	14.1529	20.7876	24.2967	18.8864	19.3153	17.5836	25.4001	16.9871	32.8002	60.8408	25.2889	11.52	25.6979	47.6667	30.0492	13.9826	32.8875	61.0028
14.5	15.6504	17.4598	20.4933	20.7999	22.063	22.815	15.9495	20.909	22.9212	19.1409	18.7475	17.3907	23.8192	14.9281	30.9132	57.3406	25.3612	11.999	23.7848	44.1182	27.7696	14.4915	27.0593	50.192
14.75	15.8976	18.997	21.3405	21.1704	21.8878	22.0223	14.8407	25.4038	22.5681	18.8343	17.9128	15.9746	26.7428	15.4401	28.3761	52.6346	25.363	13.9622	23.939	44.4042	29.2129	13.9387	24.4869	45.4205
15	15.6647	19.775	21.4082	25.0128	23.5481	23.2521	18.5218	26.253	24.472	19.1034	18.2101	15.7836	26.8786	14.8998	26.9868	50.0576	23.8192	12.9853	24.0021	44.5213	27.7908	13.9481	23.8554	44.2491
15.25	18.3355	23.0475	21.1715	22.01	20.7803	21.4865	16.3651	25.7717	24.188	20.3652	17.9468	17.7586	23.7892	14.9799	25.7127	47.6942	23.7804	13.9057	24.4776	45.4032	29.0082	13.8758	23.8517	44.2422
15.5	20.1322	20.0023	20.7299	21.6321	26.2283	21.7877	15.6647	27.6413	24.4596	19.1284	18.6794	16.082	26.8698	18.3943	26.4111	48.9896	23.004	12.9068	28.9965	53.7852	26.2382	13.4408	23.8331	44.2078
15.75	19.0359	20.8158	21.2073	21.2148	24.6243	21.7457	15.9352	25.8513	24.4893	17.7017	18.4358	18.2299	30.695	17.8792	27.8431	51.6458	25.3595	16.4531	27.5626	51.1256	26.8716	14.4632	28.3557	52.5967
16	19.7721	20.4195	21.4161	25.1214	22.4656	21.0987	17.7999	24.1508	22.5606	21.4936	17.9791	20.6723	26.9563	16.406	27.6945	51.3702	26.8963	16.395	26.9534	49.9956	31.3866	14.8904	28.404	52.6862
16.25	16.9258	23.2227	21.4221	24.4596	21.7898	21.1234	19.5339	20.7359	27.0871	19.0908	17.8931	19.7176	25.3965	16.9117	25.1667	46.6814	26.0952	14.9784	28.3	52.4933	33.6874	15.4432	35.5305	65.9052
16.5	16.9365	21.575	20.5331	24.7881	20.8804	24.1781	18.5684	20.4237	27.3933	18.7529	18.0346	17.2972	25.2624	16.896	23.8703	44.2767	26.7781	14.9972	30.3764	56.3449	36.8192	15.4338	26.5634	49.2721
16.75	16.9688	20.3798	22.2435	20.9012	23.4521	22.6817	15.6844	22.6313	25.2647	18.6132	22.0166	17.4205	25.2695	16.9101	23.8071	44.1596	23.1046	13.9057	27.7706	51.5115	34.4813	14.9265	25.1369	46.6263
17	17.044	20.3152	21.0024	22.4619	23.5377	22.5508	17.9629	22.4145	28.0675	19.775	27.8454	16.9014	23.9127	23.863	24.5073	45.4584	25.3577	21.014	27.1001	50.2678	34.6772	19.4277	25.1741	46.6952
17.25	18.6705	20.4654	22.4344	22.0273	23.5001	21.726	16.7377	21.1397	27.2056	20.117	22.6632	20.5529	30.8926	23.018	32.9507	61.1199	24.5814	20.9496	38.0713	70.6181	26.801	22.5264	37.6219	69.7844
17.5	23.5284	22.5511	24.2144	21.7976	21.7877	24.7412	17.3432	23.2518	24.7584	19.6018	23.326	19.5883	31.4731	26.4622	38.7474	71.8721	26.8645	24.3954	40.0679	74.3216	27.7291	22.9301	36.8418	68.3374
17.75	22.4375	27.8385	25.5291	20.9284	21.6209	25.6672	18.5917	24.3795	24.3782	20.1546	23.6753	19.0593	30.6826	25.589	38.6044	71.6068	25.3612	26.8015	39.8599	73.9357	27.5314	23.3698	38.0639	70.6043
18	21.8357	26.5453	24.7833	25.0844	20.8679	31.3098	16.9043	26.5335	23.904	26.6204	21.1371	18.7331	25.4301	27.4768	40.0902	74.3629	26.868	26.8297	38.1437	70.7524	26.8839	24.4048	38.0007	70.4872
18.25	20.3346	26.4181	28.6993	32.3099	21.7293	32.6507	23.2472	27.9933	24.6992	22.2132	21.0672	22.6671	32.3941	24.8461	39.3009	72.8988	36.8086	26.9522	37.2968	69.1815	25.3542	25.4492	36.1954	67.1385
18.5	18.8514	25.492	24.0335	28.8577	23.5189	27.1785	24.0085	24.8569	25.0721	20.3319	17.9414	22.7685	33.7562	25.0283	39.9435	74.0908	35.3177	25.3629	34.9027	64.7407	30.7761	25.132	35.4934	65.8363
18.75	20.7555	27.584	25.7976	29.6405	24.5409	30.2183	21.6315	24.9225	24.1263	20.044	20.4295	21.2709	41.5318	24.8446	38.0007	70.4872	40.7731	21.848	36.2604	67.2591	32.2476	24.5273	36.1211	67.0007
19	21.9252	27.3149	25.181	34.2064	26.1365	31.3469	26.6811	23.3632	29.5466	20.2067	18.9356	21.7085	49.1928	23.3211	40.6251	75.3551	44.5877	26.9774	36.1081	66.9766	38.4547	25.8513	34.665	64.2997
19.25	21.7103	26.9374	23.5382	30.4529	29.1775	31.0135	22.2118	32.0068	29.8677	26.2408	18.9804	19.4989	50.6396	22.5751	36.695	68.0653	46.8426	25.3895	44.024	81.6597	45.3235	23.4059	33.5952	62.3154
19.5	21.1819	30.0202	23.6218	29.1318	29.7532	29.8726	21.7354	31.0681	28.0477	26.197	20.0838	19.642	50.7349	22.0411	39.9528	74.108	47.0455	23.9619	36.149	67.0524	46.8479	22.4102	33.5803	62.2878
19.75	20.4958	27.3567	24.6759	28.3342	28.5539	28.1267	23.1666	29.4352	27.3686	26.6329	20.3131	19.825	50.7595	19.9209	36.6263	67.9378	54.673	23.373	41.929	77.7736	46.8585	24.4189	33.6156	62.3532
20	20.7412	30.1161	24.827	30.0158	27.3462	27.1785	21.5562	29.3955	26.7908	27.0584	20.3023	19.7713	49.311	19.5047	38.1809	70.8213	49.9162	22.4636	37.971	70.4321	49.1716	21.9139	32.8114	60.8615
20.25	22.7922	24.5868	28.9877	28.8552	28.5226	27.0575	19.3959	29.477	29.7343	25.2334	19.224	18.6794	50.1456	18.9707	39.8469	73.9116	44.7571	20.8742	37.2652	69.1229	46.0028	21.8715	28.6157	53.079
20.5	23.996	23.6732	26.1496	29.0898	32.4125	27.0328	20.1877	30.4396	34.0978	23.4438	18.8442	20.3879	50.8125	19.4183	38.0732	70.6215	45.4876	23.5049	38.0249	70.532	49.8738	21.9014	31.6543	58.7152
20.75	23.0806	27.0271	25.362	28.2502	36.1544	26.9167	20.5298	30.4476	31.2506	25.1082	24.8164	22.8401	50.6819	22.8405	40.6251	75.3551	50.1649	21.0061	35.1052	65.1162	50.7737	23.4735	33.6806	62.4738
21	24.0121	28.0283	25.549	34.3176	34.686	31.2851	23.1021	28.7749	33.7941	24.9872	26.622	22.3747	53.0338	23.519	38.1623	70.7869	50.0344	18.933	37.3804	69.3365	52.344	22.8185	32.7761	60.7961
21.25	23.8401	25.175	23.2817	29.6232	30.9546	30.7394	20.7143	30.5689	35.8486	29.8762	26.6041	20.7439	54.6094	20.4329	37.9766	70.4424	50.7719	20.0528	36.2586	67.2557	52.9827	20.981	39.8766	73.9668
21.5	22.3068	23.1747	22.9615	28.3021	29.8804	35.293	20.3489	28.6277	40.6294	24.9163	27.9583	20.6086	54.3942	20.8302	38.0806	70.6353	48.2929	21.4757	40.4153	74.9658	50.8301	19.9978	32.8411	60.9166
21.75	21.4631	26.245	23.6158	28.4922	29.4799	33.7298	17.868	27.681	38.3082	25.3335	25.6547	21.9153	50.7737	21.8495	40.523	75.1656	48.2506	20.9732	38.6749	71.7378	49.1081	21.1145	34.7857	64.5237
22	21.5294	26.3597	24.5267	28.4873	29.5738	34.5448	16.2343	25.2029	37.6488	21.9045	23.4066	22.7228	50.8054	26.5062	42.1073	78.1043	46.9555	26.4732	36.7062	68.0859	50.9289	20.9464	36.2679	67.2729
22.25	22.0148	26.1907	24.1309	29.8899	28.5789	34.767	23.3063	28.0768	34.5596	20.3173	24.4079	24.4412	51.52	22.9677	40.5453	75.207	48.5347	23.9022	38.5802	71.562	52.2046	20.0528	36.1676	67.0868
22.5	21.7264	25.5838	25.0179	30.9641	24.4199	34.9893	20.3955	31.5017	38.5675	23.4793	24.6247	26.1357	53.9619	20.5413	37.399	69.3709	48.4112	20.8601	40.5434	75.2035	50.4808	18.421	34.2062	63.4488
22.75	22.3802	26.5161	26.4559	33.4039	23.4709	31.8457	20.0211	29.127	37.2562	24.3198	25.6332	26.5653	48.6158	18.4257	37.3637	69.3055	46.1616	21.5056	37.3952	69.3641	50.6272	18.3723	32.2412	59.8038
23	22.0023	26.1469	28.4567	32.6507	23.6044	33.8336	22.9409	29.483	37.9501	26.0823	25.1639	24.8668	45.2458	18.5152	39.3677	73.0228	49.9585	17.364	37.997	70.4803	54.7841	23.3337	31.5763	58.5705
23.25	21.7909	23.8172	26.438	27.539	23.5543	37.6513	22.9696	31.788	33.5521	28.0491	25.8625	25.8135	49.1169	17.9074	37.529	69.6121	51.4335	17.3766	34.743	64.4444	54.3183	23.5756	27.0277	50.1334
23.5	22.7635	22.9703	23.5621	28.0823	28.7896	35.2337	20.6893	30.9905	34.6189	22.5198	23.5105	26.2391	45.5017	18.5639	33.0547	61.3128	44.6865	17.9844	35.5918	66.0189	54.3642	22.0411	23.7402	44.0355
23.75	19.5697	23.133	24.4412	27.4427	30.4248	34.3052	23.0681	35.9786	33.8212	22.1089	22.5486	24.2542	47.4707	16.4185	29.0559	53.8955	46.9185	18.8875	34.0075	63.0802	54.59	18.4744	34.8507	64.6442
24	19.9871	24.4575	25.1472	29.6479	27.9678	34.4015	20.2934	33.765	33.3249	21.8378	23.4604	23.2498	43.5926	19.9067	29.0577	53.8989	48.4817	17.4269	34.821	64.5891	52.2152	19.5078	32.7705	60.7857
Appendix Figure S S 6 C Lower Right
	FF												Nestin-LGR4-/-
Dark time	21.6754	25.0214	24.3904	28.8901	27.8418	30.3163	20.5745	27.7214	31.9214	23.1448	24.2923	23.8741	50.62	20.8096	35.6644	66.1535	47.7758	20.0924	34.0735	63.2026	47.7062	19.8236	31.4061	58.2548
Light time	17.412	20.6922	20.87	23.1739	23.4208	23.2494	16.4426	23.9411	24.5017	19.8068	20.6529	19.1551	28.5722	17.4059	27.9013	51.7537	27.383	16.1192	26.4748	49.1079	30.1307	14.8916	26.1172	48.4446
Appendix Figure S S 6 D Left
	FF									Sp1-Lgr4-/-
0	2794.31	2747.38	3453.42	2367.77	3531.54	2927.2	2523.22	2823.39	2710.25	2573.49	4124.48	4128.86	2619.6	4436.6	4279.49	2951.01	4294.9	4056.26
0.25	2500.47	3442.57	3503.5	2449.29	3489.47	3792.94	2229.38	2943.89	3088.84	2959.65	4683.61	3488.2	2743.52	3829.6	2733.21	2951.01	4672.12	3800.36
0.5	3171.56	2541.6	3060.8	2697.63	4020.31	3613.12	2545.97	2956.86	3457.42	2560.52	4541.91	3519.06	2729.11	3427.5	2863.88	2963.98	3850.67	3490.02
0.75	3019.91	2578.68	2854.48	2923.22	4456.99	3309.09	2826.54	3034.72	3000.71	2998.56	5351.87	2852.99	2704.61	3754.93	3072.59	3082.13	3772.16	3163.34
1	3256.87	2235.72	3026.75	2530.81	5252.24	2914.22	2318.48	3253.48	2533.97	3080.69	4287.24	3072.59	2916.43	3728.12	3477.31	4138.33	3879.39	2952.81
1.25	2786.73	2261.68	3036.76	2381.04	4170.54	2484.14	2487.2	2901.25	2722.27	3246.4	4051.72	2863.88	3825.65	4451.91	3640.65	2801.15	4798.49	3451.91
1.5	2872.04	2708.45	3126.91	2654.03	3607.66	2663.96	2502.37	2541.6	2654.16	2570.61	4120.65	2560.8	3690.2	3931.09	3902	2298.27	3933	3277.68
1.75	2775.36	2402.57	2644.15	2324.17	3555.58	3027.31	2572.51	2756.65	2453.85	2948.13	3837.26	3029.04	3076.37	3548.13	3894.74	2406.34	3839.18	3401.09
2	2872.04	2304.31	3118.89	2155.45	3305.18	2450.77	2655.92	2801.14	2788.37	2716.14	4281.5	2949.18	2841.5	3766.42	4139.75	2534.58	3986.62	3466.43
2.25	3209.48	2497.11	3104.87	2377.25	3876.08	2676.93	2652.13	2821.53	2367.71	2938.04	4857.85	3333.94	2910.66	4112.99	4707.8	3014.41	4727.65	4353.9
2.5	3139.34	2439.64	2982.68	2496.68	3813.98	2608.34	2307.11	3090.34	2439.83	2730.55	3653.44	3517.24	3122.48	3253.25	3317.6	2979.83	3850.67	3994.55
2.75	3063.51	2319.14	2808.41	2244.55	3876.08	2528.63	2170.62	3094.05	3084.84	3224.78	3856.41	3297.64	3164.26	3310.69	3257.71	3105.19	3980.87	3217.79
3	2646.45	2044.78	3840.02	2331.75	4060.37	2908.66	2301.42	3127.41	2966.65	2704.61	3643.87	3226.86	2488.47	3423.67	3330.31	2939.48	4072.78	3633.39
3.25	3019.91	2254.26	3489.47	2451.18	4054.36	2728.84	2460.66	3863.39	2229.5	2634.01	4134.06	4125.23	3060.52	3438.99	3727.77	3863.11	4440.43	3700.54
3.5	2801.9	2324.71	3557.58	2305.21	5182.13	2799.29	2333.65	2667.66	2774.35	3221.9	5667.81	4504.54	2714.7	3764.5	4043.56	3530.26	4608.93	4368.42
3.75	2957.35	2628.73	3603.65	2454.98	4737.43	2875.29	2659.72	2315.44	2317.64	3521.61	5612.28	4032.67	2933.72	3927.26	3891.11	3559.08	3596	4050.82
4	2568.72	2302.46	2337.67	3135.55	4318.77	2823.39	2341.23	2293.19	2592.07	3556.2	4444.26	4143.38	3769.45	3948.32	3785.84	2632.57	4124.48	4221.42
4.25	3040.76	3194.15	2964.65	2456.87	4374.86	3685.42	2974.41	2163.42	3541.55	3544.67	3515.58	3878.4	3278.1	4631.91	5470.05	3557.64	4639.56	4237.75
4.5	3706.16	2891.98	2734.29	2350.71	4356.83	3127.41	3442.65	2912.37	3197.01	2995.68	4540	3221.42	2645.53	4457.66	4217.79	3113.83	4061.3	3831.22
4.75	3336.49	3097.75	2812.41	2748.82	4268.7	3131.12	2923.22	2315.44	2511.94	2791.07	4314.05	3050.82	2615.27	3772.16	4074.41	3095.1	3925.34	3722.32
5	2781.04	3848.56	3279.14	3014.22	4795.52	2608.34	3302.37	2020.68	3106.87	3144.09	5012.95	3577.13	3828.53	4097.68	4441.02	3853.03	4279.58	3889.29
5.25	2339.34	3500.04	3060.8	2906.16	3836.02	2515.65	2849.29	1937.26	2996.7	2923.63	4097.68	4168.78	2279.54	3264.74	3818.51	2661.38	4237.46	3388.39
5.5	2652.13	2769.63	2433.82	2868.25	3229.07	2676.93	2464.45	2154.15	3449.41	2600.86	3134.53	2807.62	2301.15	3473.45	3165.15	2465.42	3435.16	2889.29
5.75	2515.64	2448.91	2279.58	3127.96	2882.52	2749.23	2254.03	2485.99	3022.74	2439.48	3059.85	2916.51	2234.87	3073.26	3159.71	2458.21	3002.41	3025.41
6	2517.54	2321	2495.91	2472.04	2974.67	2663.96	2202.84	2899.39	2598.07	2461.09	3398.77	2905.63	2381.84	3086.66	2990.93	2387.61	2996.66	2894.74
6.25	2515.64	2359.93	2273.57	2339.34	2844.46	2604.64	1946.92	2254.26	3160.96	2672.91	3486.86	2715.06	2507.2	3253.25	3154.26	2443.8	2789.87	2894.74
6.5	2324.17	2465.6	2670.19	2316.59	3076.83	2947.59	1981.04	2000.29	2814.41	2710.38	4099.59	2707.8	2560.52	3450.47	3130.67	2321.33	3113.47	2827.59
6.75	2354.5	2574.97	2618.11	2066.35	3138.92	3696.54	2208.53	2170.84	3034.76	2280.98	4090.02	3237.75	2561.96	3084.75	3063.52	2445.24	2900.93	3290.38
7	2492.89	2220.89	2664.18	2572.51	3092.85	3016.18	3088.15	2650.98	2758.33	2329.97	3728.12	2780.4	2439.48	3080.92	3121.6	3317	2835.82	2994.55
7.25	2570.62	2028.09	2499.92	2255.92	3777.93	2485.99	1787.68	2085.56	2650.16	2455.33	3540.47	2889.29	2481.27	2753.49	4152.45	2060.52	3073.26	3263.16
7.5	3543.13	2092.98	2914.57	2136.49	3471.45	2237.58	1709.95	2511.94	2670.19	2453.89	3550.04	3328.49	2472.62	3075.17	3876.59	1910.66	3812.37	2695.1
7.75	3084.36	2241.28	2882.52	2280.57	3281.15	2185.67	2068.25	2903.1	2517.95	2414.99	3653.44	2693.28	2697.41	3739.61	3889.29	1978.39	3096.24	2809.44
8	2964.93	2185.67	2275.57	1910.9	3162.96	2882.71	2369.67	3014.33	2349.69	2178.67	3969.39	2689.66	2965.42	3530.89	3000	2403.46	2950.71	2882.03
8.25	2293.84	2330.27	2590.06	2580.09	3197.01	2332.12	2411.37	2376.61	2271.56	2341.5	3101.98	3043.56	2481.27	3258.99	3150.64	2342.94	2925.82	2876.59
8.5	2557.35	2587.95	2676.2	2568.72	3811.98	2708.45	2346.92	2070.73	2337.67	2613.83	3132.62	3039.93	2938.04	2856.89	3303.09	3149.86	2899.01	2751.36
8.75	2346.92	2293.19	2720.27	2326.07	3769.91	3246.06	2894.79	2313.58	2616.1	2495.68	3096.24	2871.14	2864.55	3800.88	3453.72	3050.43	2816.67	2533.57
9	2424.64	2613.9	2475.88	2090.99	3227.06	2441.5	2072.04	2435.94	2694.23	2378.96	3082.83	3043.56	2295.39	3550.04	3840.29	2221.9	2908.58	2918.33
9.25	2360.19	2693.62	3513.51	1844.55	3036.76	2523.07	1998.1	2660.25	2195.44	2651.3	3509.83	3009.07	2246.4	3266.65	3255.9	2370.32	3383.45	2684.21
9.5	2339.34	2543.46	2091.28	2170.62	2910.57	2313.58	1990.52	2582.39	2714.26	2427.95	3511.75	2871.14	2505.76	3069.43	3898.37	2240.63	3015.81	2675.14
9.75	2348.82	2118.93	2189.43	2373.46	3124.9	2463.74	2083.41	2300.61	2153.38	2481.27	3490.68	3121.6	2557.64	3287.72	3742.29	2365.99	3079	2705.99
10	2786.73	2000.29	2620.11	1922.28	3174.98	2688.06	1933.65	2378.47	2333.66	2481.27	3496.43	3228.68	3407.78	3067.51	3402.9	2358.79	3123.04	2402.9
10.25	2415.17	2309.88	2668.18	2479.62	3130.91	2599.07	2599.05	3314.65	3659.74	2929.39	3636.21	3041.74	2335.74	2782.21	3141.56	3753.6	3123.04	3967.33
10.5	2208.53	2067.02	2181.42	2246.45	3114.89	2675.08	1996.21	2369.2	3028.75	2995.68	3588.34	2974.59	2494.24	3071.34	3156.08	2435.16	3184.32	3119.78
10.75	2278.67	2265.38	2203.46	2117.54	3114.89	2693.62	1901.42	2304.31	2690.22	2576.37	3607.49	2774.95	2548.99	3331.76	3154.26	2282.42	3613.23	2936.48
11	2665.4	2259.82	2822.43	2041.71	3389.32	3060.68	1766.83	2372.91	1878.95	2716.14	3475.37	2780.4	2564.84	3237.93	3317.6	2154.18	3494.51	2911.07
11.25	2633.18	2187.52	2505.93	2096.68	3335.23	3053.26	1982.94	2739.96	2574.04	2074.93	3931.09	3321.23	2363.11	3255.16	3564.43	3479.83	3167.08	2789.47
11.5	2777.25	2230.16	2590.06	2102.37	3265.12	2617.61	2001.9	2571.27	2487.9	2419.31	5074.23	3328.49	2661.38	3170.91	3431.94	2543.23	3077.09	2720.51
11.75	3609.48	2181.96	2497.92	2291.94	3407.34	2460.04	2379.15	2300.61	2844.46	2216.14	4773.6	2994.55	2684.44	3048.36	3319.42	2466.86	3107.72	2753.18
12	2401.9	2547.17	3036.76	1922.28	3411.35	2248.7	2940.28	2435.94	2626.12	2059.08	4237.46	2673.32	2327.09	3080.92	3166.97	2468.3	3077.09	2689.66
12.25	2202.84	2460.04	2307.62	2155.45	3733.86	2287.63	2297.63	2584.24	2137.35	2200.29	3645.78	3009.07	2672.91	3341.33	3413.79	2487.03	3297.29	4199.64
12.5	2197.16	2641.71	2253.53	2187.68	4126.47	2480.43	2060.66	2840.07	2383.74	2181.56	3167.08	2782.21	2432.28	3260.91	3488.2	2144.09	2962.2	3058.08
12.75	2544.08	2541.6	2231.5	1956.4	3715.83	2504.53	2775.36	2502.67	2291.59	2180.11	3402.6	2809.44	2435.16	3463.88	3290.38	2276.66	3013.9	2749.55
13	3165.88	2812.26	2742.3	2354.5	3737.86	2511.94	1709.95	2363.64	2499.92	2400.58	3163.25	2689.66	2740.63	3337.5	3357.53	2502.88	3222.61	2686.03
13.25	2691.94	2107.81	2413.79	2127.01	3723.84	2519.36	2267.3	2591.66	2594.07	3090.78	4662.54	3016.33	2593.66	3161.34	3658.8	2476.95	4390.64	2675.14
13.5	2547.87	2257.97	2521.96	2098.58	3028.75	2534.19	2106.16	2569.41	2562.02	2622.48	4063.21	2891.11	2864.55	4222.14	3357.53	2498.56	3735.78	2820.33
13.75	2703.32	2187.52	2263.55	1950.71	3315.2	2602.78	2348.82	3092.19	2521.96	2416.43	3691.74	2874.77	2798.27	3437.07	3450.09	2606.63	3033.05	2938.29
14	2851.18	2241.28	2666.18	2303.32	3743.87	2943.89	2381.04	2732.55	1957.07	2426.51	3607.49	2862.07	2933.72	3475.37	3313.97	2626.8	2900.93	3063.52
14.25	2716.59	2450.77	2862.49	2618.01	3860.05	2443.35	1963.98	2806.7	2878.51	2286.74	3471.54	3030.85	3121.04	3079	4143.38	2612.39	3427.5	2945.55
14.5	2849.29	2300.61	2407.78	2375.36	3369.28	2424.81	1986.73	2350.66	2363.71	2417.87	3609.4	3223.23	2927.95	3042.62	3834.85	2475.5	3306.86	2860.25
14.75	2980.09	2215.33	2638.14	2060.66	3191.01	2532.34	2100.47	2656.54	2337.67	2348.7	3465.79	3052.63	2940.92	3502.17	3655.17	2476.95	3301.12	2794.92
15	2561.14	1892.76	2736.29	2036.02	3172.98	2806.7	2547.87	2606.49	2321.64	2423.63	3770.24	3252.27	2938.04	3730.03	3410.16	2733.43	3414.09	2633.39
15.25	2782.94	2228.31	2648.15	2261.61	3902.12	2230.16	2240.76	2828.95	2225.49	2987.03	3496.43	3087.11	3181.56	3433.24	3747.73	2811.24	3224.53	3154.26
15.5	2731.75	1905.74	2828.44	2307.11	3473.45	2537.9	2233.18	2597.22	2399.76	2500	3867.9	2805.81	2943.8	3454.3	3299.46	2613.83	3191.97	2854.81
15.75	2496.68	2328.41	2740.3	2155.45	3671.76	2554.58	2115.64	2584.24	2451.85	2394.81	4042.15	3058.08	2940.92	3264.74	3397.46	2414.99	3772.16	2874.77
16	3016.11	2775.19	3315.2	2477.72	3737.86	3181.18	2231.28	3270.16	2477.89	2417.87	3785.56	3515.43	3252.16	3253.25	4130.67	2912.1	4155.12	2889.29
16.25	3103.32	2363.64	2802.4	2291.94	4054.36	2871.59	2238.86	2725.13	2271.56	3185.88	3858.33	3250.45	2927.95	3737.69	5343.01	2667.15	3580.68	3323.05
16.5	2631.28	2330.27	2944.62	2401.9	4166.54	2502.67	2223.7	3368.41	2419.8	2717.58	4120.65	2976.41	2946.69	4013.43	4243.19	2642.65	3540.47	3121.6
16.75	2731.75	2378.47	3128.91	2369.67	3842.03	2676.93	2494.79	3077.36	2566.03	2574.93	4469.15	3711.43	3739.19	3463.88	4061.71	2596.54	4639.56	3254.08
17	3539.34	3694.69	3509.51	3074.88	4006.28	3399.93	3052.13	3412.91	3323.21	2538.91	4260.44	3809.44	3067.72	4155.12	3656.99	3459.65	4377.24	3974.59
17.25	3550.71	2686.2	3291.16	3035.07	4454.99	3394.37	3290.99	3448.13	3413.35	3773.78	5978.01	4633.39	3508.65	4599.35	5018.15	3505.76	3758.76	4214.16
17.5	3232.23	2623.17	3349.25	2913.74	5180.13	2688.06	2898.58	3231.23	3213.04	3560.52	4852.11	4366.61	4455.33	5112.52	4123.41	3262.25	5413.15	3936.48
17.75	3122.28	2630.59	3453.42	2868.25	5556.72	2762.21	2906.16	3472.23	4418.93	3592.22	4852.11	4346.64	4204.61	4585.95	4090.74	3262.25	5325.06	4344.83
18	3344.08	2688.06	3469.44	2731.75	5724.98	3240.5	3529.86	3042.14	3118.89	3962.54	4053.64	4166.97	4219.02	4829.13	3931.03	3007.2	5888.02	4568.06
18.25	3114.69	2576.83	3844.03	2500.47	5724.98	3196.01	2790.52	2682.5	3104.87	3610.95	4315.96	4568.06	3870.32	5131.67	3905.63	3278.1	5191.03	3687.84
18.5	3052.13	2322.85	3737.86	2779.15	5081.97	3027.31	2961.14	2576.83	2938.61	3563.4	4093.85	4179.67	3266.57	4614.67	3874.77	3279.54	5269.53	3764.07
18.75	3177.25	2319.14	3968.22	2794.31	4330.79	3637.22	3217.06	2804.85	3002.71	3452.45	4065.12	3471.87	3103.75	4913.38	3921.96	3393.37	5114.44	3597.1
19	3895.74	2638	3579.61	2460.66	4168.54	3272.01	2872.04	2867.88	2566.03	3602.3	4346.6	3248.64	2662.82	4806.15	4166.97	3389.05	4991.89	3882.03
19.25	2890.99	2660.25	2832.44	2627.49	4827.57	2814.12	2976.3	2725.13	3068.81	3364.55	4940.19	3727.77	3089.34	4440.43	4147.01	3206.05	4622.33	3900.18
19.5	3345.97	2474.87	2982.68	3031.28	5620.82	2593.51	3124.17	3019.89	2594.07	3449.57	4681.69	3858.44	3074.93	4151.29	4450.09	3527.38	3925.34	3666.06
19.75	3835.07	3820.75	3082.84	2454.98	5110.02	2738.11	2727.96	3038.43	2866.5	3082.13	4543.82	4159.71	3007.2	3938.75	4457.35	4138.33	4442.34	3520.87
20	2955.45	3042.14	3789.95	2511.85	4971.8	2656.54	2672.99	3021.75	2954.64	3253.6	4107.25	4121.6	3087.9	3775.99	4310.35	3059.08	4147.46	3682.4
20.25	2436.02	2495.26	3042.77	2966.82	4595.21	2966.13	2447.39	2934.62	3281.15	3246.4	3601.74	3542.65	3102.3	3467.71	5270.42	3048.99	3571.11	4223.23
20.5	2655.92	2419.25	2806.4	2993.36	4136.49	3468.52	3302.37	3297.97	3375.3	2608.07	3795.14	3546.28	3291.07	3435.16	4482.76	3116.72	3519.41	4264.97
20.75	2657.82	3118.15	2752.32	2792.42	3563.59	3153.37	2595.26	3705.81	3645.72	2891.93	3797.05	4186.93	3224.78	3416.01	4406.53	3057.64	3710.89	3785.84
21	2779.15	2029.95	3128.91	2843.6	3591.63	3846.7	2800	4065.45	2441.83	2773.78	5935.89	3716.88	4201.73	3816.2	4426.5	3279.54	3775.99	3560.8
21.25	2809.48	2558.29	3066.81	3059.72	3854.05	3323.92	2712.8	2723.28	2652.16	3204.61	4262.35	3880.22	4331.41	4044.06	5865.7	3046.11	4767.86	3444.65
21.5	2870.14	2643.57	3289.16	2786.73	4078.4	3051.41	2800	2309.88	3072.82	3063.4	5060.82	4459.16	3226.22	4428.94	5943.74	4230.55	4026.83	3664.25
21.75	3093.84	2321	3277.14	3088.15	4360.84	2775.19	2684.36	2450.77	2726.28	2753.6	4679.78	4286.75	3244.96	4440.43	5419.24	3785.3	4034.49	3381.12
22	2959.24	2511.94	3271.13	2792.42	4124.47	2688.06	2602.84	3097.75	3533.54	2929.39	4076.61	4219.6	3093.66	4122.57	5591.65	4148.41	3994.28	3381.12
22.25	3196.21	2650.98	3211.04	2714.69	4951.77	2812.26	3110.9	3171.91	3201.02	2563.4	3647.7	4177.86	2654.18	3754.93	4076.22	3586.45	4199.16	4382.94
22.5	3184.83	2760.36	3287.16	2621.8	5292.3	3025.45	3105.21	3092.19	2956.64	2798.27	3475.37	4194.19	2704.61	3756.84	3735.03	2987.03	5137.41	3851.18
22.75	3158.29	4204.49	3381.3	2733.65	4248.66	2715.86	2498.58	2524.92	2886.53	2923.63	3460.05	4096.19	2648.41	3846.84	3566.24	2966.86	4241.29	3767.7
23	3025.59	2904.95	3387.31	2788.63	3944.19	2960.57	2654.03	2879	3239.08	2907.78	4078.53	4208.71	3995.68	3730.03	4072.59	3027.38	4758.28	3569.87
23.25	2868.25	2897.54	3920.15	3137.44	4440.97	3312.8	2972.51	2608.34	3813.98	2917.87	3894.71	3718.69	2949.57	4689.35	3889.29	3576.37	4147.46	3787.66
23.5	2890.99	2869.73	3156.95	2671.09	3934.17	2506.38	2773.46	2532.34	2882.52	3448.13	2868.37	3637.02	3766.57	4451.91	4304.9	2886.17	3222.61	3577.13
23.75	3234.12	2571.27	2966.65	2585.78	4268.7	2435.94	2655.92	2239.43	3219.05	3051.87	3042.62	4085.3	4315.56	4250.86	4136.12	2733.43	3400.69	4063.52
24	3234.12	2571.27	2966.65	2585.78	4268.7	2435.94	2655.92	2239.43	3219.05	3051.87	3042.62	4085.3	4315.56	4250.86	4136.12	2733.43	3400.69	4063.52
Appendix Figure S S 6 D Right
	FF									Sp1-Lgr4-/-
Dark time	2984.56	2693.43	3173.89	2671.29	4291.65	2955.09	2722.63	2806.01	2940.66	3042.69	4201.04	3702.62	3138.06	3980.79	4099.25	3181.47	4210.61	3719.98
Light time	2703.44	2370.32	2681.96	2289.73	3541.85	2671.6	2273.62	2661.06	2618.57	2563.67	3824.3	3106.66	2810.67	3423.31	3586.78	2604.56	3386.45	3028.21
Appendix Figure S S 6 E Left
	FF									Sp1-Lgr4-/-
0	2187.68	2287.63	2730.28	1916.59	3489.47	2233.87	2072.04	2220.89	2155.38	1878.96	3034.96	3264.97	1997.12	3262.82	3219.6	2224.78	3391.11	2508.17
0.25	2028.44	2867.88	2846.47	1927.96	3233.07	2339.54	2310.9	3019.89	1864.92	2134.01	3582.59	2776.77	2154.18	2791.78	2049	2159.94	3850.67	2519.06
0.5	2580.09	2135.61	2383.74	2164.93	2928.59	2363.64	2564.93	2867.88	2241.52	1961.1	3343.24	2736.84	2217.58	2529.45	2215.97	2178.67	3052.19	2969.15
0.75	2460.66	2135.61	2309.62	2398.1	2554.01	2447.06	2255.92	2662.1	2451.85	2341.5	4193.42	2215.97	2224.78	2607.96	2283.12	2286.74	3079	3372.05
1	2659.72	1831.59	2433.82	1948.82	2427.81	2597.22	1865.4	2246.84	1939.04	2367.43	3193.89	2252.27	2324.21	2749.66	2615.24	3144.09	3107.72	3869.33
1.25	2240.76	1833.44	2339.67	1831.28	2896.54	2235.72	2049.29	1861.25	2091.28	2420.75	3113.47	2174.23	3054.76	3232.19	2704.17	2074.93	3864.07	2994.55
1.5	2295.74	2163.42	2511.94	2077.72	2734.29	1905.74	1998.1	2107.81	2059.23	1897.69	2996.66	2054.45	2914.99	2822.42	2918.33	1742.08	3138.36	2500.91
1.75	2278.67	2007.7	2081.26	1806.63	2796.39	2109.66	1806.63	2487.84	2161.39	2175.79	2921.99	2413.79	2427.95	2586.9	2900.18	1831.41	3054.11	2473.68
2	2272.99	1939.11	2529.97	1717.54	2852.47	2206.06	2109.95	1846.42	2243.52	2057.64	3176.66	2321.23	2181.56	2669.23	3194.19	1965.42	3147.93	2284.94
2.25	2657.82	2092.98	2455.85	1891.94	3747.88	2232.01	1763.03	2070.73	2217.48	2208.93	3676.42	2662.43	2207.49	3121.13	3499.09	2257.93	3862.16	2733.21
2.5	2663.51	2046.63	2321.64	1998.1	3391.32	2456.33	1806.63	2016.97	1884.96	2008.65	2734.34	2671.51	2420.75	2330.31	2359.35	2321.33	3063.68	2698.73
2.75	2542.18	1866.81	2159.39	1808.53	2648.15	2471.16	2384.83	1978.04	1760.76	2465.42	2876.03	2620.69	2361.67	2544.77	2364.79	2321.33	3153.68	2762.25
3	2083.41	1703.67	2946.62	1791.47	3040.77	2424.81	2272.99	2219.04	1890.97	2099.42	2812.84	2535.39	1853.03	2663.49	2344.83	2224.78	3247.5	2945.55
3.25	2436.02	1827.88	2582.05	1962.09	3134.92	3029.16	1672.04	2146.74	2035.19	2021.61	3289.63	3366.61	2360.23	2552.43	2705.99	2945.24	3515.58	2902
3.5	2276.78	1892.76	2710.25	1836.97	3771.92	2089.27	2130.81	2202.35	1894.97	2433.72	4463.4	3598.91	2149.86	2694.13	2989.11	2645.53	3594.08	3705.99
3.75	2411.37	2259.82	2734.29	1943.13	3495.48	1716.65	1704.27	2263.53	2189.43	2668.59	4553.4	3159.71	2275.22	2981.35	2898.37	2612.39	2786.04	3368.42
4	2081.52	1896.47	1738.73	2544.08	3633.7	1759.29	1931.75	2257.97	2015.16	2757.93	3421.75	3199.64	2916.43	2874.12	2892.92	1925.07	3224.53	3007.26
4.25	2608.53	2639.86	2269.56	1922.28	3657.74	1666.6	2733.65	2877.15	2588.06	2685.88	2830.08	3019.96	2465.42	3341.33	4205.08	2593.66	3596	3128.86
4.5	3014.22	2485.99	2101.3	1914.69	3339.24	2244.99	2445.5	2448.91	2988.69	2390.49	3659.19	2558.98	2017.29	3128.79	3121.6	2191.64	3228.36	3127.04
4.75	2697.63	2532.34	2125.33	2314.69	3221.05	1787.09	1859.72	2406.28	2429.81	2139.77	3377.71	2339.38	1966.86	2659.66	3001.82	2231.99	3111.55	3012.7
5	2200.95	3155.22	2517.95	2382.94	3413.35	1520.14	2291.94	1992.87	2824.43	2461.09	4000.02	2876.59	2889.05	3096.24	3431.94	2778.1	3379.63	3450.09
5.25	1852.13	2903.1	2269.56	2288.15	2874.51	1512.73	2233.18	1920.57	2357.7	2219.02	3075.17	3078.04	1746.4	2339.89	2814.88	1838.62	3258.99	2673.32
5.5	2100.47	2232.01	1750.75	2267.3	2417.79	1648.06	2655.92	2081.85	2049.21	1890.49	2332.23	2019.96	1708.93	2481.58	2344.83	1658.5	2606.05	2252.27
5.75	1990.52	1916.86	1678.63	2483.41	2479.89	1803.78	2240.76	2139.32	1806.83	1778.1	2307.34	2058.08	1618.16	2073.73	2319.42	1752.16	2200.11	1994.56
6	1969.67	1879.79	1838.88	1901.42	2367.71	2257.97	1838.86	2037.36	1694.66	1723.34	2550.52	2063.52	1700.29	2083.3	2192.38	1651.3	2161.81	2018.15
6.25	1967.77	1940.96	1648.59	1776.3	2365.71	1655.47	2322.28	2026.24	1504.36	1959.65	2682.64	1920.14	1804.04	2251.81	2257.71	1716.14	2075.64	1903.81
6.5	1888.15	1929.84	1937.04	1727.01	2331.66	1609.13	2064.45	2354.37	1546.43	2063.4	3124.96	2016.33	1912.1	2399.25	2319.42	1623.92	2364.78	2152.45
6.75	1876.78	2185.67	1882.95	1539.34	2710.25	1661.03	2195.26	2862.32	1710.68	1772.33	3094.32	2468.24	1904.9	2190.53	2196.01	1654.18	2175.22	2197.82
7	1948.82	1872.37	1945.05	2015.17	2511.94	2156.01	2022.75	2385.88	2545.99	1822.77	2856.89	2141.56	1829.97	2146.49	2359.35	2453.89	2112.03	2143.38
7.25	2072.04	1699.96	1840.89	1668.25	2800.39	1605.42	2037.91	1803.78	1418.22	2112.39	2801.36	2139.75	1874.64	2002.88	3065.34	1417.87	2387.76	2653.36
7.5	2921.33	1751.87	2193.44	1582.94	2273.57	1953.94	2020.85	1644.35	1342.11	2090.78	2759.23	2631.58	1913.55	2182.87	2887.48	1396.25	2977.52	2433.76
7.75	2498.58	1848.27	2217.48	1708.06	2371.72	2272.8	1897.63	1566.49	1640.57	1831.41	2747.74	2005.44	1988.47	2784.12	2874.77	1442.36	2458.61	2235.93
8	2381.04	1729.63	1676.63	1438.86	2457.86	2419.25	1772.51	2257.97	1971.09	1760.81	3239.84	2003.63	2198.85	2642.43	2176.04	1697.41	2320.74	2194.19
8.25	1744.08	1844.56	1886.96	2009.48	2385.74	1835.29	1755.45	1716.65	1925.02	1842.94	2527.54	2386.57	1829.97	2282.44	2288.57	1753.6	2203.94	2145.19
8.5	2085.31	2100.39	1967.09	2020.85	2333.66	1629.52	1804.74	2013.26	1826.87	2170.03	2514.14	2357.53	2223.34	2033.52	2415.61	2296.83	2161.81	2655.17
8.75	1835.07	1898.32	2141.36	1863.51	2165.4	1796.36	2043.6	2543.46	2349.69	1958.21	2496.9	2192.38	2154.18	2904.76	2644.28	2165.71	2152.24	2595.28
9	1909.01	2215.33	1949.06	1721.33	2489.91	1916.86	2070.14	1933.55	1564.45	1987.03	2487.33	2308.53	1721.9	2521.79	2727.77	1661.38	2255.64	2259.53
9.25	1846.44	2309.88	2776.36	1472.99	2239.51	2176.4	1537.44	1950.23	1480.32	2004.32	2826.25	2096.19	1644.09	2341.8	2283.12	1763.69	2640.51	2103.45
9.5	1865.4	2191.23	1582.48	1763.03	2231.5	2078.15	2020.85	1796.36	1486.33	1881.84	2887.52	2230.49	1848.7	2112.03	2869.33	1658.5	2330.31	1981.85
9.75	1861.61	1688.84	1546.43	1943.13	2225.49	1822.32	1562.09	1868.66	1594.5	1968.3	2908.58	2424.68	1828.53	2247.98	2740.47	1733.43	2359.04	2125.23
10	2301.42	1573.9	1894.97	1459.72	2029.18	1883.49	1651.18	2057.75	1470.31	1988.47	2874.12	2629.76	2572.05	2098.62	2540.84	1763.69	2391.59	2170.6
10.25	1899.53	1902.03	2011.15	2090.99	3423.37	2665.81	2779.15	2022.53	2037.2	2233.43	2990.92	2294.01	1828.53	1916.72	2294.01	2818.44	2380.1	2098
10.5	1725.12	1668.45	1576.47	1810.43	2800.39	1924.28	2244.55	2000.29	1522.39	2329.97	2987.09	2185.12	1840.06	2140.75	2259.53	1818.44	2462.43	2117.97
10.75	1793.37	1792.66	1556.44	1654.98	2586.06	1824.17	2164.93	1968.77	1546.43	2014.41	2954.54	2099.82	1850.14	2437.54	2246.82	1802.59	2885.61	2098
11	2049.29	1809.34	2133.35	1660.66	2586.06	1879.79	1387.68	2361.78	1424.23	2047.55	2734.34	2116.15	1925.07	2441.37	2471.87	1678.67	2826.25	2333.94
11.25	2072.04	1764.85	1844.89	1715.64	2423.8	2204.21	2026.54	2391.44	1536.41	1518.73	3159.42	2560.8	1757.92	2293.93	2584.39	2612.39	2514.14	2295.83
11.5	2210.43	1807.49	1911	1675.83	2339.67	2152.3	1905.21	1931.69	1494.34	1824.21	4099.59	2568.06	2069.16	2209.68	2437.39	2017.29	2399.25	2255.9
11.75	2853.08	1790.8	1888.96	1835.07	2335.66	1798.22	2225.59	1842.71	1967.09	1626.8	3950.24	2123.41	2004.32	2217.34	2393.83	1945.24	2468.18	2315.79
12	1950.71	2109.66	2465.87	1501.42	2313.63	1940.96	2085.31	1675.87	2479.89	1538.9	3276.23	1978.22	1822.77	2119.69	2245.01	1965.42	2443.29	2350.27
12.25	1696.68	2156.01	1816.85	1696.68	3739.87	2068.88	1613.27	1764.85	1923.02	1695.96	2803.27	2096.19	2014.41	2431.8	2435.57	1942.36	2627.11	2622.51
12.5	1753.56	2328.41	1658.6	1689.1	2724.27	2409.98	1774.41	1800.07	1634.56	1742.08	2494.99	2029.04	1815.56	2391.59	2508.17	1708.93	2395.42	2869.33
12.75	2085.31	2178.25	1732.72	1541.23	2387.74	2005.85	1761.14	2029.95	2387.74	1700.29	2625.19	1970.96	1799.71	2408.82	2451.91	1770.89	2437.54	2638.84
13	2648.34	2391.44	2083.27	1907.11	2287.59	1918.72	1948.82	2013.26	1422.23	1974.06	2456.69	1990.93	2097.98	2401.16	2577.13	1881.84	2567.75	2582.58
13.25	2322.28	1774.12	1798.82	1620.85	2289.59	2028.09	2081.52	1924.28	1804.83	2354.47	3699.4	2480.94	2122.48	2282.44	2727.77	1909.22	3609.4	2439.2
13.5	2077.72	1798.22	1868.93	1630.33	2369.72	2092.98	2003.79	1935.4	1718.7	2083.57	3266.65	2065.34	2244.96	3086.66	2635.21	1942.36	2929.65	2252.27
13.75	2259.72	1805.63	1666.61	1588.63	2539.98	2504.53	1878.67	1978.04	1997.13	1863.11	3036.88	2154.26	2236.31	2443.29	2606.17	1997.12	2311.17	2241.38
14	2388.63	1814.9	2009.15	1888.15	2684.21	2196.79	1457.82	2339.54	1969.09	1819.88	2979.43	2223.23	2273.78	2416.48	2493.65	2030.26	2249.89	2577.13
14.25	2246.45	2055.9	2253.53	2178.2	2479.89	2291.34	2164.93	1911.3	1622.55	1734.87	2707.53	2401.09	2492.8	2173.3	3036.3	2001.44	2751.57	2773.14
14.5	2384.83	1883.49	1794.82	1945.02	2529.97	1872.37	1749.76	1918.72	1628.56	1884.73	2833.91	2520.87	2298.27	2175.22	2827.59	1870.32	2537.11	2362.98
14.75	2487.2	1879.79	2001.14	1632.23	2495.91	2150.45	1675.83	2016.97	1702.67	1724.78	2715.19	2341.2	2270.89	2661.57	2680.58	1890.49	2565.84	2181.49
15	2051.18	1562.78	2127.34	1539.34	2365.71	2028.09	1717.54	2280.21	2197.45	1858.79	3124.96	2413.79	2278.1	2711.36	2490.02	2146.97	2719.02	2148.82
15.25	2286.26	1837.15	1995.13	1725.12	2874.51	2191.23	1656.87	1685.13	1862.92	2374.64	2606.05	2212.34	2505.76	2468.18	2607.99	2219.02	2537.11	2771.32
15.5	2102.37	1573.9	2087.27	1751.66	2535.98	1974.33	1926.07	1879.79	1868.93	1920.75	3023.47	2007.26	2291.07	2401.16	2390.2	2020.17	2424.14	2435.57
15.75	1965.88	2009.55	2031.19	1772.51	2451.85	2057.75	1869.19	1892.76	1724.7	1907.78	3249.42	2319.42	2317	2339.89	2502.72	1932.28	3000.49	2546.28
16	2530.81	2363.64	2481.89	2121.33	2453.85	2549.02	1909.01	2480.43	1854.91	1874.64	3063.68	2720.51	2527.38	2372.44	3003.63	2283.86	3335.59	2604.36
16.25	2489.1	1953.94	2281.58	1825.59	2898.55	2226.45	1745.97	2248.7	1838.88	2619.6	3159.42	2413.79	2279.54	2728.59	3914.7	2056.2	2807.1	2860.25
16.5	2117.54	1907.59	2329.65	1867.3	2678.2	2802.99	1833.17	1968.77	1860.92	2059.08	3327.93	2148.82	2211.82	2971.77	3081.67	2080.69	2676.89	3001.82
16.75	2138.39	2020.68	2475.88	1907.11	2780.36	2480.43	1933.65	2094.83	2097.29	2002.88	3626.64	2791.29	2834.29	2408.82	2934.66	2061.96	3693.65	2604.36
17	2832.23	3097.75	2888.53	2559.24	3533.54	2908.66	2657.82	2639.86	2572.03	2015.85	3368.14	2858.44	2458.21	2908.58	2602.54	2688.76	3433.24	2700.54
17.25	2830.33	2228.31	2602.08	2420.85	3856.05	2760.36	2714.69	2682.5	2714.26	3051.87	4965.08	3421.05	2793.95	3356.65	3802.18	2791.07	2969.86	3030.85
17.5	2638.86	2211.62	2622.11	2346.92	3567.6	2600.93	2521.33	2068.88	2421.8	2844.38	3904.28	3188.75	3459.65	3722.38	3009.07	2508.65	4446.17	3560.8
17.75	2494.79	2207.91	2704.24	2278.67	3876.08	2732.55	3387.68	2128.2	2393.76	2809.8	3831.52	3313.97	3226.22	3387.28	2909.26	2489.91	4247.03	3849.36
18	2644.55	2219.04	2642.14	2193.36	4126.47	2428.52	2386.73	2597.22	2924.59	3072.05	3138.36	3139.75	3100.86	3530.89	2836.66	2288.18	4601.27	4019.96
18.25	2379.15	2068.88	2900.55	2022.75	3225.06	2122.64	2333.65	2502.67	2241.52	2782.42	3414.09	3352.09	2914.99	3833.43	2840.29	2410.66	4063.21	4019.96
18.5	2282.46	1859.39	2878.51	2208.53	3337.24	2076.29	2263.51	2417.4	2473.88	2848.7	3182.4	3123.41	2429.39	3354.73	2920.14	2456.77	4180.01	3613.43
18.75	2417.06	1887.2	3020.74	2178.2	3227.06	2265.38	2257.82	2851.19	2664.18	2672.91	3111.55	2488.2	2220.46	3546.21	2840.29	2570.61	4122.57	3007.26
19	3029.38	2170.84	2690.22	1861.61	3555.58	2326.56	1943.13	2586.1	2445.84	2806.92	3366.22	2373.87	1857.35	3473.45	3087.11	2649.86	4015.34	2838.47
19.25	2274.88	2167.13	2039.2	2077.72	3547.57	2226.45	2362.09	2215.33	2519.95	2600.86	3818.11	2764.07	2237.75	3117.3	3050.82	2461.09	3670.68	3339.38
19.5	2680.57	2094.83	2309.62	2504.26	3365.28	2447.06	1943.13	2054.05	2610.09	2599.42	3544.3	3056.26	2353.03	3011.98	3301.27	2817	3111.55	3987.3
19.75	3065.4	3325.78	2311.63	1952.61	3239.08	2473.01	2178.2	2178.25	2257.54	2358.79	3406.43	3108.89	2288.18	2812.84	3375.68	3357.35	3670.68	3655.17
20	2290.05	2530.48	2956.64	2009.48	3347.25	2424.81	2233.18	2055.9	2187.43	2416.43	3010.07	3009.07	2318.44	2650.09	3196.01	2414.99	3416.01	3586.21
20.25	1869.19	2037.36	2419.8	2398.1	3916.14	2391.44	2453.08	2322.85	1923.02	2430.84	2853.05	2613.43	2273.78	2410.74	4009.07	2414.99	2843.48	3266.79
20.5	2030.33	1998.43	2083.27	2453.08	3924.16	2725.13	2534.6	2752.94	2632.13	1914.99	2998.58	2513.61	2429.39	2429.88	3188.75	2471.18	2726.68	2834.85
20.75	2018.96	2549.02	2077.26	2240.76	3491.48	3045.85	2726.07	2562	2123.33	2148.41	2989.01	3078.04	2347.26	2562.01	3215.97	2432.28	2975.6	2366.61
21	2271.09	1744.46	2385.74	2227.49	3253.1	3270.16	1872.99	3027.31	2305.62	2146.97	4857.85	2756.81	3168.59	2835.82	3295.83	2548.99	3036.88	2362.98
21.25	2140.28	2128.2	2311.63	2451.18	3229.07	2200.5	2039.81	2591.66	2211.47	2459.65	3236.01	2918.33	3167.15	2966.03	4326.68	2459.65	3980.87	2553.54
21.5	2282.46	2217.18	2550	2257.82	3411.35	1759.29	2255.92	2354.37	2339.67	2458.21	4149.38	3290.38	2295.39	3243.68	4480.94	3451.01	3289.63	2793.1
21.75	2458.77	1857.54	2515.95	2473.93	3028.75	1846.42	2041.71	2102.25	2197.45	2213.26	3712.8	3172.41	2291.07	3142.19	4041.74	3131.12	3283.89	2932.85
22	2327.96	2039.22	2550	2102.37	3062.8	2521.21	2877.72	2044.78	2095.29	2315.56	3203.46	3025.41	2249.28	3033.05	4217.79	3265.13	3220.7	2735.03
22.25	2551.66	2193.08	2439.83	2136.49	4034.33	2602.78	2415.17	2143.03	2586.06	1963.98	2828.16	3059.89	1841.5	2634.77	2967.33	2828.53	3370.05	3470.05
22.5	2506.16	2244.99	2523.96	2096.68	3491.48	2491.55	2278.67	2393.3	2537.98	2145.53	2734.34	2994.55	1903.46	2594.56	2676.95	2255.04	4130.23	3742.29
22.75	2473.93	3412.91	2610.09	2140.28	3375.3	2022.53	2117.54	2183.82	2067.24	2269.45	2722.85	2965.52	1881.84	2776.46	2642.47	2226.22	3423.67	2998.18
23	2358.29	2422.96	2539.98	2236.97	3215.04	2335.83	2456.87	2295.05	2195.44	2340.06	3146.02	2990.93	2955.33	2642.43	3023.59	2340.06	3810.46	2731.4
23.25	2354.5	2417.4	3010.72	2470.14	3429.38	2041.07	2851.18	2714.01	2493.91	2265.13	3044.53	2809.44	2159.94	3433.24	2872.96	2857.35	3348.99	3116.15
23.5	2274.88	2248.7	2421.8	2102.37	3199.02	1946.52	2147.87	1950.23	2307.62	2659.94	2175.22	2600.73	2791.07	3191.97	3192.38	2188.76	2546.69	2794.92
23.75	2568.72	2054.05	2285.59	2056.87	3723.84	1703.67	2430.33	1905.74	2197.45	2520.17	2257.55	2996.37	3244.96	2987.09	3110.71	2083.57	2588.81	2992.74
24	2568.72	2054.05	2285.59	2056.87	3723.84	1703.67	2430.33	1905.74	2197.45	2520.17	2257.55	2996.37	3244.96	2987.09	3110.71	2083.57	2588.81	2992.74
Appendix Figure S S 6 E Right
	FF									Sp1-Lgr4-/-
Dark time	2378.59	2219.66	2437.57	2124.84	3269.51	2218.65	2220.03	2315.51	2264.18	2330.72	3247.22	2795.37	2357.8	2882.3	3043.86	2422.64	3352.94	3021.1
Light time	2174.05	1965.57	2033.86	1812.28	2614.6	2124.41	1987.91	2056.17	1839.55	1999.79	3050.04	2333.86	2143.7	2451.11	2625	1973.61	2649.61	2447.71
Appendix Figure S S 6 F Left
	FF									Sp1-Lgr4-/-
0	13.4313	13.355	16.6301	11.4521	15.1177	11.9331	13.9071	12.1278	21.5017	12.2205	19.6114	19.8838	12.5303	21.0954	20.4283	14.0922	20.9326	15.7278
0.25	12.0948	16.742	16.9586	11.7858	19.763	10.5001	14.5081	13.7629	20.1075	14.0216	22.4166	16.8203	13.196	18.1849	13.0399	14.0173	18.7325	14.9601
0.5	15.3536	12.3799	14.6951	13.0256	18.8155	12.1037	14.5915	15.3887	18.4249	12.2637	21.599	16.8947	13.2104	16.3065	13.7368	14.0908	14.4319	14.9256
0.75	14.6218	12.5245	13.7996	14.1763	17.2691	13.3995	14.9953	13.3828	16.584	14.4092	25.7311	13.6969	13.1196	17.6794	14.6352	14.6772	13.057	15.049
1	15.7725	10.8356	14.6229	12.1289	15.0937	10.9228	16.0512	11.2565	15.5284	14.7579	20.4252	14.5989	14.062	17.7349	16.5989	19.7853	13.1164	14.6134
1.25	13.4578	10.9432	14.5548	11.4085	12.8021	11.7255	14.2199	12.1426	18.2226	15.4697	19.4123	13.6933	18.4582	21.1164	17.3376	13.3329	13.1126	14.9982
1.5	13.8597	13.064	15.0997	12.7602	13.8637	11.7496	12.3981	11.8367	17.2851	12.232	19.552	12.363	17.7651	18.6138	18.6062	10.9827	12.5592	16.9002
1.75	13.4559	11.6884	12.72	11.1583	15.8649	12.1296	13.4919	10.9024	17.8901	14.0259	18.3515	14.608	14.8055	16.8426	18.5554	11.5086	14.5161	16.9728
2	13.8332	11.2231	15.0897	10.3905	12.6418	12.53	13.7858	12.4522	18.2366	12.9784	20.3869	14.1906	13.611	17.7962	19.8512	12.1628	14.8569	16.5735
2.25	15.5905	12.1593	14.9514	11.4597	13.8718	12.493	13.8995	10.5446	23.0822	14.0216	23.2112	16.0817	13.9092	19.6612	22.4211	14.3775	13.103	17.7278
2.5	15.3175	11.8757	14.3245	12.0531	13.5192	10.8227	15.236	10.856	21.1291	12.9841	17.4209	16.8149	14.9856	15.395	15.686	14.3084	13.1241	24.5336
2.75	14.8815	11.2064	13.4591	10.8436	13.1366	10.1664	15.2645	13.8314	16.9265	15.438	18.3821	15.8929	15.085	15.8603	15.4555	14.8026	17.8766	21.2759
3	12.7337	9.94396	18.3928	11.1754	15.0356	10.8041	15.3441	13.279	19.1701	12.9798	17.4745	15.5227	11.8588	16.4348	15.7151	14.0461	17.6583	20.5154
3.25	14.5953	10.9061	16.608	11.8275	14.1822	11.5661	18.9953	9.9384	19.5667	12.6138	19.9312	19.9782	14.6715	16.3811	17.6842	18.4813	19.7052	16.6316
3.5	13.5564	11.2583	17.0167	11.1185	14.5528	10.9339	13.1166	12.4225	23.1744	15.3905	27.2764	21.7314	13.0764	17.8153	19.2396	16.8401	15.4065	14.9474
3.75	14.3185	12.86	17.227	11.8256	14.9474	12.4893	11.2701	10.2962	21.4857	16.8329	27.1538	19.3866	14.0793	18.7708	18.5426	16.9135	19.1021	15.0127
4	12.4265	11.1693	11.1355	15.1697	14.7231	11.0841	11.2322	11.5457	22.3851	17.0677	21.3022	19.8639	18.0778	18.7363	18.1162	12.5058	18.7593	17.9002
4.25	14.8701	15.5092	14.1903	11.8047	19.134	14.1151	10.6009	15.8688	22.4773	16.9409	16.9881	18.6243	15.6484	21.9513	26.2087	16.8876	20.5171	23.265
4.5	17.9431	14.1447	13.1026	11.3801	16.2455	16.3286	14.2749	14.3023	20.3579	14.4467	21.9398	15.5281	12.6585	21.0264	20.0762	14.6974	20.496	23.2069
4.75	16.1289	15.0068	13.4331	13.3934	16.2114	13.7517	11.3554	11.1712	19.751	13.366	20.7392	14.6134	12.4827	17.8057	19.3811	14.6671	17.2332	18.4537
5	13.3972	18.657	15.7127	14.5175	13.4872	15.6185	9.86351	13.811	20.6945	15.1138	24.1782	17.2777	18.2824	19.575	21.2958	18.2579	18.6731	21.2523
5.25	11.2663	17.0052	14.5709	13.9848	13.0064	13.3958	9.52228	13.3476	17.9201	13.9784	19.552	19.8367	10.915	15.4544	18.1597	12.5216	17.7177	14.9891
5.5	12.7773	13.3865	11.5281	13.8104	13.8858	11.5939	10.5441	15.4535	15.2379	12.3429	14.9316	13.2958	10.9596	16.4328	15.0671	11.549	14.5104	12.9746
5.75	12.1137	11.7663	10.841	15.0711	14.2604	10.539	12.0588	13.4477	15.903	11.5778	14.6099	13.7677	10.598	14.4031	15.02	11.6239	12.1226	13.7514
6	12.0986	11.2268	11.8746	11.8445	13.7796	10.2257	14.2408	11.4678	15.2119	11.6023	16.2126	13.7332	11.2709	14.4702	14.2142	11.2363	12.0786	13.7532
6.25	12.0872	11.4437	10.7829	11.1867	13.5132	9.0467	10.9573	14.0446	15.2099	12.7017	16.7105	12.8221	11.8775	15.3088	14.9274	11.5288	13.0417	12.6243
6.5	11.2474	11.8478	12.6659	11.037	15.3621	9.21725	9.88436	12.5004	14.8773	12.9654	19.6152	12.8984	12.206	16.249	14.9038	10.9438	12.9919	17.8203
6.75	11.3554	12.5634	12.4015	9.84455	19.16	10.2647	10.6275	13.4421	17.3132	10.951	19.5406	15.49	12.2046	14.5812	14.5027	11.464	12.5171	17.7387
7	11.9792	10.8227	12.6518	12.3697	15.6986	14.5081	13.1223	12.2464	15.8048	11.196	17.8536	13.3249	11.6412	14.5161	14.9093	15.7867	12.5707	14.8584
7.25	12.4246	9.87351	11.8866	10.7355	12.742	8.34225	10.218	11.8664	17.2931	12.0144	17.0475	13.7514	11.8516	13.0647	19.7532	9.69164	17.6736	14.8929
7.5	17.1943	10.1831	13.9138	10.1687	11.494	7.96036	12.3355	11.922	14.2403	11.9827	17.0398	16.0272	11.8617	14.5314	18.4719	9.07205	15.3988	13.8312
7.75	14.9156	10.8783	13.8097	10.8815	11.1775	9.64734	14.2749	11.2361	14.8413	11.5432	17.4362	12.833	12.83	17.8172	18.51	9.39049	14.4299	13.7913
8	14.3166	10.5279	10.827	9.12417	14.9775	11.1527	14.8872	10.4871	15.2559	10.536	19.2284	12.8167	14.1196	16.8349	14.225	11.3516	15.4103	15.7768
8.25	10.9668	11.2231	12.2993	12.3943	11.9828	11.2602	11.6569	10.185	15.1558	11.2666	15.0197	14.6352	11.8055	15.3701	14.9456	11.1744	15.395	14.7114
8.5	12.3886	12.5208	12.722	12.3583	13.9399	10.9154	10.1915	10.4797	14.5508	12.7032	15.1288	14.5898	14.0389	13.5051	15.6897	14.951	14.564	12.9982
8.75	11.2758	11.1397	13.0885	11.2303	16.8645	13.5626	11.3536	11.7514	13.415	12.0029	14.9661	13.7405	13.6715	18.1887	16.5372	14.4164	17.2619	13.0236
9	11.6701	12.7544	11.9147	10.1422	12.7079	9.58431	11.9829	12.0685	15.4462	11.5721	14.901	14.5499	10.951	16.7813	18.1525	10.5922	16.3428	15.8221
9.25	11.3479	13.1733	16.9145	8.90237	13.0765	9.21355	13.1829	9.67515	14.1502	12.6628	16.9575	14.1742	10.6744	15.4659	15.3575	11.2925	13.0838	15.7278
9.5	11.2853	12.4466	9.98767	10.5062	11.9988	9.18945	12.7545	12.087	14.1021	11.6499	17.0322	13.7822	11.9193	14.4319	18.5408	10.6657	12.1647	18.4846
9.75	11.3194	10.2165	10.3382	11.5014	12.728	9.66032	11.3289	9.54353	14.2363	11.9568	16.9747	14.9818	12.1023	15.4448	17.7804	11.2406	13.0283	17.5662
10	13.528	9.62139	12.4195	9.19242	13.9078	8.95586	11.7175	10.3018	12.6939	11.9741	16.9556	15.637	16.2738	14.4108	16.2178	11.245	13.5051	13.7604
10.25	11.619	11.2101	12.736	12.0872	13.4872	12.1	16.3716	16.3564	21.041	14.0173	17.6353	14.5227	11.2291	13.0877	14.9201	17.9121	12.1015	13.7078
10.5	10.6104	9.98845	10.3382	10.8531	13.7796	9.25062	11.7251	13.4774	16.6682	14.3833	17.4477	14.1416	11.866	14.4702	14.9401	11.611	13.5166	13.824
10.75	10.963	10.9117	10.4043	10.1744	13.8237	8.90952	11.3479	12.1574	15.6325	12.3804	17.4802	13.2613	12.0937	15.8258	14.9129	10.9899	14.4319	13.8004
11	12.7735	10.9079	13.4811	9.88246	15.8549	8.26439	11.6929	8.35151	15.5244	12.9669	16.7181	13.2995	12.2392	15.4601	15.8076	10.3458	14.428	15.7169
11.25	12.673	10.5761	11.9147	10.1611	15.8569	9.21725	13.5374	11.5809	14.8172	9.85735	18.991	15.9201	11.255	15.3663	16.9074	16.6009	13.1758	14.9256
11.5	13.3915	10.7893	12.3213	10.1365	13.4551	9.24692	12.7962	11.1341	14.4226	11.5548	24.5324	15.9601	12.781	14.9431	16.2232	12.2522	13.0992	14.9855
11.75	17.3839	10.5761	11.9307	11.0635	12.6759	11.1842	11.3062	12.784	14.5588	10.5346	23.1844	14.1506	12.794	14.4625	15.7332	11.8732	15.4639	15.7205
12	11.6246	12.3725	14.691	9.23412	11.5762	13.8722	12.0152	11.833	14.2604	9.817	20.3237	12.7241	11.1873	14.4836	14.9673	11.8977	14.4989	14.9383
12.25	10.5555	12.0814	11.1054	10.3697	11.8486	10.8227	12.7545	9.54538	22.4051	10.5475	17.4706	14.176	12.7594	15.8546	16.147	11.9481	15.9484	17.6697
12.5	10.5991	12.9898	10.7148	10.491	12.7119	9.61397	14.1687	10.6113	16.3156	10.5245	15.2399	13.2087	11.5908	15.4984	16.5191	10.3415	14.4797	15.7622
12.75	12.3355	12.4281	10.7128	9.41801	13.0945	13.1381	12.3564	10.2647	14.6009	10.4755	16.3141	13.2541	11.5879	16.3141	15.6806	10.9323	13.1164	15.7622
13	15.4009	13.7295	13.1126	11.3877	13.1026	8.04378	11.6986	11.2287	14.2143	11.6441	15.1863	12.7986	13.1225	15.8086	16.0853	11.9467	13.0456	14.9347
13.25	13.1773	10.2665	11.5061	10.1744	13.0304	10.5872	12.7412	11.7107	14.1662	14.7824	22.4664	14.6298	12.5677	14.9833	17.4356	11.8746	12.1705	14.9292
13.5	12.3393	10.8857	12.0048	10.072	13.1086	9.87537	12.7242	11.5105	14.8934	12.6398	19.6248	13.6751	13.7738	20.0518	16.1488	11.9928	15.9407	19.3648
13.75	13.1488	10.6169	10.7649	9.44265	13.4491	11.0933	15.2948	11.2305	15.5905	11.5836	17.9111	13.7114	13.5014	16.2471	16.4809	12.4841	13.9876	18.216
14	13.8806	10.8394	12.726	11.1621	15.3321	11.1934	13.4995	8.71301	16.2956	11.5735	17.5128	13.735	14.0735	16.3716	15.8203	12.598	14.4529	16.608
14.25	13.1867	11.935	13.7736	12.7242	12.6919	9.23394	13.9033	12.8378	15.5584	10.9308	16.6722	14.5971	15.0591	14.5372	19.6878	12.5101	13.1145	15.0944
14.5	13.8635	11.1489	11.476	11.5109	12.6178	9.32292	11.5905	10.5131	15.2399	11.6153	17.3596	15.4918	14.0821	14.3993	18.2414	11.8271	14.4529	15.8766
14.75	14.4948	10.8134	12.6118	9.92796	13.1947	9.83829	13.1393	10.3407	14.9174	11.1614	16.6607	14.6189	14.1009	16.7488	17.3666	11.8516	14.4472	15.0381
15	12.3659	9.18574	13.1366	9.72891	14.677	12.0703	12.8	10.3259	14.0721	11.6052	18.317	15.4846	14.0994	17.7023	16.196	13.1484	14.5065	16.6606
15.25	13.4976	10.8153	12.6398	10.819	11.5061	10.539	13.8825	9.90688	16.8965	14.3991	16.6607	14.6098	15.3112	16.2624	17.6552	13.5317	16.8445	18.5844
15.5	13.0938	9.25248	13.4511	11.0256	13.0505	10.5223	12.7014	10.8338	15.2219	11.9784	18.587	13.2813	14.1355	16.2682	15.6479	12.5317	18.7919	17.7024
15.75	12.0133	11.3992	13.0465	10.4569	13.1426	9.92171	12.745	10.9617	15.2139	11.5475	19.5233	14.6171	14.1556	15.4563	16.1543	11.6527	16.2586	17.7223
16	14.6882	13.5497	15.8088	12.1099	16.5139	10.4964	16.0588	11.1045	15.284	11.5994	18.3113	16.8657	15.6095	15.4467	19.5989	14.0014	16.3735	17.7441
16.25	14.982	11.4734	13.5693	11.0502	14.9194	10.5112	13.4995	10.1738	17.6577	15.4553	18.698	15.4809	14.062	17.7483	25.3829	12.7853	17.3041	19.2868
16.5	12.7109	11.2917	14.1822	11.5299	13.0084	10.4779	16.7469	10.806	16.5439	12.9899	19.9178	14.1035	14.0591	19.104	20.1325	12.7176	16.3409	18.5281
16.75	13.1299	11.6068	15.0736	11.4483	13.9018	11.757	15.2114	11.4511	17.229	12.366	21.6239	17.7151	17.8718	16.316	19.2505	12.513	15.4486	18.147
17	17.0806	17.9859	17.0247	14.946	17.6297	14.3913	17.0465	14.9994	21.1992	12.2378	20.5114	18.1779	14.8098	19.5961	17.2886	16.6095	16.3371	18.8929
17.25	17.1223	13.0491	15.8469	14.637	17.6617	15.4628	17.0199	15.385	22.5974	18.2464	29.0495	22.0399	16.9193	21.8383	23.9782	16.9063	20.9537	22.8094
17.5	15.6569	12.7877	16.0993	14.0777	13.9218	13.6535	15.964	14.4432	21.067	17.1758	23.4429	20.735	21.3847	24.2625	19.5771	15.6311	21.8498	19.8022
17.75	15.0654	12.8118	16.6	13.8218	14.3084	13.6516	17.0825	19.7785	23.1864	17.2666	23.3625	20.7931	20.1383	21.8192	19.3376	15.6066	21.957	19.8221
18	16.1024	13.0454	16.6	13.1886	16.9005	16.6011	15.0066	13.9612	24.4343	19.0115	19.4429	19.8929	20.0591	22.9355	18.6316	14.3833	22.8206	19.3557
18.25	14.9062	12.4429	18.3588	12.0929	16.602	13.0454	13.2133	13.85	19.6047	17.3055	20.7833	21.706	18.4784	24.4654	18.5354	15.5865	20.1475	21.392
18.5	14.5535	11.2064	17.9161	13.3972	15.7807	13.9464	12.7355	13.1659	20.0635	17.196	19.6554	19.9256	15.5634	21.8958	18.4973	15.6426	21.0207	25.5662
18.75	15.1905	11.225	18.9778	13.4199	18.8976	15.1236	13.8673	13.3939	19.2182	16.5634	19.464	16.4338	14.6873	23.2859	18.6025	16.2161	20.946	26.1071
19	18.7033	12.8007	17.0868	11.7574	17.0207	13.5719	14.1896	11.4567	20.8207	17.3011	20.8541	15.4301	12.5504	22.7842	19.8348	16.2882	17.8134	21.1742
19.25	13.9071	12.8786	13.415	12.6502	14.631	14.0483	13.5014	13.748	20.8888	16.134	23.6918	17.7459	14.6499	20.9479	19.7151	15.3545	18.1849	18.1597
19.5	16.1498	12.074	14.3064	14.7166	13.5012	14.7139	14.9422	11.5661	19.6669	16.4712	22.3726	18.588	14.7219	19.6899	21.1887	17.0187	18.6387	15.7713
19.75	18.5043	18.7348	14.7031	11.8313	14.2624	12.8267	15.0389	12.8081	18.9017	14.7579	21.6756	19.833	14.3804	18.631	21.3013	20.0231	16.3122	18.6878
20	14.1801	14.7862	18.2086	12.1232	13.7656	12.5412	14.9194	13.1956	19.7229	15.4971	19.5195	19.5681	14.7334	17.8096	20.5227	14.7291	18.6387	17.6878
20.25	11.6701	12.0888	14.673	14.3431	15.4102	11.4029	14.527	14.6193	22.6996	15.4841	17.3481	16.8548	14.7406	16.3294	25.2015	14.6859	17.8402	19.6261
20.5	12.7147	11.744	13.361	14.5099	18.0623	15.4183	16.3735	15.0513	22.8899	12.3934	18.2691	16.7586	15.6556	16.2279	21.1942	15.0144	18.1562	17.7169
20.75	12.7052	15.1106	13.1446	13.4844	16.4879	12.176	18.3791	16.247	20.3279	13.7723	18.273	19.9038	15.3026	16.2969	20.9238	14.7421	17.7636	17.7151
21	13.4635	9.92913	14.9695	13.6663	20.0014	13.1474	20.0853	10.9283	19.0859	13.3055	28.7699	17.7005	20.062	18.1753	21.0889	15.745	15.8756	17.7586
21.25	13.4389	12.4318	14.639	14.7697	17.2491	12.7173	13.4616	11.8794	18.5571	15.3487	20.3754	18.5209	20.5721	19.2208	27.902	14.7277	19.5731	18.5844
21.5	13.8332	12.8693	15.7848	13.4806	15.8088	13.1826	11.3024	13.6461	19.7109	14.794	24.5344	21.2142	15.2565	21.0418	28.3793	20.487	20.9556	26.9419
21.75	14.9137	11.2027	15.7006	14.91	14.3305	12.5931	11.9678	12.1537	18.0563	13.3011	22.5449	20.4029	15.3228	20.9728	25.8294	18.3804	20.9843	23.8094
22	14.237	12.1537	15.7147	13.3308	13.8958	12.1723	15.3365	15.9967	18.0924	14.1066	19.6057	19.9764	14.683	19.6037	26.7042	19.9625	21.9475	22
22.25	15.418	12.8767	15.3561	13.0578	14.5388	14.6323	15.7251	14.2875	23.5309	12.2752	17.5032	19.8494	12.4957	17.7119	19.3448	17.2608	19.2246	17.2777
22.5	15.3194	13.3643	15.7507	12.6521	15.7447	14.5674	15.2815	13.2475	20.6123	13.4006	16.7181	19.8421	12.7666	17.6736	17.677	14.2666	15.8507	16.2105
22.75	15.1848	20.3421	16.2134	13.1374	14.1762	11.7477	12.4607	12.8155	20.1216	14.0303	16.6511	19.4247	12.5173	18.2289	16.98	14.1527	14.8723	16.5681
23	14.5346	14.1262	16.1593	13.4635	15.3541	12.4744	14.2408	14.4729	19.0839	14.0475	19.5501	19.8929	19.013	17.62	19.3956	14.5173	16.3907	17.6897
23.25	13.9109	14.0891	18.7795	15.0976	17.3532	14.0076	12.8227	16.9941	20.2718	14.0058	18.7172	17.7623	14.0159	22.2768	18.5045	17.2522	17.846	16.4773
23.5	13.9109	13.7962	15.1217	12.8474	13.0044	13.0528	12.4076	12.8378	19.102	16.5288	13.7119	17.2142	17.9308	21.0743	20.4991	13.7925	17.6353	20.1162
23.75	15.5848	12.404	14.2223	12.4626	12.6478	12.4837	10.9479	14.3672	21.7962	14.817	14.4874	19.4138	20.5965	20.0595	19.7441	13.0764	18.2155	17.4701
24	15.5848	12.404	14.2223	12.4626	12.6478	12.4837	10.9479	14.3672	21.7962	14.817	14.4874	19.4138	20.5965	20.0595	19.7441	13.0764	18.2155	17.4701
Appendix Figure S S 6 F Right
	FF									Sp1-Lgr4-/-
Dark time	14.3924	13.0694	15.2047	12.8773	15.3512	12.8102	13.8179	13.1262	19.798	14.5692	20.1478	17.6838	14.975	18.8757	19.522	15.2174	17.4786	18.4796
Light time	13.0589	11.5154	12.8188	11.028	13.8342	10.6452	13.1279	11.7012	16.0644	12.3154	18.4449	14.8243	13.4483	16.2022	17.0388	12.4473	15.0062	16.245
Appendix Figure S S 6 G Upper Left
	FF												Agrp-Lgr4-/-
0	4172.97	3969.5	1945.13	4022.11	3945.04	3886.34	3023.09	3354.86	3011.05	3550.32	2313.08	2066.92	4421.31	3871.43	5443.61	3124.92	5474.09	3955.44	3222.7	4969.1	5227.99	3680.66	4450	5401.61
0.25	3993.02	3346.67	1836.04	4071.76	4035.87	3151.5	2925.09	3640.38	3360.65	3662.33	3257.91	2388.13	5152.79	4049.95	4441.7	2776.29	5284.39	3617.65	2878.32	4959.77	5110.06	4582.01	4289.85	5555.63
0.5	4193.53	3328	3751.59	4081.07	3864.49	2944.46	2566.39	3235.38	3785.66	3253.33	3032.34	2110.36	4433.28	4293.22	4393.47	3833.51	6386.72	3915.18	2777.7	4432.37	5060.5	4261.72	5450.54	5442.06
0.75	4505.43	3655.54	2250.21	4135.39	2848.24	4000.05	2466.55	2785.37	3513.18	3552.02	3069.32	2262.44	5065.63	4741.27	5468.5	3765.49	6521.74	4030.7	2576.46	4169.44	4976.76	2954.33	4963.02	5247.59
1	5550.82	3635.17	2577.49	4276.59	3036.75	3652.14	2344.51	3162.44	2419.81	3770.94	3596.28	2457.95	5559.54	4121.7	5554.07	3664.87	6730.24	4517.25	2704.01	3914.3	6463.63	2985.83	4778.78	5096.68
1.25	6162.62	4259.7	2814.16	4096.59	2851.67	3753.97	3644.35	2949.86	2308.41	3974.59	3954.98	2191.06	5860.34	5021.31	5526.07	3161.76	6161.13	4830.53	2290.19	4124.32	6265.38	3253.61	4518.02	5228.92
1.5	5185.79	3954.23	2444.36	4057.8	3072.74	4069.63	4309.98	3615.55	2680.3	3591.05	2420.32	2547.96	4899.85	4729.02	6210.6	2648.74	5026.32	4167.21	2278.85	4174.11	4810.98	3398.88	3986.57	4986.22
1.75	5266.33	4195.22	2873.32	5331.78	3771.95	3991.56	4015.99	3150.03	2464.36	3757.36	2301.99	2845.89	4727.23	4459.49	4496.15	2878.32	4993.85	3682.41	2627.48	4581.72	4402.52	4060.45	4095.7	4805.75
2	4580.84	3967.8	2473.94	4779.36	3835.36	3764.15	3261.61	2949.86	3079.6	3864.28	2706.91	2543.3	4440.11	3913.43	4107.21	2695.51	4916.94	3957.19	2925.09	5182.24	4990.43	2621.79	3843.44	4279.9
2.25	3986.17	3628.39	2263.16	3874.69	3648.56	3355.15	2784.57	2976.24	2700.86	3455.28	2464.7	2304.33	4238.45	3990.44	3889.41	3071.06	4544.37	3888.93	2473.01	4872.65	4966.5	2607.79	3832.1	4391.92
2.5	3790.8	3635.17	1908.15	3899.52	3379.5	3122.65	2779.02	2769.85	3093.31	3862.59	2710.61	2166.23	4621.27	4405.24	4847.76	2988.87	4241.86	3841.67	2225	4539.71	5291.22	2604.29	3829.26	4121.21
2.75	3598.86	3587.66	2250.21	3632.62	3019.62	4032.29	3021.24	3482.1	2718	3776.03	2997.2	2186.4	4382.01	4419.24	3948.52	3143.34	4301.68	3867.93	2344.04	3965.64	4241.86	2821.31	4268.6	4007.64
3	3826.79	3355.15	3335.57	3604.69	3221.84	3843.92	2902.91	3443.31	3616	3996.66	2806.76	1989.33	4137.61	3969.44	4209.89	3258.13	4817.81	3484.64	2579.3	3992.09	4130.78	2767.06	4471.25	4139.88
3.25	3809.65	3182.05	2895.51	3818.83	3005.91	4280.07	3847.74	3060.03	3617.71	4083.21	3381.79	2260.88	4170.08	3794.42	5165.13	3864.69	5460.42	4294.97	3115	4147.66	4269.21	2796.81	4149.55	4261.23
3.5	3818.22	3182.05	2255.76	3586.07	3134.44	3747.18	3893.96	3449.52	3223.55	4599.12	3342.96	2684.51	5882.55	4011.44	4055.87	3484.89	5055.37	4384.23	3232.62	4430.81	4265.79	2802.06	4496.76	4769.97
3.75	3790.8	3324.61	2017.24	3542.62	3228.69	4056.05	3871.77	4005.04	2503.78	4987.76	3755.29	3084.86	6533.7	3785.67	4116.55	3143.34	4482.84	4981.05	2348.29	3886.29	4957.96	2802.06	3663.45	4029.42
4	4606.54	3331.39	2246.52	3575.21	3825.08	4427.72	3479.79	3950.73	2913.36	4816.35	3686.88	2968.48	5788.56	4228.47	5107.57	2681.34	4826.36	4378.98	2295.86	4248.79	5053.66	3458.38	4294.1	4774.63
4.25	5247.48	3568.99	2242.82	3581.41	3473.76	3640.27	2703.22	3659	3293.82	3378.91	3376.25	2096.4	5509.98	4793.78	4041.87	3491.97	4906.69	4434.99	2287.36	4645.51	5638.16	2679.55	4190.65	4715.52
4.5	4594.55	3628.39	2335.27	3672.97	3192.7	3139.62	3801.51	3927.45	3115.59	3787.91	2605.22	2279.51	4359.79	4512	3999.86	3088.07	5805.65	3601.9	2293.02	4853.98	4657.16	2623.54	3647.86	5006.44
4.75	4609.97	3804.88	2987.96	3587.62	3209.84	3215.99	3912.45	3420.03	2997.34	3966.11	2366.7	2383.47	4023.11	4671.27	3570.47	2772.04	5091.26	3790.92	2447.5	4085.43	4506.77	2690.05	3544.41	4818.19
5	4676.81	4249.52	3012	3891.76	3300.67	3426.43	4027.09	3615.55	3420.63	4062.84	1959.92	1894.67	4098.3	3964.19	3665.38	2584.97	4424.73	4415.74	2465.92	3872.29	4476	2518.53	3832.1	4769.97
5.25	3770.24	4246.13	2640.35	3966.24	3669.12	3353.46	4004.9	3345.55	3028.18	4302.13	2385.19	3738.14	3901.76	3901.18	3724.49	2798.96	4653.74	4722.02	2464.5	3788.28	4354.66	4653.76	3861.86	4656.4
5.5	3771.95	4225.76	1932.19	3826.59	3509.75	2929.18	3483.49	2982.44	2615.17	3563.9	2473.94	3579.86	4564.88	4279.22	4522.6	2516.94	4349.53	4491	2640.24	4877.31	4240.15	5152.57	4196.32	4510.15
5.75	3806.22	3804.88	1939.59	3671.41	3009.33	3969.5	3361.45	3351.76	2404.38	3275.39	2928.79	3618.66	3821.44	3941.43	5039.11	2421.99	4217.94	3440.88	3932.72	4536.6	4517.02	4557.5	4030.51	4393.47
6	3799.37	3546.93	1935.89	3666.76	3209.84	3647.05	2725.4	2881.58	2221.01	3367.03	2791.97	2369.51	3744.53	3575.64	5421.83	2824.47	4040.2	3486.39	3416.86	4110.32	4236.74	3619.4	4306.86	3838.07
6.25	4443.74	3338.18	1697.37	3685.38	2839.67	3407.76	2370.4	3018.13	2534.63	2627.1	2457.3	2186.4	4383.72	4032.45	5342.49	2789.04	3831.69	3111.84	2533.95	3898.74	4634.95	2425.77	4339.45	3964.08
6.5	4652.81	3372.12	2773.48	3679.17	2750.56	2706.86	2396.28	3994.18	2700.86	3966.11	2658.84	2099.5	3780.42	3484.64	5683.2	2514.11	4101.72	3033.09	2869.82	3343.33	3966.71	2406.52	3956.81	4766.85
6.75	4486.58	3370.43	3196.89	3635.72	2570.62	2705.17	2268.7	3615.55	2706	4380.2	2462.85	2203.47	4009.43	3582.65	4124.32	2516.94	4537.53	3173.1	1995.41	4006.09	3929.11	2709.3	3756.99	4685.95
7	3559.45	3421.34	2986.11	3308.31	3053.89	3046.28	2512.77	2793.13	2491.78	4218.98	2690.27	2009.5	4028.23	3334.12	3950.08	2586.38	4963.08	3421.63	2005.33	3575.14	3980.38	2415.27	3646.45	4419.92
7.25	3516.6	3360.24	3004.6	3101.93	2776.26	3874.47	2682.88	2668.99	2407.81	3998.35	2488.73	1888.47	5260.46	3264.11	3702.71	2600.55	4388.84	3167.85	2006.75	3509.8	3811.18	2280.5	3310.57	4255.01
7.5	3521.74	3344.97	1900.76	3097.27	2789.97	4093.39	2268.7	2392.78	2687.15	4123.94	2509.07	2394.33	5263.88	3145.1	3334	2599.14	4299.97	3064.59	1884.87	3435.12	4737.49	2970.08	3071.06	3517.58
7.75	3556.02	3375.52	2152.22	2952.96	2777.98	3433.22	2492.43	2844.34	2490.07	4532.94	2359.3	2515.37	6822.53	3141.6	3517.58	2645.91	4311.94	3143.35	2555.2	3596.92	5340.78	4202.21	4149.55	3746.28
8	3353.8	3552.02	2028.34	3105.03	3286.96	3443.4	2695.82	2565.03	2789.97	4290.25	2364.85	2316.75	5325.4	3608.9	3512.91	2665.75	4751.16	3075.09	3116.41	3954.75	5024.61	2525.53	3542.99	4298.57
8.25	3427.49	3341.58	2015.39	3092.62	3095.02	3036.1	3446.51	3123.65	3002.48	4607.61	2477.64	2130.54	4434.99	3860.93	3390.01	2654.41	4016.27	3155.6	1934.47	4402.81	4987.01	2478.27	3581.26	4295.46
8.5	3564.59	3382.31	1921.1	3105.03	3031.61	2734.02	3344.81	3420.03	3525.17	3813.37	3028.64	1990.88	4129.07	3610.65	3276.43	2370.97	5462.13	3323.62	1882.04	3794.5	4156.41	2401.26	3747.07	3990.53
8.75	3773.66	3346.67	2786.42	3097.27	3144.72	2839.24	3034.18	2765.2	3405.21	3275.39	2377.79	1893.12	3872.71	3607.15	3433.57	2535.36	5761.21	3232.61	1877.79	3486.46	3836.82	2550.03	4146.72	4503.93
9	4414.6	3932.17	2790.12	3063.13	2856.81	2837.54	2827.1	2951.41	2224.44	3492.62	2290.89	2094.85	3782.13	3008.58	3456.9	2586.38	5014.35	3327.12	1894.79	3785.17	4539.24	2548.28	3562.83	4863.31
9.25	4460.88	4232.55	3945.73	2923.48	2848.24	2608.43	2607.07	2858.3	2215.87	3585.96	2819.7	2065.36	5137.41	4730.77	4062.09	2404.98	4103.43	3829.42	1954.31	3884.74	4657.16	3318.37	3439.53	4777.74
9.5	3713.68	3961.02	2449.91	2937.44	2884.23	2732.32	2497.98	3389	1934.82	3054.77	2383.34	1894.67	4385.42	4377.23	3659.15	2587.8	3949.62	3750.66	2236.34	3456.9	3976.96	3400.63	3346	4097.88
9.75	3910.76	3580.87	2250.21	2918.82	2793.4	3338.18	2668.09	3407.62	2313.55	3472.25	2383.34	2169.33	3799.22	4049.95	3475.57	3285.06	3585.59	3575.64	2427.66	3489.57	4327.32	2530.78	3399.85	4072.99
10	3329.8	3336.49	1928.49	3457.28	3544.02	3552.02	2485.04	3038.3	2292.99	3587.66	2394.43	2111.92	3785.55	3817.17	3565.81	2966.19	3660.79	2872.07	2172.56	3334	3970.12	2457.27	3595.43	4382.58
10.25	3322.95	3421.34	2257.61	3036.75	3302.38	3451.89	2915.85	2682.96	2616.89	3270.3	2799.36	1880.71	3823.15	3586.15	3651.37	2668.58	4036.78	4055.2	1959.98	3335.55	4501.64	3111.84	3968.15	4289.24
10.5	3516.6	3594.44	2130.03	3041.41	3348.66	4164.67	3304.14	3427.79	2322.12	3148.11	3481.64	2322.95	4024.82	3579.14	3109.97	2334.12	4419.6	3892.43	1954.31	3733.83	3913.73	3106.59	3533.07	4373.25
10.75	3528.6	3344.97	1919.25	2887.79	2861.95	2793.42	2575.64	3222.96	2323.84	3577.47	4505.98	2793.13	4057.29	3626.4	3251.54	2332.7	4166.67	3909.93	1992.58	4071.43	3522.35	3986.94	4261.51	4502.38
11	3523.46	3338.18	2253.91	3069.34	2664.87	2893.55	2590.43	3514.69	2335.83	3351.76	2719.86	1981.57	3915.43	4146.21	3427.34	2584.97	3758.2	4436.74	2100.28	4094.77	4325.61	2698.8	3476.38	3982.75
11.25	3372.65	3180.35	1885.96	2897.1	2865.38	3601.23	3134.03	2850.55	2311.84	2946.15	2926.94	2007.95	4224.77	4541.75	3492.69	3252.47	4412.77	3815.42	1913.21	3820.95	4645.2	2485.28	3452.29	3995.2
11.5	3071.03	3192.23	2969.47	2906.41	2841.39	3395.88	2497.98	3330.03	2010.22	2942.76	2499.83	2000.19	3824.86	3692.91	3259.32	3190.11	3843.66	3496.89	1995.41	3722.94	4122.23	2410.02	3541.57	4136.77
11.75	3096.74	3183.75	2938.04	2915.72	2771.12	3144.71	2590.43	3058.48	2131.9	3409.46	2399.98	1993.98	4135.9	3531.89	4024.76	2960.52	3679.59	3435.63	2570.79	3674.71	3947.91	2478.27	3507.56	3730.72
12	3064.17	3365.34	2109.69	2844.34	3391.5	3149.81	2616.31	2876.92	2635.74	2927.49	2488.73	2250.02	4246.99	3258.86	3708.94	2865.57	3710.35	3958.94	2217.91	3304.44	3717.18	3265.86	3360.17	4300.13
12.25	2870.52	3753.97	1884.12	3101.93	4051.29	3100.59	3028.64	3423.14	2325.55	3462.07	3015.69	2006.4	4221.35	3376.12	3824.06	2589.22	3898.34	3125.84	2127.21	3313.77	3674.46	2562.28	3287.89	4455.7
12.5	3338.37	3779.43	2118.94	3052.27	4255.23	2820.57	3289.34	3430.89	2539.77	3156.59	2592.28	1990.88	4159.83	3454.88	3677.82	2764.95	3655.66	3356.87	2284.52	3825.62	3683	2404.77	3955.39	3976.53
12.75	5300.61	3643.66	2006.15	3452.62	3881.63	2946.15	3749.74	3058.48	2318.7	2732.32	2494.28	2262.44	4070.96	3451.38	3618.7	2762.11	4180.34	3591.4	1950.06	4155.44	4070.96	2417.02	3697.47	4362.36
13	4378.61	3261.81	2224.33	3637.28	3408.64	2722.14	2681.03	2951.41	3144.72	2611.83	1869.32	2079.33	3908.6	4711.52	3432.01	2918.01	3689.84	3747.16	2365.3	3570.47	4773.38	2782.81	3382.85	4477.48
13.25	3559.45	3170.17	2218.78	3333.14	2947.64	3647.05	2472.09	3052.27	2318.7	2830.75	2361.15	1821.74	4166.67	4343.98	3282.66	3044.14	4334.15	3012.08	2380.89	3511.36	4913.52	2473.02	3433.87	4594.16
13.5	3523.46	3188.84	2448.06	3319.17	2976.77	4247.82	2468.39	2881.58	2320.41	2584.67	2475.79	2344.68	3683	3293.86	4388.81	2647.32	3906.89	3071.59	1974.15	3438.23	4113.69	2676.05	3313.4	4427.7
13.75	3506.32	3205.81	1891.51	3348.65	3238.98	3818.46	2743.89	2597.61	2298.13	2795.11	2594.13	2262.44	4060.7	3246.61	4343.69	2763.53	3756.49	3363.87	2395.06	4104.1	3609.51	2679.55	3388.52	4752.85
14	3568.01	3176.96	1873.02	4250.21	3167	3823.55	2804.91	2962.27	2430.09	2800.2	2292.74	1877.6	3958.16	3342.87	4729.52	3642.19	3659.08	4042.95	2389.39	3942.3	3990.63	2669.05	3296.4	3819.4
14.25	3309.24	3333.09	2242.82	4025.21	3223.55	3397.58	2895.51	2693.82	2109.62	3624.99	2512.77	2431.57	4417.9	3836.42	4796.41	3577	4088.05	3479.38	3007.29	3845.84	3855.62	2957.83	3238.29	3876.96
14.5	3307.53	3380.61	2213.24	4031.42	3122.44	3053.07	2799.36	3151.58	2310.13	3460.37	3010.15	1876.05	4053.87	3185.35	3976.53	2864.15	3949.62	3412.88	2854.23	3477.13	4935.74	3533.64	3224.12	3719.83
14.75	3336.66	3370.43	2758.68	3825.04	2789.97	3156.59	2817.85	3041.41	2694.01	3380.61	2579.33	1976.92	4893.01	3446.13	3576.7	2698.34	3908.6	3360.37	2052.1	3287.32	5390.35	4806.03	3643.61	3732.27
15	4172.97	3175.26	2984.26	3894.86	2783.12	3358.55	2926.94	2909.51	1886.83	3468.86	2381.49	1995.54	5968.01	3309.62	3925.19	3090.91	3879.55	3626.4	1893.37	4149.22	4192.3	3514.39	3490.55	3830.29
15.25	3372.65	3777.73	2978.71	3825.04	3550.88	3716.64	2817.85	3080.2	2711.14	3621.6	3006.45	1868.29	5079.3	3971.19	4309.46	2857.07	3889.8	3586.15	2604.81	4345.24	4224.77	2602.54	3406.94	4054.32
15.5	3259.54	3550.32	1902.61	3727.28	3580.01	3643.66	2810.46	2982.44	2598.03	3017.43	2294.59	2077.78	4108.56	3400.63	3540.91	2849.98	3777	3722.66	2620.4	3931.41	3994.05	2938.57	3211.37	3869.18
15.75	3055.61	3881.25	2117.09	3547.28	3178.99	4039.08	2440.66	3280.38	2993.91	3127.74	2692.12	2402.09	4105.14	3307.86	3332.44	2732.35	5462.13	3663.16	2268.93	3743.16	3949.62	2854.57	3507.56	4631.5
16	3345.23	3343.27	2194.74	3078.65	2829.39	3913.5	2340.82	3326.93	2786.55	3022.52	2599.67	2493.64	4547.78	3344.62	3950.08	2589.22	5457	4004.44	2268.93	3677.82	3898.34	3215.11	4431.57	4752.85
16.25	4313.49	3139.62	1998.75	2948.3	2688.86	3799.79	3799.66	3525.55	2472.93	3131.14	2902.91	2265.54	3718.89	3258.86	3590.7	2949.18	6162.84	3507.39	2427.66	3637.37	3876.13	2914.07	4442.91	4611.28
16.5	3636.56	3185.45	2222.48	2951.41	2690.58	3930.47	4040.03	3702.45	2904.8	3328	4415.38	2578.99	3713.77	4020.19	3363.56	3456.54	5369.84	2924.57	2376.64	3727.61	4383.72	2809.06	4498.18	3732.27
16.75	3442.91	3166.78	2396.28	2745.03	3029.9	3316.12	3562.99	3820.38	2685.44	3535.05	4679.78	2239.16	4081.21	3909.93	4409.03	3085.24	4588.8	3479.38	2490.01	4034.09	4559.75	3026.08	4024.84	3960.97
17	3485.76	3348.37	2207.69	3882.45	3734.25	3047.98	2816	3955.38	3007.62	3375.52	3048.98	2149.16	4183.76	3337.62	5081.12	2851.4	4722.11	3566.89	2430.49	4533.49	4412.77	3530.14	3674.79	4598.83
17.25	3475.47	3438.31	2200.29	3295.89	3095.02	3460.37	3542.66	4003.49	2366.68	3859.19	2534.96	3137.62	4778.51	3512.64	3721.38	2935.01	5219.44	3668.41	2780.54	4413.7	4698.18	2886.07	3728.64	4472.82
17.5	3014.47	3448.49	2383.34	3069.34	3086.45	3049.68	2910.3	3947.62	2704.29	4510.88	3248.67	2966.93	5186.97	3523.14	3615.59	3072.48	4684.51	3374.37	2406.4	3819.4	4404.22	2982.33	3884.53	4479.04
17.75	3115.59	3431.52	2915.85	2912.61	3052.18	3144.71	2930.64	3353.31	2774.55	3148.11	3428.02	2696.92	4918.65	3755.91	3894.07	3207.11	4298.26	3400.63	2994.53	3733.83	4182.05	3085.59	4080.11	3848.95
18	3742.82	3786.22	2505.37	3551.93	4203.81	3136.23	3518.62	3472.79	4047.86	3852.4	3021.24	2828.82	4493.09	3860.93	4035.65	3085.24	4486.26	3666.66	3830.68	4072.99	4033.36	2749.55	4404.65	4233.23
18.25	4584.26	3782.82	2745.74	3626.41	3453.19	3582.56	3677.63	3339.34	2712.86	4244.43	2801.21	2948.3	4048.74	4930.3	4724.85	4159.47	5113.48	4907.54	3575.59	4241.01	4175.21	3171.35	4349.38	4314.13
18.5	4426.6	3801.49	3476.09	4056.25	3144.72	4050.96	3797.82	3547.28	2810.54	4694.16	3742.34	2341.57	6108.15	5187.57	5370.49	4057.43	5043.41	4652.01	3224.12	4130.55	4359.79	3486.39	3883.12	4275.23
18.75	4442.02	4322.5	3710.91	3916.59	4041.01	4743.38	3701.67	3969.35	3333.23	3658.93	4232.33	2732.61	6873.8	5411.6	5597.63	3727.23	5868.88	4839.28	2980.36	3917.41	4975.05	3169.6	3643.61	4681.29
19	4435.17	4179.94	2751.29	3350.2	3463.48	4176.55	3235.72	3730.38	3343.51	3563.9	2934.34	3359.51	6588.39	4760.53	5490.28	4237.42	6668.72	4247.72	2801.8	4086.99	5474.09	3580.9	3847.69	4248.79
19.25	4836.19	3905.01	2669.93	3479	3415.49	3657.24	3165.46	4788.67	2611.74	3382.31	2693.97	1969.16	6198.73	5035.31	6439.3	3659.2	6825.95	3745.41	2446.08	3870.74	5026.32	3113.59	3820.76	4258.12
19.5	4933.87	4132.42	2666.24	3302.1	3434.34	3920.29	3535.26	4115.21	2580.9	4113.76	3359.61	2242.26	6277.34	3902.93	5034.45	3076.73	6880.64	4025.45	2682.75	4829.09	5374.97	3649.15	3840.6	4634.61
19.75	4635.68	4129.03	3513.07	3460.38	3468.62	4426.02	3784.87	3960.04	2515.78	3742.09	3999.35	2600.72	6644.79	4004.44	4745.07	3224.12	5005.81	4410.49	2957.69	4981.55	5060.5	3181.85	3859.03	4178.78
20	4879.03	4168.06	3073.01	3320.72	3535.45	4483.72	4010.45	3783.14	2793.4	4385.29	4594.73	3339.34	5448.45	4476.99	4496.15	3200.03	6080.8	4930.3	2881.16	4620.61	5217.73	4147.96	3764.07	4704.62
20.25	5094.96	4388.68	2976.86	3581.41	3165.28	4154.48	3727.55	3081.75	3790.8	3645.36	3579.64	3067.79	4754.58	4387.73	4712.4	3144.76	4549.49	4888.29	2742.27	4412.14	5092.97	3356.87	3867.53	4412.14
20.5	5233.77	4700.95	2239.12	3652.79	3168.71	3927.07	2841.89	3212.1	3120.73	3745.49	2388.89	2079.33	5633.03	3727.91	4931.77	3628.02	5060.5	3965.94	2691.26	4127.44	5415.98	3334.12	4468.42	4746.63
20.75	5507.97	4378.5	2444.36	4518.66	3444.62	4073.03	3067.47	3767.62	3026.47	3389.1	2516.47	2347.78	5863.75	3610.65	4794.86	3595.43	4440.11	3556.39	2587.8	4550.6	5679.18	3848.68	4091.45	5370.49
21	4575.7	4393.77	3507.52	4133.83	4077	3964.41	2488.73	3747.45	3023.04	3737	2703.22	2136.74	6009.02	4102.45	5487.17	4006.41	4429.86	3748.91	3388.52	4124.32	5511.69	2910.57	3973.82	4972.22
21.25	4178.11	4419.23	2980.56	4307.63	4044.43	3961.02	3028.64	3447.96	3081.31	3618.2	2828.95	2239.16	6783.22	5073.81	5634.97	3781.08	5696.27	4315.98	3521.73	4689.07	5415.98	3197.6	3996.49	5219.58
21.5	4707.65	4439.6	3624.01	4721.94	4131.84	4003.44	3971.62	3730.38	4087.28	3745.49	3853.28	2897.1	6357.67	4858.54	6112.59	3694.63	6053.46	3803.17	3446.62	4867.98	6125.24	3050.59	3881.7	4860.2
21.75	5280.04	4682.28	2686.57	4329.35	3127.58	3256.72	3967.92	3856.07	3381.22	3828.64	3612.92	3690.04	4458.91	4639.76	6565.32	3192.94	6904.56	3565.14	3024.3	5166.69	5781.72	3199.35	3914.3	4695.29
22	5321.17	5468.03	1917.4	3992.62	3007.62	3368.73	3827.4	3857.62	2969.92	3818.46	2817.85	3278.82	4436.7	4596.01	5572.74	3209.95	5942.37	4401.74	2674.25	4818.19	5557.83	4048.2	3888.79	4860.2
22.25	4433.45	4386.99	2154.07	3871.59	3187.56	3361.94	3594.43	3382.79	2729.99	3752.27	2919.55	2346.23	5313.44	4146.21	4105.66	3351.67	6819.11	4956.55	2881.16	4463.48	5911.61	3260.61	3779.66	4717.07
22.5	4591.12	4434.51	2873.32	3806.42	3009.33	4867.26	3461.3	3295.89	2723.14	3614.81	2374.1	2257.78	4518.73	4125.21	4363.91	3153.26	6118.4	3971.19	2440.41	4292.35	5113.48	3486.39	4383.39	4908.43
22.75	4628.82	4631.37	2446.21	3100.38	3298.96	4264.8	3709.06	3646.59	2376.96	3507.89	3023.09	2679.85	4592.22	4153.21	4343.69	3262.39	6179.93	3817.17	2978.95	4578.61	4790.47	3052.34	4468.42	5011.11
23	4642.53	4232.55	2751.29	2678.3	3160.14	4280.07	2618.16	3758.31	2719.71	3509.59	3562.99	2443.99	4528.98	3621.15	4808.86	4155.22	6144.04	4104.2	3031.38	4578.61	4416.19	3342.87	5042.38	4685.95
23.25	4880.74	4409.05	2431.41	2703.13	3012.76	4385.29	2586.73	3823.49	3509.75	4011.93	3564.84	2336.92	5624.49	4634.51	4034.09	3771.16	5012.65	3976.44	3645.03	4533.49	4595.64	3047.09	5076.4	4891.32
23.5	5256.05	4417.53	2461	2589.85	3031.61	4310.62	2692.12	3531.76	3233.83	3947.44	2943.58	2381.92	5682.59	3818.92	4959.77	3972.4	4807.56	3633.4	3044.14	4545.94	4383.72	3190.6	4543.53	4897.54
23.75	5566.24	4225.76	2877.02	3415.38	3499.47	4023.81	2936.19	3094.17	3125.87	3440.01	2743.89	2326.06	6323.49	3965.94	5681.64	3744.23	5395.47	3530.14	2881.16	4281.46	5086.14	3692.91	4556.28	4583.27
24	5070.97	4398.87	3215.39	3572.1	3660.56	3669.12	3248.67	3246.24	2143.89	3531.65	3479.79	2344.68	5979.97	3859.18	4983.11	3202.86	5140.82	3785.67	2682.75	4597.28	5458.71	3267.61	4335.2	4885.09
Appendix Figure S S 6 G Upper Right
	FF												Agrp-Lgr4-/-
Dark time	4597.1	4021.28	2639.94	3790.58	3393.56	3843.12	3343.57	3487.3	2976.56	3813.99	3060.37	2559.32	5171.17	4295.4	4856.3	3324.34	5365.27	4121.6	2817.41	4421.76	5002.29	3341.66	4168.73	4699.19
Light time	3616.96	3433.47	2357.88	3282.64	3117.87	3318.21	2854.83	3175.31	2565.87	3438.31	2750.44	2204.7	4352.74	3642.12	3829.77	2823.56	4328.99	3479.46	2317.2	3770.91	4258.17	2879.87	3673.79	4233.75
Appendix Figure S S 6 G Lower Left
	FF												Agrp-Lgr4-/-
0	3006.09	3474.1	4731.74	5468.2	3099.76	2963.26	3779.71	2394.29	2593.8	5543.24	4263.69	6411.18	3043.89	6843.25	6051.77	5263.77	4121.68	6297.86	6665.47	5696.8	3067.57	5413.89	5078.2	5515.57
0.25	3365.16	3666.38	5790.87	4961.71	2582.85	3132.91	3172.34	2223.01	2539.13	5315.68	3934.11	6628.51	3405.13	6901.62	6060.47	5079.33	3067.57	6077.7	6740.23	5685.58	3308.4	5117.01	5099.07	5805.86
0.5	3769.32	3594.75	2879.54	4015.05	2459.69	3685.23	2252.1	2383.24	2918.02	5173.46	3875.14	6210.43	4121.68	7188.5	6117.84	4691.2	3632.14	6546.37	6112.62	5911.72	2552.36	5137.02	4504.49	5446.61
0.75	3816.16	3655.07	2641.95	3981.89	2551.62	3276.18	2635.25	2641.09	3200.78	5451.21	4797.95	6228.85	4084.18	6339.55	5352.89	4102.6	3778.21	6269.5	6110.88	5847.56	3286.69	5227.09	4490.59	5023.2
1	2340	3117.83	4920.81	4355.77	2699.07	3129.14	2867.83	2289.31	2946.3	4954.28	4775.4	6409.34	4705.98	6291.19	5006.93	4126.65	4901.41	6536.36	6216.93	5760.96	4068.39	6056.02	6748.92	5056.88
1.25	2544.68	3278.06	3953.72	3840.08	3122.31	2282.77	3031.8	2283.79	3313.88	4855.56	4202.98	6429.6	3061.65	6356.23	4921.74	4681.58	4026.93	5887.56	6121.31	4995.93	3079.42	6159.43	5803.17	4918.95
1.5	2189.09	3577.78	3669.28	4048.2	2516.93	2512.74	2489.69	2167.76	2352.51	4830.46	4006.97	7020.8	3010.33	6316.2	5008.66	5231.69	3600.55	6109.39	6123.05	5810.68	2580	5920.92	6138.7	5164.33
1.75	2876	2062.22	2320.7	3160.47	2542.95	2684.28	2618.52	2688.97	2273.34	5330.74	4301.85	6993.18	4101.94	6161.09	6272.56	4787.43	3411.05	5408.89	6721.1	4784.23	3020.2	5260.45	7054.9	4638.28
2	3040.79	4173.45	3652.55	4011.36	2933.24	2974.57	2578.37	2720.28	2373.25	6030.13	4176.96	6387.24	3622.26	5590.68	6842.8	4606.2	2753.71	4836.81	6322.98	4750.55	3045.86	4858.49	5822.29	4532.42
2.25	3032.11	4529.72	3202.46	3665.11	2542.95	2872.78	2253.77	2035.15	2337.43	6075.31	3828.3	5552.92	3180.09	4675.02	6029.17	3700.04	2785.3	4514.91	6103.93	5388.87	3349.86	5365.52	6371.66	3863.63
2.5	4284.51	4522.18	2001.12	3134.68	2934.97	3557.05	2340.78	2195.38	2895.4	6021.76	2992.22	5348.48	4342.77	4873.5	5330.29	5202.82	2658.96	4618.32	5968.32	4967.06	4054.57	5412.22	5132.1	3643.9
2.75	3276.69	4899.18	3172.34	3116.26	3148.33	3146.11	2461.24	2466.12	3364.77	5461.25	3035.58	5462.67	4238.15	4233.04	4859.15	5241.32	3211.68	5020.27	6112.62	5258.96	4044.7	6057.69	4652.27	3284.64
3	4237.67	4539.14	3679.32	3514.09	3141.39	2936.87	2247.08	2880.52	3711.62	5175.14	2813.55	5011.44	4064.44	4476.55	4624.45	5254.15	4123.66	5975.96	5712.76	4955.84	4394.09	5849.2	4365.41	3396.91
3.25	3628.82	4539.14	3669.28	3545.4	2588.05	2787.95	2887.9	3339.12	3132.91	5216.97	4282.77	4258.16	2499.07	5537.31	4747.89	4841.96	3946	5827.52	5644.96	5077.73	6634.57	6568.05	4368.89	3632.68
3.5	3266.29	4908.61	3687.68	3521.45	2303.57	2686.16	3555.5	2921.04	2141.39	4912.45	4398.99	4018.73	4293.42	5574	5425.91	4043.26	4301.32	6077.7	7084.45	5443.4	2741.87	6089.38	4457.56	3525.22
3.75	3300.98	3973.64	3234.25	4350.25	2974.87	2444.88	2877.86	3068.38	1998.13	5564.99	3314.86	4050.04	3282.74	6112.73	5445.03	3658.34	4423.7	5752.47	6249.97	5565.29	3215.62	5919.25	4881.75	3656.73
4	3335.67	5353.48	3204.13	4162.39	3602.8	2701.24	2245.4	2937.61	2282.77	5677.09	3575.05	3851.13	3367.62	6824.9	5773.61	3839.57	2755.68	4790.11	5829.24	5513.97	2765.55	5122.01	6100.45	3632.68
4.25	3356.49	4812.47	3361.41	3480.93	3531.68	3144.22	2119.91	2491.91	2090.49	5703.86	4853.46	4899.09	4919.17	6074.36	6310.81	5278.2	3720.96	5452.25	5900.52	4859.6	3075.47	4840.14	6011.79	4641.48
4.5	4130.13	4001.91	4298.39	3154.94	3561.17	2275.23	2233.69	2038.83	3311.99	4805.36	4322.67	6144.12	3450.53	6097.71	6117.84	5032.82	2578.03	6020.99	5983.97	4923.76	3016.25	4578.29	5968.32	4997.53
4.75	3297.51	3602.29	3729.51	3149.42	3122.31	2260.15	2160.07	2291.15	3379.85	4694.94	4225.53	6247.26	2696.47	6471.32	5883.14	5058.48	2611.58	5854.21	6538.56	5217.26	2651.06	4885.18	5554.56	5130.65
5	3300.98	4838.86	3245.96	3329.91	3470.97	2516.51	2128.28	2178.81	2765.33	4877.31	3694.74	6468.27	3276.82	6217.8	5267.7	5036.03	3041.91	6026	5870.97	5096.97	2769.5	5569	4959.99	4981.5
5.25	4414.6	4524.06	3261.02	3154.94	3096.29	2544.79	3344.68	2490.07	2601.34	4666.49	3250.68	5477.41	3322.22	5775.82	5286.83	5036.03	3300.51	5564	5867.49	4490.72	2919.53	5854.21	5017.36	4457.04
5.5	3309.65	4179.1	3364.76	3002.07	2733.76	2720.09	2874.52	2029.62	2088.61	4812.06	3016.5	4377.87	2516.83	6146.08	4452.34	4686.39	4103.92	5523.97	5262.49	4040.05	2759.63	5657.4	4391.49	4186
5.75	3833.51	4171.56	3217.52	5169.83	2586.32	3110.29	2250.42	2871.31	2075.41	5073.07	3014.77	4436.81	2878.07	5804.17	4261.1	4930.17	4024.96	4696.71	5017.36	4484.31	2931.37	5118.68	4433.22	3332.76
6	3814.43	4874.68	3958.74	4387.08	2709.47	3129.14	1949.25	3046.28	2531.59	6021.76	3150.07	4155.02	3590.68	5133.69	4344.55	4822.72	2905.71	4359.8	5225.98	4874.04	2583.95	4254.72	4170.7	3307.1
6.25	3994.83	4520.29	3692.7	4744.38	2196.03	2165.9	1894.04	3333.59	1922.73	5693.82	3035.58	4727.81	3383.41	4478.22	4321.95	5096.97	2868.2	4071.26	5660.61	4829.13	3371.57	4299.76	4014.23	3897.31
6.5	3774.53	3031.12	3726.16	4018.73	2589.78	2179.09	2104.86	2444.02	2084.84	5416.07	2917.63	3678	3568.97	4533.26	5232.93	4153.92	2733.97	4041.24	4973.89	4248.55	3813.74	4042.9	4115.07	3092.18
6.75	3783.2	2101.8	3222.54	3523.29	2086.75	2554.21	2011.16	2029.62	2094.26	5071.4	2919.36	3580.39	5185.66	4516.58	4680.09	3945.42	2576.05	4036.23	5027.79	3679.19	3985.48	4037.9	4603.59	3218.89
7	3852.59	2073.53	2131.63	3217.56	2170.01	2346.86	1942.56	2136.45	2322.35	4765.21	2908.95	3414.63	4234.2	3984.53	4320.21	3714.47	2947.16	4214.69	5059.08	3833.15	4400.02	4017.89	4951.29	3193.23
7.25	3833.51	2092.38	2148.36	3232.3	2296.64	2422.26	2252.1	2134.6	2256.38	4664.82	2933.24	3981.89	4380.27	4665.02	4339.34	3607.01	3426.84	3782.72	4920	3597.39	5061.3	5175.39	4885.23	3327.95
7.5	3843.91	2086.72	2183.5	3239.66	2652.23	2852.05	2262.14	2392.45	2069.76	5228.68	2924.57	4236.06	4017.06	4761.75	4177.65	3485.12	3142.59	3869.45	5359.85	3842.78	4076.28	5080.32	4372.37	3079.35
7.75	3314.86	2086.72	2307.31	3068.38	2310.51	2318.58	2104.86	2189.86	1905.76	4812.06	3125.78	4033.46	3636.08	4076.26	4421.05	3615.03	3438.68	4741.74	4608.81	3313.51	3326.17	4014.55	4062.91	3092.18
8	4166.55	2957.61	2968.22	2873.15	2492.65	2267.69	2099.84	2399.82	2343.09	5089.81	2818.76	3991.1	3059.68	4076.26	4273.27	3603.81	5045.51	5672.41	4768.75	3437.01	3815.72	4002.88	4005.54	3321.53
8.25	3812.69	2965.15	2593.42	2858.42	2726.82	2786.07	2104.86	1928.33	2180.98	5079.77	3366.89	3963.48	2913.6	4978.58	4321.95	3319.93	3063.63	5610.7	4787.87	3496.35	2613.56	4279.74	4050.74	3085.77
8.5	4121.45	3315.76	3240.94	3503.03	2532.54	2275.23	2491.36	2874.99	2167.78	4808.71	3396.38	3998.47	2605.66	5328.83	4332.38	3698.43	2741.87	5307.15	4556.65	3337.57	2716.2	4578.29	4068.13	3623.05
8.75	3800.55	2429.8	3356.39	3186.25	2307.04	2279	2651.99	2188.02	2501.43	4664.82	2841.3	4007.68	2576.05	5378.86	4309.78	3841.17	2862.28	4406.5	4685.3	3470.69	2453.66	4007.88	4057.7	3894.1
9	3819.63	3110.29	3195.77	3438.57	2647.03	2260.15	2635.25	2186.17	2588.14	6153.94	3063.34	3876.91	2605.66	4528.25	5392.88	3552.48	2891.89	4291.42	4648.79	3671.17	2724.1	3922.82	4327.17	3752.96
9.25	3653.11	3311.99	3197.44	3609.86	2308.78	2665.43	2178.48	2202.75	2942.53	5409.38	3122.31	4015.05	2885.97	4314.77	6123.05	4240.53	3209.7	3802.73	4782.66	4667.15	2777.4	3674.31	4605.33	3334.36
9.5	3325.26	2439.22	3359.74	3646.69	2586.32	3574.01	2240.38	2672.4	2084.84	5407.71	3300.98	5470.04	2538.55	4314.77	5206.85	3598.99	3582.78	3699.32	5573.68	3894.1	2759.63	3779.38	3979.46	3050.49
9.75	3330.47	2426.03	3706.09	3016.81	3117.11	2861.47	2270.5	2070.14	2507.09	5705.53	3130.99	5004.07	2599.74	3969.52	4888.71	3607.01	3393.28	3832.75	5467.63	3443.42	2945.19	3711	3793.44	3061.71
10	3320.06	2944.41	3701.07	2856.58	3514.34	3159.3	2109.88	2552.68	2309.16	5452.88	2815.28	4628.35	2599.74	4521.58	4683.56	3558.9	3136.66	3817.74	4808.73	3464.27	2747.79	4813.46	3776.06	3079.35
10.25	3295.78	2934.99	3694.38	2867.63	3242	2525.94	2228.67	2226.69	1926.5	5352.49	3307.92	3838.24	3049.81	5013.6	4685.3	3566.92	4123.66	3794.39	4812.21	3485.12	2945.19	4254.72	3805.61	2975.11
10.5	6055.55	4484.48	2613.5	2838.16	3044.26	2096.15	1947.58	2449.55	2755.91	5203.58	3573.31	3836.39	2250.34	4841.81	4414.09	3592.58	4816.53	4294.75	4584.47	3225.3	2564.21	4524.92	3880.37	3384.08
10.75	3828.3	2420.37	2143.34	3215.72	2570.7	2258.26	2477.97	3661.43	3357.23	6048.53	2993.95	3620.91	2360.89	4534.93	4294.13	3868.44	3614.37	4198.02	4309.78	3226.91	3407.1	4406.5	3904.71	3419.37
11	3294.04	1726.68	2287.23	2832.63	2333.06	2548.56	2419.41	3053.64	3372.31	5141.67	3498.72	4392.61	2718.18	4223.03	4320.21	4121.84	3687.41	3836.09	4182.87	3226.91	3338.01	4029.56	3960.34	3319.93
11.25	3469.24	2086.72	2141.67	2840	3021.7	2522.17	2099.84	2048.04	2686.16	5141.67	3566.38	4703.86	2718.18	4096.28	4254.15	4339.96	3308.4	3842.76	4177.65	3496.35	4877.72	4905.19	3756.93	3289.45
11.5	3535.15	2904.83	4776.92	3234.14	2000.02	2226.22	2109.88	2141.97	2876.55	5275.53	3214.25	4405.5	3592.66	4186.34	4542.74	3574.94	3207.73	3966.18	4273.27	3324.74	3170.22	4958.56	5206.85	4009.57
11.75	3991.36	3127.26	3210.83	2851.05	2409.39	2231.87	2457.9	2206.43	2337.43	5496.39	3830.04	4396.29	3442.63	3977.86	5135.58	3319.93	3020.2	3946.17	5255.53	3390.5	2996.51	4750.08	4732.24	3433.8
12	3493.52	2938.76	3679.32	3477.25	2640.09	2348.74	2615.18	2189.86	2245.07	5631.91	3810.96	4066.61	2364.84	3857.77	4295.87	3348.8	3032.04	4760.09	4899.14	3371.25	2893.86	4363.13	4504.49	3461.07
12.25	3500.46	2934.99	3684.34	4002.15	3274.96	2092.38	3245.96	2042.52	3198.89	5278.87	3231.59	4018.73	2568.16	4491.56	4275.01	3337.57	3665.69	5363.85	4886.97	3360.02	2951.11	4188.01	4655.75	3228.51
12.5	3507.4	3270.52	5031.24	4011.36	2572.44	2245.07	2088.12	2199.07	2533.48	4882.33	3314.86	5190.09	2556.31	4434.85	4156.79	3252.57	4101.94	5347.18	4440.17	3376.06	3079.42	4171.33	4280.23	3199.64
12.75	3521.28	2887.86	3071.95	3208.35	2166.54	2663.54	2074.74	2806.85	2441.11	4731.74	3113.64	4786.74	2564.21	4364.8	4290.66	3374.46	3758.47	5395.54	4320.21	3356.82	3691.35	4203.02	4422.78	3677.58
13	4322.67	3255.44	3337.99	4381.56	2183.88	3106.52	2091.47	3053.64	2228.1	4743.46	3243.74	4381.56	2544.47	4161.32	4132.45	3343.99	3679.51	4863.49	4292.4	3566.92	3300.51	4796.78	5740.58	3914.95
13.25	3996.56	3283.72	3327.95	4042.67	2154.4	2671.08	2113.22	2204.59	2233.76	4634.7	3240.27	4221.32	3497.9	4142.98	4328.9	3935.8	3336.04	4101.28	4311.52	4715.26	2814.9	4471.55	5328.55	3470.69
13.5	3496.99	2887.86	3953.72	3370.43	2896.81	2493.89	1932.52	2497.43	2137.62	4912.45	3698.21	4245.27	3140.61	4101.28	4019.45	3903.72	3420.92	3969.52	4273.27	4524.4	2832.67	4443.19	5465.89	3461.07
13.75	3354.75	3264.87	4134.42	3219.4	2470.1	2520.28	2867.83	2480.86	2218.68	4927.51	3207.31	4160.55	2895.84	4226.37	5219.02	3547.67	3345.91	4076.26	4567.08	3966.27	3150.48	4528.25	5272.92	3225.3
14	3337.41	3246.02	4889.02	3038.91	2530.81	2514.63	2988.29	2471.65	2578.72	4905.76	3120.58	4241.58	2394.45	4016.22	5264.23	3563.71	2945.19	4289.75	5281.61	3910.14	3347.88	4319.77	4678.35	3258.98
14.25	4088.49	3430.75	5195.22	2854.73	2220.31	2529.71	2165.09	3048.12	3841.68	5158.4	3127.52	4407.34	2720.15	3927.82	5238.15	3563.71	3610.42	4601.64	5271.18	3598.99	2968.88	4323.11	4697.47	3352.01
14.5	3847.38	3641.87	4422.21	2543.48	2929.77	2703.13	1940.88	2162.23	2488.24	4708.32	3335.67	4692.81	3168.25	3914.48	4702.69	3319.93	3369.59	5412.22	4906.09	3605.41	2832.67	4306.43	4276.75	3363.23
14.75	3998.3	4103.7	3962.08	3486.46	3157.01	2684.28	2268.83	2287.47	2231.87	4718.36	3543.82	4528.9	2820.83	3906.14	4398.44	3582.96	3543.3	4618.32	4674.87	3610.22	2818.85	4539.93	4301.09	3903.72
15	4180.43	4160.25	3841.61	3300.44	2974.87	3142.34	2089.8	2477.17	2326.12	5335.76	3333.94	4363.14	4119.71	4503.23	4706.16	3563.71	3813.74	4303.09	4683.56	3578.14	3012.3	4363.13	4287.18	4481.1
15.25	4183.9	3771.94	5014.51	3158.62	2621.01	2701.24	2636.93	2943.14	2324.24	5324.05	3701.68	4506.8	3347.88	5113.67	4534.05	3589.37	4461.21	3961.18	4666.18	3315.12	3345.91	5580.68	4266.32	3871.65
15.5	4168.29	2418.49	4870.62	2805.01	2142.25	2525.94	2491.36	2646.61	2865.24	5200.23	3512.6	6626.67	4157.22	5577.34	4641.84	3454.65	3409.07	3919.48	4516.66	3457.86	3399.2	5537.31	4848.72	3517.2
15.75	4187.37	2416.6	4184.62	2801.32	2407.65	2765.33	2237.04	2473.49	2654.12	5140	3403.32	6606.41	3657.8	5280.46	4504.49	3335.97	3199.83	4284.74	4580.99	3337.57	4137.48	5790.83	5146.01	3563.71
16	4166.55	2022.63	3672.62	3486.46	2737.23	2263.92	2250.42	2814.22	2833.2	5104.86	3498.72	5153.26	3065.6	4716.72	5130.36	3315.12	3061.65	4062.92	4876.54	3361.63	3752.55	4846.81	4813.95	3549.28
16.25	3849.12	2062.22	3532.08	3451.47	2447.55	2968.92	2223.65	2631.88	2682.39	5193.54	3366.89	4543.63	3057.7	4243.05	5259.01	3554.09	3373.54	5357.18	5146.01	3605.41	3724.91	4873.5	4885.23	3582.96
16.5	4159.61	2784.18	3856.67	3311.49	2287.96	2695.59	2874.52	2604.25	3095.21	6332.98	3604.54	4422.07	2718.18	4259.73	4885.23	3910.14	4133.53	5427.23	5448.51	3987.12	3359.72	4828.47	4514.93	4136.28
16.75	3370.36	3270.52	3860.02	3116.26	2442.34	4213.03	2640.27	2727.65	3349.69	5675.42	3994.83	4416.55	4022.98	4273.07	4620.98	4230.9	4099.97	4846.81	4897.4	3873.25	3039.94	4496.56	4874.8	4484.31
17	3368.63	3095.21	3523.71	3423.84	2676.52	3730.47	2417.74	2712.92	2844.51	6177.37	3498.72	4267.37	3107.05	4433.19	4794.83	4129.86	3381.44	4519.91	4685.3	3932.59	3677.54	4286.41	4612.28	4437.8
17.25	3372.1	3093.33	3371.45	3989.26	3392.91	3017.93	3301.18	3493.83	3185.7	6070.29	3876.87	5692.89	3466.32	4603.31	4601.85	3922.97	3393.28	4323.11	4643.58	3552.48	3738.73	4518.25	4660.96	3812.3
17.5	3327	2401.52	3394.88	3838.24	3243.74	2885.98	3470.17	3515.93	4164.02	5708.88	4416.34	7177.35	2684.62	4514.91	4897.4	3878.06	3681.48	4318.1	4278.49	3825.14	3642.01	4840.14	5112.98	3693.62
17.75	2700.8	2407.18	3421.65	3475.41	3238.53	2848.28	3580.6	3291.23	3626.79	5536.54	4584.6	6829.26	3497.9	4489.89	6927.99	4254.96	4417.78	5555.66	4412.35	4710.45	3320.24	5003.6	4812.21	3886.08
18	3316.59	3264.87	4477.42	3523.29	3441.48	3834.14	3401.57	2876.84	3432.63	5488.02	4610.61	8512.63	3391.31	4885.18	6067.42	4460.25	3687.41	4868.5	5928.34	5055.27	3647.93	4813.46	4867.85	4107.41
18.25	3349.55	3246.02	4420.53	3143.89	2882.94	3679.57	2856.11	3331.75	3227.17	5800.9	4194.31	8586.3	3270.89	5177.05	5973.54	5700.01	3855.2	4933.54	5436.34	4147.5	4856.01	4579.96	4819.17	5639.07
18.5	3817.89	4126.32	3620.76	4291.31	2863.86	3739.89	3172.34	3633.8	3132.91	6242.62	4395.52	7936.16	4317.11	5430.57	5491.97	5706.43	5132.36	4863.49	6415.12	5547.65	4078.26	4790.11	5246.84	5600.57
18.75	4157.88	4309.17	3217.52	4274.73	3033.85	3741.78	2795.88	3048.12	5330.86	6245.97	3823.1	8011.67	3695.3	5021.94	5478.06	6495.51	4131.55	6104.39	5504.14	5836.34	5813.39	6306.2	4914.78	5639.07
19	3810.96	3555.16	3028.45	3834.55	2789.27	4009.45	2662.03	3282.02	3310.11	6446.75	4504.8	8319.25	5035.64	6186.11	6081.33	5971.06	3740.7	6946.66	5850.11	5805.86	3338.01	7226.86	6811.51	5473.87
19.25	3817.89	3583.44	4306.76	3473.57	2706	4103.7	3122.15	2935.77	3342.15	6505.31	4721.63	9125.94	4220.38	6896.62	6289.95	5677.56	4169.06	7010.04	6331.68	5586.14	3320.24	7208.51	6656.78	5283.02
19.5	3833.51	3279.95	3644.18	3447.78	3214.25	3321.42	2491.36	3643.01	3383.62	6269.4	3717.29	8693.13	3736.76	6904.96	6249.97	5910.11	4103.92	7733.89	5365.06	5566.89	3859.14	7168.48	6588.98	4094.58
19.75	4173.49	4458.09	3953.72	4311.57	2718.15	3692.77	2414.39	3223.09	2761.56	5727.28	3493.52	8696.81	3724.91	6816.56	5744.06	5080.93	4068.39	7125.12	6595.93	5300.66	4249.99	7381.97	5756.23	4635.07
20	4121.45	4495.79	3485.23	3431.21	3089.36	3753.09	2566.65	3493.83	3396.82	6419.98	3691.27	7893.8	5746.27	6027.66	6338.63	5104.99	3795.98	5794.16	6298.64	5045.65	4228.28	7437.01	5432.86	5045.65
20.25	4111.05	4480.71	3120.47	3449.62	3025.17	3540.08	3322.93	2641.09	3215.86	6353.05	3663.51	7639.64	3205.75	5347.18	6608.1	5600.57	6022.63	6084.37	6708.93	4091.37	4607.28	6793.21	5121.67	5356.79
20.5	4138.8	6409.09	3634.14	4477.33	3306.18	2951.95	3314.56	3048.12	2951.95	5976.59	3488.32	8365.29	3150.48	5370.52	6915.82	5109.8	3630.16	6146.08	6102.19	4898.1	5138.29	6456.31	4822.64	5029.61
20.75	4922.85	3739.89	3644.18	3852.97	3184.76	3246.02	2730.62	3048.12	2784.18	5397.67	4293.18	7696.73	3205.75	5485.61	6270.83	4712.05	3971.66	6816.56	5575.42	5276.6	5298.18	5592.35	5425.91	4468.27
21	3819.63	6003.81	3155.61	3488.3	3398.12	3051.86	2809.26	3464.36	2770.99	5837.72	4369.5	7985.89	3594.63	6406.27	5865.75	5108.2	3061.65	7203.51	5283.35	5226.88	6340.44	5550.65	5747.53	4485.91
21.25	3790.14	4816.24	3045.18	3444.1	3115.37	3198.89	2539.88	3567.5	3615.48	5623.55	4485.72	8011.67	5201.45	6661.45	5613.67	5297.45	3059.68	6888.28	5116.45	5268.58	3191.94	6336.22	5756.23	5040.84
21.5	3165.68	4861.48	2124.93	3140.21	3477.91	3802.1	3160.63	3574.86	3632.45	5544.91	4385.11	7733.57	4044.7	6624.76	6076.11	5956.62	3596.6	6678.13	4866.11	5146.69	3282.74	6331.22	4900.88	5247.73
21.75	2719.88	4109.36	2564.98	4193.7	3411.99	4041.5	3299.51	3328.07	2942.53	5847.75	4128.39	8020.88	4028.91	6844.92	6708.93	5206.03	5122.49	6676.46	6303.86	4498.74	2929.4	6236.15	4874.8	5512.36
22	3835.24	4148.94	2576.69	6416.71	3261.08	3736.12	3488.57	3147.57	2770.99	5558.29	3788.41	7418.62	3588.71	6823.23	7355.66	5307.07	6541.79	6267.84	6430.77	4392.89	3002.43	6593.07	4654.01	5597.37
22.25	3859.53	5132.93	2603.46	4648.61	2473.57	3436.4	3102.07	2467.96	2324.24	5449.54	4197.78	6422.23	4003.24	7201.84	6802.81	5871.62	4840.21	6304.53	6197.81	3902.12	3381.44	7051.73	4615.76	5278.2
22.5	3649.64	4720.11	3028.45	4293.15	2329.59	2991.54	2566.65	2646.61	2343.09	7226.45	4296.65	4989.34	3426.84	7220.19	6465.54	5703.22	4092.07	6302.86	5992.66	3924.57	5158.03	7366.96	4589.68	5241.32
22.75	3037.32	4448.66	3604.02	3873.23	2291.43	2899.17	2093.14	2491.91	2774.76	6975.48	4589.8	4795.95	3645.95	6334.55	8051.07	6460.23	4378.3	6633.1	7148.78	5606.99	4321.06	7331.93	5170.35	5331.13
23	3323.53	4493.9	3632.47	3501.19	2076.34	3425.09	2655.33	2897.09	3036.78	6527.06	3972.28	3981.89	4403.96	5609.03	6717.62	6067.29	3588.71	6894.95	6023.96	5233.3	3738.73	6924.98	6244.75	5804.26
23.25	3328.73	4505.21	3282.77	4016.89	3250.68	3125.37	2934.75	2469.8	2782.3	6518.7	3524.74	4190.01	3488.03	5410.55	6672.42	6394.47	5167.9	5967.62	5957.89	5796.24	3300.51	7785.59	6215.19	5239.71
23.5	3339.14	4827.55	3642.51	4674.4	2480.5	3359.12	3252.66	2246.95	2454.3	6250.99	4213.39	7037.38	4857.98	5315.48	7355.66	5897.28	2560.26	5814.18	6703.72	5146.69	2613.56	7130.12	6034.39	4647.9
23.75	3188.23	4836.98	3788.07	5177.2	2546.42	3832.26	2273.85	2895.25	2759.68	6520.37	4711.22	6912.14	3614.37	5764.14	6375.14	5615.01	2895.84	6257.83	6018.74	5589.35	2838.59	7166.81	6249.97	3922.97
24	3196.9	5330.86	4967.66	4528.9	2726.82	4258.27	2175.13	2534.27	2520.28	6505.31	4381.65	6326.46	4121.68	6297.86	6665.47	5696.8	3067.57	5413.89	5078.2	5515.57	2795.16	7492.05	6500.31	3520.41
Appendix Figure S S 6 G Lower Right
	FF												Agrp-Lgr4-/-
Dark time	3536.25	4301.82	3488.61	3940.14	2902.26	3192.08	2717.48	2778.24	2873.16	5714.62	3982.36	6393.25	3763.39	6024.4	5917.62	5181.29	3803.71	5977.7	6016.61	5137.82	3624.44	6051.63	5402.63	4712.41
Light time	3750.68	2914.45	3527.3	3333.98	2633.48	2657.14	2397.98	2545.36	2611.55	5262.63	3374.95	4622.1	3134.44	4452.92	4720.11	3722.89	3474.22	4450.49	4795.3	3711.56	3320.16	4493.78	4505.07	3532.84
Appendix Figure S S 6 H Upper Left
	FF												Agrp-Lgr4-/-
0	3274.96	3066.65	1383.04	3078.65	1576.64	1805.71	3067.47	2256.23	2685.44	1496.84	3866.23	2755.89	3689.84	3314.87	4659.51	2811.72	4735.78	3549.39	2794.71	3380.67	3508.68	4909.29	2433.33	3769.61
0.25	3125.87	2623.71	1349.76	3060.03	1513.24	1932.99	3137.73	1677.43	2815.68	2243.56	3106.29	2720.2	4170.08	3496.89	3856.73	2575.05	4604.18	3215.11	2618.98	3433.57	2768.66	5045.81	3020.05	3665.38
0.5	3340.09	2625.4	2788.27	3080.2	1753.16	1722.55	3237.57	1925.71	2493.5	2089.12	2967.62	3049.17	3604.39	3799.67	3677.82	3494.81	5621.07	3584.4	2825.89	3974.97	2491.8	4916.29	2764.95	4796.41
0.75	3556.02	2742.5	1773.18	3221.41	1460.11	1921.11	3045.28	1817.09	2781.41	2055.18	3562.99	3101.93	4303.39	4251.22	4578.61	3326.16	5793.68	3792.67	2166.89	4197.45	2599.47	4813.03	1971.32	4290.79
1	4505.43	2790.02	1945.13	3354.86	2373.53	2063.67	3196.89	1804.67	2849.96	2459.09	3657.29	3590.72	4769.96	3594.9	4673.51	3205.7	5894.52	4139.21	1859.36	3758.72	2179.04	4722.02	1965.65	4185
1.25	5120.67	3282.18	2054.22	3148.48	2436.94	1848.13	3269.01	2524.68	3048.75	2657.65	3111.84	3503.83	4911.81	4315.98	4723.29	2740.86	5291.22	4207.47	1985.49	3785.17	2727.64	4912.79	2178.23	3881.63
1.5	4548.28	3166.78	1956.23	3077.1	1372.71	2090.82	3844.04	2520.02	2637.45	1600.36	3015.69	3193.48	4064.12	3934.43	5256.92	2314.28	4117.1	3691.16	1982.66	3743.16	2932.73	4499.75	2239.17	3391.56
1.75	4500.29	3341.58	2265.01	4116.76	1664.05	2333.5	3496.43	2017.26	2916.79	1579.99	2947.28	2762.1	4009.43	3682.41	3687.16	2495.68	4248.7	3348.12	2028.01	3620.26	3448.86	4354.48	2679.92	3474.02
2	3821.65	3161.68	1900.76	3666.76	1926.25	2087.43	3435.41	1640.19	2933.93	1853.23	2930.64	2208.12	3611.22	3181.85	3466.24	2521.19	4158.12	3579.14	2233.5	3760.28	2416.6	3787.42	1686.46	3256.21
2.25	3271.54	2800.2	1671.48	2957.61	2467.79	1805.71	3477.94	1390.36	2646.02	1776.86	2716.16	2200.37	3483.05	3325.37	3123.97	2783.37	3754.78	3486.39	1923.13	3587.59	2194.42	3827.67	1686.46	3284.21
2.5	3041.89	2759.47	1540.2	2875.37	2253.57	1900.74	2690.27	1500.53	3012.76	1960.14	2753.14	2169.33	3958.16	3775.17	4004.53	2648.74	3518.94	3500.39	1957.15	3953.19	2315.76	3645.65	1683.63	3217.32
2.75	3017.9	2815.48	1741.74	2706.23	1963.95	1873.59	2623.71	1674.33	2807.11	2182.46	3561.14	2402.09	3766.75	3801.42	3242.21	2783.37	3578.75	3495.14	2762.11	4471.26	2322.6	3439.13	1822.51	3750.94
3	2987.05	2520.18	2583.03	2644.16	1381.28	1758.19	2379.64	1632.43	3035.04	1965.23	4165.76	2495.2	3532.61	3419.88	3562.7	3020.05	3985.51	3290.36	2695.51	3873.85	2502.05	3682.41	1816.85	3915.85
3.25	3057.32	2330.11	2220.63	2830.37	1348.72	2007.66	2603.37	2214.33	3113.87	2357.26	3644.35	2627.09	3662.5	3353.37	4367.02	3361.59	4821.23	3899.43	2029.42	3735.39	2201.26	3734.91	1904.71	3520.69
3.5	3081.31	2392.9	1682.58	2687.61	1597.21	2362.35	3354.06	1562.6	3470.33	2389.51	3505.68	2321.4	5041.7	3603.65	3385.34	3037.05	4405.93	3883.68	2066.27	3410.23	2214.93	4310.73	1907.55	3900.3
3.75	3009.33	2654.25	1634.5	2668.99	1979.37	2661.04	3439.11	1543.98	3883.34	2742.5	2960.22	2158.47	5597.14	3388.37	3531.58	2759.28	3862.45	4422.74	2011	3769.61	2254.24	3598.4	1925.97	3181.53
4	3809.65	2676.32	1738.05	2693.82	1943.38	2504.91	3490.88	2332.26	3725.68	2533.76	2547.9	2678.3	4904.98	3736.66	4309.46	2261.84	4070.96	3796.17	2052.1	4353.02	2582.38	4368.48	2283.1	3775.84
4.25	4298.07	2864.69	1734.35	2698.47	1790.86	1741.22	2693.97	1755.02	2495.21	2338.59	2880.72	2786.92	4592.22	4111.2	3330.89	3136.26	4053.87	3815.42	2454.58	4472.82	2821.64	4300.23	1720.48	3526.91
4.5	3867.92	2784.93	1847.14	2751.23	1974.23	1919.41	2891.81	1350.01	2861.95	1814.19	3104.45	3028.99	3515.52	3762.92	3338.66	2682.75	4968.21	3157.35	2644.49	4241.01	2811.39	4548.75	1696.38	3141.08
4.75	3778.8	2868.09	2331.57	2659.68	2227.87	1973.72	3956.83	1562.6	3089.88	1681.82	2849.29	2215.88	3329.23	3845.18	3046.18	2456	4214.52	3393.62	2545.28	3693.38	2597.76	4317.73	1717.64	3002.62
5	3859.35	3148.11	2289.04	2841.23	1542.37	1607.15	4261.91	1098.63	3192.7	1391.62	2834.49	2211.23	3450.57	3360.37	3047.74	2288.77	3708.64	3883.68	1856.53	4152.33	2587.5	4322.98	1666.62	3287.32
5.25	3093.31	3272	2174.41	2966.93	1496.1	3071.74	3599.97	1674.33	3247.54	1649.58	2814.16	2198.81	3392.47	3285.11	3221.98	2501.35	3809.47	4105.95	2335.54	4139.88	1929.52	4223.22	2973.28	3248.43
5.5	3144.72	3256.72	1512.47	2793.13	1509.81	2927.49	3411.38	1823.29	2680.3	1783.64	2871.47	2040.54	4101.72	3566.89	3876.96	2234.92	3587.3	3901.18	2515.52	3158.2	1977.37	4070.95	3289.31	3587.59
5.75	3122.44	2898.64	1423.72	2707.78	1664.05	3032.71	2620.01	1716.22	2385.53	2109.49	3807.06	2445.54	3233.52	3302.61	4228.56	2179.65	3435.19	2949.08	2609.06	3568.92	1763.74	4011.44	2986.03	3442.9
6	3117.3	2599.95	1436.66	2717.09	2517.49	1992.39	2734.65	1533.12	2548.34	2073.85	4356.21	3241.58	3127.56	3029.59	4712.4	2620.4	3359.99	3001.58	2121.54	4027.87	1755.19	3467.13	2317.12	3721.38
6.25	3624.57	2538.85	1357.15	2659.68	2363.25	1873.59	2788.27	1523.81	1994.8	1860.02	3832.95	3553.48	3896.64	3362.12	4622.17	2539.61	3291.63	2581.53	1798.42	3761.83	1767.16	3503.89	1507.9	3744.72
6.5	3662.27	2486.24	2226.18	2698.47	2205.59	1714.06	2398.13	2096.4	3137.86	2041.6	3585.18	3098.82	3373.67	2901.82	4961.32	2220.75	3660.79	2574.53	1829.6	3962.53	2308.93	4382.48	1503.64	3374.45
6.75	3574.87	2577.89	2592.28	2766.75	1254.46	1798.92	2978.71	1685.19	3367.51	1834.56	2675.48	2281.06	3318.98	2922.82	3452.24	2268.93	4060.7	2546.53	1801.26	3621.81	2973.75	4284.47	1693.55	3145.75
7	2825.96	2647.47	2331.57	2481.23	1251.03	1700.49	2893.66	1497.43	3184.14	2005.96	2394.43	2006.4	3301.89	2700.55	3257.77	2232.08	4397.39	2796.81	2145.64	3256.21	3614.64	3993.94	1473.88	3035.29
7.25	2807.11	2633.89	2375.95	2259.33	1283.59	1676.73	2725.4	1930.36	2957.92	1749.7	2296.44	1973.81	4566.58	2548.28	2977.73	2278.85	3773.58	2527.28	2025.17	3119.3	2862.66	3813.67	1393.1	2859.49
7.5	2827.68	2576.19	1580.88	2268.64	1482.39	2262.23	2932.49	2319.85	3083.03	1763.28	2374.1	2026.57	4617.85	2537.78	2674.36	2266.1	3624.9	2488.78	1940.14	3601.59	2684.92	3159.1	1901.88	2654.13
7.75	2803.68	2535.46	1623.41	2119.68	1472.11	2287.68	2838.19	2622.44	3418.92	1705.58	2986.11	1964.5	5870.59	2508.03	2819.04	2346.88	3713.77	2522.03	1989.74	3430.45	2057.7	3377.87	2685.59	3631.15
8	2723.14	2666.13	1612.32	2302.78	1520.09	2168.89	2738.35	1492.77	3238.98	1708.97	2928.79	2582.09	4679.38	2957.83	2842.38	2271.76	4182.05	2413.52	1941.56	3298.22	2006.43	3908.18	1653.87	3069.52
8.25	2759.13	2540.55	1617.86	2251.57	1429.26	1988.99	2727.25	1379.5	3506.32	1787.04	2647.75	2538.64	3749.66	3141.6	2847.05	2308.61	3418.1	2560.53	1853.69	3251.54	1844.07	3916.93	1556.08	3066.41
8.5	3023.04	2572.79	1551.3	2304.33	1468.68	1790.43	2326.02	1624.67	2786.55	2175.67	2583.03	2021.92	3397.59	2861.57	2826.82	2050.68	4758	2761.8	1869.28	3139.53	1936.36	3603.65	1517.82	3298.22
8.75	3146.43	2608.43	2155.92	2240.71	1801.14	1725.94	3267.16	1672.78	2308.41	1703.88	2634.8	1848.12	3119.02	2901.82	3035.29	2159.81	4896.43	2648.04	1838.1	3842.73	1902.17	4158.46	1588.68	3691.82
9	3634.85	3180.35	2128.18	2329.16	1418.98	1785.34	3087.8	1661.91	2532.91	1586.78	2418.47	1956.74	2984	2334.76	3041.51	2232.08	4106.85	2625.29	2317.12	3277.99	2373.87	4443.74	1580.17	3069.52
9.25	3554.3	3244.84	3159.91	2097.95	1518.38	1804.01	2218.78	1748.81	2632.31	2004.27	2915.85	2026.57	4452.08	3741.91	3674.71	2035.09	3438.61	3159.1	2230.67	3228.21	1741.52	4328.23	2181.07	3001.07
9.5	2952.78	3187.14	1961.77	2079.33	1802.86	1607.15	2239.12	1647.95	2251.86	1722.55	2812.31	1913.29	3770.17	3435.63	3086.63	2210.83	3163.45	3097.84	2310.03	3077.3	1809.88	3717.41	2161.22	2808.15
9.75	3148.15	2842.63	1693.67	2152.26	1568.08	1860.02	1917.4	1680.53	2579.18	1663.15	2782.72	2017.26	3231.82	3220.36	2884.38	2790.46	2845.57	3029.59	1805.51	3862.96	1857.74	3640.4	1639.7	2848.6
10	2702.57	2569.4	1479.19	2692.27	3388.07	1739.52	2105.99	1444.67	2634.02	1641.09	3289.34	3075.55	3266	2982.33	3011.95	2589.22	2890.01	2478.27	1737.48	4057.43	1967.12	3866.18	1639.7	3005.73
10.25	2647.73	2662.74	1715.86	2380.37	2673.44	1683.52	2198.44	1455.53	2476.36	2094.21	3276.4	2796.23	3365.12	2856.32	3211.09	2195.24	3373.67	3279.86	1690.71	3744.72	1611.63	3848.68	2023.76	3486.46
10.5	2807.11	2852.81	1669.63	2355.54	2118.19	2085.73	2564.54	1503.63	2416.38	2454	3061.92	2324.51	3442.03	2809.06	2756.81	1991.16	3672.75	3069.84	1704.89	2996.4	1654.36	3941.43	2002.5	3011.95
10.75	2817.39	2591.46	1503.22	2257.78	1456.68	2467.57	3128.48	1651.05	2736.85	3061.56	2566.39	2220.54	3606.1	2875.57	2876.6	2001.08	3332.65	3027.83	1719.06	3186.2	1982.5	4149.71	2521.19	3764.94
11	2795.12	2616.92	1743.59	2333.82	1540.66	1707.28	2592.28	1854.33	2568.9	1892.26	2422.17	1966.05	3452.28	3337.62	3044.63	2276.02	3074.58	3761.17	1785.67	3584.48	1850.9	3561.64	1687.88	3005.73
11.25	2586.04	2455.69	1647.44	2265.54	1502.95	1639.39	2925.09	1610.7	2233.01	2046.69	2399.98	2000.19	3647.11	3689.41	2969.95	3072.48	4103.43	3300.86	2253.34	3537.8	2881.46	3530.14	1507.9	2920.16
11.5	2397.53	2464.18	2442.51	2285.71	1398.41	1707.28	3529.71	1565.7	2262.14	1712.37	2464.7	1973.81	3252.32	2940.32	2913.94	2920.84	3547.99	2968.33	2200.91	3800.73	2753.28	3720.91	1471.05	2982.4
11.75	2433.52	2472.66	2462.85	2279.51	1417.27	1702.18	3185.8	1588.98	2781.41	1586.78	2827.1	2586.75	3418.1	2786.31	3816.28	2725.27	3245.49	2971.83	2158.39	3413.34	2450.78	3332.37	1546.16	3053.96
12	2474.65	2496.43	1778.72	2139.85	1854.27	1955.05	3533.41	1548.64	2313.55	1778.55	4269.31	2087.09	3426.65	2572.78	3368.22	2542.45	3130.98	3523.14	1872.12	3044.63	1883.37	3878.43	2080.44	2833.04
12.25	2349.54	3017.43	1678.88	2316.75	1929.67	1712.37	2644.05	1553.29	2682.01	2151.91	3171.01	2200.37	3517.23	2856.32	3330.89	2304.36	3339.49	2676.05	1710.56	2948.17	1850.9	4018.44	1580.17	2809.71
12.5	2709.43	3037.8	1708.46	2321.4	2017.08	1685.21	2536.81	1950.54	2406.1	1820.98	2762.38	1874.5	3703.51	3031.34	3161.31	2482.93	3074.58	3052.34	1731.81	2941.95	1977.37	3556.39	1502.23	3474.02
12.75	4323.77	2812.08	1673.33	2659.68	1604.06	1994.09	2779.02	2070.02	2089.05	1798.92	2398.13	2541.75	3633.44	2985.83	3211.09	2514.11	3671.04	3318.37	1755.91	2913.94	1919.26	3951.94	1458.3	3100.63
13	3789.09	2530.37	1813.85	2810.2	1504.67	1771.77	2780.87	1564.15	2046.21	1255.85	2340.82	2183.3	3430.07	4020.19	3063.3	2685.59	3303.59	3453.13	1677.96	3777.39	2220.06	4083.2	1721.89	2898.39
13.25	3103.59	2510	1873.02	2529.34	1520.09	1534.17	2497.98	1379.5	2193.59	1766.67	2294.59	2113.47	3771.88	3673.66	2847.05	2862.74	3947.91	2726.8	2298.69	3436.68	1710.76	4195.21	1641.11	2918.61
13.5	2930.5	2508.3	2022.79	2504.51	1682.9	2045	3176.56	1737.95	2200.45	1754.8	2525.71	2170.88	3248.91	2681.3	3940.74	2369.55	3363.41	2784.56	2508.44	3231.32	1765.45	3983.44	1771.49	2728.81
13.75	2899.65	2409.87	1636.35	2468.82	1734.31	2009.36	3102.6	1474.15	2277.57	1910.93	2311.23	2304.33	3753.07	2658.54	3926.74	2492.85	3120.73	3087.34	2684.17	2971.51	2334.56	4275.72	1791.34	2829.93
14	2993.91	2389.51	1701.07	3275.72	1828.57	1756.49	2893.66	1691.4	2265.57	1586.78	2605.22	2074.68	3640.28	2735.55	4083.88	3184.44	3013.06	3673.66	2263.26	3226.65	1794.5	3321.87	1811.18	2742.81
14.25	2719.71	2598.25	1782.42	3154.69	1864.55	2160.4	2096.75	1396.57	2959.64	1720.85	2527.56	2121.23	4141.03	3248.36	4149.22	3157.51	3583.88	2982.33	1631.19	3181.53	2014.97	3334.12	2001.08	2763.03
14.5	2752.27	2603.34	1821.25	3100.38	2188.45	1710.67	2708.76	2080.88	2759.13	2177.37	2557.15	2346.23	3713.77	2707.55	3564.25	2437.58	3616.35	2887.82	1648.2	3137.97	2018.39	3342.87	2434.74	2778.59
14.75	2675.15	2532.06	2261.31	2821.06	1573.22	1776.86	3037.88	1958.3	2512.35	1944.87	2501.68	2428.47	4248.7	2980.58	3050.85	2264.68	3414.68	2844.06	1709.14	3357.34	1811.59	3395.38	3055.47	3295.1
15	3477.19	2481.15	2407.38	2943.65	1864.55	1734.43	2797.51	1865.19	2671.73	1661.45	2834.49	2586.75	5186.97	2807.31	3323.11	2708.26	3404.43	3223.86	2139.97	3866.07	2717.39	3419.88	2212.24	2962.17
15.25	2637.45	2941.06	2387.04	2906.41	2034.21	1732.73	2751.29	1717.78	2973.34	2250.35	3379.94	2720.2	4330.73	3449.63	3894.07	2593.47	3380.5	3299.11	1821.1	3789.84	2978.88	3643.9	1690.71	2915.5
15.5	2553.48	2944.46	1599.37	2906.41	1660.62	1785.34	2418.47	1702.26	2380.39	1574.9	3019.39	2371.06	3426.65	2891.32	3179.98	2562.29	3370.25	3502.14	1802.67	4030.98	2934.44	3463.63	1805.51	2758.37
15.75	2467.79	3129.44	1736.2	2672.09	1732.6	2314.84	2553.45	1806.22	2431.8	1990.69	2851.14	2575.89	3520.64	2819.56	3071.07	2403.57	4821.23	3474.13	1744.57	3374.45	2430.27	4305.48	1764.41	2990.18
16	2699.15	2684.8	1946.98	2256.23	1770.3	2357.26	2620.01	1790.71	2368.39	1914.32	2645.9	1933.47	3725.73	2681.3	3612.48	2233.5	4785.34	3626.4	2077.61	3628.04	1903.88	4378.98	1952.9	3845.84
16.25	3675.98	2516.79	1730.65	2160.02	1754.87	1997.48	2666.24	1846.57	2481.5	2148.52	2497.98	1942.78	3107.05	2627.04	3301.33	2552.37	5371.55	3083.84	1662.37	3481.8	1840.65	4263.47	1896.21	3817.84
16.5	3190.99	2537.16	1828.65	2104.16	2087.34	2425.15	3126.63	2111.92	2676.87	3102.29	2338.97	2501.4	3149.78	3379.62	2966.84	3139.09	4636.65	2474.77	1788.5	2773.92	1765.45	3236.11	1849.44	4012.31
16.75	3151.57	2521.88	2137.43	2009.5	2448.94	2092.52	3446.51	2225.19	2781.41	3297.45	2520.17	2355.54	3691.55	3276.36	4002.98	2738.02	3850.49	3024.33	1755.91	3368.22	1970.54	3516.14	2023.76	3514.47
17	2983.63	2577.89	1848.98	2991.75	1655.48	2021.24	3501.98	1849.67	2570.62	2072.15	3024.94	2312.09	3691.55	2690.05	4670.4	2552.37	3925.69	3022.58	1846.61	3151.97	2461.03	3957.19	2352.55	3145.75
17.25	2925.36	2706.86	1889.66	2515.37	1569.79	2939.37	3379.94	2172.43	3024.76	1676.73	2997.2	2231.4	4238.45	2812.56	3335.55	2494.26	4269.21	3103.09	2541.03	3092.86	2134.6	3878.43	1887.7	3215.76
17.5	2567.19	2715.35	2191.05	2335.37	1676.04	2593.16	3250.51	2211.23	3497.75	2309.74	2605.22	2565.03	4462.33	2849.32	3310.66	2773.45	4101.72	2814.31	2460.25	3326.22	1847.48	3990.44	1928.8	3305.99
17.75	2695.72	2638.98	2620.01	2161.57	1688.04	2404.78	2967.62	2583.65	2416.38	2579.58	2644.05	2622.44	4127.36	3143.35	3514.47	2912.34	3766.75	2821.31	2587.8	4021.64	1917.56	3456.63	2103.12	3506.69
18	3256.11	2964.82	2183.65	2647.27	1703.46	2438.72	3333.72	2166.23	3083.03	2245.26	2473.94	2620.89	3777	3199.35	3693.38	2657.24	3912.02	3045.34	1918.88	4060.54	2115.8	3846.93	1815.43	3861.4
18.25	3960.46	3024.22	2250.21	2745.03	1621.2	2637.28	4206.44	1815.54	3422.35	2095.91	3154.37	2526.23	3397.59	4188.21	4318.8	3639.36	4217.94	4006.19	1894.79	4124.32	2389.25	3838.17	2120.12	3789.84
18.5	3626.28	3054.77	2834.49	3105.03	2214.16	2058.57	3832.95	2442.44	3711.97	2791.72	3139.58	2743.47	5308.31	4347.48	4886.65	3385.68	4130.78	3608.9	1869.28	4161.66	2505.47	3824.17	2283.1	3335.55
18.75	3691.4	3623.3	3069.32	2931.24	2340.97	2270.71	3603.67	2623.99	2796.83	3039.49	2605.22	2979.34	5850.08	4469.99	4923.99	3037.05	4966.5	3769.92	1917.47	3614.03	2083.33	4203.96	2127.21	3069.52
19	3735.96	3361.94	2224.33	2513.82	1773.72	2912.21	5552.5	2186.4	2695.72	2082.33	2516.47	2745.03	5516.82	3806.67	4850.87	3585.51	5641.58	3500.39	2285.94	3181.53	2490.09	3822.42	2470.17	3245.32
19.25	3830.22	3221.08	2089.35	2606.92	1650.34	1771.77	2828.95	1647.95	2529.49	1948.26	2695.82	2819.51	5195.51	4158.46	5680.09	3029.97	5952.62	3218.61	2243.42	3492.69	2525.98	3841.67	2077.61	3218.87
19.5	3987.88	3282.18	2054.22	2520.02	2219.3	2050.09	2967.62	2367.95	3043.61	2386.11	2742.04	2758.99	5207.48	3257.11	4391.92	2604.81	5856.92	3369.12	2243.42	3267.1	2461.03	4193.46	2355.38	3321.55
19.75	3902.19	3200.72	2865.93	2679.85	1688.04	2355.57	3810.76	2260.88	2906.51	2834.15	3097.05	2502.95	5468.96	3365.62	4054.32	2881.16	4258.95	3738.41	2236.34	3757.16	3042.11	3762.92	2090.36	3348
20	4027.3	3183.75	2547.9	2535.54	1693.18	2954.64	3518.62	2144.5	3401.78	3195.63	4015.99	2880.03	4417.9	3817.17	3729.16	2837.23	5101.52	4051.7	2141.38	3758.72	3066.04	4203.96	2688.42	3276.43
20.25	4104.42	3455.28	2416.62	2655.03	1772.01	2645.77	3524.16	1680.53	2849.96	2431.93	3877.32	2848.99	3937.65	3902.93	3968.75	2783.37	3602.68	4100.7	2230.67	3788.28	2536.23	3986.94	2152.72	3309.11
20.5	4352.91	3670.81	1826.8	2822.61	2202.16	1787.04	2845.59	1804.67	2988.77	1710.67	3851.43	2966.93	4689.64	3232.61	4200.56	3184.44	4098.3	3402.38	2046.43	3657.6	2649.03	4245.97	2182.48	3931.41
20.75	4621.97	3477.34	2020.94	3517.79	1969.09	1988.99	3220.93	1975.36	2796.83	1724.25	2926.94	2433.13	5026.32	3264.11	4191.22	3224.12	3674.46	3083.84	2062.02	4180.33	2618.27	4911.04	2429.07	3520.69
21	3833.64	3504.5	2766.08	3132.96	1633.2	1980.51	2864.08	2085.54	3012.76	1910.93	3198.74	2835.03	4998.97	3733.16	4847.76	3507.56	3600.97	3264.11	2344.04	3629.59	3395.88	4527.75	1849.44	3399.34
21.25	3429.2	3477.34	2403.68	3219.86	1550.94	2019.54	2573.79	2571.23	2985.34	1982.2	2714.31	2856.75	5884.26	4538.25	4961.32	3304.9	4752.87	3664.91	2294.44	3750.94	3267.7	4827.03	2020.92	3441.35
21.5	3850.78	3446.8	2867.78	3582.97	1696.61	2537.16	2790.12	2369.51	3004.19	2808.69	2843.74	3091.06	5460.42	4245.97	5440.5	3236.88	5269	3348.12	2341.21	4531.94	3076.29	4333.48	1933.06	3320
21.75	4325.49	3577.47	2054.22	3205.89	1900.54	3178.66	4326.62	2409.85	3112.16	2747.59	2851.14	3938.31	3657.37	4112.95	5869.89	2830.14	6077.39	3134.6	2271.76	4272.12	2486.67	4219.72	2013.84	3343.33
22	4502.01	4281.77	1547.6	2929.68	2695.72	2847.72	3440.96	1837.26	3151.57	1973.72	3986.41	3440.21	3623.19	4011.44	4785.52	2845.73	5260.46	3843.43	2611.89	4298.57	2799.43	4270.47	2637.4	3281.1
22.25	3701.69	3421.34	1610.47	2897.1	2555.19	1972.02	2429.57	1829.5	2993.91	2146.82	3940.19	3204.34	4452.08	3643.9	3523.8	3025.71	6027.82	4238.97	2202.32	4586.39	2199.55	4109.45	2147.05	3215.76
22.5	3897.05	3426.43	2296.44	2763.65	2366.68	2019.54	2584.88	1821.74	2999.05	1686.91	3962.37	3094.17	3797.51	3652.65	3768.06	2745.11	5301.48	3535.39	2026.59	4634.61	2566.99	4275.72	2328.45	3763.39
22.75	3879.92	3477.34	1989.51	2313.64	2238.15	2404.78	3244.97	2043.64	2855.1	2112.88	3189.5	2602.27	3836.82	3692.91	3750.94	2919.42	5210.9	3288.61	2090.36	4100.99	3267.7	4513.75	2023.76	3909.63
23	3737.68	3214.3	2255.76	1931.91	1559.51	2140.03	3196.89	2284.16	2841.39	2538.85	2950.98	1980.02	3710.35	3174.85	4160.11	3754.15	5181.84	3472.38	2291.61	3908.07	2368.74	4223.22	2198.07	4441.7
23.25	4078.71	3328	2009.85	1964.5	1658.9	2128.16	2664.39	2021.92	3324.66	2555.82	3196.89	2011.05	4682.8	4221.47	3424.23	3331.83	4170.08	3425.13	2284.52	3982.75	2693.46	4440.24	2011	4396.58
23.5	4406.03	3304.24	1908.15	1938.12	1573.22	2265.62	2581.18	1637.09	3074.46	2029.72	4920.15	2338.47	4851.99	3318.37	4377.91	3523.15	3944.49	3171.35	2465.92	3726.05	2838.73	4426.24	2060.6	3881.63
23.75	4637.39	3161.68	2237.27	2560.37	1996.51	2058.57	3440.96	1573.46	2743.7	1878.68	3731.25	2326.06	5542.45	3587.9	5060.89	3319.07	4438.4	3033.09	2670	4329.69	2442.23	3962.44	2414.9	3973.42
24	4217.52	3367.03	2496.13	2763.65	1370.99	2075.55	3385.49	1651.05	2843.1	2467.57	3807.06	2603.82	5118.61	3472.38	4311.02	2874.07	4240.15	3430.38	2909.5	4363.91	2934.44	4240.72	2144.22	3704.27
Appendix Figure S S 6 H Upper Right
	FF												Agrp-Lgr4-/-
Dark time	3789.58	3122.17	2073.88	2853.9	1870.92	2204.21	3252.97	1910.89	2968.24	2160.54	3274.55	2706.8	4356.27	3703.2	4171.19	2931.66	4542.41	3587.54	2266.33	3905.34	2583.88	4225.22	2185.63	3584.76
Light time	2963.7	2673.56	1935.23	2470.3	1755.91	1952.61	2810.61	1785.7	2649.02	1964.46	2755.72	2302.88	3759.24	2981.93	3357.89	2491.73	3723.92	2973.25	1970.52	3420.6	2150.27	3809.95	1845.22	3157.39
Appendix Figure S S 6 H Lower Left
	FF												Agrp-Lgr4-/-
0	2433.67	2695.59	3791.42	4613.62	2128.38	2037.71	2549.92	1604.18	1856.75	4172.9	3571.58	5331.91	2360.89	5684.08	4673.13	4372.04	3203.78	5180.39	5013.88	4288.64	2331.28	4658.35	4221.12	4474.69
0.25	2556.83	2759.68	4709.99	4265.52	1713.8	2199.83	2104.86	1499.2	1726.68	4055.78	3283.63	5396.37	2840.57	5732.45	4765.27	4024.01	2356.94	5020.27	4987.8	4200.43	2516.83	4193.01	4097.68	4946.21
0.5	3210.78	2989.65	2354.16	3215.72	1703.39	2714.44	1510.88	1653.9	2122.54	3749.59	3096.29	5147.73	3227.47	5929.26	4695.73	3773.81	3020.2	5400.55	4567.08	4471.48	2080.58	4196.35	3647.41	4609.41
0.75	3007.83	2725.75	1929.17	3340.96	1821.35	2239.41	1771.89	1817.82	2305.39	4253.22	3842.18	5190.09	3243.26	5213.75	4057.7	3368.04	3057.7	5338.84	4523.62	4476.29	2799.11	4369.81	3607.42	4169.96
1	1963.59	2407.18	3886.79	3569.34	1866.45	2209.25	1907.42	1624.44	2060.33	3808.15	3869.93	5331.91	3882.83	5238.76	3800.4	3361.63	3679.51	5604.03	4914.78	4583.75	3278.79	5105.33	5189.47	4102.6
1.25	1998.28	2550.44	3192.42	3162.31	2187.35	1528.76	2009.49	1631.8	2241.3	3712.78	3262.82	5129.31	2329.3	5240.43	3762.15	3916.55	3223.52	5113.67	4881.75	3781.83	2272.06	5305.48	4704.42	3939.01
1.5	1925.43	2976.46	2916.35	3217.56	1869.92	1721.03	1641.39	1585.76	1541.95	3716.13	3120.58	5633.96	2380.63	5168.71	3774.32	4373.65	2783.32	5046.96	4601.85	4391.29	2125.98	5182.06	5206.85	4184.39
1.75	2242.86	1677.67	1760.18	2685.29	1824.82	1777.58	1748.47	1919.12	1545.72	4238.16	3424.14	5652.37	3259.05	4945.22	4874.8	3849.19	2384.57	4253.06	5041.7	3547.67	2250.34	4319.77	5919.65	3841.17
2	2270.61	3212.09	2902.96	3315.18	2058.99	2033.94	1649.75	1919.12	1579.65	4639.72	3346.08	5285.86	2891.89	4538.26	5528.48	3653.53	2001.62	3922.82	4704.42	3578.14	2339.17	4106.28	4747.89	3866.83
2.25	2359.08	3372.31	2593.42	3083.11	1793.6	1941.58	1490.8	1442.1	1636.2	4673.18	2962.73	4499.43	2487.22	3782.72	5006.93	3159.55	2025.31	3554.22	4574.03	3884.48	2593.82	4493.23	5330.29	3332.76
2.5	3450.16	3443.94	1547.69	2817.9	2166.54	2546.67	1539.32	1572.87	1922.73	4698.28	2352.14	4256.32	3393.28	3704.33	4292.4	4295.06	1833.83	3700.99	4428	3813.91	3152.46	4539.93	4054.22	2915.76
2.75	2771.92	3645.64	2660.35	2827.11	2279.29	2173.44	1663.14	1734.94	2416.6	4100.96	2340	4492.06	3454.48	3359.08	3838.64	4176.37	2191.12	3974.52	4664.44	3890.89	3375.52	5200.4	3706.52	2809.91
3	3507.4	3327.07	2854.44	2921.04	2178.68	2007.55	1547.69	2003.84	2524.05	3844.96	2223.78	3969	3393.28	3602.59	3697.82	4187.6	3182.07	5046.96	4311.52	3793.06	3551.2	5170.38	3593.51	2912.55
3.25	2964.46	3377.97	2961.52	2819.74	1684.31	1918.96	1900.73	2248.79	2211.14	3791.42	3512.6	3252.55	2199.02	4469.88	3737.81	3837.97	3186.01	5033.62	4341.07	3967.88	5487.68	5609.03	3541.36	3055.3
3.5	2860.39	3498.61	2769.11	2878.68	1607.99	1860.52	2406.03	1917.28	1524.99	3607.37	3568.11	3101.53	3219.57	4446.53	4254.15	3201.24	3521.59	5138.69	5507.62	4158.73	2108.22	5095.33	3607.42	2971.9
3.75	2673.05	3065.05	2481.32	3563.81	2001.75	1638.09	1791.97	2051.72	1393.04	4166.21	2601.93	3029.7	2611.58	5115.34	4367.15	2912.55	3458.42	4896.85	4841.77	4160.34	2374.7	4793.44	3970.77	3047.28
4	2629.68	4211.15	2618.52	3526.98	2556.83	1836.02	1546.02	1871.23	1470.32	4365.32	2863.86	2932.09	2607.64	5720.78	4693.99	2959.07	2141.78	3964.51	4541	4269.4	2125.98	4131.3	5187.73	3109.83
4.25	2645.29	3811.52	2618.52	3048.12	2390.3	2160.24	1296.71	1602.34	1432.62	4418.86	3939.32	4092.4	3693.33	4913.53	4987.8	4112.22	2988.61	4378.15	4400.18	3608.62	2728.05	3847.76	4977.37	3993.54
4.5	3264.55	3008.5	3358.07	2705.55	2463.16	1547.61	1529.28	1340.8	2250.72	3645.85	3335.67	5088.79	2878.07	4945.22	4669.65	4014.39	2031.23	4978.58	4412.35	3727.3	2248.37	3797.73	4970.42	4230.9
4.75	2742.43	2942.53	2755.72	2727.65	2133.58	1606.04	1407.14	1593.13	2344.97	3562.19	3221.19	5166.15	2234.55	5238.76	4471.46	4102.6	1962.14	4871.83	4970.42	3914.95	1946.35	4049.58	4620.98	4322.32
5	2841.3	3728.58	2397.66	2836.32	2338.26	1756.85	1301.73	1559.97	1881.26	3634.14	2922.83	5381.63	2722.13	4885.18	3920.35	4043.26	2175.33	5043.62	4490.59	3929.38	2106.24	4441.52	4071.6	4121.84
5.25	3590.66	3445.83	2385.95	2733.18	2104.09	1636.2	2191.86	1657.59	1862.41	3649.2	2364.28	4353.93	2712.26	4655.01	3977.72	4139.48	2532.62	4660.01	4544.48	3550.88	2080.58	4911.86	3949.91	3590.97
5.5	2752.84	3114.06	2645.29	2569.26	1826.55	1815.28	1800.34	1368.43	1455.24	3563.87	2312.25	3398.05	2167.44	4763.42	3353.6	3757.77	3308.4	4496.56	4127.24	3143.51	1983.86	4838.48	3530.93	3501.16
5.75	2950.59	3132.91	2559.96	4370.51	1725.94	2196.06	1417.18	1930.17	1398.69	3928.62	2281.02	3403.58	2210.86	4523.25	3259.72	3839.57	3174.17	3826.08	3823	3517.2	2135.85	4273.07	3407.49	2700.85
6	2959.26	3679.57	3220.87	3517.77	1821.35	2139.51	1253.21	2151.18	1721.03	4622.99	2261.94	3125.47	3103.11	3829.42	3240.59	3781.83	2279.95	3562.56	4055.96	3714.47	1987.8	3545.88	3343.17	2732.93
6.25	3141.39	3391.16	2864.48	3731.41	1385.96	1519.33	1162.86	2199.07	1272.39	4475.75	2282.76	3626.43	2619.48	3385.77	3251.03	3927.78	2250.34	3350.74	4283.7	3653.53	2266.14	3425.79	3277.1	3182
6.5	3023.44	1981.16	2683.78	3219.4	1686.05	1515.56	1328.5	1718.37	1498.6	4269.95	2182.15	2865.78	3180.09	3349.07	3949.91	3178.79	2149.67	3235.66	3873.41	3212.47	2968.88	3340.73	3271.89	2580.56
6.75	3006.09	1526.87	2563.31	2777.38	1323.51	1677.67	1285	1368.43	1377.95	3843.29	2241.13	2836.32	4153.27	3477.5	3433.57	2920.57	1981.88	3335.73	3802.13	2917.37	2982.69	3232.32	3596.99	2569.34
7	2893.34	1607.93	1709.99	2477.17	1486.57	1607.93	1259.9	1464.2	1638.09	3669.28	2202.97	2694.5	3405.13	3010.5	3277.1	2861.23	2031.23	3577.57	3743.03	2941.42	3438.68	3192.29	3939.48	2562.92
7.25	2832.63	1572.11	1656.44	2438.49	1594.11	1636.2	1469.05	1451.31	1615.47	3604.02	2178.68	3167.83	3446.58	3594.25	3221.47	2683.21	2929.4	3334.06	3760.41	2744.15	3732.81	4431.52	3859.51	2628.68
7.5	2910.69	1592.85	1544.34	2368.51	1845.63	1951	1445.62	1547.08	1419.42	4002.24	2187.35	3315.18	3261.03	3604.26	3167.58	2655.94	2737.92	3320.72	4160.27	2854.82	3237.34	4268.07	3459.65	2596.6
7.75	2733.76	1568.34	1750.14	2342.72	1590.64	1645.63	1378.7	1510.25	1377.95	3839.94	2362.55	3226.77	2903.73	3133.92	3370.98	2702.45	2915.58	4106.28	3756.93	2644.72	2785.3	3370.76	3204.09	2551.69
8	3148.33	2184.75	2124.93	2223.01	1705.13	1564.57	1377.03	1585.76	1651.28	3781.38	2123.17	3051.8	2189.15	3095.56	3297.97	2721.7	3906.52	4758.42	3657.84	2646.32	2832.67	3309.04	3214.52	2623.87
8.25	3101.5	2216.79	2074.74	2339.04	1864.71	1894.45	1368.66	1377.64	1506.14	3796.44	2435.4	3178.89	2214.81	3864.44	3292.75	2607.83	2283.9	4693.37	3657.84	2569.34	2011.49	3690.99	3207.56	2519.62
8.5	3304.45	2424.14	2439.49	2913.67	1859.51	1547.61	1641.39	1909.91	1440.16	3615.74	2676.52	3178.89	1958.19	4266.4	3244.07	2890.1	2155.59	4496.56	3576.13	2702.45	2064.79	3837.76	3151.93	3130.68
8.75	3044.26	1794.55	2707.2	2655.82	1665.23	1515.56	1751.82	1578.39	1864.29	3562.19	2111.03	3200.99	2145.72	4294.75	3311.87	2906.14	2153.62	3587.58	3577.87	2670.38	1912.79	3495.84	3157.14	3303.89
9	2940.18	2399.64	2633.58	3140.21	1842.16	1547.61	1781.93	1521.3	1924.61	4934.2	2199.5	3064.7	1934.51	3434.13	4158.53	2830.76	2222.71	3392.44	3534.4	2829.16	1979.91	3339.07	3548.31	3177.19
9.25	2863.86	2524.05	2611.83	3318.86	1580.24	1917.07	1428.89	1554.45	2094.26	4316.8	2331.33	3084.95	2311.54	3320.72	4657.48	3340.78	2394.45	3100.56	3723.9	3428.99	2019.39	3208.97	3739.55	2673.59
9.5	2764.98	1879.37	2663.7	3197.3	1705.13	2441.11	1502.51	1736.78	1451.47	4370.34	2532.54	4429.44	2161.51	3215.64	4181.13	2731.32	3118.9	3098.89	4412.35	3111.43	1938.45	3250.67	3360.55	2585.37
9.75	2673.05	1819.05	2805.92	2479.01	2215.11	1934.04	1408.82	1270.82	1787.01	4559.41	2263.68	4042.67	2023.34	2987.15	3763.89	2765	2947.16	3008.83	4203.73	2718.49	2052.95	3122.24	3104.99	2609.43
10	2688.66	2252.61	2918.02	2285.63	2751.11	2113.11	1300.06	1769.93	1707.83	4008.93	2107.56	3720.36	1999.65	3494.18	3532.66	2766.61	2757.66	3035.51	3715.21	2694.43	1995.7	3931.16	3063.26	2569.34
10.25	2716.41	2295.96	2934.75	2294.84	2395.51	1775.69	1546.02	1445.79	1287.47	4018.97	2567.24	2921.04	2435.9	4021.22	3562.22	2801.89	3134.69	3118.91	3663.05	2548.49	2122.03	3599.25	3071.96	2487.54
10.5	4758.06	3517.46	2022.87	2348.25	2143.99	1391.15	1271.62	1734.94	2001.9	3823.21	2891.61	2852.89	1968.06	3862.78	3449.22	2806.7	3870.99	3434.13	3358.81	2561.32	1926.61	3589.24	3144.97	2859.63
10.75	2922.83	1890.68	1696.6	2501.11	1725.94	1547.61	1684.89	2545.32	2480.7	4397.11	2338.26	2786.59	2001.62	3479.17	3299.7	3145.11	3004.41	3345.74	3325.78	2522.82	2404.32	3444.14	3150.19	2875.67
11	2763.25	1327.06	1848.86	2444.02	1597.58	1673.9	1602.9	2110.66	2422.26	3831.58	2853.45	3383.32	2112.16	3260.68	3320.57	3302.29	2757.66	3075.54	3282.32	2550.09	2583.95	3162.27	3080.65	2744.15
11.25	2775.39	1541.95	1765.2	2374.03	2194.29	1785.12	1405.47	1359.22	1930.27	3925.27	2565.5	3596.97	2206.92	3187.29	3311.87	3419.37	2562.23	3042.18	3264.93	2636.7	3687.41	4067.92	3061.53	2760.19
11.5	2683.45	2377.02	3734.53	2438.49	1316.58	1583.42	1351.93	1399.74	1967.97	3950.37	2397.24	3501.19	3079.42	3180.62	3480.51	2806.7	2463.53	2997.15	3214.52	2572.54	2550.39	3992.87	4280.23	3339.17
11.75	3066.8	2412.83	2600.12	2281.95	1670.44	1587.19	1733.41	1443.94	1600.39	4221.43	2889.87	3468.04	2895.84	3095.56	3942.95	2607.83	2226.66	3097.22	3995.11	2458.67	2441.82	3712.67	3951.65	2670.38
12	2818.76	2273.34	2923.04	2994.71	1805.74	1643.74	1922.48	1545.24	1526.87	4408.82	3007.83	3143.89	2029.26	3002.16	3343.17	2644.72	2191.12	3680.98	3716.95	2445.84	2155.59	3449.14	3647.41	2745.76
12.25	2799.67	2346.86	2836.03	3383.32	2268.88	1457.13	2278.87	1421.84	2139.51	4176.25	2468.36	3073.9	2092.43	3562.56	3311.87	2540.47	2787.27	4348.12	3680.44	2598.2	2058.87	3312.38	3694.35	2604.62
12.5	2758.04	2674.85	4127.73	3339.12	1748.49	1643.74	1388.74	1517.61	1698.41	3595.66	2542.95	4079.51	2129.93	3659.3	3247.55	2542.07	3306.43	4359.8	3400.54	2543.67	2159.54	3285.69	3471.82	2567.73
12.75	2719.88	2441.11	2337.43	2547.16	1366.88	1962.31	1442.28	1943.06	1658.82	3451.76	2353.88	3747.99	2112.16	3657.63	3268.41	2609.43	3041.91	4137.97	3306.66	2514.81	2739.89	3207.3	3400.54	2995.95
13	3264.55	2635.27	2807.59	3514.09	1451.88	2169.67	1442.28	2189.86	1702.18	3416.63	2388.57	3414.63	2072.69	3434.13	3257.98	2572.54	2728.05	3762.7	3271.89	2869.25	2741.87	3787.72	4443.65	3100.2
13.25	3000.89	2633.38	2707.2	3188.09	1443.2	1837.9	1363.64	1499.2	1717.26	3336.32	2400.71	3291.23	2846.49	3484.17	3325.78	3047.28	2445.77	3153.93	3311.87	3658.34	2370.76	3716	4149.84	2684.81
13.5	2797.94	2492.01	3217.52	2690.82	1979.2	1741.77	1263.25	1618.91	1581.54	3639.16	2865.59	3215.72	2619.48	3475.83	3197.13	3173.98	2459.59	3102.23	3297.97	3440.22	2503.01	3679.31	4370.63	2663.96
13.75	2621.01	2693.7	3351.37	2479.01	1743.29	1677.67	1897.38	1674.16	1694.64	3873.41	2494.38	3142.05	2295.75	3574.23	4134.19	2907.74	2429.98	3107.23	3414.45	2949.44	2465.51	3577.57	4050.74	2466.69
14	2702.53	2733.29	3839.94	2370.35	1816.14	1768.15	2196.88	1714.68	1845.44	3634.14	2359.08	3212.04	1936.48	3450.81	4228.07	2784.25	2122.03	3185.62	4057.7	2907.74	2617.51	3337.4	3473.55	2519.62
14.25	3231.59	2765.33	4203.02	2259.84	1660.03	1696.52	1472.4	2129.08	2671.08	3885.12	2348.67	3394.37	2090.45	3277.35	4135.93	2771.42	2745.82	3595.92	4035.09	2771.42	2651.06	3339.07	3475.29	2511.6
14.5	2938.44	2767.22	3562.19	1954.11	2130.11	1849.21	1320.14	1639.17	1877.49	3488.57	2515.2	3775.62	2524.73	3200.63	3576.13	2702.45	2493.14	4229.7	3610.9	2655.94	2339.17	3352.41	3315.35	2574.15
14.75	3167.41	3313.88	3175.69	2976.29	2274.09	1952.89	1479.09	1635.49	1645.63	3727.84	2636.62	3703.79	2327.33	3220.65	3423.14	2773.02	2647.12	3634.28	3430.09	2712.08	2467.48	3779.38	3277.1	3132.28
15	3136.19	3229.05	3045.18	2887.89	2065.93	2124.43	1400.45	1672.32	1639.97	4102.63	2513.46	3563.81	3521.59	3610.93	3522.23	2785.85	2947.16	3362.42	3423.14	2715.28	2477.35	3642.62	3435.31	3570.13
15.25	3115.37	3068.82	4114.34	2657.66	1868.18	1813.4	1791.97	2149.34	1707.83	4264.93	3045.99	3755.36	3118.9	4137.97	3487.46	2763.4	3160.35	3148.93	3397.06	2550.09	2660.93	4581.62	3376.2	3092.18
15.5	3221.19	1915.19	4007.26	2447.7	1562.89	1658.82	1661.46	1742.31	2052.79	4216.41	2671.31	5668.95	3553.18	4499.9	3598.73	2726.51	2406.29	3113.9	3390.11	2689.62	2445.77	4533.26	3901.23	2938.22
15.75	3094.56	1913.3	3113.78	2444.02	1604.52	1869.95	1592.87	1703.63	1896.34	3893.48	2591.52	5582.39	2874.12	4356.46	3464.86	2607.83	2274.03	3245.66	3466.6	2635.09	3215.62	4681.7	4384.54	2825.95
16	3125.78	1800.2	2896.27	3027.86	1817.88	1574	1509.21	1924.64	2148.93	3675.97	2839.57	4186.33	2331.28	3829.42	4022.93	2644.72	2234.55	3135.59	3868.2	2599.81	3180.09	3866.11	4014.23	2841.99
16.25	2938.44	1677.67	2837.71	3202.83	1802.27	2007.55	1562.75	1801.24	1917.07	3741.22	2756.31	3525.14	2301.67	3522.53	4068.13	2765	2518.81	4174.67	3965.55	2761.8	3016.25	3757.7	4000.32	2813.12
16.5	3096.29	2082.95	2963.2	2922.88	1748.49	1868.06	1872.29	1873.07	2324.24	4833.81	2827.43	3377.8	2299.69	3497.51	3817.78	3149.92	3189.96	4189.68	4426.26	3141.9	2530.65	3682.65	3598.73	3340.78
16.75	2562.03	2699.36	2874.52	2827.11	1831.76	2795.49	1763.53	1865.71	2522.17	4589.52	3125.78	3427.52	3405.13	3365.75	3638.71	3496.35	3116.92	3787.72	3854.29	3080.96	2451.69	3514.19	3838.64	3613.43
17	2584.58	2542.9	2762.41	3230.45	2065.93	2490.12	1581.15	1878.6	2131.97	4812.06	2823.96	3495.67	2639.22	3605.92	3718.69	3335.97	2570.13	3557.56	3675.22	3032.84	2704.36	3375.76	3689.13	3589.37
17.25	2586.32	2516.51	2650.31	3398.05	2574.17	2086.72	2337.43	2340.88	2282.77	4648.09	3082.42	4797.8	2844.51	3649.29	3623.07	3079.35	2394.45	3325.72	3572.65	2816.33	3073.5	3634.28	3600.47	2992.75
17.5	2598.46	1979.28	2508.09	3160.47	2376.43	1915.19	2411.05	2333.51	3189.47	4295.05	3387.71	6127.55	2366.81	3554.22	3869.94	3044.07	2775.43	3310.71	3414.45	2922.18	2885.97	3834.42	4151.58	2926.99
17.75	2137.05	1958.54	2528.17	3016.81	2307.04	1994.36	2382.6	2215.64	2546.67	4285.01	3613.21	5731.57	2706.34	3522.53	5399.83	3339.17	3521.59	4354.8	3504.85	3829.95	2757.66	3961.18	4097.68	3130.68
18	2686.92	2616.42	3376.47	2904.46	2457.95	2676.74	2302.29	1933.85	2495.78	4353.61	3618.41	7011.6	3063.63	3700.99	4685.3	3486.73	2688.57	3739.35	4633.15	3884.48	2960.98	3852.77	3986.42	3209.26
18.25	2640.09	2680.51	3583.95	2722.13	1970.53	2490.12	1910.77	2289.31	2252.61	4532.64	3389.44	7127.63	2929.4	4084.6	4697.47	4346.38	2883.99	3607.59	4346.29	3323.14	3831.51	3774.38	3975.99	4542.05
18.5	3009.56	3330.84	3107.09	3744.31	2065.93	2554.21	2146.69	2607.94	2130.08	4882.33	3564.64	6475.64	3912.44	4179.67	4181.13	4282.23	3995.35	3722.67	5139.05	4591.77	3405.13	3847.76	4462.77	4704.03
18.75	3096.29	3492.95	2513.11	3910.07	2147.46	2463.73	1900.73	2005.68	4167.79	4788.63	2898.55	6540.1	3318.27	4117.96	4323.69	4967.06	3187.99	5015.27	4287.18	4805.07	4741.52	5317.15	4175.91	4542.05
19	2957.52	3034.89	2554.94	3208.35	1982.67	2772.87	1654.77	2311.41	2563.64	4981.05	3526.48	6681.92	3991.4	5001.93	4864.37	4625.45	3028.09	5468.93	4600.11	4848.38	2607.64	5934.26	5702.33	4466.67
19.25	2938.44	3033.01	3388.18	3068.38	1956.65	2778.53	2039.6	2108.82	2552.33	4950.93	3670.45	7129.47	3440.66	5754.13	5013.88	4368.83	3330.11	5569	5033	4445.82	2733.97	5944.27	5514.57	4306.28
19.5	2902.02	2601.34	3056.89	3096.01	2483.97	2199.83	1673.18	2591.36	2380.79	4838.83	2865.59	7057.64	3213.65	5807.51	4982.59	4522.8	3282.74	6197.79	4334.12	4526.01	3162.33	6042.67	5413.74	3416.16
19.75	3106.7	3704.08	3286.12	3762.72	1934.1	2358.17	1547.69	2156.71	1866.18	4403.8	2791	7087.11	3225.49	5832.52	4431.48	3849.19	3302.48	5815.85	5307.69	4279.02	3255.1	6144.41	4991.28	3850.8
20	3304.45	3604.17	2916.35	3212.04	2154.4	2446.76	1653.1	2364.82	2286.54	5248.76	2919.36	6287.78	4743.49	5031.95	4953.03	3839.57	3120.87	4748.41	5062.56	4080.14	3495.93	5992.64	4554.91	4160.34
20.25	3344.34	3619.25	2919.69	3151.26	2185.62	2418.49	2320.7	1773.62	2290.31	5093.15	3016.5	6070.45	2459.59	4451.53	5095.59	4349.59	4415.81	4986.92	5299	3372.86	3847.3	5530.64	4393.23	4511.57
20.5	3222.92	4940.65	3118.8	3858.49	2418.06	1984.93	2273.85	2186.17	2088.61	4738.44	2771.92	6665.34	2556.31	4326.44	5307.69	3884.48	2897.81	4920.2	4796.56	3990.33	4092.07	5252.11	3922.09	4203.64
20.75	3802.28	3146.11	2964.87	3171.52	2272.35	2079.18	1763.53	2210.12	1928.38	4137.77	3431.07	6094.4	2459.59	4698.38	4803.52	3655.13	2996.51	5779.15	4386.28	4368.83	4285.52	4356.46	4520.14	3655.13
21	3035.58	4923.69	2693.82	2926.56	2437.14	2050.91	1745.12	2377.72	2035.83	4616.3	3529.95	6352.24	3154.43	5448.91	4250.67	3884.48	2329.3	5822.52	4057.7	4218.07	5029.72	4479.89	5012.14	3586.16
21.25	3106.7	3839.8	2546.58	3145.73	2150.93	2150.82	1716.68	2528.74	2608.88	4499.17	3660.04	6140.44	4508.59	5635.72	4191.56	4059.29	2349.04	5589.02	3873.41	4295.06	2520.78	5302.14	4862.63	3966.27
21.5	2504.79	3798.33	1775.24	2770.01	2579.38	2689.93	2221.98	2396.14	2597.57	4226.44	3438.01	5858.65	3351.83	5473.93	4706.16	4437.8	3107.05	5387.2	3774.32	4104.2	2868.2	5312.15	4163.75	4441.01
21.75	2081.54	3394.93	2166.76	3423.84	2501.32	2642.81	2305.64	2307.73	2152.7	4661.47	3209.04	6203.06	3600.55	5594.02	5271.18	4041.65	4220.38	5333.83	5137.31	3461.07	2570.13	4963.57	3951.65	4643.09
22	2856.92	3402.47	2223.65	5016.97	2334.8	2471.27	2402.68	2118.03	1988.7	4258.24	3006.09	5678.16	3172.2	5498.95	5523.27	4040.05	5548.88	5350.51	5125.15	3446.63	2538.55	5644.06	3736.07	4700.83
22.25	2945.38	4175.33	2129.95	3959.79	1713.8	2220.56	2098.16	1699.95	1672.02	4305.09	3346.08	4779.38	3434.74	5887.56	5161.65	4670.35	3819.66	5237.1	4956.51	3050.49	2891.89	5755.8	3676.96	4582.14
22.5	2860.39	4177.22	2533.19	3876.91	1542.08	1928.38	1713.33	1731.26	1673.9	5752.38	3464.03	3742.46	2929.4	5967.62	4913.05	4457.04	3158.38	5340.5	5048.65	3053.69	4224.33	6052.68	3628.28	4339.96
22.75	2313.98	3696.54	3115.46	3164.15	1696.46	1866.18	1412.16	1648.38	1992.47	5374.24	3691.27	3674.32	3006.38	5248.77	6109.15	5103.39	3513.7	5507.29	5684.95	4436.19	3537.38	5949.27	4207.21	4449.02
23	2643.56	3604.17	3093.7	2963.4	1476.16	2224.33	1733.41	1981.74	2216.79	4945.91	3181.29	3180.73	3535.41	4448.2	5179.04	4782.62	2842.54	5674.08	4763.53	4238.92	3237.34	5553.99	5217.29	4902.91
23.25	2719.88	3560.82	3018.41	3267.29	2369.49	2090.49	2047.97	1736.78	1937.81	4992.76	2726.82	3346.49	2862.28	4319.77	5271.18	5023.2	4044.7	5026.94	4727.02	4745.73	2718.18	6241.15	5276.4	4449.02
23.5	2679.99	3873.73	3102.07	3829.03	1750.23	2318.58	2243.73	1674.16	1875.6	4760.19	3285.37	5746.3	3786.11	4334.78	5523.27	4473.08	2155.59	4943.55	5730.15	4293.45	1964.12	5650.73	5012.14	3834.76
23.75	2449.28	3856.76	3185.73	4377.87	1795.33	2593.8	1430.57	2025.94	2039.6	4919.14	3677.39	5597.12	3002.43	4815.13	4883.49	4320.72	2179.28	5315.48	4829.6	4461.85	2226.66	5715.77	5093.85	3093.79
24	2480.5	4271.47	4191.31	3722.2	1875.12	2872.78	1457.34	1814.14	1805.86	4949.26	3554.23	4888.04	3203.78	5180.39	5013.88	4288.64	2331.28	4658.35	4221.12	4474.69	2009.52	5905.91	5318.12	2981.52
Appendix Figure S S 6 H Lower Right
	FF												Agrp-Lgr4-/-
Dark time	2807.67	3399.24	2837.91	3340.43	2041.65	2161.43	1803.89	1917.31	2031.25	4397.48	3152.97	5103	3087.8	4914.01	4578.65	4071.14	2974.39	4918.91	4689.63	4026.04	2893.38	4996.72	4448.76	3914.56
Light time	2926.26	2288.93	2773.36	2758.66	1852.43	1826	1606.74	1740.97	1873.6	4024.24	2587.51	3680.04	2556.48	3530.59	3642.62	2909.88	2669.86	3547.69	3680.62	2852.45	2574.32	3640.78	3598.8	2855.29
Appendix Figure S S 6 I Upper Left
	FF												Agrp-Lgr4-/-
0	20.0662	19.0363	9.1913	12.9539	21.9633	9.43245	24.5416	12.4993	10.1179	18.517	14.6347	16.1552	26.1878	22.0244	16.8225	24.2369	18.6013	25.7243	22.2316	17.3452	23.3371	21.6149	23.7876	23.4189
0.25	19.1905	16.0885	8.73091	15.0876	25.1166	8.48377	21.2079	11.8832	14.404	15.0142	14.0874	16.5027	24.9709	25.5178	17.6268	19.8294	16.6291	26.1286	21.4918	15.8361	23.9541	17.1396	24.4622	22.613
0.5	20.2205	16.0223	17.8667	9.08233	26.5733	9.42396	22.3635	10.5999	13.4083	14.0316	12.4455	18.2345	24.9949	21.9772	18.7765	19.4794	22.8808	23.6294	26.0282	17.2394	26.9534	15.0237	23.9407	28.8843
0.75	21.6874	17.4359	10.8314	9.9032	25.3497	8.04762	20.3166	11.8817	13.5077	19.1262	11.9851	18.6271	23.0363	25.3165	20.7912	24.2454	22.3305	25.8661	26.6291	17.8477	28.2455	15.4385	23.1485	26.2146
1	26.8578	17.4122	12.3068	12.4962	22.5392	13.7023	29.4876	10.9211	15.8864	17.4699	11.4212	22.0564	19.2012	27.8368	17.9737	24.6493	21.693	26.0586	27.3986	19.8935	25.1162	12.9619	22.5235	25.2998
1.25	29.9494	20.4194	13.3626	12.8748	19.6412	15.1262	31.3163	10.2942	17.4151	18.0062	17.7207	21.1068	18.2373	29.216	21.8304	24.5954	18.6782	26.3229	24.9866	21.0603	25.0102	16.4588	23.174	23.8374
1.5	25.4645	19.0889	11.7947	12.9353	19.7972	8.02556	31.625	11.8305	10.6286	19.5251	20.7308	19.493	17.2614	24.3784	20.4318	27.5928	15.6754	21.6254	20.2007	18.2289	25.3162	17.873	21.9311	20.9966
1.75	25.7336	20.2294	13.8249	10.7396	18.9077	8.92671	32.9341	14.8595	10.1745	19.0651	19.2202	17.2321	15.7062	23.6171	19.2448	19.8577	17.0102	17.5964	20.2135	16.1939	24.8428	21.4399	21.1545	21.5613
2	22.2769	19.1347	11.852	9.04819	16.1914	10.8648	25.6898	10.9475	11.9551	17.9994	15.5389	13.5855	17.6818	22.0122	16.8396	18.2365	16.1762	17.691	19.8818	17.3841	25.3316	15.4525	18.7566	20.2265
2.25	19.3276	17.3986	10.7666	9.83647	18.7843	14.1571	21.7478	10.226	10.9885	15.9866	13.4107	13.542	16.8256	21.0531	17.2503	17.1098	18.3039	17.7715	18.2946	17.0527	24.489	13.6428	19.1945	20.214
2.5	18.3028	17.3799	9.22643	9.04974	18.3062	12.7605	19.6529	11.7637	12.0887	14.9684	13.3885	13.4722	22.2553	23.1376	19.1437	21.4379	17.7348	18.7166	17.09	16.8987	26.3399	13.984	18.0579	20.1269
2.75	17.5179	17.2543	10.7981	10.7365	18.3234	11.3417	16.5133	14.5243	13.3843	19.5675	14.435	14.1969	25.2529	21.9492	19.2152	17.4428	18.6526	18.1565	17.3422	16.9905	29.6794	13.732	17.4669	22.6192
3	18.3885	16.0121	16.0011	9.01871	26.4174	7.54188	18.0997	13.466	12.4469	18.5747	13.9007	14.5925	19.126	20.7013	17.269	18.7027	19.5122	20.773	19.3986	15.4441	26.1809	15.0359	18.1628	23.674
3.25	18.3919	15.1194	13.8674	9.02957	24.7773	7.55886	18.0738	13.4769	14.985	20.6299	18.6359	15.3064	16.7589	20.9761	16.5907	22.943	22.8517	20.5928	22.2684	18.8776	24.8257	13.2857	18.6418	21.8476
3.5	18.4553	15.1856	10.7482	10.3035	23.9187	8.95387	20.2926	16.0543	14.8787	17.9705	18.7986	14.515	18.2048	29.4557	17.5972	17.9729	20.6129	20.7888	20.5621	19.1763	22.7543	13.711	20.9858	23.7674
3.75	18.2719	16.0392	9.75894	9.02802	23.4217	11.2857	17.6319	15.7207	16.7844	19.4249	18.8023	13.2643	20.2181	32.7076	16.5907	18.3357	18.6167	26.82	18.1897	21.7962	25.1931	13.9805	17.688	19.3677
4	22.3661	16.0901	10.7777	9.88768	19.2111	11.2857	20.6125	14.3551	16.2977	21.1424	16.7463	15.9674	27.5089	28.9202	18.4871	22.6765	15.7592	29.237	19.5063	19.0705	28.1481	16.079	21.0525	22.7561
4.25	25.4337	17.234	10.7592	11.1834	17.3894	9.90593	24.9705	14.0495	14.9438	17.4614	12.9521	16.9326	24.5659	27.4395	20.8363	17.868	20.7752	27.8071	19.7529	19.2899	28.6129	17.7802	20.7789	22.0312
4.5	22.3883	17.3748	11.2492	14.2124	23.612	10.8665	22.3413	10.8808	11.5455	15.0278	18.2051	18.174	16.7333	21.5746	19.503	17.7234	18.2527	22.6825	23.5311	15.7194	28.1532	17.8187	22.0445	19.2541
4.75	22.3472	18.1674	14.3555	11.188	23.6994	12.2174	17.5875	9.94044	10.5224	15.4792	18.745	13.4551	17.2307	20.01	20.1471	15.8896	16.4513	20.0712	20.5026	16.6186	24.8718	16.1788	21.1658	18.6567
5	22.702	20.226	14.4054	8.59508	19.1596	8.97084	23.4063	10.2772	8.7161	16.4635	19.2368	13.4862	21.5375	20.4475	17.1927	16.2297	15.3404	18.223	17.8581	19.2883	27.1226	16.5166	20.9986	20.2125
5.25	18.2771	20.3549	12.8098	9.92647	16.0492	8.98441	23.0217	9.62389	10.5567	16.085	19.2054	13.4675	26.0288	19.5899	16.8987	16.6152	16.6359	18.6203	18.7027	20.5796	27.1927	12.5856	20.4997	20.3011
5.5	18.3422	20.2531	9.28375	9.04664	17.4528	8.92502	32.1076	9.92803	11.0314	14.0265	16.6483	12.5086	22.2228	23.0693	18.4965	20.144	14.9474	18.6168	17.5066	19.5699	21.4503	12.9637	19.8393	22.1214
5.75	18.457	18.203	9.21719	7.78818	17.583	8.9929	26.1613	10.5751	13.0553	19.1195	16.0196	14.9246	18.1741	19.0841	17.0527	22.3492	14.4158	17.5982	16.9312	14.9524	23.9455	11.497	19.3617	21.247
6	18.4227	16.8572	9.21904	11.2175	15.1889	14.5746	19.1906	10.4944	12.512	17.5496	13.0483	19.2695	17.8339	18.6536	15.5016	24.2128	16.9196	18.7673	16.285	15.164	26.5826	11.6125	16.8831	22.7483
6.25	21.5178	15.9646	8.18731	11.2067	15.3311	13.7057	18.1348	9.93889	11.0519	16.4398	11.3916	21.49	15.6788	22.1032	17.4339	23.8372	16.6393	18.5608	15.541	13.4418	24.8547	11.5828	17.3692	22.9148
6.5	22.3901	16.0392	13.3941	12.9182	13.8899	12.7605	17.105	12.8189	11.9893	13.0048	11.5136	19.0755	15.7216	19.0771	15.0598	25.4032	14.9098	16.6601	16.7598	13.1586	25.9895	14.6841	21.0397	20.8488
6.75	21.6377	16.1309	15.4686	12.0927	13.9927	7.09555	16.9385	10.8482	11.0417	12.9607	10.8351	13.542	15.7421	19.9434	15.4223	18.2832	14.9901	15.6922	18.5511	13.616	23.9421	18.4925	20.6627	19.7333
7	17.1546	16.4126	14.35	9.02802	14.8033	7.54358	18.7117	10.5239	12.0699	14.5356	11.9944	11.8972	15.8087	19.9995	14.3363	17.4627	15.2669	18.5748	20.2517	14.7393	21.4571	22.3622	19.4411	19.1328
7.25	16.9592	16.1546	14.4683	8.57336	16.0903	7.98652	19.1259	10.572	11.0468	18.5951	13.0409	11.8863	15.6498	26.4034	13.9365	16.2907	15.4003	17.775	17.8042	13.5818	21.0333	17.8712	18.6914	17.4837
7.5	17.0055	16.0308	9.23938	7.75404	20.6489	8.97423	20.8066	16.0853	11.1342	19.5658	10.9201	12.49	15.778	26.4769	13.5149	14.6666	15.3746	19.2504	17.3762	13.1866	23.6789	17.2184	15.4588	16.225
7.75	17.1134	16.1088	10.2804	8.63077	20.2256	8.04592	21.8642	15.3933	10.5241	16.4788	12.0295	11.9468	16.3163	34.183	13.4698	15.4701	15.7045	18.1723	17.4953	13.4931	22.4518	13.2612	16.4749	21.9705
8	16.2309	16.9438	9.77743	9.04664	19.8194	9.91442	17.1549	12.5598	10.5429	16.5297	13.0427	15.8743	16.2719	26.7937	15.5483	15.4758	15.6959	16.7003	19.3617	13.1478	21.534	12.9287	18.9323	18.722
8.25	16.5599	15.9764	9.73121	8.64784	15.7185	8.47019	17.0735	14.3877	11.0468	14.5034	16.6168	15.6477	17.8288	22.1452	16.6155	15.0393	15.6976	16.7248	16.2581	13.5694	21.4742	12.2531	18.9309	18.8854
8.5	17.3945	16.1733	9.2856	7.74473	15.6396	9.43075	16.5632	11.2067	13.4957	13.015	16.0122	12.2013	15.8156	20.5105	15.4643	14.6113	14.0005	15.617	22.2117	14.355	21.0589	12.9234	17.5562	19.8593
8.75	18.3525	16.0783	13.3645	7.78507	14.344	10.3574	16.0067	8.59663	10.5927	13.5004	14.5293	11.5977	17.2153	19.1611	15.4923	15.3851	14.9337	17.705	23.3185	13.9303	24.5163	12.2969	19.8918	22.0218
9	21.4201	19.0142	13.3497	7.72611	15.7048	8.48207	19.2313	13.0299	10.1436	13.5581	13.505	12.1734	14.7525	18.6448	12.8366	15.4744	15.2704	28.7014	20.1539	14.2383	21.5426	15.0552	21.4422	18.8107
9.25	21.5126	20.2667	19.0482	7.76956	14.3629	8.50414	18.1293	15.0814	12.5412	12.5025	12.4973	12.8748	21.2674	25.7751	20.2529	18.2875	14.1475	23.7046	16.5614	16.5222	21.0931	11.5268	21.0284	18.1977
9.5	17.9001	19.1347	11.8261	9.04819	14.7382	9.90084	17.6449	14.6469	10.6303	13.0557	11.9426	12.2122	15.2892	21.9702	18.7096	16.2453	15.2464	18.1215	15.8088	16.1862	20.5308	11.5705	18.0437	17.5801
9.75	18.8923	17.2577	10.7389	8.59663	14.3817	9.38662	19.749	13.4769	10.5652	15.9917	12.8985	12.8825	18.6321	18.9914	17.3545	15.3851	19.3311	19.2259	14.3264	15.5016	25.0786	12.1778	17.8822	17.8633
10	16.1109	15.9934	9.23753	7.78197	18.044	20.2429	20.3407	13.227	10.5772	17.0083	11.9204	18.5355	15.6788	18.9756	16.3059	15.8372	17.5468	16.5603	14.6155	12.4959	26.4766	12.6101	19.1931	18.8823
10.25	16.0252	16.4296	10.7962	7.31645	16.6422	16.0477	20.3555	13.3341	12.5669	16.5891	14.0782	17.1328	18.8235	19.2416	15.374	16.3445	15.6139	17.6297	16.2878	17.4292	24.5249	10.4434	18.8473	21.023
10.5	16.9643	17.3188	10.2434	10.7474	15.1803	12.7316	24.4584	9.3213	15.4597	19.9392	16.0085	13.9455	16.8307	20.1447	15.2994	13.9452	13.751	18.1548	17.8099	16.6544	20.2933	10.8354	19.2313	18.6194
10.75	17.0209	16.046	9.22458	8.20094	15.7767	8.49056	21.1783	9.96682	19.876	13.4987	12.4954	13.3356	17.2853	20.4615	15.5327	14.5688	13.7527	16.1683	16.6733	16.6762	21.1051	12.9952	19.8804	22.6021
11	16.9763	16.0511	10.8129	7.74473	14.3766	9.43075	18.2181	9.61613	12.0442	14.0604	12.5121	11.8351	15.2088	19.7142	17.8072	15.3737	15.3233	21.1441	15.1016	19.2401	23.4294	11.8418	17.4882	18.3642
11.25	16.1555	15.2518	9.25232	7.73387	15.1958	9.42226	17.6467	9.25768	12.9748	17.5666	15.0933	12.3146	16.7248	21.1843	19.5373	15.5282	19.5567	23.1516	18.1869	16.6124	22.8927	18.5153	17.5024	18.1635
11.5	14.7553	15.3044	14.4073	7.73076	21.1493	8.50074	16.4375	9.59906	11.0434	16.5025	11.9981	12.2075	16.6769	19.1191	15.8252	14.6368	19.0576	20.724	15.8131	15.1718	25.0666	17.782	18.184	18.624
11.75	14.8976	15.2789	14.3019	7.7618	19.3208	8.47528	17.6005	9.31354	10.5412	15.1194	12.4511	14.9758	17.2307	20.563	15.1142	18.2918	17.7041	16.7441	14.9996	14.954	22.8278	15.7342	16.3785	18.554
12	14.8153	16.0256	10.2822	8.57181	18.2788	10.393	18.1774	11.2129	11.0759	15.0464	12.4843	12.4931	16.2274	21.0198	13.9459	16.7073	17.0119	17.1309	14.9996	17.3296	21.1051	12.2251	18.9111	17.6719
12.25	13.9122	18.1334	9.28375	9.88148	17.1066	11.2738	19.6898	11.9034	13.422	14.931	14.6477	13.1603	16.3368	21.0198	14.635	17.0843	15.3815	18.0987	15.8003	13.5787	20.5582	12.2426	19.5956	17.3343
12.5	16.152	18.2522	10.2415	8.21491	18.2839	11.8389	18.7709	11.247	11.5061	13.5937	15.9956	11.8336	19.2131	20.9848	15.0862	16.3899	16.4496	16.6198	14.7672	14.758	19.7703	12.9672	17.4613	20.953
12.75	25.6719	17.4716	9.75894	8.14818	17.3894	8.5228	17.6338	10.2291	11.1222	14.0706	18.0812	15.0177	20.1993	20.549	15.024	16.2269	16.4787	19.2189	17.0262	15.8454	19.7788	12.5751	19.2002	19.4237
13	21.4424	15.6506	10.7685	8.17611	16.1126	8.02895	16.5077	9.54785	8.23283	13.0456	12.9041	13.1696	15.2362	19.6582	20.4567	15.4092	17.4511	17.0784	15.0903	16.5237	24.2583	13.9858	19.7288	17.8384
13.25	17.4579	15.2654	10.8166	7.76801	16.0663	8.44983	16.0215	9.58664	10.5961	17.475	11.8853	12.5893	16.2326	21.0881	18.8309	14.6496	18.2834	17.7102	17.7858	13.2318	21.7323	11.2065	20.2503	18.0811
13.5	17.1254	15.3434	11.8871	7.76335	21.564	9.43414	19.6566	10.2973	11.0005	20.5297	11.8908	13.4846	15.6805	18.5416	14.1745	19.7274	15.7404	17.2674	15.8499	13.4962	21.158	11.5058	19.4638	17.3545
13.75	17.026	15.2976	9.26341	8.63077	21.187	8.98611	17.055	9.57113	11.6106	18.4321	13.0779	13.6212	16.7948	20.6418	13.9863	19.553	16.4616	20.7905	15.1385	14.8171	19.919	15.0219	20.8909	17.7933
14	17.3757	15.1601	9.26341	8.20249	17.3739	9.90933	25.0556	8.94112	10.1436	18.5441	13.5789	12.2091	20.7855	20.0975	14.3986	21.095	21.5563	21.1143	14.719	17.773	21.7938	11.5303	16.6832	17.297
14.25	16.0475	16.0104	10.811	7.74628	18.0303	9.92121	20.7937	9.24836	11.0982	16.1156	13.958	12.5706	19.666	22.5197	16.6358	21.4011	21.2093	21.6324	16.6478	15.122	21.3768	12.9794	16.9015	17.0636
14.5	16.0783	16.2021	10.7389	8.62301	17.146	11.7982	27.8679	9.03733	13.4238	14.5322	13.5383	14.2869	18.3056	20.5648	13.8214	17.8694	16.8632	27.9191	16.2226	14.7937	21.0025	13.0022	16.3445	17.0232
14.75	16.1109	16.0817	13.3756	9.46095	16.9558	8.94368	21.2948	12.2137	11.5918	15.0074	13.5753	14.4948	17.5964	24.557	15.0022	15.9165	15.8446	20.5683	15.9052	14.5697	22.5595	11.8663	16.4395	19.4081
15	20.2924	15.2586	14.4239	9.02647	17.0963	9.91951	19.1481	8.90853	10.5549	16.0409	14.0763	14.9169	19.249	29.9598	14.3535	17.4372	18.3005	16.7546	15.8003	15.875	25.5127	17.0941	16.815	18.3751
15.25	16.212	18.1385	14.3796	9.05595	17.8623	11.3943	18.6821	8.59819	13.4975	17.9807	13.5549	15.851	20.6727	25.4076	17.3016	19.3929	17.0392	18.7498	15.8102	15.805	24.8889	18.6291	17.8198	17.9644
15.5	15.6722	17.251	9.26896	8.63077	17.0329	9.43923	17.0236	9.01871	10.1436	17.5853	13.5549	13.8027	19.3225	20.4615	14.7548	15.9165	16.9589	16.7581	15.4347	16.4833	26.5416	18.6221	16.9908	16.9438
15.75	14.7673	18.758	10.2619	13.3325	18.4896	9.44433	17.6634	12.7662	12.0545	19.5471	11.9001	15.9612	20.2523	20.556	14.3581	15.0577	16.1898	18.195	22.2741	16.2515	22.768	15.7675	20.4827	18.484
16	16.1675	16.1444	10.8018	12.0337	15.6465	10.3183	18.0461	12.1439	11.6363	18.9667	11.46	11.5558	17.3093	22.574	14.3519	17.8212	15.2823	17.6157	22.2216	17.5957	23.9712	12.5926	20.9858	23.4251
16.25	21.0653	15.1584	9.78852	12.0741	22.0096	9.89575	18.5361	10.2182	13.0039	18.517	18.5786	11.8227	17.1469	18.5293	13.9987	16.2156	17.4221	16.6811	25.0674	15.318	22.9115	12.2321	20.3736	23.4422
16.5	17.8589	15.3604	10.7851	7.73852	20.3061	11.3603	17.0532	10.5658	19.5932	18.9973	19.6566	14.6298	19.2337	18.5538	17.4074	15.0634	20.6146	19.1419	21.7993	12.6779	18.7756	11.5058	16.2992	23.8965
16.75	17.0517	15.2688	11.8039	7.74939	18.7295	13.2526	23.4322	9.93268	20.774	15.9696	17.2492	13.826	22.2399	20.6523	16.9205	19.8592	18.3142	20.6225	18.5284	15.1656	22.0621	12.5681	17.3706	21.2984
17	17.0346	16.0477	10.7482	12.8779	17.9943	8.94708	29.0901	9.29957	13.4546	14.539	13.542	13.9905	23.6584	21.0706	14.3395	22.9458	16.9572	28.7802	19.0329	15.4674	21.1427	15.4	20.0547	19.3801
17.25	16.9318	16.5416	10.7629	11.1943	16.5102	8.92841	30.817	9.9482	11.129	16.5721	17.1068	13.1649	27.6234	24.0844	15.0676	16.7201	17.2785	29.0847	20.9745	15.9046	20.847	12.6626	19.5318	19.6897
17.5	14.7176	16.5942	11.8169	9.06061	18.3748	8.98781	28.8811	10.2849	14.4469	14.5645	14.0172	14.9696	29.8793	25.9851	15.1438	16.3162	18.2988	28.3794	19.0712	14.5884	21.5614	11.5863	19.6523	20.4629
17.75	15.2609	16.4398	14.3925	10.7675	18.9763	9.46299	21.9918	14.0991	15.4014	14.9836	14.1077	15.4817	25.1641	24.522	16.2453	17.5208	19.1243	26.771	17.4995	14.6848	25.9229	12.2286	16.9128	21.5286
18	18.3525	18.203	12.2902	15.0053	18.7586	9.41038	22.4337	11.4751	13.542	15.0312	17.0107	15.6586	22.0758	22.4147	16.6731	18.2081	18.2048	19.2661	18.2478	15.8392	26.4971	13.7023	18.6446	23.3286
18.25	22.4449	18.2573	13.3108	12.9462	22.9093	8.94877	24.5675	10.8637	12.5772	17.4953	17.6985	15.1279	21.3819	20.1885	21.3886	21.3118	24.6206	18.1023	20.5805	21.1335	26.7586	14.9904	18.9224	23.0082
18.5	21.4561	18.3592	16.8332	16.734	22.7996	12.2734	29.7261	13.1013	16.7878	19.6065	18.1496	15.8665	19.7686	30.6616	22.4434	24.2043	23.7951	25.7383	20.2702	19.8438	26.3314	15.6975	18.7736	20.4863
18.75	21.5915	21.0423	18.0184	11.2284	22.9676	13.721	33.376	12.507	18.8546	22.9193	17.7614	17.4602	17.34	34.365	23.3489	25.0574	21.7682	19.6547	23.7352	20.6574	23.4106	13.9473	20.5706	19.1577
19	21.6137	20.1903	13.3034	8.62922	28.2888	9.8703	28.5668	11.7886	13.0416	20.1055	15.4908	15.7641	24.0942	32.8406	20.4209	24.5983	24.918	19.1051	26.9692	18.3222	21.2196	15.4157	18.6772	20.2358
19.25	23.2949	18.9531	12.832	9.07612	21.4287	9.91442	26.557	13.84	12.0185	17.5615	15.1358	16.4981	24.5027	30.9014	21.7278	28.8399	21.4332	19.1384	27.7643	16.2857	23.2687	15.4209	18.7282	20.0896
19.5	23.857	19.9137	12.7783	12.0384	21.0636	13.239	20.716	15.0581	14.9387	18.9871	17.0365	15.7858	32.566	31.2322	16.8754	22.5008	18.0971	26.1689	27.8564	17.4168	21.423	14.7104	20.392	20.2887
19.75	22.5889	19.8119	17.0125	9.9482	19.3533	9.92121	20.8159	16.225	17.7732	21.4275	18.2273	15.2334	27.9789	33.0121	17.3359	21.1205	19.1636	29.1617	20.2616	19.1281	24.824	17.8397	18.3683	20.396
20	23.6822	19.9493	14.9306	14.1162	23.4509	9.88218	24.549	16.3041	20.3507	21.6159	19.1555	17.5362	28.4557	26.9915	19.4346	19.896	18.991	30.1033	24.5501	21.2533	24.2839	18.5713	20.6542	19.9091
20.25	24.6179	21.1186	14.4036	14.65	22.3198	9.928	21.8846	16.2777	15.7921	19.9239	17.7614	16.7557	22.715	23.6521	19.2106	20.9164	18.656	28.1519	18.1699	21.1568	24.6069	15.7255	19.4085	20.3898
20.5	25.4388	22.5866	10.8461	12.0834	21.4458	12.2751	19.2794	14.4994	10.6338	18.948	13.566	17.5703	19.2422	28.0434	16.2375	21.9368	21.4862	29.769	20.2985	17.2394	24.3095	16.5201	20.8427	23.6787
20.75	26.8149	21.1017	11.8705	7.3599	21.5829	11.2958	21.7921	13.8074	11.1153	19.5709	14.5848	15.2381	19.2439	29.3595	15.8563	21.4365	21.3871	27.4203	17.8822	15.4923	27.3346	16.0948	23.6799	21.5971
21	22.2735	21.1899	16.8831	10.7613	22.5066	9.87878	29.9591	12.417	12.0065	19.021	11.9167	17.5021	17.2922	29.9178	18.0453	24.5813	23.7216	27.5708	17.7787	16.3433	23.9814	20.577	21.9042	20.9499
21.25	20.2599	21.2595	14.4036	11.1524	20.7106	8.95217	32.3683	12.9027	12.548	19.0057	14.6125	17.4524	17.6306	34.0413	22.2334	25.2261	22.3783	25.1713	22.977	18.7236	24.3198	19.9592	23.0592	21.0961
21.5	22.8082	21.307	17.4563	9.4982	21.5606	9.90593	28.7351	11.2299	17.2146	19.1245	19.1906	18.0622	17.8425	31.8465	21.1988	27.4242	21.8793	24.69	24.6167	16.6171	29.4487	18.9248	21.3274	20.4645
21.75	25.5948	22.4084	12.8597	9.46561	21.0311	11.3179	30.8725	11.8336	16.2634	15.5539	19.1351	22.9161	21.2196	22.1382	20.298	29.4834	18.9465	22.0647	28.1398	15.5716	27.7413	15.3912	20.6372	20.6325
22	25.9495	26.2863	9.26896	15.9022	24.8441	15.5674	22.9015	15.266	12.4966	16.0681	18.3604	20.2285	27.6268	22.0139	20.0476	24.8293	19.0508	19.6424	24.2426	19.1981	28.1361	17.8047	21.275	20.4536
22.25	21.5675	21.0745	10.2693	15.4864	23.5811	15.1211	21.3687	14.9929	13.0604	15.9544	17.1641	19.1128	25.7537	26.4857	18.1075	18.2903	19.9668	19.7527	27.8139	21.5286	29.3752	13.7303	20.6131	19.906
22.5	22.4021	21.268	13.8637	13.767	20.2582	14.1945	18.5305	14.9665	10.5584	23.4946	16.5632	17.9241	24.2207	22.539	18.0391	19.4609	18.6509	19.7527	24.8576	17.3888	29.7204	15.3544	21.4507	23.1233
22.75	22.5357	22.0979	11.8446	13.8089	19.3208	13.1406	17.5321	15.0752	13.4032	20.523	17.6892	15.4305	19.2114	22.8768	18.1837	19.3702	19.4029	20.2357	24.9752	16.6046	26.6544	19.0281	22.0317	23.6585
23	22.4312	20.2361	13.3404	10.7675	22.3883	9.3985	21.4297	14.4746	15.8538	20.6435	12.5139	11.9205	16.7316	22.4795	15.805	21.4535	24.7556	18.6151	24.8321	17.7886	26.0254	14.3796	20.606	26.728
23.25	23.7456	21.0575	11.8039	9.91561	23.7096	9.89745	22.4855	11.8522	15.8778	21.0423	12.4511	12.2541	17.2597	28.0066	20.3867	17.9332	22.3681	19.1944	20.2078	17.297	26.2527	16.3626	21.5343	26.8276
23.5	25.5845	21.066	11.8076	7.32421	23.6994	8.95217	28.8941	11.8677	13.0193	20.6044	12.9928	14.2977	17.2187	28.4319	16.6404	22.2131	23.5781	19.0894	19.3291	15.8439	24.5044	16.8404	21.5442	23.9525
23.75	27.0651	20.1479	13.8119	9.51837	24.1741	11.7829	33.1745	11.1725	12.1179	19.1178	14.0856	13.8322	20.7239	31.7958	17.423	25.4982	22.2228	20.2235	21.7029	15.3507	28.2335	14.9957	20.0009	24.105
24	24.6471	21.0575	15.4353	8.62457	23.4234	7.54697	28.332	10.5953	15.47	17.3969	15.7164	15.2908	26.0357	29.9318	16.9329	22.2316	19.0542	23.2303	20.6882	16.6358	28.6864	17.831	21.3331	22.8541
Appendix Figure S S 6 I Upper Right
	FF												Agrp-Lgr4-/-
Dark time	22.3083	19.3012	12.6978	11.0198	21.5958	10.7608	24.2716	12.7345	13.592	18.4478	16.0596	16.2271	21.3023	25.8045	18.6884	21.6365	19.7092	22.4006	21.6997	17.9661	25.8061	15.9167	20.6538	21.9997
Light time	17.5323	16.4879	11.4334	9.19418	17.2637	10.045	19.8291	11.1062	12.2407	15.9404	13.7658	13.8883	18.2985	21.8249	15.6908	17.1322	16.7423	19.6544	17.5621	15.1125	22.6097	13.8055	18.6116	19.3863
Appendix Figure S S 6 I Lower Left
	FF												Agrp-Lgr4-/-
0	14.5378	16.6731	22.8389	26.654	26.4859	16.6994	27.7245	17.8909	19.8041	21.5355	16.9073	21.2982	14.6055	33.2522	29.0158	25.5811	19.7892	30.552	31.8131	27.1977	14.6667	26.489	24.6852	26.6861
0.25	16.0921	17.5025	28.0291	24.2745	27.5093	16.7353	25.9945	17.4618	21.6175	18.1138	15.9949	22.4622	16.5617	33.5408	29.1566	24.4648	14.6963	29.5012	32.0826	27.055	15.8255	24.8061	24.6261	28.3509
0.5	18.4095	17.4685	13.9543	19.379	28.7253	18.7918	23.3709	17.0289	19.2744	16.715	13.8475	23.2541	19.8109	34.8901	29.3027	22.6589	17.6553	31.7728	29.1427	28.2434	12.3611	24.8862	21.7871	26.5626
0.75	18.3627	17.4233	12.5421	19.3864	32.2379	28.3206	22.5561	17.3549	18.8785	16.792	14.7044	21.3718	19.6806	30.7471	25.5823	19.8955	18.2712	30.612	29.0871	27.9997	16.0446	25.4299	21.6897	24.4087
1	11.3964	14.952	23.6888	21.114	31.3567	24.5751	18.4116	17.4176	19.4252	16.2951	16.7582	20.427	22.8371	30.587	23.9324	19.9805	23.3819	31.9563	29.939	27.7703	19.6589	29.5112	32.3347	24.468
1.25	12.2412	15.7419	19.1094	18.6331	31.4452	21.8663	22.2482	16.8853	17.2744	20.8143	16.0192	19.6811	14.645	30.8455	23.5552	22.784	19.4378	28.8574	29.5235	23.873	14.6529	30.145	28.0753	23.7463
1.5	10.7529	17.3931	17.6855	19.5153	26.5952	20.8597	18.4317	16.5575	13.6156	33.825	16.0296	19.2041	14.497	30.6053	23.9168	25.456	17.2724	29.6563	29.221	27.7543	12.521	29.0642	29.9546	24.9796
1.75	13.8162	9.98122	11.0965	15.4229	29.3567	20.4884	17.7072	20.578	13.5967	30.6677	16.073	19.1212	19.7675	29.753	30.1146	23.124	16.084	26.0237	32.0669	22.7776	14.3904	25.51	34.3531	22.529
2	14.4962	20.0001	17.6085	19.4766	28.9196	19.3027	17.1635	17.0603	14.0661	33.1607	15.6254	20.031	17.4718	27.0528	33.084	22.1954	13.0698	23.3985	30.1215	22.6814	14.5956	23.692	28.197	22.1377
2.25	14.5587	21.5798	15.4886	17.8504	27.5752	20.9766	19.5912	17.0953	22.5657	29.3693	15.5058	22.464	15.2866	22.6096	29.301	18.0752	13.2198	21.7223	29.1167	25.5346	16.0722	26.1171	31.0047	18.914
2.5	20.7009	21.6307	9.60069	15.4708	25.6845	20.2678	20.6554	16.4488	20.8145	28.8255	15.2282	22.4235	20.8631	23.3001	25.7561	25.2555	12.5032	22.2927	28.4195	23.7912	19.4655	26.3506	24.7113	17.5876
2.75	15.9758	23.3385	15.4434	15.41	25.6203	20.9294	20.2555	19.1728	19.9304	28.3771	16.8761	20.5817	20.5196	20.3997	23.3952	25.2748	15.0813	24.1807	29.2523	25.0262	19.6728	29.6279	22.4321	16.0511
3	20.576	21.5685	17.6604	17.0787	27.433	19.7815	26.9432	17.3402	18.8974	21.512	17.7122	21.44	19.7675	21.6289	22.3191	25.3373	19.7675	29.1359	27.286	23.7271	21.244	28.7673	21.1803	16.6093
3.25	17.5821	21.6231	17.7373	17.0879	26.5657	21.9681	27.323	18.3642	23.5346	18.072	16.9091	20.0936	12.2802	26.7676	22.8458	23.3261	19.0707	28.5372	27.0496	24.3975	32.2174	32.0864	21.1369	17.6951
3.5	16.04	23.216	17.5935	17.0639	24.6975	20.9351	25.2081	20.4657	18.9219	17.4713	21.8024	21.5136	20.4821	26.8827	26.0882	19.4737	20.8453	29.638	34.0106	26.0526	13.1349	29.6346	21.5559	17.1818
3.75	15.9637	19.052	15.4919	21.0864	28.9213	17.2178	24.7279	23.2596	19.3347	16.3101	16.0105	21.9262	15.8255	29.7464	26.2881	17.6421	21.2618	28.0835	29.9842	26.5354	15.2964	28.6272	23.6317	17.7817
4	16.0556	25.7551	15.5237	20.3055	25.3809	14.6391	18.8868	21.4234	18.8182	15.6308	22.6385	19.2556	16.1551	33.2222	27.9484	18.4072	13.2257	23.265	27.9936	26.452	13.2494	24.7561	29.779	17.7528
4.25	16.1528	23.1802	16.1445	17.086	24.1997	13.5816	15.6375	21.0385	15.706	17.0664	21.9672	19.2925	23.4727	29.3728	30.391	25.3517	17.9653	26.3306	28.1222	23.1401	15.1365	23.3334	29.1949	22.7102
4.5	19.8891	19.0972	20.6503	15.4229	24.6749	14.1547	14.5533	15.5703	15.6797	24.8333	20.9264	16.8945	16.7848	29.4995	29.2766	24.2772	12.4085	29.236	28.4647	23.525	14.3746	22.2427	29.0193	24.3782
4.75	16.0261	17.4478	17.7491	15.4248	31.6256	13.657	15.7346	15.1282	14.1848	24.0887	19.7694	16.9461	13.1014	31.2958	28.1327	24.4745	12.4657	28.4588	31.2637	24.893	12.6019	23.7287	26.9992	24.9973
5	16.1528	23.1971	15.4451	16.2554	29.7869	14.0943	15.3832	15.5482	14.6127	27.6091	20.9958	20.0863	15.9261	29.9081	25.0937	24.3157	14.3923	29.3277	28.1048	24.4311	13.2435	26.8576	24.0489	24.1922
5.25	21.3688	21.642	15.4903	15.4561	28.8883	14.6542	18.5756	15.6642	14.5882	26.0497	20.9993	20.066	16.0919	27.9117	25.2346	24.4215	15.8057	27.0795	28.1518	21.6276	13.8061	28.5038	24.141	21.5378
5.5	16.0903	19.9134	16.188	14.6715	28.8294	14.5995	16.7686	26.7737	15.182	27.5589	16.8813	16.9037	12.3137	29.4895	21.2568	22.6252	19.8326	26.7442	25.3024	19.4015	13.0678	27.6465	21.2151	20.3702
5.75	18.3713	19.9078	15.5137	25.2082	28.7912	14.1999	15.7747	22.3148	15.6608	26.6621	14.7824	15.0988	13.7843	27.88	20.3963	23.679	19.3687	22.738	24.0054	21.5619	13.9186	24.8962	21.2377	16.1217
6	18.3054	23.2801	19.1646	21.1803	27.7591	14.6316	17.7658	21.3018	15.7079	20.9515	13.837	16.9571	17.5843	24.4642	20.7022	23.1898	13.9758	21.1218	25.085	23.3165	12.3828	20.6899	20.1337	16.0543
6.25	19.2196	21.5609	17.7189	22.8268	27.4902	15.1933	16.787	21.5044	16.1943	18.5237	13.5526	15.9884	16.2262	21.3954	20.6275	24.4311	13.7962	19.7492	27.0478	23.0727	15.7958	20.7366	19.4453	18.8771
6.5	18.217	14.1358	17.6503	19.4011	26.5761	14.6316	15.9788	20.5854	20.7372	16.71	14.635	17.0326	17.5862	21.5722	24.9912	19.8875	13.1507	19.5073	23.8837	20.2949	18.3107	19.6291	19.8365	15.0423
6.75	18.2326	9.96802	15.5371	16.959	25.9863	14.6881	16.0843	20.497	19.2687	16.3068	13.903	16.9995	25.0262	21.6489	22.2408	18.7793	12.3473	19.5957	24.0193	17.7287	19.0036	19.4857	22.1226	15.5251
7	18.38	9.94729	10.2884	15.4174	25.4902	17.2273	17.1149	16.9276	16.7711	15.5756	14.3505	17.3457	20.4545	19.0353	20.6484	17.8025	13.8613	20.5664	24.0785	18.3574	21.1473	19.3672	23.8664	15.4192
7.25	18.2395	9.98687	10.3001	15.4358	25.5371	23.5025	22.9794	16.0804	15.7192	15.6291	16.7738	16.8853	21.0763	22.3594	20.6623	17.1818	16.7473	18.5984	23.5517	17.2123	24.0747	25.3015	23.5221	16.0255
7.5	18.3696	9.98499	10.3101	15.3842	28.1251	22.0378	26.6035	16.1596	14.6146	15.0218	21.086	17.8338	19.4398	22.7547	19.9669	16.6718	15.4109	18.9219	25.7266	18.3029	19.6431	24.7444	21.0569	15.0054
7.75	16.0886	9.9586	11.0329	14.6862	27.5995	16.6636	25.6749	15.7231	13.5684	15.7329	18.9646	16.8392	17.5408	19.5324	21.1508	17.2348	16.773	23.2283	22.3191	15.9854	16.1867	19.5507	19.5566	15.007
8	19.9013	14.0736	14.048	13.7856	25.6793	15.6815	18.7295	15.6071	15.1556	23.0179	15.6237	18.3366	14.4792	19.4907	20.4901	17.2139	24.2031	27.6165	22.8389	16.4745	18.1686	19.4356	19.3427	15.9918
8.25	18.4529	14.1377	12.512	13.8556	25.6255	15.691	17.3408	15.7066	14.6787	24.1239	15.896	18.3495	13.9324	23.8972	20.6779	15.9661	14.6036	27.3029	22.9171	16.6237	12.523	20.9501	19.5079	14.9477
8.5	19.8995	15.7456	15.4735	17.0253	24.0765	16.1716	21.6961	14.7544	17.15	19.8288	14.7963	16.8411	12.4381	25.7168	20.6605	17.7736	13.1921	25.8869	21.914	16.141	12.9849	22.286	19.5183	17.7416
8.75	18.3436	11.5627	16.2248	15.4948	23.5752	15.6401	21.6325	14.7525	14.1151	18.8785	14.7616	19.2906	12.5269	25.947	20.6484	18.3526	13.66	21.337	22.4234	16.6301	11.7827	19.6625	19.4836	19.0006
9	18.3072	14.9124	15.5053	17.0234	23.171	15.6174	17.8478	17.7822	15.1688	17.7691	15.19	17.8356	12.4065	21.6439	25.8552	17.1321	13.8554	20.6665	22.2304	17.5956	12.9296	19.1504	20.9787	18.3061
9.25	17.5665	15.8474	15.4886	17.8964	23.1173	16.2772	17.0062	18.2353	15.6043	16.8087	15.0218	16.9718	13.9304	20.6782	29.2818	20.4087	15.2944	18.4166	22.9658	22.1858	13.1764	18.0313	22.2843	16.0976
9.5	16.1614	11.6872	16.183	17.9093	24.0852	17.2254	16.4423	16.4562	15.1613	17.3475	14.7599	17.0253	12.3986	20.5581	25.1424	17.2059	17.5685	18.0096	26.8462	18.7857	13.0204	18.4916	19.4001	14.8787
9.75	16.0816	11.5741	17.7106	14.6291	26.3991	19.3404	15.7145	14.7617	18.2885	16.7117	17.0947	17.4949	12.4855	18.9503	23.4265	17.2733	16.6348	18.4349	26.196	16.5756	13.8771	18.0797	18.3831	14.9557
10	16.0556	14.0943	17.816	13.7838	26.5709	17.7551	16.0207	15.6826	18.7881	18.5204	17.9689	19.1691	12.4578	21.6822	22.3643	17.084	15.4109	18.4016	23.0614	16.6333	13.0342	23.3167	18.2666	14.9798
10.25	15.9915	14.1075	17.8043	13.8372	26.4755	15.084	15.7513	18.7713	17.3121	26.3676	16.8969	18.2445	14.7141	24.204	22.4025	17.1562	19.7201	18.4016	23.0197	16.5531	13.9541	20.7482	18.3935	14.4746
10.5	29.1277	21.5628	12.5371	13.7838	24.7044	21.4686	27.6141	23.116	15.6853	26.2204	15.1432	17.8485	11.0464	23.3568	21.2082	17.262	23.2634	20.7232	21.7853	15.5411	12.2387	21.8023	18.7742	16.4986
10.75	18.3193	11.6287	10.3235	15.4432	24.047	14.6108	28.8908	20.1047	15.7268	25.6799	15.1207	18.3955	11.5162	21.7189	20.5753	18.7247	17.5626	20.2445	20.6675	15.509	16.086	21.1752	18.8716	16.6574
11	16.0348	8.2715	11.0614	13.8648	23.2352	14.0359	34.6314	16.8742	16.805	18.8969	16.8882	17.0713	13.0461	20.2462	20.7005	19.8987	17.5843	18.52	20.1129	15.5395	16.013	19.3756	19.0124	16.1201
11.25	16.7408	9.92655	10.3921	13.8187	23.2768	15.6702	34.6632	17.0603	16.1622	18.1556	16.7668	16.994	13.1566	19.6675	20.431	20.8851	15.8748	18.5116	20.0729	16.6991	23.297	23.8338	18.1883	16.0191
11.5	16.9004	14.0774	22.956	15.4413	23.3063	16.2433	38.9332	15.5776	16.7127	17.7357	15.1536	18.1561	17.5626	20.016	21.7523	17.1914	15.3655	18.9469	20.398	15.9501	15.3142	23.9572	25.2554	19.4978
11.75	19.1207	14.9897	15.5321	13.7617	22.3315	19.4554	37.5059	15.5169	18.2489	17.5282	17.5994	20.0587	16.7749	19.1021	24.6035	15.9693	14.3627	18.9753	25.1285	16.0816	14.5088	22.8247	23.0214	16.4874
12	16.8882	14.0943	17.7307	17.0179	23.0982	17.806	33.8651	15.5869	16.1848	17.1116	15.2091	18.3697	11.5676	18.5266	20.6275	16.1217	14.3687	22.8297	23.4143	15.9902	13.7922	21.0084	21.7871	16.675
12.25	16.8935	14.1603	17.6587	19.5135	23.0722	16.6749	36.7129	15.7379	15.6024	16.7267	15.1207	18.2795	12.4361	21.6439	20.5093	15.9629	17.5251	25.9486	23.3291	16.1169	13.9048	20.1695	22.4321	15.6069
12.5	16.8744	15.8512	24.3899	19.5043	24.5119	16.7918	37.275	16.9866	17.2065	16.6632	14.2638	17.4433	12.4302	21.5271	19.9738	15.6309	19.8208	25.8986	21.262	16.1185	14.5266	20.0744	20.7109	15.4465
12.75	16.8882	14.0811	14.6955	15.4616	25.6619	15.6231	34.767	16.9737	18.739	16.8271	14.2933	19.6406	12.442	21.2453	20.5249	16.1858	18.1745	25.8402	20.6831	16.011	17.5803	20.1111	21.1873	17.8073
13	20.6437	15.7437	16.2633	21.1563	24.6923	16.7579	34.2114	16.0657	20.3621	18.7563	13.8214	17.8412	12.3236	20.1945	19.8886	16.0223	17.5211	23.3301	20.5371	17.2315	16.0367	23.0916	27.5381	18.8578
13.25	19.0704	15.855	16.1127	19.4601	25.6515	17.265	28.7837	16.086	19.3008	20.9565	14.7807	17.7675	16.9309	20.1795	20.7388	18.8787	15.8511	19.6508	20.6518	22.6317	13.7153	21.734	25.5909	16.6478
13.5	16.8778	14.1339	19.1428	16.2591	23.3393	16.7635	21.5489	17.9609	15.1971	18.4669	14.7616	18.3071	15.2767	20.006	19.3723	18.8963	16.1985	19.0737	20.4849	21.6357	13.9324	21.5822	26.3785	16.59
13.75	16.1233	15.8437	19.9978	15.4321	28.5275	16.7447	21.3531	17.0253	15.7551	18.4183	16.2777	16.8982	13.9482	20.6048	25.1389	17.1963	15.8689	19.499	21.7767	18.8899	15.1444	21.804	25.2624	15.4401
14	16.1389	15.8173	23.5165	14.6015	28.0193	16.7956	17.4747	15.7121	15.7023	17.0329	15.5543	17.0345	11.5774	19.6424	25.4241	17.1241	13.9502	20.4297	25.3024	18.6269	16.0919	20.7166	22.2791	15.6309
14.25	19.6862	16.5769	25.1261	13.7506	27.0219	16.2923	17.4395	15.6605	16.117	26.6872	14.6107	16.8963	13.0323	19.1004	25.2206	17.1129	17.2665	22.1092	25.2363	17.246	14.6312	20.7316	22.359	15.9918
14.5	18.4147	17.412	21.3648	12.1814	30.2118	20.8446	22.3219	15.1577	15.6419	27.9538	15.0912	18.6921	15.2787	18.9636	22.4877	16.0704	16.0347	26.0053	23.3257	17.1482	13.7528	20.6799	20.5214	16.1025
14.75	19.2612	19.8399	19.1244	17.0308	27.5076	17.8097	25.8355	15.6955	14.0962	27.5305	15.5335	18.4066	13.6876	18.9553	21.1195	17.1866	16.8894	22.2193	22.22	17.2251	13.8357	22.0742	20.5736	18.8514
15	19.9464	19.9681	18.5104	16.1983	26.5015	17.1519	22.3704	16.5206	14.7108	21.2293	16.4095	20.0089	20.1307	21.7423	22.4425	17.1273	18.289	20.6765	22.2461	17.1048	14.6154	21.2236	20.697	21.6084
15.25	19.9325	18.2621	24.3163	15.3861	26.5293	16.1339	18.8132	17.9093	18.8559	19.4975	15.4936	20.9593	16.6407	24.7328	21.7228	17.1995	21.0763	19.0954	22.1487	15.8859	16.1275	27.0578	20.5475	18.6782
15.5	19.9915	11.6476	23.6253	13.7635	31.2249	17.2423	19.8941	20.241	16.6014	18.2042	16.4702	19.2814	20.3163	26.9544	22.2739	16.6317	16.0979	18.8886	21.5472	16.6029	16.0998	26.836	23.4265	17.1113
15.75	19.9273	11.64	19.9326	13.7414	29.9395	15.6759	19.8891	17.843	17.7249	18.8617	15.5179	19.1065	17.5941	25.6301	21.5854	16.0319	15.1286	20.473	21.8844	16.0656	19.8603	28.0001	25.1303	17.1738
16	19.877	9.96048	17.6788	17.0934	32.257	16.7654	17.8193	19.6756	17.2555	31.8657	18.9073	28.5013	14.6569	22.8281	24.6678	15.9886	14.5384	19.479	23.4995	16.1201	18.3068	23.3785	23.4109	17.1321
16.25	18.4182	9.98499	17.0564	17.1431	29.9152	20.8899	25.6967	18.7473	17.8851	34.1144	18.9073	21.9465	14.5917	20.6198	25.2224	17.0664	16.0781	25.7301	24.6643	17.262	18.0126	23.3651	23.6751	17.2315
16.5	19.8163	13.2762	18.4786	16.2794	35.2943	17.8455	28.193	18.7676	19.4516	27.3046	17.5717	20.1139	13.2533	20.6532	23.4752	18.8915	19.8208	26.0204	26.3715	19.1866	16.0367	23.1033	21.7697	19.9933
16.75	16.1163	15.8738	18.3916	15.41	28.9803	16.7221	28.173	24.6667	18.8748	25.7385	17.171	19.3017	19.6254	20.5614	22.2374	20.5419	19.6037	23.2934	23.5621	18.6718	14.6944	21.6089	23.4578	21.671
17	16.1371	15.0086	16.9392	17.0658	27.3688	16.7334	21.6844	18.6828	17.7306	20.8679	20.6107	25.5342	15.1661	21.4621	23.0093	19.9661	16.165	21.7473	22.5277	18.8514	17.4875	20.6248	22.2565	21.4625
17.25	16.1458	14.969	16.2215	19.4803	27.9065	23.5685	30.6376	18.8634	23.9493	27.9554	22.812	25.3924	16.8105	22.1743	22.1435	18.8675	16.0228	20.7166	22.253	17.1145	18.133	21.8257	22.3504	18.3334
17.5	15.9828	11.6551	16.1562	18.6239	34.5657	23.0784	34.9711	20.6867	23.9681	36.6694	21.5943	24.1934	13.202	21.7256	23.583	18.6542	17.5744	20.6815	20.6397	18.3077	17.5468	23.3117	24.7408	17.7897
17.75	13.0044	11.6495	16.2783	17.0308	37.015	24.5072	32.3274	20.1581	20.3338	37.2098	19.3219	25.1659	16.7769	21.5905	33.2752	20.4601	21.3013	26.7142	21.2673	22.7968	16.1373	24.0973	23.4978	18.7744
18	16.0435	15.7626	21.3815	17.0934	41.4886	24.1189	33.7647	24.5618	20.9898	41.0313	23.1866	26.8934	16.7552	23.3418	29.0958	21.4352	17.5033	23.3201	28.4908	24.221	17.6534	23.2317	23.5934	19.7383
18.25	16.1233	15.7607	21.3849	15.3971	40.7895	18.2527	37.4825	22.3958	24.692	36.9571	27.2769	23.6298	16.1334	24.9229	28.7394	27.2731	18.3837	23.4318	26.2273	20.019	23.374	22.226	23.3865	27.2459
18.5	18.3783	19.9474	17.7089	21.0551	38.4947	18.8088	36.6459	22.4161	18.3168	35.9248	19.7903	23.0883	21.3368	26.0254	26.269	27.225	24.6452	23.2834	30.963	26.9443	19.8386	23.1349	25.617	27.2747
18.75	19.8111	20.8427	15.4635	21.1711	36.7427	18.8767	36.4301	22.4069	17.8229	36.1356	23.0669	22.8986	18.2298	24.3442	26.3698	31.0903	19.8089	29.6029	26.4359	28.3156	28.1569	30.7304	23.9863	27.2459
19	18.2916	17.3686	14.7591	18.6644	34.5206	20.9898	41.3961	19.6553	19.9323	36.6275	19.0114	21.9649	24.2583	29.9148	29.3427	28.6476	18.0916	33.4273	28.1396	28.245	16.0367	35.0452	33.1535	26.5129
19.25	18.2967	17.478	20.7189	17.086	35.8719	23.101	31.526	18.7418	19.4214	40.7335	17.5526	21.0477	20.4406	33.5424	30.3319	27.209	20.1169	33.7826	30.5196	26.9315	16.1077	34.9835	32.3364	25.5843
19.5	18.3176	15.8003	17.7407	17.0124	31.3099	21.9813	35.386	16.609	21.5854	36.6694	16.7512	17.9646	18.2831	33.6325	30.1441	28.2916	19.8011	37.3318	25.9352	26.9443	18.7035	34.9368	31.9522	19.9148
19.75	19.8839	21.6646	19.2148	21.1582	27.5093	17.7306	41.4095	17.8946	19.953	36.8417	18.9542	17.8614	18.2456	33.3173	27.5381	24.2804	19.6885	34.5115	31.867	25.6244	20.3518	35.8891	28.2074	22.5274
20	19.9013	21.7004	16.961	17.075	25.7036	18.215	34.8222	19.2428	23.5383	35.729	20.9524	24.6244	27.8944	29.3211	30.4571	24.3654	18.4153	28.0868	30.4188	24.3991	20.5314	35.9358	26.4498	24.4873
20.25	19.8995	21.6608	15.5271	17.0824	26.0817	16.6712	39.1222	18.6828	20.4997	33.0335	21.0548	23.7587	15.3537	25.9937	31.6775	26.8802	28.6188	29.4929	32.3016	19.8554	22.4107	32.892	25.0451	26.0975
20.5	19.8787	30.7259	17.7725	21.9152	25.5214	16.2527	40.4491	16.9847	19.3818	27.077	18.1198	20.9611	15.2411	25.947	33.1274	24.4327	17.5093	29.6613	29.3566	23.719	24.7755	31.2524	23.3483	24.4728
20.75	23.6081	18.2225	17.6403	18.6921	28.7964	19.9304	35.4914	17.773	18.8767	26.57	16.7582	19.1304	15.3537	26.8143	30.0277	22.6108	18.9621	33.2522	26.827	25.6292	25.6204	26.8576	26.3802	21.6533
21	18.4095	29.1105	15.4167	16.9829	34.4304	18.8672	35.5082	20.1802	19.8248	23.0949	16.0227	17.3163	17.6573	31.2758	27.8215	24.4295	14.645	34.83	25.3111	25.2619	30.5534	26.8309	28.1918	21.6453
21.25	18.3731	23.2254	14.8193	17.0547	31.3411	17.8833	28.0374	20.0807	18.871	22.3068	21.9585	17.5244	25.4842	32.485	26.761	25.3678	14.6549	33.3256	24.447	25.5153	15.3695	30.8338	28.0631	24.2515
21.5	15.2473	23.3592	10.3369	15.4358	26.3679	19.9492	19.797	16.9332	20.8484	18.077	15.9394	17.4397	19.6471	32.1631	29.1532	28.3846	17.6099	32.2765	23.3535	24.8241	16.1077	30.8288	23.9202	25.5939
21.75	13.0235	19.9511	12.5037	20.3165	25.426	22.0416	19.9359	15.9865	19.3932	18.8985	15.9949	18.355	19.8583	33.1588	32.2738	24.9877	24.8545	32.2098	30.5249	21.5587	14.3844	30.0699	23.583	26.8609
22	18.2742	20.117	12.6141	30.8403	28.7062	23.1142	17.3492	16.8834	16.724	19.0893	17.6688	20.136	17.6534	32.972	35.0972	25.3854	31.9174	30.622	31.0151	21.1224	14.643	32.2265	22.4755	27.2555
22.25	18.4668	24.8484	12.6141	22.7034	29.9187	20.445	16.3051	17.0971	19.9643	26.5014	18.1146	19.2593	19.574	34.8951	32.5172	28.306	23.297	30.6353	29.9094	18.7536	16.5282	34.1545	22.2582	25.8698
22.5	17.5474	23.2235	14.734	21.2097	32.3992	19.9455	18.8417	16.9166	21.8267	29.2873	23.1034	27.411	16.7473	35.0552	30.916	27.4078	19.6195	30.7471	29.2019	18.845	24.9966	35.7307	22.1052	25.4528
22.75	14.5274	21.6213	17.6487	18.7639	28.9889	19.38	20.8779	17.8227	20.5468	31.8807	21.0149	21.556	17.6948	30.7721	38.4821	31.1047	21.1394	32.2332	34.4643	27.0037	20.94	35.4738	25.0277	25.9307
23	16.0244	21.6967	17.739	17.075	28.9178	19.855	32.6019	25.2966	20.3753	22.2131	24.047	19.5522	21.2618	27.0244	32.206	29.2009	17.2882	33.4457	29.0071	25.3148	18.3127	33.434	30.384	28.2964
23.25	16.1268	21.691	16.2783	19.4453	28.9872	18.8201	36.3464	24.2634	26.5732	19.2265	21.8319	24.0184	16.9151	26.1004	32.1278	30.755	24.8387	29.0809	28.7098	28.0943	16.011	37.587	30.3267	25.5715
23.5	16.1198	23.3065	17.7859	22.6555	30.2413	20.3847	28.1596	20.9722	21.5251	17.4747	21.9013	18.6663	23.3345	25.7452	35.1006	28.1857	12.4736	28.3837	32.7536	25.031	12.4697	34.3513	29.327	22.5611
23.75	15.2716	23.3234	18.4518	25.2432	28.7738	19.9172	27.3765	20.9611	19.9398	17.4144	21.0826	17.9259	17.5626	28.0451	30.5249	26.9075	13.8238	30.5419	29.0628	26.962	13.6541	34.5665	30.2624	18.8819
24	15.3427	25.7306	24.2142	21.963	26.531	19.8041	21.5355	17.9517	19.4441	29.5332	18.1476	17.8909	19.7892	30.552	31.8131	27.1977	14.6667	26.489	24.6852	26.6861	13.2376	36.0559	31.4984	17.1706
Appendix Figure S S 6 I Lower Right
	FF												Agrp-Lgr4-/-
Dark time	17.042	20.7131	16.8875	19.2227	29.213	18.9621	25.3107	18.9652	19.0116	25.6246	18.5902	20.2607	18.2462	29.177	28.3858	24.9223	18.28	28.9981	28.8989	24.7013	17.484	29.3761	26.2125	22.9013
Light time	18.0177	14.0169	16.9687	16.1905	27.0163	17.6357	24.7389	17.7127	17.2057	21.6827	16.4841	19.1455	15.1807	21.4537	22.6306	17.8904	16.644	21.4632	22.9694	17.782	15.9318	21.737	21.7346	17.0813
Appendix Figure S S 6 J Upper Left
	FF																		Sf1-Lgr4-/-
0	2163.15	4641.15	2037.89	1414.97	3233.76	2350.73	1900.48	4054.19	2197.94	3424.16	2455.29	4318.35	4453.34	2281.51	3382.9	2803.8	1916.83	4281.65	4694.06	4574.5	3433.33	3245.2	3396.62	3794.77	3774.11	4535.82	6151.26	3905.97	3856.98	4768.2	4268.39	2969.88	3912.76	5664.94	2195.82	3255.76
0.25	2175.16	5132.22	2635.39	1425.43	3172.02	2753.27	1761.42	4123.63	2309.97	3431.13	2321.11	3894.53	4211.27	1803.16	3482.1	2857.82	2167.76	4298.33	4651.76	4652.39	3850.78	3223.91	3351.3	4751.45	3695.73	3801.36	4840.46	4720.69	4759.86	5115.77	4345.56	2710.89	3798.02	5305.89	2279.89	3262.03
0.5	2166.58	4280.71	2802.55	1423.68	4622.04	2791.6	1939.96	4712.25	2352.64	2948.44	2537.19	3562.48	3806.11	1675.13	4444.4	4027.09	2087.6	3585.84	4368.17	5303.99	3845.67	3004.37	3507.27	4354.66	3612.24	4533.16	4783.47	4781.8	4001.58	4515.11	3505.98	2854.01	4290.7	5712.43	3759.47	3456.31
0.75	1792.32	4050.88	2619.39	1411.48	4815.6	2408.24	1910.78	3936.8	2205.05	3075.64	2340.28	3297.17	3450.73	2263.73	4408.02	3452.04	2831.68	3557.47	4380.7	4517.51	3590.09	2997.72	3671.23	4521.11	3603.72	3776.08	4169.86	5856.61	3998.21	4316.01	3044.28	3407.77	4415.56	5657.34	3598.06	4282
1	1636.09	3740.04	2676.29	1240.71	4313.35	2012.67	2590.63	3892.15	2194.38	4598.65	1909.86	3235.43	2911.66	2203.27	4355.11	3133.15	2218.3	3859.49	4230.29	4868.96	3859.3	3013.68	3507.27	4507.66	4750.44	3774.75	3938.1	5974.11	4063.79	4267.08	2927.2	3949.61	4650.09	6044.88	3675.4	3884.04
1.25	2621.53	3999.62	2729.64	2178.22	4059.72	1869.78	2223.23	3210.94	1762.26	4635.25	2253.15	3138.65	2836.13	3179.54	4632.89	3344	2310.65	3766.05	4194.26	4783.47	3349.84	3009.69	3493.94	3756.1	4517.01	3845.27	4010.29	4211.49	3401.34	3919.51	2897.93	3927.46	4231.65	5632.64	3799.82	3555.01
1.5	2132.24	3273.77	2373.99	2716.67	4173.19	1883.72	1897.05	3158.03	2592.71	4523.72	2254.89	3695.96	2760.59	2429.11	4353.46	3385.82	2190.42	3485.72	3804.13	4840.46	3424.81	3096.18	3359.3	3606.46	4772.59	3678.95	3949.5	3990.58	2901.98	4321.07	3716.21	3019.29	4253.58	5784.62	3875.48	3484.51
1.75	2020.65	3232.44	1975.65	2824.71	5009.16	2378.61	1665.28	4690.76	2727.86	4007.92	2380.36	3442.34	2947.72	2621.16	3617.68	3392.79	1909.86	3881.18	3536.21	4977.24	3772.41	3372.93	3381.96	3478.68	4024.58	3074.89	4302.85	4126.89	2910.39	3907.7	4352.21	3131.74	4089.92	5978.39	3697.26	3354.47
2	1770	4115.36	2258.4	1878.49	3919.56	3011.17	2130.53	3644.14	2798.99	3391.05	1617.11	3116.96	3088.49	2717.19	3237.4	2967.6	1873.27	3911.22	4101.82	4988.64	3705.95	3218.59	3533.93	3461.87	3690.62	3378.25	4342.74	4327.43	2975.96	4275.52	3805.36	2971.58	3921.19	6050.58	2508.55	2929.87
2.25	2061.86	3875.62	2011.22	1815.76	3615.87	2314.14	2676.47	3635.87	2196.16	3411.96	2206.1	3469.03	3047.29	2567.82	3255.59	2962.38	1981.31	4093.09	4412.04	4954.45	3757.07	3206.61	3508.6	3419.84	3825.23	3146.74	4200.26	4296.1	2863.31	4422.31	3947.72	3078.92	3762.59	5357.18	2478.29	4108.09
2.5	2008.64	3561.47	1906.3	1822.73	3729.34	2188.67	2537.41	3169.61	1824.5	3288.24	2413.47	3952.93	2935.7	2359.76	3232.44	2962.38	1873.27	3305.51	4178.59	5117.82	3743.44	3974.34	3549.92	3556.02	3453.78	3633.72	4114.77	4325.87	2754.03	4540.42	3364.95	2859.12	3934.69	5930.9	2390.86	3996.84
2.75	2027.52	3339.91	2391.77	1399.29	3397.28	3061.7	2406.93	3053.87	2082.35	3274.3	2061.47	3490.73	2803.51	2379.32	3513.52	3014.65	2044.04	3076.91	4147.25	5117.82	3510.01	3689.6	4332.43	3524.08	3980.28	3475.38	4601.1	3833.9	2748.98	4574.16	2976.43	3102.78	3489.25	5695.33	2326.97	3909.1
3	1984.6	2992.69	1893.85	2052.75	3172.02	1847.13	1673.86	3053.87	2057.45	2965.86	1930.77	3609.2	2789.77	1954.31	3639.18	3748.28	2631.29	3332.21	3677.22	5581.35	3636.09	3528.6	3707.22	3574.52	3937.68	3335.67	4508.01	3822.93	3270.2	4457.74	2670.4	3242.5	3536.5	5630.74	2780.93	3837.03
3.25	2001.77	3015.84	2014.78	2178.22	3218.74	1793.11	2013.79	3179.53	2269.07	2964.12	2524.99	3624.21	2806.94	2496.68	3250.62	4332.04	2545.9	4218.24	3666.25	5524.36	3394.14	3519.29	3785.87	3411.43	3840.56	3153.39	4055.88	4673.69	3290.37	3924.57	2770.19	3136.86	3382.96	5509.16	2451.39	3591.05
3.5	2001.77	2992.69	2011.22	1782.65	3856.15	1648.47	1828.37	3673.9	1902.74	3406.73	2437.86	4194.88	3536.57	2512.69	3280.39	4086.34	2479.68	3707.64	3307.46	5473.07	3320.88	3223.91	3340.63	4371.47	3590.09	3713.55	4036.89	4230.29	3090.29	3803.09	2811.44	2869.35	3399.83	5210.91	2725.44	3616.12
3.75	1998.34	3025.76	1669.79	2031.84	3128.64	2230.49	1979.45	4069.07	3423.16	3838.89	2209.58	4206.56	4458.49	2701.19	3827.67	4023.6	2378.61	3230.42	3321.56	5349.59	3429.93	3124.12	3182	4361.38	3590.09	3436.8	4091.98	4932.21	2970.92	3823.33	2667.74	2961.36	3553.37	5545.26	2796.06	3821.36
4	2578.61	2910.02	1831.61	2091.09	3013.5	2549.39	3225.84	3452.34	2221.05	3711.68	1890.69	3265.46	3510.82	2363.32	4153.39	3227.25	2399.53	3113.62	3329.4	4944.95	3578.16	2979.09	3505.93	4282.36	3751.96	3559.2	4709.38	4921.24	3593.01	3625.92	2877.97	3780.93	3938.07	7104.92	2629.61	3448.47
4.25	2135.68	3334.95	1742.7	1859.33	4840.63	2225.27	1986.32	2957.97	2930.58	3586.22	2373.39	3337.21	3371.76	2487.79	3743.34	3152.32	2775.92	3036.86	3320	5455.97	3951.31	3122.79	4096.48	3956.18	3535.57	3233.22	3529.66	5363.07	3073.48	3617.49	3438.13	3061.89	4439.18	5853.01	2365.64	3512.71
4.5	2152.85	3381.25	2782.99	1772.2	4997.48	1974.34	1988.04	3602.8	2681.62	3251.64	1944.71	3375.59	2920.25	2349.09	3197.72	2978.06	2636.51	3173.69	3174.29	4958.24	3600.31	2996.39	3371.3	3697.26	3429.93	3911.8	4027.39	5303.53	3174.36	3931.32	3875.87	2913.65	4692.27	5210.91	2478.29	3609.85
4.75	1836.96	3194.41	2526.91	1956.91	4033.02	2606.89	1828.37	4078.99	1973.88	3077.39	2338.53	3959.6	2647.28	2630.05	3126.62	3174.97	1929.03	3872.84	3323.13	4829.06	3344.73	3066.9	3515.26	3542.57	3879.75	4471.96	4105.27	5096.72	3046.58	4493.17	3830.64	3322.58	3794.65	5013.34	2873.4	4183.29
5	2374.31	3027.41	1680.46	2049.27	3874.51	4065.43	1818.07	3544.93	1564.87	3241.19	2082.38	4208.23	2623.24	1968.54	3285.35	3699.49	2080.63	3307.18	3504.88	5277.4	3387.33	3386.23	3339.3	3493.81	4815.19	3480.7	3843.11	4925.94	3781.32	4422.31	3830.64	3092.55	3509.5	4599.2	2542.18	3835.47
5.25	2623.24	3394.47	1961.43	1956.91	3575.82	2697.51	2358.86	2951.36	1771.15	3174.97	2347.25	3846.14	2628.39	2116.14	3156.38	3713.43	2446.57	3177.03	3669.39	5516.76	3767.3	4358.86	3102.02	3335.77	5271.83	3273.14	3542.96	4897.74	3522.4	3873.95	3613.76	2937.5	4410.5	4162.27	2520.32	3246.36
5.5	2709.08	2997.65	1673.35	2190.42	3245.44	2678.34	2509.94	4239.37	1979.21	4474.93	2373.39	4226.58	3883.36	2295.74	3177.88	3230.73	2901.39	2968.45	3984.31	4882.26	4966.83	3693.59	2880.73	3164.27	4004.14	3054.93	3679.74	4394.81	2898.62	3701.85	4034.21	3043.14	4267.08	4572.6	3315.59	3258.89
5.75	2558.01	3950.02	1662.68	2723.64	3070.24	1692.04	2513.37	4431.17	1986.32	4349.47	2141.62	4109.78	3423.27	2427.33	4994.98	2920.55	2737.58	3101.94	3504.88	4580.2	4155.78	3080.21	3959.17	4099.09	3586.68	2727.61	4090.08	3967.07	2859.95	3894.2	3812.01	3815	3968.44	4614.4	3202.94	3330.96
6	2240.4	4437.78	1604	2572.04	4111.45	2207.84	1598.33	2946.4	2295.74	4504.55	2476.2	3203.72	3416.4	2096.57	4074.03	2908.36	2495.37	3101.94	3558.15	4960.15	3760.48	3088.19	3572.59	4129.36	3515.12	3327.69	4078.68	3418.7	2651.47	3501.07	3181.33	3441.85	3361.02	4376.93	2826.32	4360.34
6.25	1759.7	3847.51	1877.85	2423.92	4470.2	1852.36	1454.12	3597.84	3120.86	5063.92	2638.26	3220.41	3433.57	2039.67	4325.35	3049.51	2470.97	3185.37	3368.57	4865.16	3627.58	3210.6	3673.9	4083.96	3617.35	2921.87	3913.4	3439.07	2584.21	3688.35	4264.39	2949.43	3938.07	4228.76	2691.82	4482.54
6.5	1764.85	4609.74	1911.64	2584.24	3749.36	1660.67	1369.99	3275.43	2747.42	4403.48	2587.72	3105.28	2788.06	1980.99	4141.82	4000.95	2368.16	3303.84	3316.86	4935.45	3377.1	3692.26	3356.63	3566.11	4414.77	4563.77	3949.5	4797.47	3707.34	3782.84	3398.21	2744.96	3931.32	4335.14	2577.49	4347.8
6.75	2006.92	3655.71	1675.13	1784.4	3390.61	1854.1	1459.27	3191.1	3033.72	4164.75	2497.11	2935.08	2844.71	1836.95	3784.68	4196.12	1808.79	3158.67	3221.29	5526.26	3557.72	3239.87	3281.98	3335.77	4869.71	3620.41	4179.36	4800.6	4041.93	4774.95	3086.86	2864.23	3497.69	6447.62	2649.78	4147.25
7	1605.19	3019.15	2381.1	1855.84	3071.91	1899.41	1380.29	3091.9	2190.82	3190.65	2141.62	2871.67	2982.05	1733.81	3075.36	3894.65	1672.87	3420.64	4875.81	4962.04	3588.39	2987.07	3380.63	3325.68	4624.35	3463.41	4344.64	4023.48	4035.2	4434.12	3325.03	3457.19	3452.14	6147.46	3125.6	4186.42
7.25	1545.11	2873.64	2582.04	1779.17	2943.42	2112	2061.86	2943.09	2199.72	3244.67	2246.18	3000.16	3117.68	1723.14	3123.31	3919.05	1618.85	3814.43	4678.39	4538.41	3406.07	3004.37	3196.66	3238.25	4714.66	3323.7	3915.3	3838.6	3643.45	4477.99	3203.95	2884.68	3789.59	6225.35	3853.62	3611.42
7.5	1608.63	3248.97	3204.43	1622.34	2936.75	2659.17	1979.45	2919.94	2046.78	3129.66	2120.71	3564.14	3984.65	1580.88	3179.53	2955.41	1763.48	5461.35	4120.62	4319.94	3455.48	2754.23	3455.28	3702.3	4266.53	3406.19	4107.18	3981.18	2999.5	4383.5	3415.51	2813.12	3879.01	6263.35	4115.91	3608.28
7.75	1744.25	3010.88	2341.98	1702.49	2733.18	2321.11	1533.09	3038.99	2117.91	2899.64	2047.53	3130.31	4006.97	2050.34	4374.95	2951.92	1746.06	3719.32	4114.35	3981.79	3356.66	2980.42	3393.96	3305.5	3762.18	3074.89	3854.51	4709.73	2849.86	3792.96	3456.75	2852.31	3352.59	6223.45	3471.96	3274.56
8	1749.4	2878.61	1881.4	1631.05	2763.21	2307.17	1926.23	2772.79	2685.18	3547.88	1976.08	3000.16	3222.4	2413.11	3926.88	3176.71	1789.62	2998.49	4360.34	4616.3	3334.51	2929.86	2947.38	3303.82	4286.98	3257.17	4076.78	3768.09	2809.51	4002.18	3299.75	2963.06	3371.15	5414.18	2693.5	3119.45
8.25	2051.56	2954.66	1746.26	1772.2	2988.47	2209.58	1284.15	3551.55	2050.34	3443.33	1787.88	2895.03	3119.39	2320.64	3857.43	3197.62	1740.83	3048.55	4338.4	4095.78	3281.69	2989.73	3060.69	3324	6399.8	3354.3	4050.18	3757.13	3492.13	3688.35	2824.74	2840.38	3779.46	4553.61	2252.99	3160.19
8.5	1737.38	4454.32	1756.93	2167.76	2886.69	1857.58	1383.73	3693.74	2048.56	2971.09	1773.94	3560.81	2789.77	2274.4	3789.64	3148.83	1747.8	2804.93	3649.02	4124.27	3155.6	2983.08	3076.69	3334.09	4196.67	3237.21	4230.66	3293.36	3493.81	3593.86	2963.12	3915.53	3777.78	4593.5	3051.62	3313.73
8.75	1368.28	4340.23	1897.41	2631.29	3397.28	1800.08	1141.66	3635.87	2077.01	2936.24	2159.05	3076.91	2624.96	2093.02	3091.9	3154.06	1655.45	2784.91	3514.28	4116.67	3331.1	2937.84	3376.63	3327.36	3728.11	3439.46	3769.03	3611.42	3571.16	4019.05	3323.7	4116.59	3804.77	5095.02	3213.03	3738.33
9	1366.56	4143.47	3186.65	2793.35	3297.17	2082.38	1395.74	3035.68	1916.97	3709.94	1808.79	2808.26	2892.78	2238.84	2984.43	4054.97	1897.66	2724.84	4158.22	5416.07	3750.26	3273.14	3215.33	3285.33	3639.5	2927.2	3938.1	3849.57	3502.22	3919.51	3470.06	4031.4	3744.03	4496.61	2695.18	3492.34
9.25	2128.81	3515.17	3108.41	2146.85	2921.73	2646.97	1390.59	2752.95	1970.32	3831.92	1845.39	3051.88	2887.63	2372.21	3095.2	3920.79	1601.43	2819.95	4122.19	5019.04	4474.41	3692.26	3215.33	3539.21	3627.58	2911.23	4183.16	3653.72	3725.84	4231.65	3202.62	3826.93	3482.51	4435.82	2599.34	3558.15
9.5	2132.24	3007.57	2365.09	2096.32	2928.41	2470.97	1375.14	3032.37	2032.56	3039.05	1787.88	2853.32	3799.24	2213.94	3095.2	3919.05	1681.58	2661.43	3523.68	4861.36	4026.28	3692.26	3427.28	3318.95	3765.59	2776.84	4287.65	3547.18	2947.38	4214.78	2880.63	3697.43	3512.88	4897.45	2654.83	3573.81
9.75	1440.38	3025.76	2770.54	1857.58	3692.63	2354.22	2001.77	3045.6	2231.72	3063.45	2092.83	2911.72	3953.75	2025.44	3070.4	3253.39	1660.67	3168.68	3531.51	4435.82	4004.14	3661.66	3976.5	3164.27	3639.5	3463.41	4158.47	3312.16	2769.16	3911.07	3495.34	3590.09	3344.15	4606.8	2508.55	3649.02
10	1636.09	2876.95	1735.59	2167.76	2923.4	2207.84	2479.03	2961.28	3478.29	3455.53	1848.87	2813.27	3849.03	2061.01	2976.16	2678.34	1779.17	3624.21	3451.61	4616.3	4021.17	3494.01	3481.94	3140.73	5082.7	3322.37	4099.58	3464.14	2774.2	3934.69	3394.22	2581.39	3366.08	4454.82	2609.43	3230.69
10.25	1533.09	2873.64	1531.09	1385.35	2911.72	1934.26	1668.71	3356.44	2948.36	3631.53	2390.81	2883.35	3885.08	2093.02	2852.15	2697.51	1707.72	3273.81	3282.39	4608.7	3770.7	3487.36	3724.55	3295.42	5048.62	3394.22	4468.12	3533.08	3577.88	3472.38	3322.37	2417.82	4678.77	4584	2555.63	3320
10.5	1612.06	3201.02	1765.82	1456.79	2691.46	1988.28	1673.86	3199.37	2235.28	3283.01	2462.26	2896.7	2758.87	2089.46	2840.58	2697.51	1876.75	2958.44	3301.2	4568.8	3668.47	2968.44	3341.97	3135.69	4651.61	3321.04	4295.25	5408.51	2740.58	3477.44	3160.04	2862.53	4130.41	4167.97	2654.83	3269.86
10.75	2139.11	3288.65	2336.64	1611.88	2721.5	2216.55	1074.71	3210.94	2055.68	3248.16	2626.06	3131.97	2667.88	2084.13	2961.28	2753.27	1782.65	2779.9	3305.9	5009.54	3366.88	2960.46	3221.99	3658.59	4322.76	3178.67	4029.29	4087.72	2901.98	4224.9	3081.54	2596.72	3696.79	4466.22	2474.93	3257.33
11	1588.02	3239.05	1945.42	2216.55	2699.81	2352.47	1129.64	3014.19	1893.85	3394.53	1936	2774.89	2631.83	2665.62	3073.71	2814.26	1747.8	2814.94	3963.94	4139.47	3443.56	2985.74	3124.68	3678.76	3913.83	3261.16	4209.76	4034.45	2779.25	3624.24	2945.82	2542.2	3543.25	4447.22	3097.02	3316.86
11.25	1751.12	3263.85	1739.14	2856.08	2980.13	2477.94	1225.78	3832.63	1922.31	3265.58	1951.68	2788.24	2733.12	1810.27	3263.85	2802.06	2561.58	3152	3625.52	4635.29	3760.48	2968.44	3399.29	3495.49	3990.5	3241.2	3983.69	3898.14	2854.91	3985.31	2798.13	2496.2	3200.73	6090.47	3682.12	4233.43
11.5	1747.68	3053.87	1892.08	2305.43	2921.73	2540.67	1230.93	3217.56	1902.74	3059.96	1976.08	2958.44	2636.98	1700.02	3427.54	3992.24	2101.55	4044.7	4128.45	4327.54	4559.6	2844.7	3365.96	3302.14	3838.86	2915.22	4718.88	3431.24	2910.39	3843.58	2823.41	2506.42	3207.48	5816.91	3492.13	4465.31
11.75	1584.59	3262.2	1746.26	1780.91	3267.13	2645.23	1351.11	2900.1	1886.74	3837.15	2333.31	3198.72	2925.4	1758.7	3799.56	3960.87	2010.93	3774.39	3659.99	3966.6	4355.14	2770.19	3584.58	3145.78	3862.71	3853.26	5970.79	3584.78	3201.26	4326.14	3251.85	2448.49	3327.28	5644.04	2875.08	3974.91
12	1593.17	2936.47	1612.89	1852.36	2678.11	2044.04	2372.59	2782.71	2935.92	4002.69	1996.99	3826.12	2849.86	1687.57	3763.19	3108.75	1962.14	3071.91	3514.28	4120.47	4488.04	2967.11	3463.28	3174.36	3850.78	3374.26	5435.07	3600.45	3498.86	3614.11	3121.46	3315.76	3377.89	4671.39	2458.11	3437.51
12.25	1586.31	2852.15	1676.9	1772.2	2784.91	2200.87	1903.91	2716.57	2265.51	3823.21	2057.98	3218.74	2767.45	1625.34	3748.3	3249.9	1937.74	2901.71	3506.44	4338.94	3823.52	3092.18	3359.3	3169.32	3878.05	3207.94	4540.31	3374.83	3016.32	3517.94	3113.47	3685.51	3209.17	4690.39	2589.26	3186.82
12.5	1744.25	2921.59	1735.59	1758.26	2858.32	2131.17	2051.56	2562.8	1804.94	3289.98	1773.94	2973.46	4340.03	1579.1	3166.3	3005.94	1765.23	3076.91	3672.52	4173.66	3612.24	2988.4	3483.27	3530.8	3600.31	3219.92	3947.6	3578.51	3002.86	3340.78	3442.12	3591.79	3465.63	4133.77	2658.19	3329.4
12.75	1977.73	2959.62	1945.42	1782.65	3924.56	1979.56	1423.21	2584.3	1924.08	2936.24	2324.59	2866.67	3193.22	1870.73	2850.5	3204.59	2103.29	2955.1	3573.81	4264.85	3438.44	2772.85	2767.42	4287.4	3523.64	3347.65	3848.81	3706.99	3012.95	4115.23	3508.64	3431.63	3811.52	4460.52	2542.18	3211.89
13	1354.54	3273.77	2420.22	1610.14	3519.09	1855.84	1610.34	2691.77	2345.53	3157.55	2136.4	3023.52	2729.68	1927.64	2833.96	4124.67	1965.62	3096.93	3531.51	3979.89	3290.21	2916.55	2438.16	4753.13	3956.43	3588.48	3763.33	4081.45	2917.12	4032.55	3509.97	2506.42	3404.89	5241.3	2522	3479.81
13.25	1601.76	2868.68	1858.29	2164.28	2951.77	2448.32	1438.66	3359.75	2197.94	3098.3	2047.53	3061.89	2650.71	2027.22	2946.4	4581.23	2026.61	3340.55	3348.2	3898.21	3353.25	2858.01	2548.8	4317.67	3808.19	3496.67	3738.63	3860.53	2822.96	3912.76	3371.6	2560.94	3602.3	5303.99	3100.38	3482.94
13.5	1605.19	2863.72	1648.45	2404.75	2950.1	2486.65	1701.33	2886.87	2018.33	3750.02	2202.61	3305.51	2860.16	2141.03	2845.54	3007.68	2063.21	3253.78	3304.33	3928.6	3574.76	2959.13	3380.63	4048.65	3583.28	3382.24	3732.93	3934.17	2947.38	3673.17	3734.84	2571.17	3566.87	4783.47	3221.44	3476.67
13.75	1589.74	2939.78	1612.89	1927.29	2936.75	2179.96	1809.49	2873.64	1751.59	3431.13	1868.04	2915.06	3323.69	2128.58	3083.63	3021.62	1941.23	2998.49	3603.58	4458.62	4024.58	2915.22	3779.21	4112.55	3830.34	3198.63	3977.99	3272.99	2938.97	4250.21	3527.27	2683.62	3561.81	4299.05	3165.95	3995.28
14	2212.93	3053.87	1895.63	2300.2	3495.73	3103.53	1586.31	2860.42	2382.88	3284.75	1958.65	3025.18	3061.02	2233.5	2994.34	3011.17	2213.07	3031.86	3634.92	4471.92	4063.77	3387.57	3565.92	4460.58	4339.8	3048.28	4190.76	3558.15	3324	4110.17	3585.82	2557.53	3617.49	4219.26	2681.73	3666.25
14.25	1586.31	2840.58	1742.7	1772.2	2985.14	2990.26	1823.22	3022.45	2704.74	3321.35	2256.63	3150.33	2987.2	2363.32	2850.5	3293.47	1873.27	2910.05	3611.42	3466.97	3559.42	3337	3516.6	3994.85	3951.31	3247.86	3750.03	3583.22	3065.07	3980.25	3651.01	3218.64	3938.07	5011.44	2609.43	3753.99
14.5	1591.46	2924.9	1797.83	1601.43	2948.43	2770.69	1933.1	3359.75	2733.19	3873.74	2476.2	3255.45	2875.61	2331.31	2976.16	3086.1	1822.73	2931.74	3504.88	4622	3528.75	2794.14	3369.96	3688.85	3951.31	3343.66	3710.14	4681.52	3404.7	4042.68	3247.86	3043.14	4005.56	4813.87	2671.64	3652.15
14.75	1586.31	2959.62	1966.76	1554.38	3080.25	2193.9	1981.17	3004.27	2062.79	3849.35	2068.44	3572.49	2987.2	2061.01	3860.74	3096.55	2035.33	3141.99	3528.38	5079.83	3837.15	2665.08	3369.96	3542.57	4522.12	3374.26	3715.83	4344.67	3181.09	3742.34	3064.24	2606.95	3855.39	4350.34	2543.86	3497.04
15	1584.59	4029.39	1961.43	1622.34	3126.97	1991.76	2726.25	2880.26	2183.71	3603.64	2812.51	3607.53	3955.47	2710.08	3566.43	3537.43	2253.15	3263.8	3512.71	4601.1	3859.3	2669.07	3493.94	3593.01	3975.17	3165.36	3740.53	3985.88	2981.01	3976.87	3994.29	3058.48	3813.21	4323.74	3113.83	4001.54
15.25	1363.13	2979.46	2158.81	1773.94	3075.24	2483.17	1977.73	3010.88	2333.09	3364.91	2641.74	3248.78	3957.18	2265.51	3253.93	3495.6	1960.4	3257.12	3525.24	4576.4	4022.88	2740.92	3800.54	3308.87	3975.17	3266.49	3786.12	3752.43	3206.3	5031.41	4152.63	2474.04	3442.01	4770.17	2685.09	3652.15
15.5	1356.26	3496.99	2333.09	1763.48	4486.88	2227.01	2060.14	3544.93	2386.43	4403.48	2585.98	3669.27	3261.89	2208.61	3123.31	3237.7	2038.81	3091.93	3462.57	4819.57	3510.01	2936.51	3488.6	3557.7	3803.08	2999.05	3816.52	4736.36	3366.03	4990.92	3559.2	2584.8	3440.32	5436.97	2572.44	3495.48
15.75	1742.54	3523.44	1883.18	1632.79	3787.74	1920.32	1879.88	3511.87	2585.6	3342.26	2359.45	3413.97	3989.8	2309.97	3277.08	3811.01	2092.83	3555.8	3348.2	4042.58	3406.07	2659.76	3317.97	4297.49	3840.56	3086.86	4479.52	4068.91	2965.88	4270.46	3419.5	2576.28	3862.14	4840.46	2607.75	3511.14
16	1979.45	3065.44	2334.86	1615.37	3252.11	2017.9	1593.17	3366.36	2349.09	3253.39	1956.91	3762.71	4020.71	2149.92	3721.85	4555.09	2141.62	3090.26	3711.69	3864.01	3564.53	2795.47	3231.32	4299.17	4298.91	3350.31	4141.37	3956.11	2791.02	4202.97	3488.69	2468.93	4002.18	4889.85	2533.77	4153.52
16.25	1589.74	3014.19	2011.22	2099.8	3265.46	1941.23	1824.94	3067.1	2265.51	3065.19	2171.25	3640.9	3946.89	1956.09	3597.84	4122.93	2206.1	3035.2	3769.66	3883.01	3702.55	2804.79	3179.34	3744.33	4692.51	3225.24	4652.39	3736.76	3359.31	3988.68	3366.28	2513.23	3934.69	4707.48	3836.81	3603.58
16.5	1594.89	3480.45	2021.89	2003.96	3278.81	2246.18	1756.27	3520.13	1737.37	3549.62	2291.49	3897.87	3624.13	2004.11	3700.36	3612.36	2235.72	3287.16	4269.46	4756.88	3685.51	2756.89	3011.37	3593.01	3883.16	3113.47	4185.06	4573.42	2923.84	4005.56	4201.86	3378.81	3860.45	4671.39	2876.76	3710.12
16.75	1745.97	3392.82	1755.15	2565.07	3056.89	2702.73	1752.84	3649.1	1687.57	3413.7	2403.01	3662.59	3311.68	2610.49	3420.93	3357.94	2267.09	3866.16	3522.11	4644.79	3833.75	2963.12	3142.01	3577.88	3736.62	3734.84	4014.09	3989.01	2849.86	4737.83	4288.34	3138.56	3521.31	4540.31	2720.4	3766.53
17	1986.32	3065.44	2382.88	1770.45	3372.26	2843.88	1754.55	3207.64	2382.88	3544.4	2077.15	3440.67	3912.55	1979.21	3333.3	3349.23	2054.49	3744.35	3310.6	4129.97	3700.84	3471.39	3452.61	3544.25	3801.37	3346.32	4027.39	4108.09	3202.94	4479.68	4605.01	2876.16	3624.24	4726.48	3344.18	3696.02
17.25	1673.86	3336.6	2822.11	1864.55	3190.38	2798.57	1138.23	3339.91	2598.05	3464.24	2305.43	3333.88	4412.13	2162.37	3282.04	3373.62	2279.29	3539.11	3310.6	4620.1	3828.64	3685.61	3665.9	3561.07	3818.41	3310.39	4439.62	5342.7	3482.04	4376.75	4100.74	2767.11	3852.01	5381.88	2925.52	3663.12
17.5	1601.76	3695.4	2982.15	2030.1	3395.61	2249.66	1435.23	3331.64	2005.88	4041.03	2444.83	3570.82	3881.65	2221.05	3452.34	4875.72	2209.58	3440.67	3379.53	5492.06	3745.14	3676.29	3457.94	4346.25	5498.44	3172.02	4694.19	5444.54	3582.92	4263.71	4067.47	3283.39	3927.94	5499.66	3090.29	3661.55
17.75	2372.59	3389.51	2315.3	2143.37	3584.17	2537.19	1895.33	3369.67	2366.87	3720.4	2523.25	4199.88	3656.75	2446.89	4055.84	3844.12	2765.47	3565.81	4001.54	4585.9	4300.61	2980.42	3928.51	4305.9	4893.56	3180	5038.03	5291	3502.22	4371.69	4010.26	3128.34	3764.28	5047.53	3443.37	4424.57
18	2715.95	3526.75	2379.32	2110.26	3585.84	2371.64	1594.89	4667.61	4274.95	4616.08	2084.12	4094.76	4134.01	2829.22	3783.03	3661.15	2732.36	3584.17	5070.09	4494.72	4135.33	3114.8	3387.29	4162.98	5072.47	3157.38	4906.95	5070.09	3793.09	4687.21	3983.65	2918.76	3782.84	5499.66	3577.88	4173.89
18.25	2520.24	4082.3	2823.89	2416.95	4136.48	2831.68	2054.99	4680.83	2957.26	4652.67	2594.69	4018.01	3965.77	2646.06	3898.77	4065.43	2730.61	3624.21	4686.23	4644.79	4528.93	3374.26	3499.27	3909.1	5311.02	3206.61	4454.82	5082.62	3767.87	5498.78	4871.12	3714.47	4850.87	6939.64	3956.18	4581.25
18.5	2315.94	4300.55	3085.29	2580.75	4500.23	3202.85	2133.96	4680.83	2781.21	4497.58	2817.74	3902.87	4113.41	2514.47	3948.37	4577.74	3063.45	4189.87	5193.86	5381.88	4702.73	3786.73	3200.66	4304.22	4024.58	3359.62	5235.6	5508.78	4569.87	5493.72	5066.71	4102.96	4737.83	6994.73	4035.2	4681.52
18.75	2930.55	4275.75	2895.02	3919.05	4321.69	3012.91	2657.58	5033.01	3385.82	4880.95	3023.37	3949.59	3591.51	2564.26	4131.9	3690.77	2753.27	4345.05	5024.65	5372.38	4539.15	3958.37	3731.22	5008.7	3646.32	4792.62	6101.87	5504.08	4645.53	5416.11	4659.56	3746.85	5252.44	6544.5	3692.21	5121.79
19	2810.37	4687.45	2518.02	3281.27	4059.72	3319.6	2533.97	4556.83	3167.09	4114.22	2136.4	4510.24	3691.08	2482.46	5712.57	3467.72	2538.93	3612.53	4524.85	5640.24	4554.49	4152.63	4141.8	5422.31	4595.38	4869.79	5541.46	5079.48	4324.39	4839.06	4896.4	4126.81	5237.26	7192.31	3774.6	4067.35
19.25	2810.37	3971.52	3396.49	3148.83	4670.43	2653.94	2539.12	4480.77	2041.45	4218.77	2676.59	5463.02	4180.37	2430.89	4093.87	3478.18	3424.16	3650.91	4502.91	5799.82	4833.93	4094.08	4557.71	4732.96	4994.09	4224.48	6145.56	4662.72	3836.81	5058.41	4754.03	3603.72	5247.38	6367.83	3949.45	3952.97
19.5	2690.2	4088.91	2313.52	2751.53	4254.95	2700.99	2549.42	4915.62	1899.19	3793.58	2484.91	4425.15	3545.16	2338.42	3663.98	4278.02	2641.74	3627.55	3987.44	5801.72	4401.14	3420.83	3755.21	5630.79	5442.22	3744.15	5341.99	4755.16	3401.34	4818.82	4349.55	3956.43	4835.69	6595.8	4810.3	3891.87
19.75	2666.16	4014.51	2603.38	2894.42	4039.7	2648.71	2396.63	4495.65	2711.86	3976.55	2488.4	4365.08	3680.78	2681.62	3611.07	3406.73	2894.42	3827.78	4664.29	4773.97	3992.21	3048.28	3677.9	4605.18	5019.65	3805.36	4946.85	4700.33	3213.03	4197.9	4750.04	3804.78	4363.26	5911.9	3418.15	4510.75
20	2762.3	4442.74	2386.43	2749.78	4381.76	2251.41	2698.78	5147.1	2260.18	3378.85	2540.67	4768.88	3744.3	2148.14	3710.28	3342.26	2484.91	3610.86	4413.61	4918.35	3767.3	2844.7	3784.54	5207.09	4043.32	3339.66	4633.39	4451.21	3851.94	4326.14	4855.15	4259.72	4450.99	5881.5	3851.94	4267.9
20.25	2698.78	4188.11	1980.99	2010.93	4320.02	2854.34	2678.18	4606.43	2057.45	3377.11	2389.07	4251.61	3620.7	2871.9	4120.32	3288.24	2706.22	3644.24	4491.94	5427.47	4820.3	2782.17	3835.2	4795.17	4041.62	3384.9	5687.73	5193.86	4310.94	4850.87	5076.02	3510.01	4289.02	6791.47	3478.68	4087.72
20.5	2530.54	4399.75	2057.45	2120.71	3904.54	3643.72	3466.18	4553.52	2046.78	3560.08	2483.17	4423.48	3648.16	2430.89	4153.39	3878.97	2542.42	4018.01	4029.75	5993.59	5181.52	2820.75	3392.62	4282.36	3884.86	3777.41	6232.95	5549.52	4040.25	4666.96	4513.2	3406.07	4175.97	6620.49	4220.15	4056.38
20.75	2149.41	4396.45	2107.24	2486.65	3892.86	2688.79	3622.41	4398.1	3103.07	3669.86	2371.64	3761.04	4400.11	2359.76	3683.82	3533.94	2423.92	3624.21	4368.17	5336.29	4598.79	3479.37	3800.54	4016.71	4051.84	4384.14	5435.07	5428.88	4156.26	4240.09	4192.54	3915.53	4304.2	6198.76	4949.85	4781.8
21	2070.44	3996.32	2644.28	2498.85	3969.62	2272.32	3090.21	4804.84	2605.16	4054.97	2118.97	3222.08	4171.78	2341.98	3472.18	3197.62	2833.43	3602.52	4354.07	4789.17	4397.73	4040.86	3776.54	3882.2	5149.15	3576.5	5125.42	5135.89	3631.68	3484.19	4248.43	3588.39	3585.43	6516.01	4373.15	4158.22
21.25	2700.5	4024.43	3403.6	2653.94	4203.22	2166.02	2406.93	3978.13	2619.39	3957.39	2108.51	3317.19	3821.56	2573.15	3301.88	3108.75	2413.47	3547.46	4336.83	4515.61	3763.89	4288.34	3336.64	3875.48	5031.58	3705.57	5064.63	5341.14	3808.22	3904.32	4526.51	3027.81	4437.49	6346.93	3641.77	3533.08
21.5	2551.14	4325.35	2530.47	2636.51	4078.07	2514.53	2702.22	3539.97	2416.66	3366.65	2371.64	3540.78	3098.79	2436.22	3146.46	3420.67	2599.92	4169.85	4357.2	4853.76	3840.56	4594.37	3533.93	3559.39	4687.39	3681.61	4696.09	4571.85	3841.85	3953.25	4716.78	2859.12	4403.75	5495.86	2789.33	3713.26
21.75	2312.51	4151.74	2534.03	1791.37	3902.87	2371.64	1677.3	3576.35	2438	3194.14	2293.23	3627.55	3873.06	2500.24	3890.5	3295.21	2293.23	4051.38	5088.89	4504.21	3630.98	4000.95	3755.21	3392.93	5667.13	3738.83	4272.45	5109.25	4036.89	4486.43	4831.2	3031.22	4106.79	5794.12	2750.66	3708.56
22	2298.77	3670.59	2903.91	1692.04	3704.31	2847.37	1469.57	3217.56	2697.63	3161.03	2186.93	3185.37	4118.56	2610.49	4095.52	3344	2362.93	4949.09	5432.01	5254.6	3808.19	3788.06	3672.57	3584.61	5374.06	3816	4048.28	5367.77	3463.55	5028.04	4413.41	3854.19	3914.44	4743.58	3540.89	3385.8
22.25	1782.02	3544.93	2366.87	2524.99	4289.99	3082.61	1148.53	3549.89	3097.74	3159.29	2233.98	3178.7	4139.16	2724.3	4173.23	3601.9	2432.63	4370.08	5347.4	4846.16	4147.26	3987.64	3716.56	3332.41	5086.1	4428.05	3778.53	5657.62	3139.05	4125.35	4591.71	4038.21	4521.86	5560.45	3816.63	3384.24
22.5	1610.34	3642.49	2518.02	2495.37	4024.68	2721.9	1234.37	4874.28	2720.75	3406.73	2239.21	3091.93	3620.7	2697.63	3779.72	3734.34	2800.32	4328.37	4507.61	5022.84	3753.66	4341.56	3941.84	3613.19	4254.61	3592.47	3748.13	4882.07	2959.15	3899.26	4344.23	4464.18	4663.59	5074.13	3028.08	3710.12
22.75	2691.92	3873.97	2333.09	2723.64	3784.4	2655.68	1624.08	4336.92	3611.66	4400	2502.34	3887.85	3205.23	2393.55	3620.99	3469.47	2761.98	3934.57	4318.03	5275.5	3682.1	3720.2	3649.9	4174.75	4073.99	3793.38	4223.06	4136.29	2816.24	4105.1	4771.33	4077.4	4872.81	6605.29	2834.73	4662.72
23	2712.52	4117.02	2724.3	1869.78	3312.18	2829.94	2147.7	3617.68	2036.11	4464.48	2662.65	3685.95	3285.92	2018.33	3214.25	3542.65	2558.1	3408.96	5217.36	5533.86	3796.26	4305.64	3789.87	5080.99	4123.41	3531.26	4169.86	4921.24	2846.5	4128.73	4698.15	3901.9	4761.45	6599.6	2612.79	4046.98
23.25	2698.78	3945.06	2233.5	1549.15	3395.61	2775.92	2765.74	3693.74	2292.18	4246.65	2524.99	3936.24	3313.39	2037.89	3194.41	3565.31	2125.94	3172.02	4495.08	5554.75	3811.6	3886.52	3433.95	4711.1	4053.55	3927.77	5579.45	5388.14	3369.39	4984.17	4755.36	3424.81	4672.02	5889.1	3347.54	3884.04
23.5	2563.16	3376.28	2389.99	1700.75	4421.81	2476.2	3157.16	3574.7	2361.54	4258.85	2526.73	3455.68	3103.94	2425.55	3268.81	4368.63	2415.21	3160.34	4459.04	5518.66	4223.94	3483.36	4164.46	4606.86	4281.87	3450.1	5123.52	5120.22	3337.45	4695.65	4416.07	2555.83	4700.71	6310.84	3165.95	3879.34
23.75	2006.92	3544.93	2733.19	2565.07	4108.11	2599.92	3000.94	3515.17	2967.93	4269.31	2331.56	3190.38	3098.79	2304.63	3864.05	4009.66	2660.91	3031.86	4391.67	6274.74	3780.93	2999.05	4273.77	4487.48	5127	3806.69	4506.11	4841.34	3107.11	4749.64	3942.4	2436.56	3926.26	6105.67	3125.6	4292.96
24	2006.92	3544.93	2733.19	2565.07	4108.11	2599.92	3000.94	3515.17	2967.93	4269.31	2331.56	3190.38	3098.79	2304.63	3864.05	4009.66	2660.91	3031.86	4391.67	6274.74	3780.93	2999.05	4273.77	4487.48	5127	3806.69	4506.11	4841.34	3107.11	4749.64	3942.4	2436.56	3926.26	6105.67	3125.6	4292.96
Appendix Figure S S 6 J Upper Right
	FF																		Sf1-Lgr4-/-
Dark time	2305.32	3811.65	2353.28	2204.83	3955.75	2549.24	2264.97	3943.58	2428.7	3762.87	2331.86	3769.59	3464.61	2404.44	3761.95	3482.61	2464.69	3665.55	4213.19	5147.19	3931.12	3487.91	3632.8	4091	4258.62	3693.15	4579.1	4806.02	3477.81	4353.41	4016.8	3396.02	4235.73	5818.73	3234.54	3864.39
Light time	1727.87	3271.57	2096.54	1960.94	3184.57	2274.31	1666.57	3175.91	2314.12	3521.16	2184.61	3232.68	3317.22	2103.95	3366.64	3454.47	1994.56	3261.05	3711.27	4479.2	3720.05	3071.17	3351.66	3645.41	4173.96	3295.12	4187.64	4030.37	3188.58	4073.33	3468.84	2977.9	3667.75	4957.3	2910.18	3666.97
Appendix Figure S S 6 J Lower Left
	FF																		Sf1-Lgr4-/-
0	3739.55	2522.16	3933.86	3502.73	2522.16	2316.31	3166.88	2293.26	2989.97	3504.55	4308.19	4877.4	3829.94	5115.86	4827.85	2788.7	5332.47	4580.1	5748.25	3925.43	6636.68	6899.45	4686.53	4460.55	5679.8	4057.8	6325.59	5791.21	4337.22	7353.84	5806.98	4813.1	6433.41	5319.65	6104.13	4827.32
0.25	4353.12	2272.06	2924.34	1954.81	2119.46	2148.37	4874.12	1727.36	3493.76	3039.36	4194.38	4922.64	3772.09	4723.04	4886.01	3273.16	4561.51	4636.11	5541.34	4467.3	6680.91	6477.86	4527.28	4407.17	6123.17	3526.27	5445.68	5718.66	4489.81	6793.49	5936.31	4972.15	6776.16	5765.98	5849.95	4522.14
0.5	3184.11	2278.42	3020.85	3989.28	2140.66	2165.75	4079.7	1483.62	2984.18	3032.13	4348.57	4569.33	3210.49	4945.15	4534.86	3270.75	5092	5120.84	5188.2	4047.46	6211.22	5580.23	4945.05	6182.24	5541.34	3809.61	5848.27	5825.91	4311.35	6159.97	5570.41	4814.39	6685.66	5761.25	5925.05	4383.77
0.75	3502.73	3658.19	2746.75	3758.93	2138.54	2173.47	3728.79	1708.29	2403.17	3024.9	4451.37	4420.68	2909.21	4247.62	4035.05	4073.38	4359.59	4474.54	5097.97	5116.71	5733.9	5639.35	4680.32	6557.39	5519.56	4064	5486.85	5608.27	4322.99	6860.89	5827.49	4479.46	7163.21	5556.22	5179.85	4606.19
1	3769.69	2441.62	3013.13	3756.77	2278.42	1826.02	3487.66	2117.34	3167.55	4386.71	5202.14	4418.52	3012.85	4210.9	3875.63	4336.1	4649.62	4321.58	5059.08	4680.32	5534.13	5275.32	5083.62	6197.49	5535.12	5733.03	5823.87	6450.45	3920.82	6312.1	5736.01	4426.44	7039.97	5258.14	5010.4	4516.97
1.25	3649.13	2371.68	2584.61	3296.06	2672.64	1743.02	3733.09	1553.57	2399.31	3820.3	5620.66	4420.68	3118.9	3834.6	3912.26	4121.58	4190.71	4409.91	6006.49	5753.72	5541.75	4920.63	4971.94	6075.49	5740.47	4425.94	5488.38	6207.57	3385.46	6408.38	5945.77	4721.28	6537.39	5295.99	4396.13	3889.79
1.5	3748.16	2276.3	2594.26	3164.73	2503.08	1928.33	3524.26	2303.85	2582.68	3750.4	5000.22	5398.74	4027.58	3944.74	3642.97	4090.25	4262.3	4769.68	6619.43	4678.26	4811.29	4786.84	4930.58	6087.69	5370.22	4028.84	6102.94	6450.45	3527.71	7093.89	6481.99	4538.95	6597.08	5789.64	4677.27	4262.22
1.75	3642.67	2282.66	2563.38	3730.94	2513.68	2096.26	3162.58	3105.01	2156.09	3475.63	6624.74	5120.84	3574.45	3913.53	4340.97	3304.5	4130.14	4838.62	6148.06	4467.3	5958.07	5045.08	4428	4664.89	5328.22	4171.55	6295.09	5840.1	3635.04	7921.89	6363.71	4369.55	6545.09	5583.03	4606.02	4572.57
2	3526.41	1714.64	2829.75	3728.79	2098.27	2159.96	3173.34	2280.54	3059.45	3024.9	4921.29	4974.34	2658.54	4251.29	3985.51	2716.39	3898.85	4817.07	5902.26	5116.71	5860.47	6862.12	4831.3	4704.54	6387.64	3677.25	6005.35	5958.39	4105.74	7115.07	6486.73	4139.37	6506.58	5251.84	5514.9	4469.12
2.25	3655.59	2229.67	2318.24	3496.28	1975.34	2136.79	3302.52	1735.84	2333.68	2670.59	4822.16	4944.18	3044.18	4541.31	4015.66	2728.44	3974.11	4901.09	5980.05	5377.31	5523.45	6438.97	3764.11	4471.22	5281.54	4432.14	5787.27	5937.89	4460.07	7704.3	6456.76	3958.33	7292.22	5295.99	5435.95	4500.15
2.5	3769.69	2297.49	2418.61	3171.19	1966.86	2167.68	3433.84	2943.93	3756.28	2646.49	4557.84	5090.68	3036.95	4987.37	4244.02	2697.11	4377.94	4670.58	5553.79	5149.8	4709.12	6233.62	4032.98	4257.73	5342.22	4018.5	5901.65	5702.89	3958.33	7003.38	7090.77	3491.5	6843.56	5045.23	4648.38	4595.85
2.75	3537.18	2282.66	2351.05	3205.64	2127.94	2005.54	3440.3	3287.28	2167.68	2422.33	4543.15	4679.2	3347.88	4629.43	4580.1	2716.39	4644.11	4200.94	5427.78	4698.94	4115.9	7014.57	4477.64	4239.43	5275.32	5118.78	5041.56	5076.77	4589.38	6961.02	6483.57	3507.02	6550.87	5540.45	4661.86	4068.24
3	3517.8	2210.6	2760.26	3192.72	2295.38	2001.67	3560.86	2545.47	2358.77	2458.49	4607.4	4358.2	3034.54	4537.64	4991.57	4145.68	4524.8	4261.26	4855.29	5145.67	4003.05	5956.71	4502.46	5252.01	4623.49	5075.35	5169.66	5141.44	4582.92	6733.8	6636.55	3265.2	6864.74	5573.57	4971.88	4139.37
3.25	2960.21	2144.89	3020.85	5173.37	2106.74	3155.97	3298.21	2464.93	2019.05	2456.08	4563.34	4504.7	3008.03	4324.71	5135.91	3875.73	4137.48	4151.39	4489.7	4835.44	3856.66	5091.75	3807.55	5465.51	4698.16	3807.55	5186.44	5117.78	4342.39	6651	6234.39	3788.92	6726.1	6827.39	4417.31	4048.85
3.5	3171.19	2541.23	3009.27	3627.6	2873.99	3152.11	5098.02	1981.7	2007.47	2451.26	4502.77	4519.78	3051.42	4346.74	4849.39	3600.96	4238.44	4758.91	4648.38	4746.51	6891.35	4813.28	3828.23	5829.97	4502.15	3799.27	4291.27	4996.34	3935.05	6704.92	6021.47	3693.23	6887.85	5982.05	4505.89	4151.01
3.75	3188.41	3113.49	2916.62	3763.23	2935.45	2327.89	4191.65	1886.32	1922.53	3017.67	5038.77	4004.89	2993.57	4262.3	4224.64	2694.69	4113.62	4588.72	4922.18	4492.12	5009.54	5136.87	5143.6	5506.68	4486.59	4020.57	3800.23	5198.21	3775.99	7055.38	5799.1	3518.66	6708.77	5750.21	4448.12	4100.57
4	3573.78	1786.7	2756.41	3991.44	1958.38	2163.82	3961.3	2229.67	2482.31	3232.19	4770.77	4134.15	3015.26	4880.9	4071.68	2694.69	5270.06	4026.44	7464.17	4101.23	4681.67	6648.99	5075.35	5239.81	4136.56	4320.46	3751.43	5557.8	4505.33	6633.67	6092.44	3298.82	6508.51	5736.01	4399.98	3928.58
4.25	3530.72	1952.02	2347.19	3545.79	1932.95	2169.61	3591	2030.44	1640.72	3061.06	4280.66	3787.31	3220.14	4508.27	4022.13	2682.64	4796.47	4136.31	5805.81	4084.68	4457.5	6591.43	3762.05	5514.3	5880.48	4556.23	3763.63	5102.01	3962.2	6876.3	5676.08	3310.46	6082.95	5288.11	5393.59	4598.43
4.5	3881.64	2854.91	2256.47	2951.6	2110.98	2015.19	3209.94	2530.64	1748.81	2810.39	4203.56	3830.39	3769.68	4377.94	4414.22	3056.24	4339.4	4050.14	5514.9	3803.41	4227.23	6009.6	4039.18	5515.83	6120.06	3871.66	3878.01	5431.63	3710.04	6495.03	5045.23	3157.87	5796.04	5122.51	4648.38	4836.37
4.75	3524.26	3107.13	2571.1	2953.75	2034.68	2007.47	3039.86	3035.07	2661.82	2791.11	5286.57	3925.18	4169.79	3770.36	4035.05	3270.75	4014.49	4978.65	5558.46	4080.55	4251.63	6283.4	3182.95	5485.33	5390.44	3697.93	3765.16	5590.92	3562.62	6785.79	4997.92	3141.06	6202.34	5131.97	4419.24	4654.04
5	3547.94	2498.84	2260.33	2947.29	2579.38	2185.05	3057.09	2973.6	2229.45	4319.22	5253.53	4095.38	3227.37	3682.25	4394.83	2959.82	4036.52	4778.3	4477.26	4754.78	4222.65	5763.81	4039.18	5486.85	5143.09	4504.53	3522.69	5611.42	3186.32	6699.14	5166.67	3825.13	6450.74	5090.97	4704.23	4663.09
5.25	3543.64	2127.94	2737.1	3194.87	2252.99	2567.24	3306.82	2863.39	1754.6	3280.39	4912.11	4160.01	2800.75	3676.74	4724.44	2677.82	4752.41	5381.51	4488.15	5642.03	4234.85	5083.97	4177.75	5621.05	4971.96	3747.57	3792.61	4832.32	3697.11	6753.06	5057.85	3854.87	6897.48	4991.61	4588.69	4732.92
5.5	3511.34	1949.9	3337.41	3192.72	1952.02	3325.83	4488.75	2948.17	1748.81	4348.15	4987.37	4160.01	2791.11	3630.85	5082.06	2942.95	4251.29	4468.07	5357.77	5112.58	4320.25	4653.05	3755.84	4706.07	4819.51	3782.73	3891.73	4624.14	3115.19	7140.1	5300.73	3525.12	6502.73	6012.01	4444.27	4771.72
5.75	3752.47	1956.26	2767.99	4215.34	1949.9	2163.82	4195.96	2687.48	1731.44	3646.76	4409.15	6165.68	2677.82	3746.49	5077.75	3032.13	4128.3	3886.41	5321.99	4074.34	5267.26	4671.72	4024.71	4454.45	4830.4	3553.16	5130.01	5108.32	3059.59	6868.59	6270.66	3454	6666.4	6338.48	4702.3	4666.97
6	4338.05	2267.82	3005.41	4546.88	1684.97	1754.6	4740.64	2526.4	2403.17	2441.61	4078.74	4929.1	3227.37	5492.16	4883.86	4321.63	4106.27	3851.94	6342.52	3795.14	6051.1	4595.49	3747.57	4245.53	4836.62	4430.07	6348.46	5232.91	2994.93	6847.41	6551.39	3269.08	6510.43	6458.34	4394.2	4779.47
6.25	3711.56	2545.47	3339.34	3829.97	2117.34	1739.16	3614.68	2214.84	2024.84	3044.18	4065.89	5021.74	4119.17	5205.81	4886.01	3275.57	3977.78	3839.01	6484.09	4785.8	6272.22	6123.17	4037.12	4233.33	4491.26	6229.4	6253.92	5628.77	4061.78	6916.73	6133.45	4240.23	6803.12	7070.26	5888.47	4501.45
6.5	3774	2632.37	2306.66	3739.55	1727.36	1746.88	3522.11	1985.93	2015.19	3036.95	4383.45	4646.88	3945.63	4732.22	4705.05	3292.44	3869.48	3619.27	6641.21	4411.46	5837.6	6443.64	3745.5	5471.6	4094.56	5832.31	6401.84	5743.9	4301.01	7097.74	6551.39	4452.31	6835.86	5947.35	6410.3	4257.04
6.75	3868.72	2689.59	2399.31	4107.69	1723.12	2013.26	4331.59	1968.98	2022.91	3058.65	4660.63	4491.77	4314.4	4638.6	4069.52	3292.44	5330.63	4065.22	6042.27	4686.53	5621.05	6807.67	3793.07	5046.14	4184.79	4047.46	5840.65	5573.57	4103.16	6029.03	5740.74	4373.43	6104.13	6265.93	6036.74	3962.2
7	3743.86	2244.51	2237.17	4084.01	2123.7	2586.54	4310.06	2138.54	2022.91	3186.39	4332.06	3976.89	3263.52	4563.34	3948.88	2682.64	5962.08	4481	5768.47	5089.83	5602.75	5278.43	4498.32	4218.08	4985.96	3962.66	5309.96	5597.23	4184.63	5869.21	5657.16	3406.15	6036.74	6996.14	6113.76	4510.5
7.25	3737.4	2142.78	2731.31	3164.73	2096.15	2914.69	3408.01	2149.13	1835.67	3058.65	4109.94	3858.4	4046.86	4265.97	3709.75	3089.98	5308.6	4080.3	5348.44	4690.66	5374.01	4620.38	5069.15	4244	5127.53	3877.86	6946.25	5015.27	4074.71	5876.91	5709.2	3207.01	5767.15	5784.9	5033.5	4419.98
7.5	3963.45	2138.54	2930.13	3205.64	2937.57	2723.59	3184.11	1958.38	1746.88	3049.01	4376.11	3951.04	4083.02	4247.62	3914.41	2945.36	5536.22	3854.09	4671.72	4713.41	4783.84	4460.14	4758.92	4231.8	5102.64	3861.32	5468.56	4538.97	4222.13	5784.48	5489.98	3313.05	5472.54	5789.64	4607.95	4180.75
7.75	3965.6	1962.62	2291.21	3748.16	3094.41	2416.68	3194.87	1973.22	2003.61	2704.34	4018.16	3354.29	4198.71	4065.89	4086.76	2682.64	5047.94	3955.34	4654.6	3788.93	4242.48	4466.37	5011.23	4724.37	5099.53	3373.22	5053.76	5075.2	4350.15	5661.24	5155.63	3129.42	6818.53	5609.84	4650.31	4145.83
8	3720.17	2274.18	2140.65	3629.75	2683.24	2327.89	3836.43	2869.75	3144.39	2697.11	4243.94	3830.39	3996.25	3935.56	4644.73	2694.69	5337.97	4252.64	4472.59	4068.14	4240.95	4481.92	4171.55	5707.98	4942.4	4800.28	4692.34	4930.1	3748.84	5555.34	5169.82	3649.26	6287.06	5289.69	4272.89	4050.14
8.25	4331.59	2043.16	2241.03	3522.11	2113.1	1997.81	3836.43	1968.98	2150.3	2692.28	4548.66	3735.6	3268.34	4025.51	4526.24	3089.98	4860.71	4047.98	4483.48	3526.27	4192.15	4634.38	4423.87	5581.4	4545.71	4901.62	4460.55	5740.74	3693.23	5670.87	4766.08	3300.11	6523.91	5133.55	4442.35	3909.19
8.5	3737.4	1769.75	2237.17	3188.41	2115.22	2003.61	3184.11	1971.1	2148.37	2704.34	4539.48	3918.72	3275.57	3838.27	3875.63	3075.52	4807.48	3839.01	5009.3	3515.93	4102.18	5698.47	5106.37	5402.98	4195.68	4651.37	3879.53	6275.39	3331.15	6469.99	4816.55	3726.85	5919.27	4737.69	4413.46	4216.95
8.75	3756.77	1759.15	1993.95	3513.5	2123.7	2001.67	3993.59	2060.12	2573.03	3287.62	4120.96	3823.93	3029.72	3845.62	3845.47	3617.83	4554.16	3823.93	5160.2	5052.6	4988.19	5852.48	3774.45	5021.74	4069.67	4436.28	3681.29	5803.83	3228.99	6496.95	5808.56	3550.98	5869.21	5177.71	4297.93	4055.31
9	3765.39	2238.15	3563.25	3270.22	2117.34	1818.3	3748.16	1973.22	1990.09	3873.32	3983.29	4144.93	3157.47	3836.44	3856.24	3029.72	4293.51	4295.73	5497.78	5699.94	5796.42	5507.12	4032.98	4696.92	3797.42	3749.64	4667.94	5816.45	3245.8	6489.25	5819.6	3346.67	5474.46	5281.8	6356.39	4052.72
9.25	4320.83	2244.51	2331.75	3158.27	2125.82	1982.37	3173.34	2045.28	1826.02	3506.96	4157.67	3670.97	3003.21	5121.37	3912.26	3196.03	4049.37	3994.12	6358.08	5284.24	5910.8	5673.58	4432.14	4430.05	3895.43	3753.77	4425.47	5780.17	3754.01	6429.56	5256.57	3869.1	6154.2	6265.93	6002.07	4425.15
9.5	3713.72	2102.51	2580.75	2930.07	2240.27	1986.23	2953.75	2134.3	1827.95	3345.47	4111.78	3720.52	3049.01	4655.12	3770.07	3193.62	4111.78	4088.91	5920.93	5054.67	5547.85	5588.01	4326.66	4460.55	4276.57	4039.18	4463.6	5311.77	4506.62	5892.32	4952.18	4488.52	5936.6	5322.81	4946.85	4536.36
9.75	3509.19	2187.28	2148.37	3171.19	2242.39	1992.02	3177.65	2132.18	1748.81	3854.04	4311.86	3744.22	2807.98	4444.03	3912.26	3393.68	4221.92	3910.1	5866.48	5027.78	5343.51	5626.91	3768.25	4457.5	4435.25	3931.64	3742.28	4753.46	4348.86	6015.56	4964.8	4524.72	6173.45	4947.45	4729.26	4429.03
10	3672.81	2144.89	2422.47	3179.8	2113.1	2132.93	3039.86	2041.04	2889.59	3355.11	3851.12	4248.33	2911.62	4163.18	4022.13	3070.7	4142.99	3920.88	5488.45	5282.17	4814.34	5248.88	4595.53	4875.34	4397.92	5424.87	5094.94	4819.7	4588.09	6042.51	4788.16	4410.93	6156.12	4685.65	4673.42	4648.87
10.25	3649.13	2206.36	2090.47	3272.38	2818.88	2565.31	4869.81	2295.38	2729.38	3036.95	4486.25	4280.65	2889.93	4018.16	3882.1	3268.34	5881.31	4024.28	5570.9	5087.76	4789.94	4632.82	4603.8	5204.73	6026.72	5832.31	5233.71	4575.25	4494.98	6204.26	5004.23	4527.31	5867.28	4761.35	4810.13	4604.9
10.5	3498.43	1674.37	2075.03	3119.52	2479.77	2555.66	3526.41	2534.88	2557.59	3049.01	4234.77	4427.14	3022.49	3729.97	3946.73	3229.78	5954.74	3953.19	5264.43	4732.03	4469.7	4640.6	5271.83	4657.27	6176.06	5342.15	4975.99	3294.62	4493.69	7197.87	5111.47	4288.08	5905.8	4531.09	4648.38	4105.74
10.75	3537.18	1773.99	1808.65	3149.66	2672.64	2134.86	3485.51	2630.25	2171.54	4237.27	5064.47	3907.95	2622.39	3961.26	3839.01	2909.21	5752.82	4362.51	5083.97	4095.03	4594.74	4643.71	4870.6	4216.55	5723.36	4494.19	3839.88	4945.87	4333.34	7309.55	4726.65	4125.14	5684.35	4682.49	4642.61	4052.72
11	3274.53	1551.44	1826.02	3472.59	2110.98	2185.05	3395.09	2846.43	2154.16	3039.36	4978.19	3841.16	4044.45	3964.93	4119.07	3188.8	4590.88	4888.17	4825.73	3766.18	4826.54	4439.92	5065.01	4407.17	5443.34	4368.03	3643.16	5267.61	4713.52	7228.68	5061	4288.08	5953.94	4572.09	4494.34	4131.61
11.25	3810.59	2041.04	2254.54	3451.06	2515.8	2341.4	3537.18	2435.26	2183.12	3085.16	4680.82	3860.55	3747.99	4056.71	4321.58	3314.14	4467.89	4786.91	4800.84	3515.93	4834.17	4418.14	5348.35	4089.98	4833.51	4080.55	3646.21	5717.09	4125.14	7303.78	6486.73	3699.7	6321.72	5234.49	4604.09	4394.12
11.5	3588.85	2265.7	2289.28	3179.8	2272.06	2331.75	3399.39	2471.29	2163.82	3089.98	4649.62	3742.07	3506.96	3819.92	4399.14	3261.11	4126.47	4166.47	4626.6	3712.41	3810.91	4458.59	5050.53	4056.43	4477.26	4717.55	3669.09	5191.9	3734.61	7224.83	6002.55	3565.21	6192.71	5007.38	6061.77	4726.45
11.75	4428.47	3172.83	2235.24	3166.88	2265.7	2009.4	3268.07	2551.83	2325.96	3191.21	4440.36	3989.81	2694.69	4187.04	4041.52	3526.24	4300.85	4213.86	4597.04	3778.59	5113.24	4393.25	4177.75	4614.57	4486.59	5753.72	3277.17	4788.16	3997.12	6602.86	6164.99	3587.19	6242.77	4726.65	4973.81	5106.64
12	3823.51	2185.16	2073.09	3156.12	2255.11	2163.82	3524.26	2286.9	2185.05	3285.21	4464.22	3994.12	2579	5383.86	3985.51	3102.03	4394.47	4071.68	5139.98	4020.57	4782.32	4424.36	4190.16	5784.22	4267.24	5298.71	3406.79	4923.79	3389.34	6495.03	6179.19	2979.41	5707.46	4726.65	5896.17	4983.79
12.25	3612.53	2337.76	2159.96	3134.59	2403.47	2165.75	3156.12	2354.72	2175.4	4133.63	4552.33	3828.24	2564.54	4381.62	3972.58	2793.52	4289.84	4026.44	4609.49	4287.37	4785.37	4643.71	4177.75	5393.83	4262.57	4709.28	3376.29	4338.68	3410.03	6223.52	6177.61	3128.12	5582.3	4475.89	5971.27	4379.89
12.5	3646.98	3052.02	2067.3	3171.19	2250.87	2146.44	3507.04	2522.16	2156.09	3870.91	4293.51	4463.77	2701.93	4269.64	4103.99	2935.72	4254.96	3826.09	4593.93	3987.48	4541.37	4421.25	4041.25	6569.59	4139.67	4330.8	4420.9	4706.15	3234.16	6477.7	5765.98	3332.44	5620.81	4543.7	6090.65	4132.9
12.75	3298.21	2579.38	1988.16	3156.12	2257.22	2567.24	3690.03	2526.4	1982.37	3251.47	4253.12	3935.95	2689.87	4221.92	4625.34	3256.29	4324.71	3854.09	4620.38	4359.75	4507.82	4408.81	3751.7	5794.9	4438.36	4492.12	4651.17	5352.77	3470.81	6880.15	4980.57	3313.05	5640.06	4333.95	5693.98	4039.79
13	3296.06	2259.34	1806.72	3156.12	2267.82	2009.4	3584.54	2280.54	1974.65	3041.78	4275.15	3711.91	3070.7	4289.84	4937.72	4994.1	4278.82	4340.97	4606.38	3991.61	4552.05	4407.25	4032.98	5752.2	4410.36	4411.46	3859.71	5396.93	3473.39	6741.5	5013.69	3852.29	5651.62	4512.16	5938.53	4161.35
13.25	3315.43	2009.25	2227.51	3046.32	2505.2	1822.16	3470.44	2534.88	2291.21	3034.54	4515.62	3767.92	3106.85	4280.66	4713.67	4068.55	4115.45	4364.67	4595.49	3484.91	4544.42	5202.2	3989.55	5797.95	4142.78	4510.73	3754.49	5354.35	3479.86	6799.27	4832.32	3707.45	5597.7	5466.32	4636.83	4149.71
13.5	3293.9	2038.92	2316.31	3371.41	2738.34	2013.26	3412.31	2269.94	2573.03	3024.9	4831.34	3748.53	2887.52	4150.33	4534.86	4283.07	4207.23	4000.59	4811.73	3759.98	4567.3	5029.52	4018.5	5044.61	4066.56	4500.39	3643.16	4914.33	3143.64	7145.88	4603.64	3512.19	6385.27	5321.23	4769.7	4338.51
13.75	3070.01	2223.31	1812.51	3470.44	2431.02	1997.81	3143.2	2259.34	2001.67	3212.91	4625.75	4638.27	2914.03	4001.64	4075.99	4196.3	4677.15	3845.47	5197.54	4012.3	5572.25	4763.5	3776.52	4463.6	4187.9	4171.55	3382.39	4876.48	3203.13	7103.52	5562.53	3530.29	6262.03	5146.17	4827.46	4775.6
14	3054.93	1780.35	2669.54	4964.54	3478.03	2640.59	3511.34	2102.51	1999.74	3475.63	4276.99	4446.53	3950.45	4014.49	3998.43	3241.83	4943.31	4024.28	4961.07	3530.41	5747.62	5206.87	5050.53	5253.53	4089.89	5124.99	3345.79	5163.52	3327.27	6676.03	5841.68	3366.06	6188.86	4975.84	4538.62	4796.28
14.25	3380.02	2339.88	2395.45	3718.02	2286.9	2325.96	3173.34	2100.39	2005.54	3063.47	4131.97	4452.99	2663.36	3874.99	3935.95	3282.8	4328.38	4496.08	4592.38	4119.84	5628.68	4741.72	5280.1	5018.69	4772.84	4657.57	3237.52	5212.41	3207.01	6210.04	5810.14	3164.33	5884.61	4633.6	4735.03	5102.76
14.5	3272.38	1623.51	2231.38	3280.99	2530.64	2146.44	3539.33	2280.54	2009.4	2952.59	4418.33	4259.1	2639.26	3788.71	4222.48	3273.16	4480.74	4375.44	4797.73	4252.21	4521.55	4362.14	5431.08	4642.02	5029.52	5317.33	3246.67	5376.43	4010.05	6739.58	5302.3	3137.18	5876.91	4854.4	4492.41	4537.66
14.75	3629.75	1843.93	2399.31	3412.31	2246.63	2173.47	3498.43	2272.06	3733.11	2682.64	4847.86	4080.3	3364.75	3933.73	3974.73	3302.09	4344.9	4291.42	4682.61	3733.09	4330.93	4159.9	4434.21	3845.98	5093.31	4061.93	4500.2	5392.2	3391.93	7215.2	4788.16	3128.12	5757.52	4830.74	4787.03	4236.35
15	3272.38	1784.59	2113.63	3278.83	2252.99	2159.96	3405.85	2522.16	2306.66	3273.16	4554.16	4078.14	3224.96	4701.01	3966.12	3716.65	4719.37	4698.59	4590.82	4630.69	4306.52	3948.32	4423.87	3891.73	4466.37	4074.34	4963.79	5335.42	4012.64	7215.2	4860.71	3241.92	6406.45	5272.34	5925.05	4641.11
15.25	3113.06	2159.73	1993.95	2910.69	2522.16	2165.75	3177.65	2208.48	2001.67	2988.75	4436.69	4013.51	4283.07	4686.33	3935.95	3318.96	5097.51	4478.85	5654.91	4001.96	4221.13	3993.44	3522.14	3878.01	4167.68	4682.39	5094.94	4682.49	3473.39	6637.52	4554.74	4435.5	6629.82	6090.87	6575.9	4833.79
15.5	3300.36	2316.57	2092.4	4340.2	2346.24	2314.38	3733.09	2282.66	1995.88	3000.8	4994.71	4101.84	4049.27	4473.4	4420.68	3186.39	4589.04	4571.48	5642.46	4001.96	4745.72	3968.55	3830.3	3850.56	4421.25	4378.37	4321.77	5212.41	3186.32	6506.58	5537.3	4493.69	7253.71	5362.23	5998.22	4796.28
15.75	3808.44	2325.05	2260.33	3352.03	2524.28	2154.16	4432.78	2278.42	2181.19	3294.86	4532.14	4524.09	3482.86	4172.36	4203.09	3559.99	4278.82	4403.44	5483.78	3979.21	5878.77	3940.55	3999.89	5233.71	4592.38	5714.42	3650.79	5879.53	3190.2	6754.98	5291.26	4507.91	7024.57	5851.14	5757.52	4381.19
16	3812.75	2159.73	2076.95	3498.43	2655.68	2571.1	3498.43	2265.7	2351.05	3022.49	4915.78	4228.94	4360.2	3748.33	4140.62	3253.88	4275.15	4390.52	4987.52	4996.76	5826.92	4912.85	4376.3	5424.33	4968.85	4423.87	3693.49	5923.69	3485.03	6770.39	4975.84	4705.77	6570.13	5855.88	5179.85	4361.79
16.25	3575.93	2174.57	2739.03	3380.02	2638.73	2300.86	3756.77	2662.04	2571.1	3273.16	4471.56	4228.94	2979.11	3755.67	4526.24	3480.45	4392.63	4399.14	4590.82	4386.64	5857.42	5673.58	5251.15	5207.78	4528.59	4064	3568.44	6103.48	3792.8	6027.11	5994.66	3893.67	7184.39	5254.99	4937.22	4385.06
16.5	3832.12	1801.54	2654.1	3128.13	1865.12	2580.75	3522.11	2255.11	2412.82	3261.11	4556	4465.92	3010.44	3474.82	4405.6	3617.83	4293.51	4478.85	4617.27	4274.96	5892.5	4971.96	5333.87	4338.55	4371.47	4032.98	4183	5666.62	3285.89	6556.65	5553.07	3296.23	6647.15	5417.43	5112.45	4215.66
16.75	4178.74	1803.66	1988.16	3435.99	1684.97	2140.65	3528.57	2445.86	2073.09	3439.47	4148.49	4274.19	3277.98	3939.23	4287.11	3480.45	4565.18	5047.59	4612.6	4992.62	5590.55	4757.28	4177.75	4455.97	4262.57	4469.37	3931.38	5195.06	3589.78	6758.83	5321.23	3331.15	5888.47	5154.05	5156.74	4130.31
17	4051.72	1551.44	2227.51	3929	2252.99	1893.58	3513.5	2108.86	2169.61	3239.42	4609.23	4284.96	3844.4	4344.9	4032.9	3817.89	5659.2	4524.09	5477.56	5668.92	4750.29	4184.79	4473.51	5790.32	5158.65	5280.1	3824.63	4846.51	4148.42	6795.42	5300.73	4267.39	5969.34	5174.56	5545.71	4066.95
17.25	3240.08	2015.61	2289.28	3705.1	2522.16	2055.72	3698.64	2935.45	2173.47	3916.71	4442.19	4233.25	3261.11	4135.64	4073.83	4762.72	6116.27	5219.93	5944.27	4159.14	4645.07	3968.55	4419.73	5224.56	5222.43	4938.85	4070.15	5357.5	3700.99	7126.62	5485.25	4422.57	5944.31	5811.72	6575.9	4263.51
17.5	3479.05	2257.22	2304.72	3528.57	2117.34	1955.35	3623.3	2115.22	2167.68	3803.42	4469.73	4875.24	3188.8	4262.3	4336.66	4061.32	5003.89	4470.23	5026.41	4022.64	4521.55	4789.95	4541.76	5024.79	4611.05	5075.35	4965.31	6316.4	3310.46	6791.57	4925.37	3817.37	5957.79	5989.93	5819.14	4576.45
17.75	3946.23	2094.03	2148.37	3504.89	1964.74	2306.66	3789.07	2286.9	2961.01	3808.24	5035.1	4858.01	3203.26	4388.96	5153.15	3870.91	4065.89	5038.97	4978.19	4032.98	4974.46	4789.95	4885.07	4416.32	4626.6	4717.55	5212.36	5885.84	3605.3	7401.98	5507.33	3549.69	6252.4	5775.44	5480.24	4548
18	3823.51	1943.55	2322.1	3588.85	2096.15	3275.64	4045.26	2854.91	2239.1	3005.62	4366.93	4864.47	3854.04	5172.77	4795.53	4750.66	4247.62	5084.21	4634.38	4636.89	5538.7	4265.68	5720.63	5191.01	4651.49	4477.64	5802.52	5841.68	3169.51	7319.18	5412.7	3276.84	6102.21	5740.74	4727.33	4192.39
18.25	3741.7	2503.08	2723.59	3672.81	2640.85	2310.52	3713.72	2850.67	2972.59	3928.76	4809.31	4901.09	4321.63	4348.57	4939.87	4061.32	4533.97	4942.03	4796.17	5042.26	6218.84	5035.75	5480.72	6583.31	5574.01	4692.73	5442.63	6299.05	4401.88	6993.76	6483.57	3271.66	7305.7	5827.49	5524.53	4334.63
18.5	6131.4	3230.06	2893.45	4553.34	2676.88	2144.51	4103.39	3109.25	3312.32	4283.07	5137.89	5101.45	4186.66	4361.43	5237.17	4073.38	4943.31	5407.36	5899.15	5025.71	6610.76	6311.41	5348.35	6212.74	5746.69	5348.35	5759.82	6794.27	4924.31	6912.88	6728.03	3872.98	6878.22	6452.03	5832.62	4801.46
18.75	4084.01	2827.36	2725.52	4729.87	2479.77	2325.96	3984.98	3039.31	4051.61	3841.99	5804.22	4739.52	3709.42	4935.97	5288.87	3393.68	5442.6	5400.9	5626.91	5706.15	7203.97	5934.93	5079.49	6049.57	5471.34	5033.98	6055.67	7748.43	4663.09	7658.09	7488.2	4052.72	6806.97	6899.93	5570.74	4846.72
19	4170.13	2272.06	2399.31	3696.49	2676.88	3235.11	4086.16	2475.53	2725.52	3196.03	5840.93	5528	3220.14	4891.92	4924.79	4099.89	5495.84	4952.8	5494.67	5288.37	6624.48	6302.07	5693.74	6273.74	5368.66	4678.26	6368.29	8191.6	4529.9	7392.35	7242.17	4134.19	6858.97	7606.49	5759.45	4633.35
19.25	3750.31	1945.66	3159.83	5672.84	2530.64	2148.37	3939.77	2698.07	2752.54	3338.24	5624.33	5140.22	4046.86	5213.15	5185.47	3519.01	6090.57	4830	5303.32	5023.64	6276.79	6143.39	4705.14	6256.97	6611.65	5226.33	5782.7	8495.99	4844.13	7677.34	7145.97	4112.21	7349.99	6721.72	4952.63	4823.44
19.5	3765.39	2079.19	3875.95	3502.73	3950.67	2159.96	3931.16	2609.06	2499.68	3229.78	6444.85	4862.32	4324.05	5378.36	5107.91	3398.5	6041.01	4918.33	5973.82	4783.73	6850.18	5406	5366.97	7446.44	5846.26	6508.61	5640.88	8264.15	4664.38	7434.72	7057.65	3892.38	7195.94	6715.41	4944.93	4573.86
19.75	3752.47	2072.83	2980.31	3515.65	3079.58	2001.67	5285.32	2963.01	3306.53	4668.72	5418.74	4534.86	4632.56	5134.22	4577.94	3892.6	5426.08	4911.86	5650.24	4605.87	7417.47	5511.78	4407.32	6845.61	6252.29	5488.99	5956.55	7696.38	4233.77	7400.06	7556.02	3724.27	7178.61	6764.3	4973.81	4775.6
20	3623.3	2280.54	2401.24	3524.26	2346.24	2563.38	4465.07	2511.56	2764.13	3834.76	6002.47	4379.75	4080.61	4789.12	5562.47	3514.19	5484.82	4649.04	5695.36	4436.28	6874.58	5015.52	4136.39	5465.51	5200.65	4918.17	5825.4	7921.91	4339.8	7386.58	7108.11	3289.77	7018.79	6757.99	4973.81	4740.68
20.25	3399.39	3187.67	2327.89	3451.06	1941.43	2221.72	4066.79	2545.47	2349.12	3849.22	4961.67	4405.6	3827.53	4111.78	4804.15	3135.78	5099.34	4679.2	5734.25	4982.28	7031.65	4617.27	4070.21	5520.4	4751.06	4560.37	5810.15	7735.81	4687.66	7648.46	7152.27	3287.18	7457.82	6944.09	5751.75	4601.02
20.5	3054.93	2085.55	2750.61	3113.06	2291.14	2322.1	3690.03	2759.54	1966.93	3839.58	5418.74	4911.86	3820.3	4166.85	5202.7	3644.34	5886.82	4465.92	5045.08	4638.96	6764.78	6085.83	4037.12	5828.45	6460.75	4587.26	5192.53	7311.56	4763.96	7964.26	6633.4	3892.38	7330.73	6967.75	7165.13	4399.29
20.75	3173.34	2094.03	2244.89	3373.56	2282.66	1743.02	4729.87	4118.11	2563.38	3027.31	5382.03	5010.96	3244.24	3906.19	4558.56	2998.39	5905.18	4937.72	5102.64	4781.67	7239.05	6124.72	5189.1	5852.85	5824.48	4293.57	5380.11	6922.01	4854.48	7858.35	5947.35	4064.36	6679.88	6187.07	7170.91	4593.26
21	3631.91	2248.75	2262.26	3463.98	3666.67	1814.44	5515.68	2876.11	2484.24	3256.29	5090.16	4524.09	2694.69	3728.14	5107.91	3603.37	5049.78	5002.35	5852.48	4428	6912.7	5637.8	4004.03	5851.32	6154.28	4161.21	5335.88	6631.82	4461.36	7881.45	5955.23	4628.18	6564.35	6442.57	7207.5	4849.3
21.25	4409.1	2094.03	2003.61	4497.36	2950.29	2001.67	4462.92	2202.12	2078.89	3003.21	5125.04	4377.59	3044.18	3689.59	4948.49	3485.27	4972.69	5094.98	5637.8	4316.32	7852.09	7064.36	4376.3	5840.65	6451.42	4845.78	5392.31	5833.8	3676.42	6810.82	6825.81	4644.99	6136.87	6087.71	6152.27	4597.14
21.5	3754.62	1776.11	2024.84	3713.72	2108.86	1816.37	4133.53	2123.7	2161.89	2995.98	4836.85	4269.88	3051.42	3647.37	4330.2	3506.96	4919.45	5168.23	6171.4	3801.34	6372.86	5914.71	4018.5	5862	5801.14	4851.98	5720.18	5428.47	3631.16	6404.52	6295.89	4663.09	6104.13	6226.5	6957.17	4873.87
21.75	3715.87	1689.21	1739.16	3489.82	1954.14	2001.67	3722.33	2132.18	2901.17	3232.19	6096.08	4073.83	3863.68	5336.14	4532.7	4287.89	4847.86	4834.31	6381.41	3762.05	6109.04	6171.4	4789.94	5067.49	6456.09	4833.37	5273.36	6180.76	3531.59	6770.39	6442.57	4983.79	6448.81	5728.13	6722.25	5032.93
22	3767.54	2138.54	1984.3	3479.05	2123.7	2163.82	3235.78	2331.41	2953.29	3010.44	5047.94	5077.75	3017.67	4592.71	4377.59	4102.3	5084.66	4399.14	6493.42	3793.07	6249.34	6624.1	5290.44	3975.61	6704.99	4827.17	5360.28	6269.08	5003.19	6722.25	6767.45	4965.69	6421.85	5660.31	6614.41	5026.47
22.25	3748.16	2132.18	3159.83	3530.72	2365.32	2982.24	3244.39	2354.72	2810.45	3277.98	4891.92	4870.93	3049.01	6242.93	4674.89	3760.04	4491.75	4373.28	6586.76	5187.03	5503.63	6096.72	4545.89	3971.03	5700.02	4547.96	4774.69	5832.22	4822.15	6747.28	6183.92	4355.32	6520.06	4997.92	6916.73	4851.89
22.5	3765.39	2106.74	2569.17	4951.62	2447.98	3470.6	3810.59	3247.01	3136.66	3041.78	4561.51	4409.91	3039.36	5365.51	4349.59	3627.47	4247.62	4847.24	7028.58	5096.03	5862	5728.02	4626.55	3891.73	5259.77	4812.69	5023.26	5736.01	4293.25	6583.6	6336.9	4249.28	6785.79	5302.3	6602.86	4886.81
22.75	3726.63	2102.51	2325.96	4273.46	2286.9	2231.38	3470.44	2837.96	2785.36	3253.88	4256.8	4424.99	3567.22	4801.97	5015.27	3617.83	4669.81	4528.4	7988.43	4767.19	4718.27	5721.8	4961.6	3896.31	5256.65	4953.33	6211.22	5576.72	4132.9	6410.3	5830.64	4511.79	6660.63	6094.02	6849.34	4536.36
23	3733.09	2511.56	2169.61	3832.12	2914.26	2007.47	3741.7	2200	2723.59	3943.22	4108.11	4162.16	3509.37	4574.36	4345.28	3304.5	4306.36	5036.82	7344.38	4392.85	5250.48	4642.16	5468.31	4129.63	5267.54	4274.96	5020.21	5581.45	4143.25	6148.42	5829.06	4639.81	6747.28	6283.28	6498.88	4577.74
23.25	4342.36	4283.43	3044.01	3483.36	2520.04	1743.02	4036.65	2104.62	2408.96	3232.19	4075.07	4263.41	4278.25	4871.73	4418.52	5447.24	4161.34	5536.62	6910.34	4138.46	5248.96	4489.7	3929.57	3864.28	5312.66	4831.3	5218.46	6321.13	4172.99	6077.17	5666.62	4381.19	6741.5	5221.87	6622.12	4396.7
23.5	3513.5	2850.67	2314.38	3296.06	2267.82	1748.81	4467.22	2276.3	2225.58	2967.06	4064.05	4024.28	3875.73	4928.63	4433.6	4622.92	3952.08	5954.56	6627.21	4407.32	4651.17	4511.48	3811.68	5055.29	4547.26	4583.12	6151.74	6642.86	4232.47	6104.13	5225.02	4454.89	7559.88	5037.35	6961.02	4542.83
23.75	3524.26	2863.39	2237.17	3405.85	2293.26	2161.89	3963.45	2267.82	2076.95	4119.17	5310.44	4886.01	3740.76	5499.51	4396.98	4109.53	3867.64	5090.68	6446.75	3778.59	4565.77	5195.98	5137.4	5242.86	4419.7	4446.62	5738.48	5811.72	4222.13	5907.72	5406.39	4491.1	7993.14	5084.66	7305.7	4762.66
24	3524.26	2863.39	2237.17	3405.85	2293.26	2161.89	3963.45	2267.82	2076.95	4119.17	5310.44	4886.01	3740.76	5499.51	4396.98	3866.09	3847.45	4302.19	6446.75	3778.59	4565.77	5195.98	5137.4	5242.86	4419.7	4446.62	5738.48	5811.72	4222.13	5907.72	5406.39	4491.1	7993.14	5172.98	6799.27	4793.7
Appendix Figure S S 6 J Lower Right
	FF																		Sf1-Lgr4-/-
Dark time	2889.03	1988.41	2036.38	2986.94	1986.24	1729.43	3140.83	2031.94	1991.3	2812.6	3885.58	3596.47	2913.43	3590.16	3743.55	2873.66	3654.67	3836.81	4703.32	3866.88	4522.34	4565.41	3812.2	4250.32	4497.32	3770.97	4217.47	5051.02	3268.11	5575.88	5158.19	3180.82	5477.07	4954.22	4484.27	3583.5
Light time	2921.05	1817.97	1794.01	2801.39	1995.65	1736.14	2839.47	1876.43	1717.81	2654.22	3416.69	3086.88	2792.41	3312.45	3346.61	2767.71	3658.19	3413.35	4185.08	3783.03	4100.78	3966.73	3859.98	3970.08	3802.54	3879.11	3562.37	4322.22	2969.2	5100.3	4384.05	2928.87	4880.38	4455.26	4247.42	3434.74
Appendix Figure S S 6 K Upper Left
	FF																		Sf1-Lgr4-/-
0	1709.92	3936.8	1682.24	1118.73	2594.68	1913.35	1632.66	3417.62	1740.92	2493.62	2016.16	3126.97	2650.71	2091.24	3467.22	3530.45	1742.57	2738.18	3888.74	3879.21	2872.75	2582.59	2887.4	3086.93	2864.23	3772.09	4891.76	4963.54	3362.67	3565.18	2816.76	3409.48	3745.72	4948.75	2446.34	2878.17
0.25	1675.58	4214.57	2199.72	1080.4	2663.1	2301.94	1443.82	3523.44	1815.61	2519.76	1913.35	3028.52	2611.23	1924.08	3189.45	3241.19	1430.65	2794.92	3794.73	3852.61	3119.82	2565.29	2828.74	3919.19	2867.64	3218.59	3831.72	4260.06	3524.08	3659.67	3427.48	4068.88	4037.61	5045.63	2226.09	2712.09
0.5	1668.71	3511.87	2352.64	1069.94	3912.88	2383.84	1505.62	3875.62	1804.94	2509.31	1582.26	2965.11	2302.21	2055.68	2762.87	2946.69	1305.19	3630.89	3561.28	4498.52	3114.71	2273.9	2920.72	3675.4	2734.74	3769.43	3702.54	4371.3	2829.69	3657.98	3351.64	3441.85	3563.49	3991.29	2310.15	3052.08
0.75	1354.54	3372.98	2135.7	1116.99	4126.47	1969.11	1620.64	3316.76	1657.34	2317.62	1528.24	3058.56	2346.84	1799.61	2538	2598.18	1758.26	3504.07	3493.91	3831.72	3007.36	2343.09	3147.34	3791.41	2850.6	3070.89	3254.2	4574.98	2634.65	2947.64	4197.87	3419.7	3307.03	3563.86	2769.16	3146.09
1	1220.63	3007.57	2212.16	1038.57	3622.55	1629.31	2163.15	3258.89	1692.91	2324.59	1495.13	3484.05	3721.99	1552.43	2481.78	2240.95	1662.42	3452.35	3382.67	4175.56	3113	2289.87	2931.39	3690.53	3893.38	3160.04	3130.72	4263.19	2424.49	2643.94	4257.74	3496.38	3200.73	3322.59	3268.51	3327.83
1.25	2118.51	3323.38	2320.64	1815.76	3308.85	1484.67	1831.81	2711.61	1458.18	2403.01	1742.57	3447.34	3716.84	1941.87	2417.3	2172.99	2450.06	3710.98	3285.53	4080.58	2717.7	2315.15	2970.05	2955.79	3630.98	3311.72	3157.32	3501.74	2305.11	2549.45	2953.81	2874.46	3008.39	3290.3	3229.84	3084.98
1.5	1845.54	2686.81	2020.11	2223.53	3428.99	1474.22	1618.93	2556.19	2146.37	3269.07	1695.53	3193.71	3572.63	1906.3	2885.22	2186.93	1911.6	3504.07	2934.57	4042.58	2826.75	2464.17	2846.07	2876.76	3779.22	2977.76	3096.53	3249.49	2135.3	2620.32	2752.89	2506.42	3215.92	4426.33	2495.1	3075.58
1.75	1551.97	2572.72	1634.23	2258.38	4213.23	1836.67	1466.13	4055.84	2295.74	2610.38	1808.79	2946.76	3203.52	2014.78	2833.96	2256.63	2068.44	2844.97	2771.62	4346.54	3150.49	2889.94	2794.08	2752.34	3101.07	2408.28	3571.46	3938.87	2140.34	3028.63	2843.37	2441.67	2957.77	5360.98	2508.55	2879.73
2	1428.36	3538.32	1808.5	1531.72	3210.4	2566.81	1809.49	3057.18	2395.32	2434.38	1608.4	3222.08	2657.58	1360.37	2648.78	2368.16	2080.63	2658.09	3236.96	4428.23	3159.01	2649.11	3110.02	2701.91	2882.98	2594.56	3529.66	4178.59	2259.71	3416.7	3054.93	2484.27	3342.46	4568.8	2369	2719.92
2.25	1692.75	3239.05	1682.24	1385.35	2859.99	1958.65	2224.95	2948.05	1694.69	2408.24	1998.73	3398.95	2652.43	1884.96	2852.15	2338.53	1918.57	2596.35	3381.1	4443.42	3136.86	2639.8	3074.02	2631.29	2961.36	2434.89	3362.49	4314.9	3169.32	2839.66	3048.28	2376.92	3570.24	4642.89	2419.44	2663.52
2.5	1565.71	2890.18	1547.09	1378.38	3043.54	1765.23	2046.41	2514.85	1495.52	2223.53	2026.61	3028.52	2509.94	2101.91	3255.59	2258.38	1732.12	2567.99	3298.06	4551.71	3216.94	3321.04	3103.35	2915.43	2629.1	2923.2	3411.88	3796.3	3241.61	2888.59	3172.02	2318.99	3610.74	4002.69	2300.07	2679.19
2.75	1546.82	2738.07	2036.11	1153.58	2721.5	2648.71	1886.74	2372.66	1539.98	2301.94	2054.49	3320.53	2453.28	1712.47	2880.26	2207.84	1786.14	2709.82	3385.8	4494.72	2879.57	3089.52	3703.22	2863.31	3177.75	2925.87	3601.85	3276.13	2861.63	2976.33	2787.49	2315.58	3705.22	3558.16	2553.95	2394.03
3	1637.81	2466.9	1580.88	1599.68	2578	1519.53	1436.95	2361.09	1620	2896.16	2172.99	4330.03	2271.3	1579.1	2971.2	2106.77	1437.62	2818.28	2901.67	4855.66	2927.28	2859.34	3228.66	2903.66	3031.22	2759.55	3487.87	3313.73	2547.22	2908.84	2799.46	2854.01	3474.07	3153.52	2614.48	2412.83
3.25	1594.89	2456.98	1753.37	1768.71	2644.74	1413.23	1593.17	2501.63	1762.26	3737.82	1643.25	3812.77	2281.61	1995.21	2961.28	2166.02	1875.01	2559.64	2909.5	4872.76	2688.73	2880.63	3235.32	2738.89	3002.25	2567.95	3007.24	2721.49	2278.21	3340.78	3225.24	2709.18	3025.26	3163.02	2513.6	2387.76
3.5	1560.56	2478.48	1828.06	1543.92	3130.31	1388.83	1548.54	3029.07	1477.74	2646.97	1697.27	3629.22	2683.33	1947.2	3450.69	2819.49	1906.38	2551.3	2625.91	4692.28	2719.4	2602.54	2919.39	3547.62	2802.89	3082.87	3164.92	2912.64	2216	3234.48	2943.16	2593.32	2897.03	3261.8	2328.65	2310.99
3.75	1603.48	2483.44	1440.39	1631.05	2524.6	1732.12	1713.35	3389.51	2847	3436.36	1690.3	3836.13	3007.8	1817.39	3406.05	3701.23	2028.36	2965.11	2593.01	4606.8	2831.86	2406.95	2799.41	3603.1	2830.16	2905.91	3263.7	3912.24	2219.36	3199.05	3464.74	2571.17	2925.71	3121.22	2451.39	2462.97
4	1943.4	2352.82	1488.41	1728.63	2537.95	2153.82	2698.78	2733.11	1890.3	2608.63	1784.4	3664.26	2906.51	1547.09	2696.73	2934.49	1784.4	3403.96	2556.98	4247.75	2997.14	2379.01	3042.03	3478.68	2911.94	2951.15	3987.49	3501.74	2755.71	2837.97	3440.79	3187.97	2822.79	3368.19	3177.72	2791.99
4.25	1814.64	2837.27	1520.42	1540.44	4301.67	1815.76	1661.85	2389.19	2430.89	2612.12	2005.7	3395.61	2796.64	2096.57	2719.88	2798.57	1927.29	3041.87	2549.14	4606.8	3324.28	2413.61	3596.58	3199.58	2777.34	2641.13	3014.84	3511.14	3401.34	2753.61	3830.64	2608.65	2765.42	4019.79	2474.93	3200.92
[truncated: 701 more rows]
[truncated: 12 more columns]
