# Supplementary material for: Deficiency of neuronal LGR4 increases energy expenditure and inhibits food intake via hypothalamic leptin signaling
Source: EMBO Rep. 2025 Mar 11;26(8):2098–120. doi: 10.1038/s44319-025-00398-5 (PMC12018946; doi:10.1038/s44319-025-00398-5)
Supplement: Supplementary file 11 — EV and Appendix Figures Source Data [file 44319_2025_398_MOESM11_ESM.zip › Expand View Figures Source Data/Expand View Figures Source Data/Expand View Figure 1/Expand View Figure 1.xlsx]

## Sheet: Sheet1
Expand View Figure 1 A Left
	FF										Nestin-Lgr4-/-
0	17.6	13.9	16.9	14.4	17.6	19.6	18.6	18.1	17.5	14.5	16	16.3	15.2	12.6	15.1	13.4	16.3	14.7	16.6	15.7
1	18.2	17.1	19.2	15.5	18.2	20.6	18.7	17.8	18.3	16.6	16	16.8	16.2	13.1	15.7	15.7	17.5	15.8	16.8	17.2
2	18.5	16.8	20.1	15.8	18.5	19.8	19.4	17.2	19.1	16.9	16.6	17.4	17.1	13.6	16.5	15	17.3	16.4	17.2	19.2
3	19.9	18	22.6	17.2	19.9	21.4	19.4	18.2	21.5	18.1	17.4	17.9	17.6	15.1	17.4	15.9	18.5	17.2	18.5	18.7
4	21	18.7	25	19	21	22	20	19.6	22.3	18.9	18.5	19.3	17.7	15.2	18.2	17.3	18.7	17.7	18.5	19.4
5	22	21	27.3	19.1	22	27	20.9	23.3	24.6	22.6	21	19.5	18.6	15.7	18.2	18.6	20.5	18	20	22.1
6	22.7	21.4	29.9	19	22.7	24.4	21.8	23.1	25.3	22.3	19	20.3	18.9	16.8	18.3	18.5	20.2	18.1	19.9	21.8
7	23.6	21.4	32.7	20.1	23.6	26.6	22.3	22.2	27.2	23.7	20	20.5	19.8	16.8	18.3	18.5	20.1	18.4	21.8	23.2
8	24.2	24.6	32.1	21.3	24.2	28.5	22.7	23.1	25.5	25.3	20	21.3	19.9	16.7	19.2	19.8	22	18.2	22.2	25.4
9	24.7	24.2	33.2	22.7	24.7	30.4	22.4	23.3	26.7	26.3	19.7	21.4	19.8	16.9	19.4	21.7	23.2	19	22.5	26.4
10	25	25.5	34.3	23.6	25	32.7	24.2	22.4	28.2	27.9	20.8	21.3	20.4	17.5	19.6	23	23.4	19.6	23	24.9
11	26.7	25	35.4	24.2	26.7	35.7	26.9	23.8	29.8	29.4	21.5	21.7	22	17.9	20	23.2	23.8	19.4	24	26.3
12	27.6	25.4	37.3	24.7	27.6	35.4	28.5	24.7	29.8	30.2	22.3	22.7	22.5	18.3	20.8	23.4	24	20.9	26	29.7
13	28.3	26.5	39.2	25	28.3	34.2	31.7	24.2	29.4	30.8	22.7	23.3	22.7	18.3	21.2	23.4	26.2	21.6	26.2	28.3
14	27.2	28.2	41.3	26.7	27.2	37	29.4	26.8	31.5	31.5	22.9	23.5	23	18.5	21.1	23.8	26.8	22.3	27.9	29.3
15	29	29.4	42.2	27.6	29	39.8	31.4	25.8	32	32.3	23.2	24	24.8	19.1	21.3	24	27.2	23.9	29.3	30.1
16	30	32.4	43.2	28.5	30	40.7	33.4	27.2	32.3	33.1	23	25	24.7	20.6	22.4	26.2	27.8	24.1	29.6	31.2
Expand View Figure 1 A Right
	FF										Nestin-Lgr4-/-
	12.4	18.5	26.3	14.1	12.4	21.1	14.8	9.1	14.8	18.6	7	8.7	9.5	8	7.3	12.8	11.5	9.4	13	15.5
Expand View Figure 1 B
	FF								Nestin-Lgr4-/-
Fat mass	9.39	18.91	11.47	11.81	5.01	18.06	12.71	15.01	3.08	1.51	8.47	8.46	6.77	7.17
Lean mass	16.22	19.56	17.27	19.18	18.06	19.25	20.94	18.06	15.85	15.07	16.26	14.24	15.28	18.25
Expand View Figure 1 C
	FF								Nestin-Lgr4-/-
Pancreas	226	202	330	306	218	220	130	182	172	208	192	134	142	126
Liver	1368	1141	2367	1389	1239	1876	2012	1892	915	1095	938	1036	978	896
Spleen	129	137	202	124	83	117	90	125	106	101	83	72	77	89
SAT	2013	1654	2543	1909	2417	2129	2282	2086	963	570	765	989	924	908
GAT	2261	1653	1783	2690	2436	1984	2563	1825	1160	1500	771	1026	895	862
BAT	146	144	256	131	143	164	221	152	117	80	78	108	102	92
Expand View Figure 1D Left
	FF						Nestin-Lgr4-/-
1	10.3	10.525	6.2	8.8	5.5		14.04	12.95	7.65	7.95	7.65	14.2667
2	16.1333	16.725	18.7	15.1	18.85		24.08	25.075	12.575	13.45	12.575	35.8667
3	29.8	29.225	27.5	29.1	32.3		38.72	38.525	23.475	26.8	23.475	45.8667
4	45.8	43.975	33.8	43.85	46.85		53.84	53.625	34.6	40.7	34.6	57.8667
5	60.9333	57.875	47.8	60.2	62.7		66.3	70.275	47.275	54.15	47.275	71.1667
6	77.8333	71.825	62.55	77	76.25		79.72	86.525	59.6	68.7	59.6	84.6
7	96.0333	88.35	78.9	96.4	92.6		93.92	106.05	75.025	84.55	75.025	94.5667
8	113.8	101.85	95.7	109.35	111.85		107.72	120.2	87.4	98.1	87.4	105.167
9	132.733	119.55	115.1	125.25	133.3		121.76	137.75	102.75	114.45	102.75	117.1
10	154.533	139.65	128.05	144.3	152.8		131.8	158.475	117.7	133.7	117.7	130.833
11	175.467	158.25	146.9	163.75	171.4		146.44	177.675	135.3	155.15	132	146.933
12	191.867	177.25	163.75	178.2	191.2		161.56	194.225	148.05	174.65	146.75	159.2
13	229	195.017	181.2	207.8	211.1		174.02	213.775	160.65	210.75	153.375	173.467
14	248.5	214.483	199.1	226.8	229.7		187.44	231.075	175.425	227.5	159.425	189.3
15	266.667	233.917	215.5	242.3	249.3		201.64	250.275	189.85	245.45	166.075	202.821
16	284.7	254.317	235.05	258.65	269.4		215.44	266.825	203.25	263.75	173.25	216.343
Expand View Figure 1 D Right
	FF																Nestin-Lgr4-/-
	19.4	12.95	15.9	19.05	19.45	14.45	29.6	19	15.5	16.35	13.6667	16	15.1333	16.9	18.2	17.7667	14.2667	21.6	10	12	13.3	13.4333	9.96667	10.6	11.9333	13.7333	16.1	12.2667	14.2667	15.8333	13.5214	13.5214
Expand View Figure 1 E Left
	FF												Nestin-Lgr4-/-
0	2762	1949	2803	2122	2414	2563	2806	2958	2519	2409	3621	2862	3338	4699	3669	6049	2721	3364	4120	5242	2383	4058	3468	5782
0.25	2512	2073	2648	2455	2663	2240	3057	3034	2503	2452	3671	3003	3311	4398	3575	6476	2595	3119	3775	5265	2239	3908	3444	5761
0.5	2348	2110	2633	2451	2711	2104	2995	2749	2808	2413	3408	2883	3231	4567	3444	6531	2907	3857	3506	5016	2383	3900	3079	5580
0.75	2577	2439	2423	2463	2456	2422	2956	2711	2784	2439	3863	2886	3461	4348	3604	6536	2086	4395	3611	5697	2037	4578	3249	5750
1	2733	3420	2420	2664	2349	2875	3054	3044	2907	2828	3288	3015	3116	4373	3593	6538	2303	4397	3843	5852	1989	4031	3078	5979
1.25	2445	2552	2532	2670	2740	2435	3020	3168	2829	2475	3320	2913	3046	4021	3068	5879	2718	4406	3429	6396	2045	3671	3445	5794
1.5	2479	2590	2728	2542	2778	2414	2963	2914	2685	2432	3310	3052	2847	3505	3229	6264	2701	3949	3080	5597	2059	3524	3533	5601
1.75	2759	2454	3310	3025	2843	2433	2930	2878	2659	2369	3139	3116	2367	4020	3266	6547	2712	3750	3075	5724	1901	3289	3602	5792
2	2888	2392	3155	2695	2853	2475	3060	2760	2651	2108	3173	2794	2390	3877	3599	6570	3184	3732	3607	6121	2833	3296	3057	5305
2.25	2736	2562	2985	2707	2586	2743	2732	2712	2524	2429	2771	2924	2395	4154	3611	6783	2769	3799	3358	6074	2910	3907	2834	5577
2.5	2452	2379	3000	2432	2455	2529	2677	2781	2492	2135	2508	2683	2372	4083	3271	6900	2240	3523	2904	6047	2826	3505	3074	5753
2.75	2462	2263	2896	2322	2687	2254	2354	2721	2575	2135	2493	2551	2391	4021	3229	6708	2004	3073	3094	6052	2315	3303	3062	5620
3	2597	2579	3127	2605	2793	2422	2292	2921	2497	2699	2457	2559	2850	3854	3456	6921	1970	2974	3006	5728	2365	3682	2692	6425
3.25	3002	2379	3332	2593	2707	2075	2418	2793	2315	2109	3057	2749	2925	3510	2762	6586	1977	2991	2940	5334	2730	3138	3208	6259
3.5	2666	2400	2875	2449	2458	2116	2170	2627	2550	2453	3128	3090	2819	3292	2998	6245	2827	3634	3309	5422	2525	3652	3081	5714
3.75	2580	2281	2673	2490	2391	2233	2448	2457	2214	2453	3248	2749	3185	3140	2922	5898	2697	3945	3536	5763	2734	3648	2999	5693
4	2663	2684	2793	2338	2378	2261	2766	2504	2269	2245	3350	2636	2593	3288	3217	5680	2359	3858	3373	6690	3197	3665	3220	5781
4.25	2992	2529	2406	2601	2688	2144	3020	2588	2176	2136	3284	2438	2972	4688	2617	6413	2316	3946	3306	6096	2800	3302	3229	5658
4.5	2786	2573	2667	2589	2473	1937	3134	2658	2125	1913	3284	2554	3069	4262	3527	7045	2709	3504	2927	6130	2391	3277	2825	5795
4.75	2713	2097	2873	2389	2206	2256	3378	2618	2430	1787	2982	2408	2734	3892	3435	6183	2577	3358	2942	6232	2846	3004	3090	5628
5	2632	2503	2911	2373	2183	2571	3282	2481	2618	2547	2848	2356	2647	3932	3590	6265	2856	3451	3253	6245	2244	2224	1962	5635
5.25	2420	2295	3401	2378	2023	2111	3037	2393	2825	2134	2913	2299	2739	3499	3226	5928	2649	3430	2849	5939	2158	2848	2915	5627
5.5	2174	2317	2751	2410	2041	2261	2470	2191	2493	1888	2711	2282	2396	3396	3246	5998	2386	3085	2682	5773	2253	2762	2920	5615
5.75	2185	1974	2588	2310	2121	2158	2203	2192	2339	1707	2290	2088	2267	3139	3092	5845	2186	2916	2695	5596	2059	2776	2833	5642
6	2206	2447	2516	2432	2049	2381	2228	2749	2400	1884	2360	2504	2108	3144	3066	5445	2180	2752	2679	5373	2029	2758	2685	5397
6.25	2069	2447	2255	2369	1983	1956	2689	2384	2203	1828	2402	2224	2262	3884	2841	4771	2044	3134	2694	5155	2045	2740	2676	4801
6.5	2349	2326	2361	2076	2527	1790	3510	2196	1982	1620	2351	2096	2354	3563	2835	5080	2066	2938	2707	4690	2063	3661	2289	5115
6.75	2486	2014	2350	1966	2614	1812	2950	2103	2025	1671	2292	1949	2137	3373	2687	4732	2057	2681	2702	4123	1949	3123	2552	4514
7	2534	2129	2376	2097	2524	1960	2771	2138	1931	2425	2195	2186	2114	3308	2934	4443	2366	2626	3241	3852	1900	3132	2448	3709
7.25	2269	1956	2410	2084	2380	1802	2485	2146	1962	1941	2560	2242	2186	3024	2704	3528	2369	2369	2685	3424	1894	2753	3045	2951
7.5	1882	1805	2246	1907	2193	1693	2394	2245	1912	1844	2642	2248	2376	2854	2691	3314	2165	3129	2468	3213	1764	2594	2831	3064
7.75	1894	1819	2196	1870	2097	1665	2445	2183	2081	1692	2369	2337	2119	3383	2704	3321	2253	3205	2459	3013	1888	2598	2679	2864
8	1897	1802	2156	2002	2129	1889	2333	2338	2157	1639	2374	2476	2155	3272	2665	3061	2235	3138	2686	2758	1903	2603	2536	3404
8.25	2313	1803	2210	2075	2033	1696	2510	2222	2188	1886	2718	2236	2249	3072	3130	3167	2178	2923	2367	2907	1825	2622	2345	4146
8.5	2309	1813	2256	1862	2182	1757	2537	2313	2167	2025	2559	2121	2296	2936	2661	3148	2521	2772	2654	3308	2016	3111	2670	4055
8.75	2192	1759	2491	1867	2171	1692	2644	2267	2257	1888	2707	2136	2253	2848	2750	3796	2053	3275	2809	3697	2367	2733	2687	4097
9	2065	1926	2435	1968	2083	2275	2653	1975	2131	2212	2545	2134	2619	2774	2467	3965	2046	3450	2914	3222	2037	2760	2666	3524
9.25	2027	1893	2221	2108	1905	2013	2617	1844	2198	2786	2542	2356	2644	4019	2533	3549	2051	2909	3061	2912	1954	2600	2840	3418
9.5	2037	1941	2251	1856	1814	1945	2506	1894	2277	2294	2716	2157	2247	3592	2687	3335	1891	2783	2683	2926	1896	2681	2520	3857
9.75	2026	1818	2230	1870	1725	1803	2517	1893	2367	2637	2555	2137	2179	2973	2772	2976	2178	2529	2852	2955	1834	2611	2621	3949
10	2024	2124	2365	1888	1778	1837	2534	2192	2303	2184	2546	2148	2115	3061	2961	2897	2720	2701	2936	3561	1903	2620	2519	3923
10.25	2090	1937	2242	2106	1620	2519	3012	2199	2087	2013	2561	1894	2052	2912	2978	2892	2340	2286	2620	3883	1913	3227	2819	3152
10.5	1919	1964	2499	2164	2104	1976	2930	2090	1982	2083	2517	1975	2619	3252	2824	2902	1876	2749	2367	3676	2024	3120	2680	2962
10.75	1902	1963	3267	2110	2532	2104	2664	2079	2261	2018	2512	1962	2555	3210	2916	3540	1894	2957	2375	3414	1903	2817	2678	2966
11	1884	2067	2925	1942	2388	2099	2477	2114	2252	1939	2232	1992	2490	3212	2598	3762	1956	3061	2614	3038	1915	2731	2679	2755
11.25	1905	2239	3031	1862	2165	1945	2480	1998	2318	2128	2356	1971	2493	2989	2506	3541	2030	2914	2773	3436	1908	2621	2650	3207
11.5	1984	2278	2728	1947	1956	1860	2497	1970	2263	1928	2234	2138	2179	2926	3044	3725	2030	2603	2456	3403	1783	2903	2493	3772
11.75	2169	2255	2379	1976	1981	1816	2550	1963	2226	1810	2261	1872	1978	2899	2976	3735	2012	2598	2453	2955	2014	3105	2357	3896
12	2111	2082	2266	2030	1947	1824	2615	2139	2178	1995	2488	1911	1984	2930	2600	3268	2022	2616	2834	2912	1754	3123	2436	3289
12.25	1947	1956	2120	2107	1973	1784	2477	2277	2191	1955	2701	1881	2066	3529	2463	3107	1973	3415	3232	2952	1772	2747	2664	2842
12.5	1694	1899	2131	1983	2110	1887	2449	2064	1917	1937	2503	1977	2367	3034	2461	3102	2035	2940	2693	2942	1768	2589	3027	2859
12.75	1880	1954	2286	1965	1961	2445	2441	1907	1952	1937	2381	1963	2177	2901	2460	3253	2434	2739	2616	2748	1753	2522	3032	2840
13	1779	2056	2400	1981	1948	2513	2418	2083	2049	2068	2434	1904	2046	2902	2596	3566	2230	2747	2702	3471	1757	2523	2673	3483
13.25	1854	2662	2645	2198	2056	1931	2464	2090	2305	2402	2310	2473	2099	2904	2932	3906	2223	2754	2993	3878	1757	2958	2684	3727
13.5	1848	2395	2794	2201	2030	1880	2155	1921	2765	2258	2789	2357	2042	2911	2961	3995	1981	2691	3227	3866	1564	2576	2674	4329
13.75	1659	2035	2670	2203	2216	1687	2206	2153	2426	1940	2882	2213	2162	2904	2984	3592	1906	3282	3221	3230	1625	2527	2649	4494
14	1641	1952	2480	1970	2107	1543	2228	2109	2432	1862	2508	2183	2429	2820	2760	3062	1853	3115	3235	3394	1884	2610	2654	4385
14.25	1960	1802	2144	1981	1959	1672	2203	2106	2182	1941	2305	1905	2298	3760	2533	3079	1559	2952	2682	3026	1881	3761	2506	3603
14.5	1870	1796	2252	1989	1794	1874	2236	1977	2194	1968	2235	1879	2020	3528	2606	2895	1629	2734	2514	3034	1946	3093	2761	3325
14.75	1904	1824	2238	1921	1959	1751	2682	1951	2281	1942	2128	1718	2108	3288	2619	3210	1895	2752	2515	3024	1886	2810	2783	3519
15	1867	2150	2411	2016	2032	2176	2773	2119	2297	1978	2154	1705	2044	3115	2836	3242	1762	2761	3041	2850	1894	2746	2273	3354
15.25	2199	1901	2123	1879	2376	1957	2725	2089	2270	2086	2125	1914	2050	2980	3116	2859	1903	2807	2686	2877	1889	2752	2647	3497
15.5	2415	1881	2677	1906	2046	1864	2928	2122	2222	1966	2193	1740	2489	3050	3113	3225	1751	3312	2669	2771	1823	2729	2873	3129
15.75	2244	1835	2508	1913	2145	1898	2757	2125	2277	1826	2187	1962	2410	3211	3038	3691	2235	3150	2830	3029	1961	3224	2821	3220
16	2350	2166	2282	1848	2096	2086	2590	1952	2283	2212	2137	2224	2208	3202	2906	3233	2221	3072	2815	3200	2020	3234	2654	3774
16.25	2018	2103	2216	1849	2370	2308	2232	2348	2304	1973	2123	2131	2301	2933	2997	3057	2017	3234	3362	3106	2097	4067	2806	3999
16.5	2025	2149	2122	2111	2231	2201	2204	2378	2202	1940	2143	1862	2293	2783	2986	3043	2035	3490	3592	3204	2079	3049	2954	4395
16.75	2031	1792	2383	1982	2102	1848	2430	2186	2374	1924	2607	1881	2304	2755	2951	3057	1903	3195	3335	2748	2029	2892	2968	4110
17	2038	1923	2390	1972	2094	2119	2413	2424	2236	2032	3289	1826	3228	2845	3265	2882	2859	3106	3049	3021	2634	2905	2964	4131
17.25	2219	1899	2378	1887	2120	1974	2245	2347	2410	2053	2675	2205	3120	3783	4084	3694	2837	4373	3720	2915	3076	4313	3741	3217
17.5	2812	1892	2223	2145	2340	2039	2481	2146	2569	2014	2752	2101	3596	4456	3872	3747	3292	4613	3813	3217	3102	4224	3786	3320
17.75	2674	1780	2193	2224	2865	2181	2587	2109	2715	2055	2798	2048	3480	4456	4358	3650	3653	4587	3840	3008	3165	4372	3984	3302
18	2597	2140	2111	2713	2724	2002	2797	2074	2624	2732	2523	2010	3723	4601	4090	3074	3641	4385	4136	3188	3305	4367	4117	3232
18.25	2444	2787	2186	2804	2687	2742	2947	2145	3067	2274	2511	2428	3370	4517	4030	3855	3656	4299	4532	4388	3466	4159	3832	3039
18.5	2251	2476	2381	2337	2603	2826	2647	2176	2556	2071	2132	2440	3389	4603	4093	4034	3436	4016	3749	4202	3403	4081	3905	3656
18.75	2478	2557	2474	2606	2806	2545	2666	2091	2728	2049	2423	2291	3379	4373	4344	4940	2956	4167	3817	4839	3348	4167	4039	3840
19	2619	2931	2628	2694	2787	3151	2487	2557	2656	2060	2247	2343	3149	4654	4173	5860	3669	4149	3963	5272	3521	3976	4258	4567
19.25	2582	2617	2932	2666	2765	2617	3378	2554	2489	2669	2251	2100	3038	4208	3878	6027	3438	5072	4128	5565	3159	3854	3940	5365
19.5	2523	2490	3000	2574	3077	2575	3294	2417	2503	2658	2380	2101	2968	4585	3935	6047	3240	4185	3947	5595	3012	3855	3928	5553
19.75	2435	2435	2892	2428	2800	2726	3125	2357	2622	2700	2414	2137	2682	4200	3935	6063	3170	4854	3786	6505	3294	3855	3884	5551
20	2466	2574	2764	2350	3090	2531	3123	2331	2632	2752	2392	2131	2635	4377	3866	5890	3034	4407	3744	5928	2954	3749	3635	5860
20.25	2720	2479	2863	2342	2541	2281	3132	2549	3075	2579	2268	2000	2567	4573	4013	5973	2827	4291	4436	5358	2954	3272	3557	5486
20.5	2857	2503	3271	2334	2428	2383	3237	2921	2756	2367	2214	2192	2623	4379	4083	6045	3180	4392	3916	5434	2969	3621	3650	5946
20.75	2745	2426	3648	2322	2779	2421	3226	2658	2671	2550	2914	2430	3091	4674	4093	6043	2841	4060	3911	5978	3191	3856	3507	6067
21	2882	2956	3495	2694	2879	2736	3053	2891	2698	2536	3144	2391	3197	4356	3937	6314	2564	4323	4051	5971	3089	3749	3572	6234
21.25	2843	2557	3124	2643	2584	2452	3264	3071	2476	3027	3129	2225	2775	4366	3786	6502	2730	4177	3904	6051	2843	4556	3286	6310
21.5	2648	2434	3016	3038	2385	2407	3060	3487	2456	2534	3299	2209	2829	4364	3788	6443	2925	4652	4110	5765	2713	3775	3731	6076
21.75	2545	2457	2982	2895	2706	2112	2956	3274	2522	2571	3041	2344	2961	4638	3873	6028	2840	4446	3727	5752	2862	4000	3561	5860
22	2540	2462	3002	2973	2694	1922	2694	3213	2615	2235	2776	2440	3573	4823	3863	6029	3576	4219	3646	5613	2837	4167	3588	6075
22.25	2611	2567	2912	2994	2687	2769	2990	2947	2560	2063	2896	2626	3096	4653	3862	6159	3250	4470	4067	5791	2722	4156	3582	6243
22.5	2581	2680	2503	3008	2626	2428	3350	3297	2650	2380	2932	2790	2773	4302	4258	6454	2838	4706	3590	5797	2495	3945	3581	6042
22.75	2668	2887	2396	2740	2722	2374	3092	3179	2792	2479	3041	2849	2473	4292	4190	5814	2925	4331	3834	5552	2484	3698	3785	6055
23	2621	2808	2413	2927	2676	2708	3146	3255	3027	2653	2981	2667	2511	4523	3888	5453	2337	4416	3603	5941	3164	3616	3035	6502
23.25	2605	2379	2389	3242	2446	2738	3398	2888	2815	2855	3070	2774	2427	4309	4252	5895	2350	4014	3760	6146	3207	3122	3353	6470
23.5	2773	2436	2919	3027	2357	2458	3313	2973	2481	2294	2784	2796	2523	3793	4115	5462	2438	4128	3432	5344	2990	2741	2654	6510
23.75	2349	2375	3058	2941	2382	2739	3858	2899	2610	2249	2689	2602	2253	3360	4051	5685	2604	3952	3772	5577	2524	4000	2807	6529
24	2414	2563	2806	2958	2519	2409	3621	2862	2690	2236	2790	2489	2721	3364	4120	5242	2383	4058	3468	5782	2668	3754	3494	6221
Expand View Figure 1 E Right
	FF												Nestin-Lgr4-/-
Dark time	2591.2	2491.37	2826.53	2613.1	2572.9	2438.02	2949.12	2746.82	2598.65	2355.51	2881.53	2554.88	2828	4109.96	3647.71	6050.82	2731.35	3938.61	3546.78	5705.1	2696.33	3621.02	3321.39	5698.37
Light time	2080.46	2002.12	2381.73	2019.71	2135.1	1944.75	2550.85	2123.79	2233.02	2030.98	2460.75	2061.67	2369.06	3227.44	2905.23	3451.44	2191.25	3053.17	2894.33	3273.58	2023.31	3003.73	2779.4	3614.08
Expand View Figure 1 F Left
	FF												Nestin-Lgr4-/-
0	1770	1327	1920	1458	1486	1724	2124	2055	1627	1659	2448	2002	2247	3137	2449	4387	1764	2158	2768	3661	1541	2491	2172	4241
0.25	1611	1426	1790	1732	1712	1534	2224	2112	1656	1711	2579	2195	2221	2898	2465	4841	1658	1995	2451	3733	1495	2428	2264	4259
0.5	1559	1431	1773	1703	1815	1488	2174	1879	1915	1676	2396	2066	2205	2955	2290	4757	1951	2578	2344	3453	1572	2424	1987	4050
0.75	1688	1656	1592	1722	1556	1682	2168	1813	1944	1717	2574	1999	2254	2835	2385	4670	1443	2870	2371	4168	1320	2858	1963	4307
1	1797	2421	1601	1823	1503	1976	2170	2086	1992	1979	2300	2089	2019	2873	2341	4683	1556	2845	2482	4223	1269	2561	1941	4428
1.25	1609	1702	1696	1862	1747	1676	2168	2176	1971	1714	2244	2013	1994	2597	1997	4186	1809	2860	2289	4738	1278	2305	2210	4204
1.5	1586	1727	1862	1807	1818	1685	2083	2009	1899	1659	2231	2160	1837	2232	2084	4475	1861	2555	1978	4006	1263	2227	2299	4065
1.75	1825	1651	2321	2156	1824	1667	2094	1978	1816	1628	2173	2175	1593	2570	2201	4936	1829	2421	1939	4098	1232	2097	2295	4169
2	1834	1613	2167	1865	1818	1642	2163	1862	1782	1475	2135	1945	1537	2486	2444	4897	2171	2375	2333	4529	1923	2067	1990	3875
2.25	1787	1693	2048	1818	1740	1834	1988	1891	1747	1649	1801	2035	1508	2813	2371	4871	1870	2440	2203	4338	1930	2489	1823	4059
2.5	1613	1589	2047	1627	1584	1799	1815	1891	1746	1449	1608	1798	1557	2711	2204	4955	1488	2270	1873	4431	1958	2215	1965	4242
2.75	1626	1549	2059	1584	1708	1574	1594	1913	1772	1464	1681	1740	1513	2614	2110	4761	1223	1961	1951	4446	1516	2132	1976	4057
3	1707	1719	2210	1782	1805	1682	1585	1994	1709	1823	1706	1760	1839	2489	2244	4891	1249	1945	1854	3977	1560	2391	1687	4737
3.25	1957	1589	2336	1719	1783	1435	1616	1869	1640	1491	2149	1806	1987	2200	1754	4549	1238	1869	1807	3783	1738	1982	2088	4517
3.5	1707	1626	1977	1688	1572	1420	1477	1842	1736	1704	2272	2122	1953	2055	1903	4383	1967	2377	2158	3869	1657	2319	1917	4113
3.75	1656	1462	1779	1687	1499	1567	1751	1698	1606	1681	2340	1883	2195	1991	1875	4122	1867	2648	2292	4249	1788	2334	1877	4086
4	1756	1820	1857	1519	1493	1579	1990	1761	1555	1591	2400	1887	1688	2070	2139	4110	1604	2570	2177	4916	2084	2353	2069	4094
4.25	1974	1728	1608	1755	1732	1486	2225	1785	1474	1503	2269	1724	2013	3138	1678	4740	1549	2570	2084	4377	1803	2122	2030	3937
4.5	1823	1685	1808	1737	1582	1388	2345	1781	1471	1356	2252	1756	2016	2792	2348	5137	1795	2258	1843	4446	1578	2141	1854	4092
4.75	1775	1491	2014	1626	1385	1568	2458	1762	1684	1279	2069	1644	1747	2444	2329	4439	1694	2103	1808	4553	1916	1921	1913	3939
5	1767	1741	2097	1540	1348	1737	2341	1654	1809	1774	1981	1627	1751	2596	2448	4521	1812	2237	2019	4506	1491	1883	1750	3910
5.25	1524	1463	2469	1583	1265	1432	2215	1523	1898	1501	1924	1563	1727	2228	2072	4131	1705	2171	1797	4330	1462	1777	1846	3961
5.5	1439	1620	1962	1566	1299	1541	1660	1434	1701	1329	1845	1493	1517	2040	2049	4171	1487	1951	1742	4257	1377	1743	1884	3985
5.75	1406	1416	1775	1496	1335	1425	1545	1439	1622	1157	1566	1459	1425	1930	1887	4060	1449	1834	1715	4107	1303	1752	1814	3904
6	1419	1631	1764	1617	1342	1583	1579	1848	1599	1295	1576	1691	1354	1951	1978	3840	1381	1806	1732	3699	1347	1714	1754	3604
6.25	1361	1616	1553	1508	1269	1309	1886	1559	1389	1201	1628	1549	1374	2534	1819	3456	1325	2022	1715	3643	1358	1815	1802	3321
6.5	1643	1565	1571	1327	1546	1258	2597	1432	1302	1110	1531	1396	1608	2300	1815	3511	1235	1804	1625	3354	1282	2308	1582	3457
6.75	1702	1359	1574	1251	1593	1212	2074	1405	1334	1148	1551	1323	1309	2060	1755	3293	1261	1660	1684	3001	1354	2033	1551	3126
7	1668	1421	1655	1341	1562	1335	2039	1419	1334	1597	1455	1477	1342	2039	1838	3029	1601	1663	2011	2795	1271	2004	1578	2524
7.25	1456	1294	1605	1337	1515	1213	1765	1380	1307	1299	1655	1499	1369	1811	1658	2393	1595	1587	1717	2386	1267	1815	2027	2080
7.5	1276	1238	1541	1220	1349	1171	1639	1405	1311	1218	1814	1507	1543	1762	1686	2307	1515	2063	1581	2358	1223	1738	1875	2070
7.75	1290	1194	1540	1218	1308	1174	1664	1402	1377	1109	1695	1531	1353	2109	1658	2323	1464	2021	1558	2247	1287	1697	1750	1983
8	1275	1236	1495	1264	1323	1322	1591	1480	1424	1070	1704	1653	1476	2112	1785	2068	1484	1982	1701	1963	1226	1700	1657	2450
8.25	1470	1252	1556	1366	1249	1180	1653	1473	1490	1289	1741	1399	1422	1891	2141	2066	1467	1838	1547	2193	1219	1704	1658	2939
8.5	1502	1251	1548	1217	1416	1187	1779	1513	1508	1367	1677	1383	1527	1794	1800	2131	1654	1706	1858	2438	1410	2121	1762	2885
8.75	1422	1211	1752	1211	1397	1186	1866	1500	1534	1298	1734	1403	1488	1750	1818	2609	1371	2105	1950	2627	1586	1854	1782	2791
9	1329	1327	1719	1282	1367	1565	1821	1301	1481	1473	1654	1392	1828	1741	1580	2787	1302	2149	1889	2297	1368	1793	1813	2402
9.25	1262	1263	1535	1375	1190	1420	1762	1184	1503	1862	1635	1499	1789	2657	1637	2340	1313	1881	2019	2197	1342	1768	1872	2359
9.5	1314	1291	1505	1228	1169	1332	1712	1224	1572	1486	1723	1400	1492	2327	1710	2244	1273	1729	1779	2174	1229	1773	1655	2821
9.75	1335	1209	1536	1228	1133	1260	1725	1208	1591	1725	1627	1408	1428	1936	1814	1996	1451	1639	1808	2127	1208	1662	1699	2787
10	1299	1441	1601	1225	1148	1237	1748	1459	1521	1462	1632	1396	1350	1944	2040	1872	1770	1646	1822	2631	1225	1659	1646	2587
10.25	1321	1266	1578	1422	1061	1745	2207	1473	1353	1413	1636	1238	1338	1874	2006	1846	1752	1590	1644	2727	1216	2256	1921	2145
10.5	1270	1276	1741	1458	1290	1410	1993	1356	1286	1371	1624	1340	1796	2238	1906	1820	1359	1838	1592	2635	1391	2127	1759	2031
10.75	1250	1268	2414	1416	1635	1465	1784	1344	1530	1347	1711	1287	1759	2067	1908	2335	1267	1986	1570	2401	1226	1887	1776	2056
11	1238	1361	2193	1322	1560	1492	1703	1408	1536	1328	1487	1282	1736	2069	1737	2425	1343	1980	1685	2153	1225	1843	1803	1994
11.25	1269	1526	2296	1286	1367	1348	1756	1318	1573	1451	1534	1323	1739	1911	1709	2346	1355	1832	1734	2394	1205	1677	1883	2353
11.5	1264	1529	2036	1326	1249	1317	1717	1322	1579	1336	1510	1449	1420	1805	2080	2423	1403	1691	1556	2439	1108	1947	1754	2692
11.75	1486	1491	1635	1336	1251	1269	1839	1293	1527	1219	1523	1298	1238	1806	2041	2429	1431	1688	1608	2149	1400	2099	1649	2725
12	1443	1363	1612	1370	1277	1259	1879	1451	1493	1354	1734	1310	1242	1816	1721	2138	1390	1700	1886	2197	1224	2041	1668	2378
12.25	1317	1348	1504	1472	1280	1307	1867	1562	1438	1301	1781	1279	1283	2425	1542	1921	1347	2213	2077	2114	1173	1811	1829	2046
12.5	1155	1252	1410	1341	1328	1444	1734	1402	1371	1274	1654	1317	1650	2023	1594	1940	1375	2018	1696	2095	1122	1752	2113	2002
12.75	1209	1262	1592	1309	1246	1722	1740	1337	1323	1289	1608	1293	1426	1893	1559	2184	1673	1832	1669	2011	1240	1652	2117	2101
13	1206	1376	1621	1325	1249	1787	1746	1371	1344	1346	1576	1272	1294	1867	1754	2263	1513	1828	1666	2554	1210	1661	1791	2552
13.25	1204	1795	1962	1472	1240	1392	1711	1366	1562	1559	1529	1665	1404	1869	2119	2620	1540	1781	1944	2668	1170	1960	1771	2829
13.5	1123	1577	2017	1431	1309	1331	1511	1312	2022	1515	1815	1569	1363	1865	2066	2684	1272	1727	2082	2749	1034	1760	1810	3207
13.75	1038	1343	1822	1417	1380	1221	1592	1369	1826	1375	1942	1409	1473	1826	1992	2540	1188	2136	2079	2291	1101	1673	1883	3212
14	1105	1299	1756	1244	1343	1177	1602	1371	1818	1288	1669	1406	1645	1923	1797	2058	1141	2080	2007	2488	1325	1713	1823	3246
14.25	1311	1228	1486	1290	1205	1187	1601	1393	1554	1269	1537	1206	1592	2571	1646	2047	1078	1991	1760	2178	1347	2607	1736	2560
14.5	1237	1217	1539	1266	1176	1373	1539	1347	1500	1286	1500	1209	1396	2477	1671	1892	1104	1837	1696	2184	1408	2152	2097	2382
14.75	1240	1251	1513	1219	1256	1252	1993	1309	1574	1246	1458	1141	1378	2096	1680	2266	1284	1849	1679	2222	1302	1908	2059	2432
15	1253	1497	1617	1330	1333	1595	2053	1411	1546	1232	1516	1101	1293	2036	1869	2221	1198	1846	2069	2051	1283	1828	1616	2290
15.25	1420	1284	1444	1170	1524	1287	2006	1411	1538	1396	1485	1253	1320	1897	2140	2002	1225	1915	1755	1936	1256	1805	1881	2405
15.5	1558	1217	1832	1187	1379	1266	2132	1394	1507	1285	1616	1111	1720	1989	2147	2276	1190	2316	1770	1916	1241	1877	2050	2297
15.75	1611	1228	1736	1147	1382	1281	1928	1396	1526	1168	1511	1297	1704	2112	2130	2578	1508	2193	1883	2203	1339	2315	1958	2295
16	1608	1480	1606	1142	1381	1552	1749	1305	1599	1435	1459	1475	1577	2071	1910	2293	1523	2173	1927	2382	1373	2305	1841	2638
16.25	1352	1464	1548	1147	1622	1637	1475	1552	1527	1244	1466	1370	1538	1800	1920	2121	1435	2252	2224	2303	1419	2805	1975	3013
16.5	1334	1419	1488	1330	1405	1528	1432	1558	1488	1216	1468	1227	1557	1703	2003	2101	1383	2353	2413	2306	1479	2068	2099	3208
16.75	1327	1267	1676	1242	1345	1331	1630	1460	1654	1214	1823	1215	1525	1772	2069	2055	1225	2136	2286	2046	1363	1932	1965	3025
17	1342	1371	1687	1231	1346	1514	1591	1641	1582	1333	2335	1177	2235	1792	2227	1984	1909	2126	2048	2231	1799	1905	2070	3052
17.25	1517	1298	1713	1229	1317	1416	1609	1597	1611	1405	1910	1487	2134	2560	2879	2670	1950	2952	2567	2210	2007	2945	2511	2271
17.5	1855	1239	1525	1414	1437	1487	1729	1417	1855	1321	1969	1419	2422	2983	2692	2776	2312	3068	2543	2304	2146	2883	2642	2378
17.75	1798	1320	1560	1475	1859	1614	1865	1410	1933	1414	1979	1367	2331	2914	2954	2717	2415	3060	2543	2278	2175	2952	2628	2343
18	1767	1560	1525	1798	1800	1398	2097	1360	1918	1807	1679	1355	2552	3121	2865	2077	2471	2942	2707	2407	2274	2940	2758	2259
18.25	1554	1897	1628	1961	1878	1963	2224	1399	2117	1526	1687	1653	2295	3036	2831	2865	2489	2838	2924	3226	2299	2801	2819	2165
18.5	1495	1745	1709	1624	1776	2048	1867	1426	1817	1432	1461	1657	2332	3044	2885	2926	2358	2681	2470	3126	2342	2737	2852	2744
18.75	1648	1743	1825	1778	1959	1850	1830	1383	2006	1387	1677	1508	2261	2916	2945	3679	2043	2805	2537	3652	2190	2736	2793	2842
19	1736	2078	1966	1879	1911	2240	1761	1708	1983	1417	1553	1520	2203	3194	2843	4330	2458	2793	2712	4064	2337	2707	2957	3433
19.25	1760	1825	2201	1855	1826	1887	2515	1835	1831	1864	1561	1380	2172	2870	2679	4473	2367	3357	2756	4174	2218	2620	2733	4109
19.5	1701	1794	2210	1765	2050	1794	2388	1656	1818	1886	1658	1443	2115	3110	2791	4453	2251	2686	2710	4174	2170	2612	2769	4221
19.75	1670	1699	2073	1648	1881	1982	2247	1623	1876	1924	1653	1399	1913	2865	2728	4408	2161	3115	2642	4840	2321	2629	2674	4231
20	1681	1816	2006	1578	2044	1862	2235	1503	1907	1924	1723	1395	1839	2989	2761	4284	2121	2782	2475	4458	2089	2616	2534	4319
20.25	1811	1732	2163	1563	1605	1664	2241	1802	2220	1750	1624	1363	1775	3102	2910	4412	1943	2850	2875	3845	2065	2270	2489	4027
20.5	1933	1733	2395	1582	1612	1699	2304	2077	2068	1727	1621	1458	1831	2929	2923	4497	2200	2860	2578	3945	2028	2508	2509	4369
20.75	1868	1700	2675	1580	1813	1736	2348	1973	2011	1799	2145	1724	2137	3120	2813	4439	1969	2623	2539	4405	2144	2656	2381	4400
21	1852	2034	2581	1854	1891	1912	2202	2072	2002	1797	2233	1652	2148	3054	2793	4679	1765	2793	2612	4365	2129	2598	2418	4610
21.25	1901	1735	2286	1838	1704	1719	2266	2183	1763	2164	2279	1501	1874	2929	2687	4815	1817	2768	2580	4457	1946	3178	2206	4665
21.5	1826	1691	2205	2096	1547	1695	2112	2450	1687	1772	2358	1499	1912	2989	2651	4917	1941	3099	2763	4206	1846	2537	2539	4396
21.75	1767	1676	2153	2035	1736	1494	2050	2360	1751	1822	2115	1609	2029	3201	2748	4541	1953	2987	2564	4230	1959	2680	2464	4285
22	1817	1657	2122	2055	1826	1347	1856	2338	1831	1531	1924	1637	2527	3313	2750	4553	2498	2835	2498	4063	1950	2806	2456	4451
22.25	1810	1796	2014	2060	1780	1897	2108	2151	1848	1457	2002	1756	2190	3158	2740	4455	2179	2855	2669	4236	1844	2798	2452	4505
22.5	1771	1788	1666	2094	1734	1641	2384	2372	1932	1697	1983	1941	1945	2875	2921	4656	1896	2969	2386	4151	1716	2596	2469	4338
22.75	1788	1945	1635	1896	1795	1647	2225	2313	2077	1709	2104	1924	1797	2895	2845	4196	1957	2773	2468	3872	1725	2518	2704	4369
23	1766	1949	1635	1958	1799	1931	2194	2297	2150	1852	2079	1801	1711	3049	2686	3756	1669	2763	2322	4433	2158	2487	2110	4905
23.25	1718	1605	1698	2234	1610	1838	2344	1995	1988	1985	2113	1851	1660	2915	2952	4164	1630	2611	2451	4458	2146	2032	2254	4780
23.5	1609	1601	2080	2113	1559	1684	2284	2080	1871	1589	1947	1966	1695	2576	2801	3853	1668	2619	2301	3858	2034	1789	1805	4663
23.75	1509	1586	2291	2082	1539	1884	2609	2053	1810	1571	1801	1755	1424	2173	2719	4069	1593	2471	2351	4172	1640	2714	1949	4710
24	1486	1724	2124	2055	1627	1659	2448	2002	1845	1501	1900	1701	1764	2158	2768	3661	1541	2491	2172	4241	1725	2576	2389	4590
Expand View Figure 1 F Right
	FF												Nestin-Lgr4-/-
Dark time	1708	1700.51	1997.41	1788.88	1678.63	1697.9	2093.76	1900.12	1828.16	1639.73	1994.29	1749.49	1902.98	2716.43	2473.78	4379.47	1834.43	2552.88	2313.57	4153.96	1804.53	2386.26	2226.39	4142.08
Light time	1375.67	1350.83	1666.04	1315.88	1361.79	1370.1	1794.4	1403.33	1530.65	1348.98	1656.25	1361.71	1578.71	2082.04	1935.15	2343.19	1471.67	2008.83	1888.1	2367.77	1363.25	2011.04	1894.69	2562.48
Expand View Figure 1 G Left
	FF												Nestin-Lgr4-/-
0	0.681	0.685	0.687	0.688	0.673	0.757	0.695	0.701	0.688	0.676	0.699	0.692	0.673	0.668	0.668	0.708	0.648	0.642	0.672	0.72	0.647	0.614	0.626	0.72
0.25	0.688	0.676	0.705	0.712	0.685	0.727	0.696	0.705	0.698	0.703	0.731	0.678	0.671	0.659	0.689	0.683	0.639	0.64	0.649	0.695	0.668	0.621	0.657	0.687
0.5	0.678	0.673	0.695	0.73	0.707	0.726	0.683	0.704	0.695	0.703	0.717	0.696	0.682	0.647	0.665	0.716	0.671	0.668	0.668	0.723	0.66	0.621	0.645	0.732
0.75	0.679	0.657	0.699	0.744	0.695	0.734	0.669	0.685	0.704	0.666	0.693	0.717	0.651	0.652	0.662	0.708	0.692	0.653	0.657	0.769	0.648	0.624	0.604	0.751
1	0.708	0.661	0.685	0.749	0.687	0.71	0.685	0.705	0.7	0.7	0.693	0.711	0.648	0.657	0.652	0.726	0.676	0.647	0.646	0.761	0.638	0.635	0.631	0.744
1.25	0.667	0.67	0.698	0.771	0.688	0.718	0.687	0.709	0.693	0.676	0.691	0.679	0.654	0.646	0.651	0.714	0.666	0.649	0.668	0.72	0.625	0.628	0.642	0.7
1.5	0.667	0.683	0.711	0.738	0.698	0.703	0.689	0.697	0.682	0.674	0.708	0.695	0.645	0.637	0.645	0.717	0.689	0.647	0.642	0.741	0.613	0.632	0.651	0.732
1.75	0.673	0.701	0.713	0.728	0.685	0.715	0.687	0.679	0.687	0.692	0.698	0.671	0.673	0.639	0.674	0.728	0.674	0.646	0.631	0.724	0.648	0.638	0.637	0.711
2	0.674	0.687	0.692	0.727	0.663	0.707	0.675	0.722	0.7	0.673	0.696	0.656	0.643	0.641	0.679	0.704	0.682	0.636	0.647	0.78	0.679	0.627	0.651	0.732
2.25	0.661	0.686	0.672	0.753	0.668	0.728	0.698	0.704	0.679	0.65	0.696	0.663	0.63	0.677	0.657	0.681	0.675	0.642	0.656	0.747	0.663	0.637	0.643	0.749
2.5	0.668	0.682	0.669	0.729	0.712	0.678	0.68	0.712	0.678	0.641	0.67	0.685	0.656	0.664	0.674	0.669	0.664	0.644	0.645	0.74	0.693	0.632	0.639	0.751
2.75	0.685	0.711	0.682	0.733	0.698	0.677	0.703	0.69	0.686	0.674	0.682	0.698	0.633	0.65	0.654	0.726	0.61	0.638	0.631	0.716	0.655	0.645	0.645	0.773
3	0.667	0.707	0.684	0.747	0.695	0.691	0.683	0.709	0.675	0.694	0.688	0.713	0.645	0.646	0.649	0.723	0.634	0.654	0.617	0.735	0.66	0.649	0.627	0.757
3.25	0.668	0.701	0.663	0.733	0.692	0.668	0.669	0.723	0.707	0.703	0.657	0.694	0.679	0.627	0.635	0.723	0.626	0.625	0.615	0.687	0.636	0.632	0.651	0.762
3.5	0.678	0.688	0.689	0.733	0.671	0.681	0.701	0.698	0.695	0.726	0.687	0.692	0.693	0.624	0.635	0.683	0.696	0.654	0.652	0.72	0.656	0.635	0.622	0.726
3.75	0.641	0.665	0.677	0.691	0.702	0.715	0.691	0.692	0.685	0.72	0.685	0.694	0.689	0.634	0.642	0.766	0.692	0.671	0.648	0.704	0.654	0.64	0.626	0.704
4	0.678	0.665	0.65	0.701	0.698	0.72	0.703	0.704	0.709	0.716	0.716	0.66	0.651	0.63	0.665	0.765	0.68	0.666	0.645	0.708	0.652	0.642	0.643	0.679
4.25	0.683	0.668	0.674	0.71	0.693	0.737	0.69	0.693	0.704	0.691	0.707	0.632	0.677	0.669	0.641	0.74	0.669	0.651	0.63	0.724	0.644	0.643	0.629	0.704
4.5	0.655	0.678	0.671	0.698	0.717	0.748	0.67	0.711	0.709	0.686	0.688	0.65	0.657	0.655	0.666	0.74	0.663	0.644	0.63	0.778	0.66	0.653	0.656	0.78
4.75	0.711	0.701	0.681	0.682	0.695	0.728	0.673	0.684	0.716	0.694	0.683	0.657	0.639	0.628	0.678	0.747	0.657	0.626	0.615	0.761	0.673	0.639	0.619	0.771
5	0.696	0.721	0.649	0.679	0.676	0.713	0.667	0.672	0.697	0.695	0.691	0.673	0.662	0.66	0.682	0.732	0.634	0.648	0.62	0.779	0.664	0.847	0.892	0.775
5.25	0.638	0.726	0.665	0.695	0.678	0.729	0.636	0.694	0.704	0.66	0.68	0.636	0.631	0.637	0.642	0.731	0.644	0.633	0.631	0.762	0.678	0.624	0.633	0.779
5.5	0.699	0.713	0.65	0.704	0.681	0.672	0.654	0.704	0.704	0.681	0.654	0.657	0.633	0.601	0.631	0.744	0.623	0.632	0.65	0.756	0.612	0.631	0.645	0.729
5.75	0.717	0.686	0.648	0.672	0.661	0.701	0.657	0.658	0.678	0.684	0.699	0.644	0.629	0.615	0.61	0.729	0.663	0.629	0.636	0.714	0.633	0.631	0.64	0.74
6	0.667	0.701	0.665	0.667	0.665	0.709	0.672	0.68	0.687	0.668	0.675	0.665	0.642	0.62	0.645	0.76	0.634	0.656	0.646	0.703	0.664	0.622	0.653	0.725
6.25	0.66	0.689	0.636	0.724	0.669	0.701	0.654	0.69	0.657	0.678	0.697	0.654	0.608	0.652	0.64	0.755	0.648	0.645	0.636	0.716	0.664	0.663	0.673	0.722
6.5	0.673	0.665	0.639	0.714	0.703	0.74	0.652	0.659	0.685	0.651	0.666	0.674	0.683	0.646	0.64	0.715	0.598	0.614	0.6	0.733	0.621	0.63	0.691	0.731
6.75	0.675	0.67	0.636	0.706	0.669	0.703	0.668	0.623	0.687	0.677	0.679	0.648	0.613	0.611	0.653	0.725	0.613	0.619	0.623	0.695	0.695	0.651	0.608	0.648
7	0.668	0.696	0.639	0.713	0.681	0.736	0.664	0.662	0.658	0.663	0.676	0.683	0.635	0.616	0.627	0.737	0.677	0.633	0.62	0.716	0.669	0.64	0.644	0.732
7.25	0.661	0.666	0.642	0.685	0.673	0.71	0.643	0.689	0.669	0.647	0.668	0.658	0.626	0.599	0.613	0.754	0.673	0.67	0.64	0.69	0.669	0.659	0.666	0.708
7.5	0.686	0.686	0.64	0.709	0.692	0.685	0.626	0.699	0.661	0.686	0.671	0.65	0.65	0.617	0.626	0.723	0.7	0.659	0.641	0.755	0.693	0.67	0.662	0.682
7.75	0.657	0.701	0.651	0.707	0.705	0.681	0.642	0.676	0.656	0.715	0.655	0.613	0.639	0.623	0.613	0.717	0.65	0.63	0.634	0.74	0.682	0.653	0.653	0.744
8	0.686	0.693	0.631	0.7	0.7	0.682	0.633	0.689	0.653	0.718	0.668	0.652	0.685	0.645	0.67	0.76	0.664	0.631	0.633	0.732	0.644	0.653	0.653	0.751
8.25	0.694	0.704	0.658	0.642	0.696	0.659	0.663	0.663	0.683	0.641	0.626	0.663	0.632	0.616	0.684	0.734	0.674	0.629	0.654	0.764	0.668	0.65	0.707	0.775
8.5	0.69	0.686	0.654	0.67	0.676	0.701	0.654	0.684	0.675	0.655	0.652	0.646	0.665	0.611	0.676	0.732	0.656	0.615	0.7	0.737	0.699	0.682	0.66	0.752
8.75	0.689	0.703	0.649	0.677	0.701	0.705	0.662	0.717	0.687	0.641	0.657	0.646	0.66	0.614	0.661	0.711	0.668	0.643	0.694	0.697	0.67	0.678	0.663	0.73
9	0.689	0.706	0.651	0.677	0.688	0.686	0.659	0.701	0.666	0.65	0.652	0.67	0.698	0.628	0.641	0.754	0.636	0.623	0.648	0.747	0.672	0.65	0.68	0.738
9.25	0.667	0.691	0.652	0.709	0.706	0.673	0.642	0.695	0.668	0.643	0.636	0.689	0.677	0.661	0.646	0.748	0.64	0.647	0.66	0.737	0.687	0.68	0.659	0.768
9.5	0.665	0.669	0.662	0.719	0.685	0.683	0.646	0.679	0.648	0.634	0.649	0.611	0.664	0.648	0.636	0.753	0.673	0.621	0.663	0.735	0.648	0.661	0.657	0.754
9.75	0.665	0.689	0.656	0.721	0.699	0.685	0.638	0.665	0.654	0.637	0.659	0.624	0.655	0.651	0.655	0.684	0.666	0.648	0.634	0.746	0.659	0.636	0.648	0.755
10	0.678	0.677	0.649	0.737	0.673	0.69	0.665	0.67	0.669	0.641	0.65	0.66	0.639	0.635	0.689	0.697	0.651	0.609	0.621	0.749	0.644	0.633	0.653	0.748
10.25	0.654	0.704	0.675	0.733	0.693	0.733	0.67	0.651	0.702	0.639	0.654	0.611	0.652	0.644	0.674	0.672	0.749	0.696	0.628	0.746	0.636	0.699	0.681	0.762
10.5	0.65	0.697	0.674	0.711	0.713	0.68	0.649	0.634	0.658	0.645	0.679	0.648	0.686	0.688	0.675	0.681	0.724	0.669	0.673	0.722	0.687	0.682	0.656	0.773
10.75	0.646	0.739	0.671	0.718	0.696	0.67	0.646	0.655	0.667	0.681	0.656	0.666	0.688	0.644	0.654	0.728	0.669	0.672	0.661	0.705	0.644	0.67	0.663	0.784
11	0.658	0.75	0.681	0.733	0.711	0.688	0.666	0.65	0.685	0.666	0.644	0.64	0.697	0.644	0.669	0.725	0.687	0.647	0.645	0.704	0.64	0.675	0.673	0.787
11.25	0.681	0.758	0.691	0.727	0.693	0.708	0.66	0.664	0.682	0.651	0.671	0.638	0.697	0.639	0.682	0.72	0.668	0.629	0.626	0.708	0.632	0.64	0.711	0.742
11.5	0.671	0.746	0.681	0.695	0.708	0.688	0.671	0.667	0.693	0.676	0.678	0.634	0.652	0.617	0.683	0.737	0.691	0.65	0.634	0.709	0.621	0.671	0.704	0.71
11.75	0.661	0.687	0.676	0.714	0.699	0.721	0.659	0.633	0.673	0.674	0.693	0.635	0.626	0.623	0.686	0.699	0.711	0.65	0.655	0.698	0.695	0.676	0.7	0.736
12	0.655	0.711	0.675	0.727	0.69	0.719	0.678	0.641	0.679	0.697	0.686	0.632	0.626	0.62	0.662	0.68	0.687	0.65	0.665	0.683	0.698	0.654	0.685	0.737
12.25	0.689	0.709	0.699	0.72	0.733	0.754	0.686	0.613	0.665	0.659	0.68	0.646	0.621	0.687	0.626	0.701	0.683	0.648	0.643	0.673	0.662	0.659	0.687	0.737
12.5	0.659	0.662	0.676	0.74	0.765	0.708	0.68	0.613	0.658	0.661	0.666	0.689	0.697	0.667	0.648	0.679	0.675	0.686	0.63	0.674	0.635	0.677	0.698	0.752
12.75	0.646	0.696	0.666	0.701	0.704	0.713	0.701	0.625	0.665	0.675	0.659	0.649	0.655	0.653	0.633	0.666	0.687	0.669	0.638	0.683	0.707	0.655	0.698	0.762
13	0.669	0.675	0.669	0.759	0.711	0.722	0.658	0.652	0.651	0.648	0.668	0.633	0.633	0.644	0.676	0.672	0.678	0.665	0.617	0.67	0.689	0.658	0.67	0.769
13.25	0.674	0.742	0.67	0.743	0.721	0.694	0.653	0.612	0.649	0.662	0.673	0.638	0.669	0.644	0.723	0.676	0.693	0.646	0.65	0.68	0.666	0.663	0.66	0.757
13.5	0.658	0.722	0.65	0.697	0.708	0.701	0.683	0.627	0.671	0.651	0.665	0.665	0.668	0.641	0.698	0.711	0.642	0.642	0.645	0.655	0.661	0.683	0.677	0.772
13.75	0.66	0.682	0.643	0.683	0.724	0.722	0.636	0.633	0.709	0.674	0.637	0.671	0.681	0.629	0.668	0.729	0.623	0.651	0.645	0.677	0.677	0.662	0.711	0.726
14	0.665	0.708	0.631	0.689	0.763	0.719	0.65	0.639	0.692	0.665	0.644	0.659	0.677	0.682	0.651	0.695	0.616	0.668	0.62	0.679	0.703	0.656	0.687	0.726
14.25	0.682	0.693	0.651	0.746	0.71	0.727	0.661	0.645	0.654	0.667	0.633	0.666	0.693	0.684	0.65	0.715	0.692	0.675	0.656	0.685	0.716	0.693	0.693	0.689
14.5	0.678	0.684	0.636	0.718	0.733	0.689	0.681	0.664	0.654	0.671	0.643	0.648	0.691	0.702	0.641	0.699	0.677	0.672	0.675	0.637	0.724	0.696	0.76	0.709
14.75	0.686	0.676	0.635	0.739	0.715	0.743	0.671	0.625	0.642	0.685	0.664	0.629	0.654	0.637	0.641	0.668	0.677	0.672	0.668	0.689	0.69	0.679	0.74	0.733
15	0.696	0.671	0.66	0.776	0.733	0.74	0.666	0.606	0.623	0.704	0.646	0.652	0.633	0.654	0.659	0.647	0.68	0.669	0.68	0.682	0.677	0.666	0.711	0.723
15.25	0.675	0.68	0.623	0.706	0.658	0.736	0.675	0.615	0.669	0.699	0.655	0.648	0.644	0.636	0.687	0.692	0.644	0.682	0.653	0.675	0.665	0.656	0.711	0.72
15.5	0.647	0.684	0.623	0.711	0.679	0.728	0.657	0.627	0.654	0.737	0.639	0.644	0.691	0.652	0.69	0.672	0.68	0.699	0.663	0.692	0.681	0.688	0.714	0.727
15.75	0.669	0.692	0.6	0.739	0.675	0.699	0.657	0.589	0.64	0.691	0.661	0.659	0.707	0.658	0.701	0.708	0.675	0.696	0.666	0.654	0.683	0.718	0.694	0.65
16	0.683	0.704	0.618	0.69	0.744	0.675	0.669	0.628	0.649	0.683	0.663	0.667	0.714	0.647	0.657	0.679	0.686	0.707	0.685	0.695	0.679	0.713	0.694	0.72
16.25	0.696	0.699	0.621	0.657	0.709	0.661	0.661	0.695	0.63	0.691	0.643	0.65	0.669	0.614	0.641	0.715	0.711	0.696	0.661	0.681	0.677	0.69	0.704	0.701
16.5	0.661	0.701	0.63	0.663	0.694	0.65	0.655	0.671	0.627	0.685	0.659	0.641	0.679	0.612	0.671	0.695	0.679	0.674	0.672	0.701	0.711	0.678	0.711	0.69
16.75	0.707	0.704	0.627	0.673	0.72	0.671	0.668	0.645	0.631	0.699	0.646	0.641	0.662	0.643	0.701	0.65	0.644	0.669	0.686	0.673	0.672	0.668	0.662	0.681
17	0.713	0.706	0.624	0.7	0.715	0.659	0.677	0.667	0.656	0.71	0.645	0.667	0.692	0.63	0.682	0.72	0.668	0.685	0.672	0.714	0.683	0.656	0.698	0.678
17.25	0.683	0.72	0.651	0.725	0.717	0.716	0.68	0.723	0.684	0.714	0.674	0.666	0.684	0.677	0.705	0.702	0.687	0.675	0.69	0.692	0.652	0.683	0.671	0.717
17.5	0.655	0.686	0.659	0.708	0.729	0.697	0.66	0.708	0.656	0.716	0.675	0.677	0.673	0.67	0.695	0.692	0.702	0.665	0.667	0.712	0.692	0.682	0.698	0.686
17.75	0.741	0.711	0.663	0.717	0.74	0.721	0.668	0.71	0.688	0.707	0.668	0.653	0.67	0.654	0.678	0.699	0.661	0.667	0.662	0.731	0.687	0.675	0.66	0.676
18	0.729	0.723	0.663	0.765	0.698	0.75	0.656	0.708	0.661	0.665	0.674	0.66	0.685	0.678	0.7	0.668	0.679	0.671	0.655	0.682	0.688	0.673	0.67	0.698
18.25	0.681	0.745	0.699	0.719	0.716	0.755	0.652	0.739	0.671	0.672	0.681	0.646	0.681	0.672	0.703	0.678	0.681	0.66	0.645	0.692	0.663	0.673	0.736	0.689
18.5	0.705	0.718	0.695	0.721	0.725	0.705	0.656	0.723	0.692	0.685	0.679	0.662	0.688	0.661	0.705	0.704	0.686	0.668	0.659	0.7	0.688	0.671	0.73	0.702
18.75	0.682	0.738	0.682	0.731	0.727	0.686	0.661	0.731	0.677	0.692	0.658	0.652	0.669	0.667	0.678	0.708	0.691	0.673	0.665	0.695	0.654	0.657	0.692	0.635
19	0.709	0.748	0.698	0.704	0.711	0.708	0.668	0.712	0.688	0.691	0.649	0.676	0.7	0.686	0.681	0.682	0.67	0.673	0.684	0.732	0.664	0.681	0.694	0.649
19.25	0.697	0.751	0.696	0.755	0.721	0.744	0.719	0.686	0.698	0.694	0.657	0.659	0.715	0.682	0.691	0.697	0.689	0.662	0.668	0.702	0.702	0.68	0.693	0.709
19.5	0.72	0.737	0.686	0.736	0.697	0.725	0.685	0.699	0.71	0.696	0.687	0.657	0.713	0.678	0.709	0.646	0.695	0.642	0.687	0.691	0.721	0.678	0.705	0.695
19.75	0.698	0.717	0.679	0.729	0.727	0.719	0.689	0.682	0.713	0.685	0.655	0.655	0.713	0.682	0.693	0.642	0.682	0.642	0.698	0.677	0.705	0.682	0.689	0.669
20	0.706	0.726	0.672	0.727	0.736	0.716	0.645	0.722	0.699	0.72	0.655	0.682	0.698	0.683	0.714	0.672	0.699	0.631	0.661	0.705	0.707	0.698	0.697	0.687
20.25	0.699	0.756	0.668	0.727	0.729	0.716	0.707	0.74	0.679	0.716	0.682	0.701	0.691	0.678	0.725	0.659	0.687	0.664	0.648	0.705	0.699	0.694	0.7	0.699
20.5	0.693	0.732	0.678	0.72	0.713	0.712	0.711	0.729	0.729	0.732	0.665	0.717	0.698	0.669	0.716	0.657	0.692	0.651	0.658	0.71	0.683	0.693	0.687	0.661
20.75	0.701	0.733	0.68	0.72	0.717	0.728	0.742	0.723	0.706	0.736	0.709	0.71	0.692	0.668	0.687	0.707	0.693	0.646	0.649	0.685	0.672	0.689	0.679	0.727
21	0.688	0.738	0.688	0.687	0.699	0.721	0.717	0.721	0.709	0.71	0.691	0.748	0.672	0.701	0.709	0.688	0.688	0.646	0.645	0.683	0.689	0.693	0.677	0.686
21.25	0.679	0.732	0.696	0.719	0.701	0.694	0.711	0.717	0.715	0.728	0.674	0.733	0.675	0.671	0.71	0.688	0.666	0.663	0.661	0.669	0.685	0.698	0.671	0.681
21.5	0.695	0.731	0.69	0.701	0.704	0.69	0.703	0.728	0.7	0.715	0.679	0.719	0.676	0.685	0.7	0.735	0.663	0.666	0.672	0.7	0.68	0.672	0.68	0.676
21.75	0.682	0.722	0.703	0.674	0.707	0.694	0.721	0.719	0.709	0.696	0.686	0.71	0.685	0.69	0.71	0.784	0.688	0.672	0.688	0.737	0.685	0.67	0.692	0.707
22	0.673	0.707	0.691	0.649	0.701	0.689	0.728	0.743	0.685	0.693	0.671	0.727	0.707	0.687	0.712	0.716	0.698	0.672	0.685	0.757	0.687	0.673	0.684	0.694
22.25	0.7	0.692	0.688	0.642	0.685	0.705	0.73	0.714	0.706	0.691	0.669	0.733	0.707	0.679	0.71	0.691	0.67	0.639	0.656	0.744	0.677	0.673	0.684	0.676
22.5	0.667	0.665	0.696	0.666	0.676	0.711	0.719	0.706	0.713	0.676	0.696	0.733	0.701	0.668	0.686	0.691	0.668	0.631	0.665	0.742	0.688	0.658	0.689	0.704
22.75	0.674	0.682	0.692	0.687	0.694	0.72	0.728	0.716	0.689	0.692	0.675	0.723	0.727	0.674	0.679	0.674	0.669	0.64	0.644	0.707	0.694	0.681	0.714	0.685
23	0.694	0.678	0.669	0.704	0.713	0.698	0.706	0.721	0.698	0.697	0.675	0.709	0.681	0.674	0.691	0.72	0.714	0.626	0.645	0.739	0.682	0.688	0.695	0.71
23.25	0.674	0.711	0.689	0.706	0.671	0.69	0.691	0.713	0.695	0.688	0.667	0.72	0.684	0.676	0.694	0.717	0.694	0.65	0.652	0.752	0.669	0.651	0.672	0.705
23.5	0.657	0.713	0.698	0.772	0.685	0.689	0.7	0.717	0.693	0.699	0.703	0.75	0.672	0.679	0.681	0.712	0.684	0.634	0.67	0.758	0.68	0.653	0.68	0.661
23.75	0.668	0.749	0.708	0.701	0.688	0.676	0.708	0.703	0.698	0.67	0.674	0.702	0.632	0.647	0.671	0.704	0.612	0.625	0.623	0.726	0.65	0.679	0.694	0.735
24	0.673	0.757	0.695	0.701	0.688	0.676	0.699	0.692	0.671	0.681	0.683	0.707	0.648	0.642	0.672	0.72	0.647	0.614	0.626	0.72	0.647	0.686	0.684	0.712
Expand View Figure 1 G Right
	FF												Nestin-Lgr4-/-
Dark time	0.68249	0.70551	0.683878	0.71249	0.696204	0.709367	0.68998	0.706755	0.69598	0.691857	0.683755	0.688551	0.671653	0.658816	0.675878	0.709286	0.669939	0.647571	0.651041	0.724388	0.667224	0.659449	0.669898	0.713612
Light time	0.675	0.698188	0.651188	0.711104	0.704521	0.702542	0.660813	0.65825	0.664438	0.673438	0.660458	0.651313	0.664479	0.643479	0.664104	0.706063	0.671083	0.65725	0.651813	0.703125	0.673208	0.668396	0.681854	0.7285
Expand View Figure 1 H Left
	FF												Nestin-Lgr4-/-
0	143	4798	4778	797	10769	4057	1824	661	3573	2233	7629	8140	32683	30255	19218	6628	4719	1429	6949	292	5422	6911	7688	3011
0.25	49	4879	2943	46	6196	3513	3769	2448	1526	2255	6848	6538	32785	17797	15849	7859	3951	3474	4562	364	8114	5826	5678	5208
0.5	158	9255	2345	982	4598	2031	369	4124	5295	683	5012	5313	27386	42911	28263	7031	2837	1980	7740	13158	3219	14418	3555	247
0.75	2679	8700	5768	5190	2125	185	345	3049	4289	3881	7594	3306	26750	34574	21647	6139	134	132	6242	12850	13981	10823	7053	37
1	4005	3521	14427	7535	5042	1369	1849	6032	3552	4074	11365	1869	17298	28763	23025	3137	3085	344	3084	14394	7883	2681	3162	424
1.25	4169	3428	5437	4974	2223	3579	224	2113	2899	3398	25101	429	16315	15846	13723	5321	6260	942	36	8555	4337	192	588	5290
1.5	1900	4747	1800	1636	393	1389	1487	5264	4130	4511	5807	900	11482	39970	23622	2148	2990	49	0	2808	344	3486	0	7657
1.75	3163	775	540	161	217	2305	4930	6816	3969	6627	2054	6016	15175	29472	18325	372	2699	696	4344	2667	33	6615	3124	1396
2	1065	1919	244	1082	51	3137	1952	2754	1272	24630	2268	4068	20623	38664	13341	19	4605	6675	12958	1916	8340	7013	5240	2446
2.25	1809	2520	6238	4978	189	4216	6219	2687	975	21179	94	4627	15885	21535	17325	103	860	5972	11704	8358	14596	3731	2053	838
2.5	3330	7087	328	6336	1059	7097	4958	2648	17	4497	134	2899	17470	32987	11979	73	4	3420	4446	32	5805	2239	637	2242
2.75	531	1933	50	7902	6000	4017	4079	2504	3	4337	186	2024	16299	25889	14019	774	3	2847	1152	0	12430	1802	20	1819
3	2062	488	4055	7631	8677	2582	5209	3202	44	4772	2677	281	15311	26773	11725	1756	0	7717	37	0	3760	3501	42	3471
3.25	4290	739	339	9845	6348	2004	5419	275	74	3157	3548	822	21745	25519	17204	2419	3120	1727	78	0	3566	261	44	4605
3.5	2297	779	11323	6481	4089	215	2345	450	0	3609	11322	4563	18941	24261	27682	2491	6074	4170	206	5685	10419	818	3227	2573
3.75	369	3646	3173	5395	3344	253	2078	1823	1187	3581	2146	5741	24901	32220	13486	1525	5530	3459	144	9971	3311	4553	6980	881
4	1046	2899	1837	6481	3214	2577	2246	2181	3708	4367	5381	3432	16673	24746	19336	319	1852	4552	10037	5811	2699	977	1746	5055
4.25	3705	3248	3288	6531	20	2573	2017	4928	1252	1812	7007	3506	22395	23439	24083	6810	4259	957	15408	5444	2165	8072	1608	2480
4.5	14320	2821	1694	6712	1	1053	3859	3288	5029	1964	5410	3524	13682	26685	18528	2166	7448	1503	6816	704	19724	5389	447	0
4.75	332	8393	1579	4434	415	48	6447	2131	5885	146	2552	3250	18140	27445	26646	975	4630	2726	1595	286	18688	2492	218	3
5	891	3091	3682	4420	286	15	3265	1687	1490	255	4702	2193	16040	25086	27652	1238	4817	4130	972	3737	17945	2611	740	2
5.25	1184	1761	2211	2055	193	210	2639	2658	1352	162	3458	377	13893	24260	25447	31	119	339	99	8021	19324	721	80	1401
5.5	2571	4258	360	1918	23	316	1923	1346	0	158	1325	268	18509	15770	17875	0	38	0	374	10794	18821	427	0	1841
5.75	1441	3719	181	391	214	371	318	922	0	469	330	1151	24381	15513	16485	1	4	0	102	8408	17103	65	29	3648
6	4986	8156	357	7642	6057	48	97	3376	650	2494	59	2488	22660	20570	24147	2	3	0	4935	10008	26028	990	35	2
6.25	2665	893	8	1050	3955	822	39	958	3651	1233	28	1595	13215	19133	12161	0	0	0	4946	1700	10888	412	3	779
6.5	1047	22	42	1253	1972	1448	11	0	5004	0	84	2392	4291	8387	4351	120	0	5	3379	408	4307	43	113	881
6.75	75	116	393	1319	16	1970	8	38	3799	1202	493	1887	3009	1826	1214	0	169	521	23309	9833	3565	72	834	3183
7	29	722	1502	3014	35	473	39	8	2032	2365	126	1744	742	886	4	0	344	44	18472	6826	4978	0	1496	144
7.25	0	4	2240	664	45	52	85	224	2899	106	24	1075	141	164	19	0	0	524	0	18204	14	0	0	820
7.5	23	627	1146	3060	7	49	736	354	622	0	1390	183	437	1304	650	9	1	0	3654	3497	4077	9	0	17
7.75	0	51	2721	2220	0	28	57	0	1599	0	327	195	928	8897	682	0	0	1095	2876	314	59	0	0	3
8	95	468	676	43	11	14	6	50	27	5	2021	583	14	9155	1753	290	0	3273	2305	25	13	949	0	1
8.25	0	511	125	76	151	14	1270	234	631	49	4	496	4	6597	8844	0	1023	2318	2995	2	3976	659	2	205
8.5	5	19	51	6363	1410	1605	6	24	1801	221	974	853	704	1921	2213	0	348	6024	564	31	3396	524	838	1
8.75	12	28	6	0	84	1118	303	1258	1903	48	12	1674	2248	556	2688	2	131	1302	211	1868	0	4413	526	15
9	35	1782	444	0	10	85	326	5	768	316	103	733	224	317	151	1694	0	3	2964	2378	0	227	16	1828
9.25	5	710	1555	1954	8	156	0	779	616	260	668	14	496	563	1544	43	35	0	6411	2176	2	354	504	382
9.5	9	56	2031	28	2	112	23	1057	594	21	774	1188	14	11	5000	0	5	0	578	25	0	215	219	0
9.75	42	168	2141	459	0	343	68	679	82	128	522	243	29	1241	895	57	246	4	0	631	0	1649	18	2
10	640	72	2183	2	2	48	837	2256	1234	778	950	294	32	3505	37	2	1585	3	2	455	794	1061	37	459
10.25	33	2530	1191	537	2	934	15	1135	4374	316	490	62	8	4418	851	737	1	0	3535	174	7842	1010	221	376
10.5	37	754	1191	832	504	2717	1604	989	136	4	504	644	665	1244	125	2549	12	862	17828	3104	19	149	360	0
10.75	4	796	127	3670	130	1156	2492	403	53	6	2939	568	1758	31	129	1468	254	853	8269	1546	0	164	8	0
11	363	193	1739	515	5	417	2727	15	340	3166	239	89	228	272	4191	330	497	921	3471	344	0	383	23	5
11.25	1318	40	157	499	58	0	2896	7	348	2	19	1291	1583	1351	1331	449	199	699	17088	6	0	2263	2	272
11.5	1213	25	851	0	67	32	1809	1	2087	333	173	871	1265	309	956	12	33	1400	22844	155	2322	1350	7	0
11.75	1972	2	53	26	64	62	20	5	10447	1274	188	370	1868	550	259	2	119	3265	24894	45	1050	355	362	0
12	1454	1015	53	5	90	25	12	795	15074	1517	1361	859	207	65	641	122	74	233	23623	3190	195	0	1309	6
12.25	36	837	21	81	8	457	50	652	281	950	741	635	60	307	109	992	147	4112	2808	4519	2102	1	3143	733
12.5	505	1851	12	338	1	2378	546	16	5495	263	154	355	2694	58	64	588	806	1586	4318	0	9124	14	5286	1006
12.75	32	6994	1503	2208	6	707	743	257	750	1697	146	399	2290	723	2133	0	949	1335	7416	3	2830	130	3087	0
13	421	2885	631	872	427	184	1216	143	263	468	1	558	251	3005	2174	73	933	292	132	0	5015	1292	441	2
13.25	2543	83	908	36	106	847	2859	446	133	1280	505	3671	4570	2381	6059	359	146	0	287	5	1032	3374	1201	0
13.5	2366	0	1488	86	445	970	3716	392	199	1067	2602	2881	3256	790	5789	15	24	0	568	0	55	5	786	25
13.75	85	0	52	0	6707	1670	4190	1137	67	973	2344	910	486	2433	14119	542	0	2	267	2212	144	0	8	27
14	400	0	25	8	2099	171	1306	263	69	630	112	183	305	2017	2196	299	1028	351	5848	2931	3562	0	34	27
14.25	654	0	44	759	34	421	3296	149	574	27	45	13	59	173	303	84	295	2343	5198	4313	3499	0	144	28
14.5	9	125	2	9734	198	1002	17	256	84	545	61	28	1074	363	124	60	3369	11	2222	885	191	37	12	133
14.75	346	68	0	359	2356	263	297	267	859	2972	771	10	663	1335	153	290	460	74	2563	1275	4	0	603	11
15	437	537	0	174	41	1660	3049	3392	3141	5660	19	0	4	294	146	765	43	0	438	19	6	627	149	21
15.25	245	0	40	2192	65	1096	376	9229	2672	9951	126	17	493	2599	627	298	231	789	74	1823	7	1063	92	559
15.5	291	27	1	697	1282	947	1509	10308	1552	13160	1301	21	4999	2665	294	1394	206	993	4380	1101	600	437	103	44
15.75	309	2	635	781	2194	126	8	11400	1038	469	431	440	1091	3835	1574	7	4295	1479	7483	21	392	14	333	0
16	3339	2699	255	2	6473	48	10	11472	257	1938	575	927	6	657	3377	25	1945	1009	7	24	3329	164	65	0
16.25	4284	2469	178	34	8670	1007	19	12572	136	6110	101	16	62	353	3442	36	1875	1545	1401	6808	4858	1647	1621	1511
16.5	956	3	133	33	1655	1778	4	11276	79	465	251	52	42	950	1449	982	64	23	475	1219	19	406	857	389
16.75	370	0	313	82	1246	396	162	11320	439	399	1503	206	248	1304	737	0	165	16	7	438	122	421	16	13
17	534	6	200	1795	3515	400	4239	13855	4919	5750	1867	824	572	84	551	1279	5880	5113	11805	10032	10969	1960	7733	6844
17.25	413	22	64	2050	9533	90	639	11907	1018	2192	3108	497	4630	850	283	6087	6341	9116	12965	14284	15815	6232	8564	6910
17.5	598	1678	175	1074	7383	234	176	11733	623	963	4457	309	17498	2721	29	9354	6640	5242	16634	12148	11198	7936	8602	5379
17.75	429	766	623	6642	1498	1386	3081	1732	5637	46	1825	59	15665	112	51	6857	7599	9293	7819	14634	12973	6879	5427	8209
18	4377	372	1979	5255	578	1120	508	9876	3109	28	205	635	11781	9004	31	10477	7496	9674	13623	23857	15168	8859	5412	6206
18.25	5682	8929	1633	7182	550	214	778	4116	178	278	5	2077	5823	12027	20	7445	6879	5403	13716	12719	17089	7709	6458	12646
18.5	6247	7390	142	2589	193	7	38	1412	95	97	150	4175	19140	27540	5139	13425	9006	7024	13425	8368	6480	8712	7504	7437
18.75	5016	3723	255	719	4053	1073	335	8371	32	553	747	3717	22638	25120	1496	5962	8516	5944	10387	8559	6147	6843	6053	5903
19	5303	5729	275	291	1329	887	2208	4327	4605	1885	4	618	10808	23576	12523	5247	7175	7053	11118	8425	4603	7793	6683	5191
19.25	6490	5314	2501	4243	506	548	2524	7636	7172	1183	311	162	17371	23237	23014	4059	5259	5731	7863	11505	9168	6434	4593	3269
19.5	4340	2456	3502	8765	765	2169	3365	569	2338	734	1855	11689	19814	31490	22592	1628	5816	5952	9363	9179	7367	5751	7382	6545
19.75	5534	3778	3913	8247	592	3013	648	1311	6534	251	2323	5357	23278	21708	23493	448	5237	5804	9556	8147	11000	5309	3461	7283
20	3121	3573	2999	7075	1044	732	983	15807	2405	1117	125	33	26072	24835	24867	969	1808	1987	8400	9366	601	7787	4662	8585
20.25	3822	1924	3618	9048	2867	93	4525	188	6939	1921	708	111	24262	19791	26625	311	3334	2125	9054	9393	1772	6393	3683	6504
20.5	6009	1575	3189	4409	398	632	5953	19	5237	4430	620	190	30925	15651	25300	4119	7762	5760	12579	12888	15159	3300	10949	5575
20.75	6875	1227	3002	6556	3779	3435	5046	224	5073	1546	3991	2194	25675	14092	29064	3830	5328	4097	9433	23635	12699	7380	6621	6998
21	9931	1862	1419	7560	3083	6138	6635	400	7063	806	6003	721	34894	16552	28304	6211	1059	3718	11677	13390	15479	7502	5578	1649
21.25	8893	8981	2279	1867	4557	397	1866	85	2635	3977	6877	586	30310	31439	28669	6745	1373	2499	11901	10793	10805	6351	5842	1767
21.5	8084	1089	2042	740	5836	1318	1897	1427	1982	2812	4004	63	35276	32852	25456	4378	4288	2601	15040	13475	15528	6341	8695	7606
21.75	2587	465	379	365	6131	2035	2708	891	2651	3782	4536	1889	32490	29359	26957	5493	4802	4379	10295	11120	18514	7803	4331	4597
22	2535	128	47	489	6587	1495	725	3299	1159	4565	3083	2742	37217	13200	25206	3476	8714	2492	15883	11923	6553	8810	9967	9396
22.25	3409	3424	325	235	4191	2100	721	6258	2818	2547	4695	2102	36429	14160	29203	5934	6112	1602	13057	10997	6781	7560	6012	5664
22.5	7854	1837	928	4580	16	3468	5	2672	3668	1949	4889	3966	28071	13741	30073	4711	5449	4116	10998	10825	10526	11650	5584	6002
22.75	4291	5139	2511	8345	637	1151	28	1275	6109	982	1273	13646	27420	16240	32111	3981	10989	4352	9568	10886	6797	6232	3423	2966
23	5300	4717	2177	6189	11457	7	868	1884	6962	9660	2125	2438	23094	17255	29582	1425	2915	7466	8208	13935	82	10975	4415	750
23.25	7143	7875	2319	6492	5820	96	987	8270	3558	2327	6096	1416	31344	17855	28322	4153	2956	4180	8031	11216	0	8636	4183	4685
23.5	1402	3620	1982	8037	5657	355	5091	2560	8948	14447	2949	2818	32712	26819	28669	9015	3352	4600	72	5472	88	8714	9462	70
23.75	1930	14070	3007	6337	3095	473	2855	2210	7752	10584	2526	877	34909	29774	21620	8588	4257	2550	44	5664	6336	6975	4964	3283
24	4798	4778	853	4922	6493	2820	3573	2233	7629	8140	2010	278	30255	19218	23222	4719	1429	5282	292	5422	14739	7688	3011	5642
Expand View Figure 1 H Right
	FF												Nestin-Lgr4-/-
Dark time	3859	4105.37	2536.2	4629.33	3089.37	1710.53	2535.29	2996.14	3177.82	3873.96	3794.16	2889.59	23217.3	24254.7	21268.5	3583.86	3956.24	3386.88	6815.92	7991.12	9232.04	5617.59	4030.82	3807.96
Light time	730.312	688.083	664.75	1310.02	1357.25	688.292	987.604	3027.58	1948.23	1486.52	784.667	698.938	2227.27	2327.42	2010.48	1015.6	1166.94	1619.73	6311.58	3322.67	3135.65	1203.31	1262.85	988.667
Expand View Figure 1 I Left
	FF												Nestin-Lgr4-/-
0	12.843	11.158	11.726	9.149	13.169	9.974	12.006	13.409	13.931	11.329	16.977	13.495	28.689	15.639	21.987	17.17	24.707	12.675	15.645	19.298	27.478	11.096	18.748	16.067
0.25	11.683	12.389	11.696	9.749	12.417	11.591	10.522	14.508	14.292	11.557	17.319	14.262	30.878	15.504	20.537	16.817	24.879	12.059	14.497	17.586	27.413	10.477	18.087	16.078
0.5	10.977	12.692	13.186	9.897	12.338	11.541	9.938	14.21	12.913	11.364	16.081	13.648	30.999	15.173	21.267	16.106	23.588	13.615	18.052	16.41	26.468	11.13	18.052	14.332
0.75	12.022	11.4	13.122	11.444	11.31	11.61	11.405	14.046	12.689	11.51	18.071	13.585	30.922	16.131	20.271	16.84	27.061	9.818	20.496	16.853	27.425	9.488	21.202	14.973
1	12.758	10.918	13.66	16.155	11.308	12.514	13.517	14.435	14.304	13.336	15.503	14.193	30.944	14.514	20.411	16.749	27.732	10.795	20.476	17.892	28.46	9.242	18.72	14.275
1.25	11.414	12.73	13.328	11.94	11.856	12.581	11.451	14.3	14.891	11.648	15.567	13.705	27.798	14.211	18.721	14.299	30.448	12.714	20.529	16.045	27.484	9.474	17.016	16.02
1.5	11.524	12.959	12.68	12.117	12.81	12.018	11.379	13.98	13.704	11.417	15.513	14.416	29.636	13.25	16.282	15.031	26.49	12.703	18.388	14.327	26.568	9.513	16.349	16.465
1.75	12.891	13.221	12.486	11.496	15.612	14.308	11.431	13.865	13.529	11.137	14.774	14.687	31.263	11.092	18.687	15.306	27.092	12.71	17.457	14.264	27.437	8.854	15.281	16.734
2	13.41	13.255	12.419	11.212	14.831	12.681	11.569	14.45	12.938	9.938	14.867	13.163	31.308	11.119	18.03	16.887	29.131	14.951	17.336	16.794	25.193	13.29	15.275	14.247
2.25	12.759	12.117	11.878	11.97	14.029	12.678	12.838	12.966	12.778	11.397	12.912	13.774	32.118	11.108	19.482	16.854	28.737	12.982	17.671	15.668	26.469	13.603	18.151	13.185
2.5	11.446	11.427	11.752	11.132	14.087	11.383	11.956	12.559	13.051	10.017	11.664	12.564	32.672	11.071	19.089	15.329	28.732	10.474	16.396	13.517	27.362	13.303	16.261	14.287
2.75	11.499	12.479	12.108	10.631	13.69	10.902	10.625	11.042	12.839	10.034	11.684	11.98	31.703	11.096	18.739	15.059	28.767	9.248	14.278	14.35	26.637	10.801	15.376	14.253
3	12.124	13.005	11.73	12.064	14.769	12.236	11.404	10.786	13.716	12.655	11.568	12.031	32.687	13.264	17.941	16.103	26.971	9.146	13.871	13.896	30.561	11.045	17.155	12.476
3.25	13.995	12.641	10.936	11.131	15.715	12.119	9.764	11.318	13.074	9.96	14.423	12.831	30.988	13.727	16.265	12.826	25.205	9.162	13.855	13.585	29.664	12.682	14.558	14.952
3.5	12.393	11.425	11.968	11.258	13.516	11.518	9.909	10.183	12.388	11.551	14.839	14.527	29.46	13.271	15.245	13.92	25.647	13.315	16.949	15.427	27.068	11.784	16.957	14.262
3.75	11.999	11.079	10.502	10.609	12.503	11.681	10.534	11.585	11.56	11.529	15.39	12.915	27.804	14.98	14.578	13.59	27.413	12.695	18.476	16.47	26.954	12.752	16.96	13.895
4	12.436	11.024	10.664	12.589	13.061	10.894	10.657	13.102	11.814	10.608	15.857	12.475	26.929	12.086	15.248	15.044	31.802	11.071	18.049	15.702	27.31	14.903	17.046	14.978
4.25	13.973	12.51	10.208	11.879	11.26	12.192	10.094	14.365	12.173	10.08	15.45	11.514	30.516	13.937	21.947	12.169	28.867	10.842	18.395	15.335	26.652	13.027	15.359	14.972
4.5	12.996	11.497	10.001	12.004	12.509	12.125	9.167	14.946	12.446	9.037	15.432	12.01	33.444	14.323	19.886	16.498	29.075	12.662	16.307	13.573	27.362	11.167	15.282	13.185
4.75	12.653	10.227	11.441	9.914	13.549	11.214	10.626	16.03	12.267	8.457	14.04	11.308	29.278	12.706	18.042	16.114	29.598	12.029	15.56	13.596	26.535	13.335	13.964	14.295
5	12.326	10.095	12.318	11.788	13.79	11.057	12.055	15.524	11.606	11.999	13.416	11.085	29.692	12.37	18.368	16.857	29.594	13.261	16.076	15.054	26.533	10.491	10.846	9.666
5.25	11.222	9.371	13.231	10.663	16.134	11.124	9.904	14.419	11.116	10.07	13.608	10.79	27.932	12.705	16.254	15.005	28.193	12.323	15.918	13.214	26.558	10.122	13.19	13.53
5.5	10.16	9.48	11.707	10.923	13.011	11.229	10.614	11.571	10.222	8.908	12.726	10.645	28.253	11.12	15.641	15.058	27.46	11.048	14.314	12.495	26.536	10.401	12.811	13.593
5.75	10.165	9.836	11.014	9.347	12.164	10.759	10.08	10.392	10.23	8.008	10.756	9.843	27.525	10.508	14.507	14.274	26.595	10.218	13.521	12.516	26.554	9.557	12.876	13.171
6	10.263	9.559	11.228	11.446	11.866	11.374	11.133	10.526	12.878	8.858	11.043	11.739	25.707	9.806	14.55	14.272	25.267	10.118	12.845	12.473	25.255	9.487	12.763	12.521
6.25	9.659	9.217	10.216	11.43	10.604	11.004	9.155	12.685	11.122	8.533	11.265	10.477	22.623	10.433	18.108	13.209	24.345	9.52	14.589	12.513	22.594	9.563	12.805	12.538
6.5	11.076	11.668	9.25	10.897	11.042	9.651	8.446	16.703	10.239	7.613	10.96	9.804	23.904	11.055	16.585	13.182	22.194	9.507	13.575	12.464	23.983	9.549	16.981	10.769
6.75	11.681	12.065	9.458	9.44	11.002	9.131	8.481	13.921	9.84	7.857	10.747	9.144	22.289	9.871	15.571	12.531	19.568	9.501	12.402	12.511	21.248	9.177	14.554	11.773
7	11.829	11.676	9.084	9.962	11.193	9.748	9.199	13.175	9.996	11.325	10.261	10.247	20.859	9.814	15.293	13.597	18.274	11.093	12.19	14.997	17.409	8.894	14.558	11.393
7.25	10.551	11.055	9.178	9.138	11.274	9.69	8.445	11.747	9.983	9.084	11.919	10.493	16.551	10.13	13.92	12.489	16.134	11.102	11.092	12.479	13.932	8.867	12.856	14.244
7.5	8.827	10.135	8.986	8.482	10.557	8.866	7.968	11.248	10.4	8.613	12.419	10.527	15.613	11.069	13.197	12.47	15.272	10.207	14.614	11.474	14.364	8.306	12.147	13.233
7.75	8.891	9.71	9.724	8.489	10.357	8.718	7.86	11.477	10.155	7.896	11.213	10.902	15.657	9.849	15.666	12.49	14.36	10.5	14.867	11.413	13.48	8.865	12.117	12.492
8	8.884	9.854	10.074	8.468	10.15	9.286	8.907	10.955	10.85	7.643	11.242	11.587	14.349	10.126	15.23	12.476	13.039	10.448	14.559	12.468	16.126	8.856	12.138	11.825
8.25	10.741	9.392	10.271	8.492	10.432	9.69	7.988	11.721	10.386	8.86	12.639	10.361	14.767	10.435	14.2	14.705	13.884	10.206	13.552	11.038	19.591	8.541	12.219	11.074
8.5	10.763	10.166	10.209	8.53	10.603	8.684	8.235	11.966	10.789	9.492	11.94	9.887	14.765	10.739	13.554	12.477	15.734	11.766	12.813	12.514	19.174	9.504	14.605	12.472
8.75	10.212	10.102	10.593	8.271	11.755	8.695	7.981	12.485	10.593	8.878	12.588	9.969	17.846	10.524	13.16	12.847	17.475	9.607	15.235	13.228	19.233	11.081	12.823	12.561
9	9.609	9.722	10.036	9.059	11.499	9.174	10.696	12.472	9.223	10.345	11.861	9.95	18.708	12.343	12.859	11.469	15.237	9.502	15.975	13.574	16.544	9.54	12.862	12.511
9.25	9.385	8.824	10.325	8.858	10.45	9.829	9.502	12.26	8.577	13.04	11.828	10.943	16.576	12.397	18.779	11.791	13.904	9.535	13.547	14.295	16.079	9.187	12.202	13.262
9.5	9.481	8.444	10.713	9.077	10.534	8.672	9.139	11.77	8.819	10.685	12.608	10.05	15.624	10.505	16.73	12.482	13.938	8.862	12.879	12.539	18.321	8.83	12.528	11.761
9.75	9.462	8.049	11.087	8.5	10.488	8.729	8.5	11.828	8.797	12.301	11.87	9.978	13.935	10.168	13.859	12.93	13.996	10.187	11.777	13.24	18.645	8.563	12.13	12.207
10	9.412	8.278	10.759	9.963	11.09	8.795	8.607	11.921	10.252	10.225	11.839	10.007	13.487	9.827	14.213	13.925	16.944	12.676	12.467	13.584	18.32	8.855	12.16	11.75
10.25	9.696	7.558	9.723	9.035	10.579	9.873	11.857	14.31	10.295	9.497	11.901	8.832	13.441	9.565	13.547	13.953	18.319	11.16	10.769	12.144	14.795	8.884	15.212	13.234
10.5	8.967	9.718	9.235	9.153	11.773	10.143	9.348	13.75	9.738	9.727	11.714	9.267	13.451	12.31	15.292	13.236	17.402	8.894	12.865	11.088	13.918	9.517	14.647	12.507
10.75	8.878	11.788	10.601	9.137	15.544	9.883	9.912	12.472	9.679	9.442	11.791	9.158	16.535	12.016	14.938	13.602	16.112	8.867	13.848	11.095	13.963	8.857	13.189	12.517
11	8.795	11.138	10.575	9.653	13.954	9.115	9.921	11.645	9.888	9.112	10.442	9.27	17.508	11.732	14.948	12.16	14.352	9.192	14.254	12.168	13.064	8.9	12.8	12.552
11.25	8.911	10.046	10.876	10.513	14.484	8.761	9.155	11.714	9.333	9.99	10.98	9.232	16.55	11.748	13.893	11.767	16.189	9.499	13.509	12.845	15.24	8.852	12.186	12.525
11.5	9.218	9.091	10.666	10.669	13.004	9.138	8.785	11.738	9.226	9.075	10.474	10.031	17.362	10.158	13.526	14.296	16.11	9.553	12.127	11.402	17.841	8.251	13.596	11.766
11.75	10.191	9.193	10.461	10.536	11.183	9.265	8.559	12.086	9.166	8.483	10.594	8.813	17.405	9.167	13.424	13.987	14.021	9.511	12.107	11.445	18.368	9.485	14.556	11.112
12	9.915	9.086	10.236	9.71	10.714	9.515	8.581	12.382	10.036	9.36	11.724	8.98	15.242	9.194	13.555	12.15	13.905	9.508	12.189	13.254	15.591	8.266	14.565	11.446
12.25	9.129	9.193	10.228	9.199	10.02	9.931	8.474	11.826	10.7	9.145	12.616	8.829	14.367	9.561	16.591	11.411	13.972	9.265	15.907	15.035	13.465	8.281	12.828	12.521
12.5	7.952	9.784	9.07	8.868	9.956	9.298	9.034	11.57	9.684	9.043	11.695	9.248	14.369	11.153	14.195	11.461	13.912	9.541	13.818	12.489	13.482	8.209	12.14	14.265
12.75	8.745	9.105	9.158	9.095	10.771	9.192	11.541	11.543	8.994	9.059	11.161	9.166	15.238	10.156	13.525	11.42	13.053	11.443	12.82	12.157	13.516	8.28	11.767	14.29
13	8.345	9.06	9.561	9.626	11.252	9.273	11.878	11.461	9.723	9.64	11.335	8.912	16.556	9.497	13.5	12.171	16.502	10.461	12.846	12.489	16.548	8.263	11.78	12.517
13.25	8.637	9.475	10.812	12.477	12.593	10.29	9.15	11.601	9.749	11.19	10.793	11.589	18.293	9.826	13.51	13.899	18.233	10.463	12.824	13.946	17.817	8.217	13.825	12.537
13.5	8.526	9.446	13.134	11.183	13.243	10.258	8.88	10.166	9.022	10.573	12.999	11.024	18.713	9.557	13.534	13.954	18.274	9.213	12.515	15.019	20.607	7.307	12.097	12.541
13.75	7.684	10.261	11.581	9.506	12.538	10.247	7.997	10.453	9.998	9.167	13.504	10.281	16.966	10.151	13.463	13.963	15.265	8.828	15.298	14.993	21.265	7.62	11.809	12.522
14	7.689	9.789	11.597	9.129	11.714	9.14	7.382	10.553	9.829	8.761	11.729	10.156	14.345	11.392	13.241	12.863	16.126	8.565	14.578	14.97	20.869	8.891	12.18	12.476
14.25	9.177	9.052	10.319	8.458	10.091	9.232	7.901	10.452	9.839	9.055	10.783	8.841	14.396	10.816	17.66	11.801	14.333	7.335	13.836	12.516	17.031	8.903	17.707	11.794
14.5	8.737	8.371	10.304	8.423	10.578	9.239	8.904	10.513	9.282	9.177	10.466	8.744	13.5	9.505	16.644	12.116	14.374	7.64	12.806	11.782	15.739	9.227	14.569	13.202
14.75	8.875	9.108	10.73	8.573	10.494	8.918	8.285	12.773	9.139	9.03	10	8.032	15.157	9.831	15.278	12.181	14.375	8.89	12.889	11.771	16.557	8.875	13.184	13.245
15	8.745	9.481	10.764	10.129	11.29	9.416	10.34	13.2	9.91	9.159	10.166	7.936	15.234	9.487	14.53	13.242	13.5	8.268	12.923	14.275	15.751	8.881	12.844	10.744
15.25	10.236	11.05	10.645	8.913	9.963	8.701	9.136	12.958	9.795	9.764	10.019	8.929	13.483	9.538	13.844	14.645	13.478	8.854	13.179	12.528	16.441	8.835	12.842	12.513
15.5	11.239	9.59	10.423	8.76	12.575	8.823	8.745	13.898	9.905	9.171	10.428	8.086	15.229	11.712	14.22	14.644	13.038	8.218	15.612	12.475	14.871	8.558	12.832	13.588
15.75	10.627	9.98	10.663	8.591	11.806	8.806	8.896	12.998	9.917	8.487	10.292	9.166	17.397	11.384	14.991	14.327	14.373	10.476	14.84	13.235	15.23	9.209	15.267	13.282
16	11.038	9.79	10.768	10.173	10.771	8.544	9.937	12.143	9.136	10.305	10.037	10.394	15.278	10.446	14.911	13.566	15.244	10.439	14.512	13.225	17.789	9.481	15.293	12.496
16.25	9.449	11.134	10.771	9.905	10.447	8.554	10.905	10.426	10.969	9.153	9.989	9.914	14.394	10.768	13.55	13.935	14.79	9.537	15.237	15.708	19.093	9.833	19.13	13.242
16.5	9.455	10.344	10.324	10.038	10.011	9.791	10.366	10.269	11.093	8.991	10.068	8.697	14.318	10.758	12.852	13.985	15.177	9.549	16.355	16.826	20.868	9.827	14.302	13.963
16.75	9.473	9.771	11.184	8.464	11.244	9.185	8.756	11.379	10.231	8.924	12.291	8.759	14.322	10.767	12.818	13.919	13.095	8.854	14.952	15.673	19.543	9.504	13.534	13.871
17	9.515	9.74	10.56	9.096	11.285	9.132	10.028	11.27	11.366	9.481	15.545	8.498	13.553	15.194	13.195	15.33	14.372	13.38	14.591	14.28	19.654	12.37	13.554	13.971
17.25	10.423	9.812	11.28	8.92	11.267	8.798	9.344	10.629	11.017	9.645	12.652	10.334	17.509	14.656	17.741	19.277	13.932	13.339	20.498	17.499	15.19	14.343	20.256	17.52
17.5	13.135	10.812	12.175	8.827	10.446	10.019	9.682	11.691	10.026	9.398	13.022	9.849	17.838	16.849	20.862	18.236	15.226	15.533	21.573	17.838	15.716	14.6	19.836	17.842
17.75	12.526	13.347	12.836	8.475	10.366	10.394	10.379	12.258	9.872	9.663	13.217	9.583	17.39	16.293	20.785	20.441	14.374	17.065	21.461	17.945	15.604	14.88	20.494	18.607
18	12.19	12.727	12.461	10.158	10.005	12.679	9.437	13.341	9.68	12.763	11.8	9.419	14.413	17.495	21.585	19.288	15.228	17.083	20.537	19.294	15.237	15.539	20.46	19.274
18.25	11.352	12.666	14.43	13.084	10.418	13.222	12.978	14.075	10.002	10.65	11.761	11.397	18.36	15.82	21.16	19.012	20.862	17.161	20.081	21.092	14.37	16.204	19.488	18.222
18.5	10.524	12.222	12.084	11.686	11.276	11.006	13.403	12.498	10.153	9.748	10.016	11.448	19.132	15.936	21.506	19.32	20.017	16.149	18.792	17.505	17.443	16.002	19.11	18.545
18.75	11.587	13.225	12.971	12.003	11.766	12.237	12.076	12.531	9.77	9.61	11.405	10.695	23.539	15.819	20.46	20.376	23.109	13.911	19.523	17.849	18.277	15.617	19.448	19.006
19	12.24	13.096	12.661	13.852	12.531	12.694	14.895	11.747	11.965	9.688	10.571	10.915	27.881	14.849	21.873	19.592	25.271	17.177	19.441	18.617	21.795	16.46	18.664	20.05
19.25	12.12	12.915	11.835	12.332	13.989	12.559	12.4	16.093	12.095	12.581	10.596	9.804	28.701	14.374	19.757	18.245	26.549	16.166	23.703	19.317	25.688	14.903	18.088	18.552
19.5	11.825	14.393	11.877	11.797	14.265	12.097	12.134	15.621	11.358	12.56	11.212	9.876	28.755	14.034	21.511	18.594	26.664	15.257	19.463	18.553	26.552	14.269	18.08	18.545
19.75	11.442	13.116	12.407	11.474	13.69	11.39	12.933	14.8	11.083	12.769	11.34	9.968	28.769	12.684	19.72	18.526	30.987	14.882	22.575	17.844	26.558	15.548	18.099	18.264
20	11.579	14.439	12.483	12.155	13.111	11.006	12.034	14.78	10.849	12.973	11.334	9.941	27.948	12.419	20.557	18.288	28.291	14.303	20.444	17.491	27.869	13.953	17.666	17.128
20.25	12.724	11.788	14.575	11.685	13.675	10.957	10.828	14.821	12.041	12.098	10.732	9.392	28.421	12.079	21.454	19.033	25.367	13.291	20.064	20.664	26.073	13.926	15.407	16.772
20.5	13.396	11.35	13.148	11.78	15.54	10.947	11.27	15.305	13.808	11.24	10.52	10.251	28.799	12.364	20.499	19.323	25.781	14.966	20.473	18.284	28.267	13.945	17.043	17.161
20.75	12.885	12.958	12.752	11.44	17.334	10.9	11.461	15.309	12.655	12.038	13.854	11.484	28.725	14.543	21.873	19.24	28.432	13.375	18.901	18.222	28.777	14.946	18.134	16.456
21	13.405	13.438	12.846	13.897	16.63	12.669	12.897	14.468	13.685	11.98	14.862	11.25	30.058	14.975	20.547	18.604	28.358	12.055	20.126	18.853	29.667	14.529	17.647	16.752
21.25	13.309	12.07	11.706	11.996	14.841	12.448	11.564	15.37	14.517	14.324	14.852	10.43	30.951	13.01	20.447	17.894	28.776	12.768	19.522	18.24	30.029	13.359	21.47	15.39
21.5	12.453	11.111	11.545	11.461	14.326	14.292	11.36	14.394	16.453	11.946	15.608	10.362	30.829	13.263	20.503	17.861	27.371	13.674	21.76	19.253	28.809	12.733	17.682	17.513
21.75	11.982	12.583	11.874	11.538	14.134	13.659	9.975	13.918	15.513	12.146	14.322	11.019	28.777	13.912	21.818	18.301	27.347	13.354	20.823	17.523	27.833	13.444	18.729	16.758
22	12.019	12.638	12.332	11.536	14.179	13.989	9.063	12.672	15.246	10.502	13.067	11.425	28.795	16.877	22.671	18.267	26.613	16.856	19.763	17.133	28.865	13.337	19.527	16.856
22.25	12.29	12.557	12.133	12.104	13.702	14.079	13.011	14.117	13.995	9.741	13.626	12.289	29.2	14.624	21.83	18.251	27.508	15.219	20.772	18.98	29.588	12.768	19.473	16.828
22.5	12.129	12.266	12.579	12.539	11.708	14.169	11.386	15.839	15.618	11.257	13.747	13.141	30.584	13.079	20.136	20.012	27.438	13.282	21.829	16.788	28.611	11.729	18.417	16.842
22.75	12.494	12.713	13.302	13.527	11.253	12.896	11.177	14.645	15.087	11.66	14.31	13.357	27.554	11.732	20.117	19.661	26.163	13.693	20.134	17.841	28.694	11.698	17.359	17.908
23	12.283	12.536	14.308	13.222	11.317	13.701	12.807	14.824	15.368	12.505	14.048	12.503	25.644	11.789	21.196	18.293	28.315	11.056	20.458	16.767	31.05	14.857	17.001	14.297
23.25	12.165	11.419	13.293	11.152	11.293	15.247	12.823	15.983	13.587	13.448	14.438	12.979	27.838	11.402	20.206	20.02	29.151	11.064	18.706	17.53	30.786	15.011	14.552	15.707
23.5	12.708	11.013	11.847	11.372	13.803	14.268	11.55	15.582	14.019	10.797	13.125	13.193	25.789	11.82	17.797	19.317	25.327	11.451	19.163	16.069	30.812	14.034	12.782	12.457
23.75	10.925	11.091	12.289	11.113	14.587	13.892	12.878	18.09	13.696	10.6	12.588	12.195	26.905	10.454	15.644	18.973	26.592	12.026	18.31	17.465	30.94	11.763	18.764	13.217
24	11.158	11.726	12.644	12.006	13.409	13.931	11.329	16.977	13.495	10.47	13.097	11.69	24.707	12.675	15.645	19.298	27.478	11.096	18.748	16.067	29.594	12.421	17.644	16.412
Expand View Figure 1 I Right
	FF												Nestin-Lgr4-/-
Dark time	12.1005	11.9964	12.2635	11.6991	13.3486	12.2767	11.4859	13.9383	12.9267	11.0966	13.5615	12.0039	28.6899	13.2499	19.2021	17.1118	27.0779	12.7932	18.3455	16.5365	27.0384	12.622	16.9094	15.552
Light time	9.72044	9.92077	10.4934	9.38433	11.229	9.4149	9.17925	12.0375	9.92204	9.49625	11.5297	9.63115	16.1939	11.0826	15.0223	13.5895	15.5199	10.2634	14.2543	13.4946	17.0772	9.48173	14.0618	13.0489
Expand View Figure 1 J
	FF						Nestin-Lgr4-/-
0	38.1	37.8	37.8	38.1	37.5	38	37.8	38.1	38.1	38	37.7
1	37.5	37.3	37.4	37.6	36.4	36.7	37.6	37.2	37.6	38	35.6
2	36.4	37.7	37.1	37.4	35.8	35.1	36.3	36.2	37	37.6	35.4
3	37.7	37.1	37.2	37.2	35.9	35.5	38.1	36.9	37.2	37	36.4
4	37	36.5	36.3	36.8	35.6	35.8	37.5	37.9	36.6	36.9	36.9
5	36.9	35.6	36.8	33	35.4	36.2	35.3	38	36.6	36.2	36.3
6	36.5	36.3	36.7	36.1	34.7	35.2	37.2	37.4	36.7	36.1	35.7
Expand View Figure 1 K Left
	FF								Nestin-Lgr4-/-
0	163	159	147	189	128	165	163	128	131	101	132	104	104	115
15	509	502	337	545	492	446	401	580	259	258	385	314	441	253
30	526	591	448	478	415	515	600	481	299	309	494	351	440	310
60	285	428	219	304	241	331	500	511	159	182	385	248	255	245
90	238	228	186	199	155	231	441	585	125	121	202	131	161	208
120	186	189	135	203	98	167	308	368	123	111	122	113	101	156
Expand View Figure 1 K Right
	FF			Nestin-Lgr4-/-
	41873	4424	8	27820	2475	6
Expand View Figure 1 L Left
	FF								Nestin-Lgr4-/-
0	163	170	188	127	162	130	157	123	125	102	136	108	134	106
15	101	120	131	96	96	112	128	89	82	92	94	88	77	93
30	75	90	99	87	63	83	77	79	48	62	52	33	41	40
60	86	95	94	57	77	96	57	83	26	64	83	51	67	52
90	105	124	129	89	94	99	109	100	74	121	102	41	105	86
120	135	145	149	114	109	108	123	108	110	116	137	47	113	108
Expand View Figure 1 L Right
	FF			Nestin-Lgr4-/-
	12078	600.7	8	9176	882.9	6
Expand View Figure 1 M
	FF						Nestin-Lgr4-/-
0	0.13825	0.095715	0.136323	0.098068	0.138022	0.099666	0.05318	0.068371	0.050632	0.064403	0.052104	0.065913
30	0.15496	0.153155	0.12154	0.11643	0.148883	0.148564	0.085081	0.081236	0.084324	0.12002	0.11796	0.121146
60	0.132173	0.128672	0.127616	0.127142	0.156479	0.159276	0.080524	0.078175	0.079721	0.129135	0.131732	0.134954
90	0.132173	0.128672	0.083562	0.081236	0.12002	0.11796	0.101791	0.108779	0.11194	0.0866	0.084296	0.085858
Expand View Figure 1 N
	FF						Nestin-Lgr4-/-
	4.72217	2.48769	6.55463	1.97785	2.14498	0.576965	0.215302	0.295952	1.4814	1.46665	0.832566	0.842396
Expand View Figure 1 O
	FF				Nestin-Lgr4-/-
	11.2831	11.9492	13.1107	9.89962	9.37014	8.31972	6.14202	10.9244
