# Supplementary material for: Deficiency of neuronal LGR4 increases energy expenditure and inhibits food intake via hypothalamic leptin signaling
Source: EMBO Rep. 2025 Mar 11;26(8):2098–120. doi: 10.1038/s44319-025-00398-5 (PMC12018946; doi:10.1038/s44319-025-00398-5)
Supplement: Supplementary file 11 — EV and Appendix Figures Source Data [file 44319_2025_398_MOESM11_ESM.zip › Expand View Figures Source Data/Expand View Figures Source Data/Expand View Figure 2/Expand View Figure 2.xlsx]

## Sheet: Sheet1
Expand View Figure 2 B Left
	FF								Agrp-Lgr4-/-
	66.8068	61.6791	52.677	57.349	49.7143	57.121	63.3883		33.7612	48.005	51.8793	56.6653	49.8282	28.7474
Expand View Figure 2 B Right
	FF								Agrp-Lgr4-/-
	10.4567	14.9672	17.1038	10.2193	10.6941	11.1689	18.7656		12.5932	9.50709	13.5428	17.1038	10.2193	10.2193
Expand View Figure 2 C Left
	FF								Agrp-Lgr4-/-
	162.893	100.317	107.27	129.519	157.331	122.566	98.2308		70.4192	99.6214	94.0591	90.5826	84.325	78.0674
Expand View Figure 2 C Right
	FF								Agrp-Lgr4-/-
	150.512	137.547	111.618	88.2819	90.8748	77.9102	98.6536		88.2819	77.9102	98.6536	96.0606	98.6536	83.096
Expand View Figure 2 E
	FF						Agrp-Lgr4-/-
0-20	0.160173	0.166667	0.222222	0.1625	0.22807	0.175439	0.325658	0.15814	0.354626	0.249423	0.22253	0.255462
20-40	0.194805	0.159091	0.185185	0.175	0.184211	0.149123	0.203947	0.167442	0.361233	0.30254	0.303676	0.268067
40-60	0.0822511	0.162879	0.102881	0.133333	0.0789474	0.175439	0.157895	0.232558	0.114537	0.235566	0.189723	0.168067
60-80	0.225108	0.159091	0.102881	0.195833	0.118421	0.197368	0.138158	0.186047	0.0462555	0.113164	0.105534	0.0680672
80-100	0.121212	0.147727	0.135802	0.2	0.144737	0.131579	0.0921053	0.139535	0.0440529	0.0600462	0.0720553	0.114286
100-120	0.17316	0.17803	0.106996	0.0916667	0.114035	0.105263	0.0493421	0.0744186	0.0330396	0.0254042	0.0790514	0.0840336
120+	0.0865801	0.102273	0.102881	0.0833333	0.131579	0.0657895	0.0328947	0.0697674	0.0242291	0.0138568	0.0513834	0.0420168
Expand View Figure 2 F Left
	FF										Agrp-Lgr4-/-
0	17.1	16.8	20.6	16.5	14.6	14.9	14.6				18	17.6	18.7	18.1	17.2	15.6	14.5	14.2	14.7	16.6
1	17	17.1	22.4	16.8	17.4	16.8	17.5				19.1	21.2	19.2	19.3	19.2	18.4	18.6	19	18	19
2	16.8	17	23.8	19	17.1	16.2	17.2				19.5	20.3	19.9	19.9	19.4	18.1	18.8	18.5	17.8	18.6
3	18.2	17.7	23.8	18	17.8	16.5	17.8				20.2	21.3	20.2	20.7	19.7	18.2	18.5	18.9	18.9	19.5
4	18.8	19.4	25.8	20	18.2	17.3	18				20.7	22	22.2	20.5	19.8	18.3	18.9	19	19.6	19.2
5	20.1	20.2	26.9	20.8	18.5	18.9	19.4				22.8	23.2	23.4	20	20.9	19.5	19.5	19.3	21.2	20.1
6	22.3	21.5	28	21.8	18.6	19.9	20.1				23.4	24.2	24.2	21.3	21.7	20.3	19.9	19.6	23.3	21.5
7	21.2	22.6	29.9	24.1	19.3	21.2	21.8				27	24.1	25.6	21.9	23	21.9	20.5	20.5	25.7	22.5
8	22	24.4	30.6	25.3	20.5	22	21.9				27.2	25.5	29.6	23.6	24.5	21.3	21	21	27.4	23.3
9	24	27.4	33.3	26.6	22	24.1	22.8				28.4	30.2	28.1	25.6	23.6	22.3	21	21.3	29.5	24.3
10	22	29.1	35.6	27.8	20.5	22	21.9				29	29	29	26.9	26.3	21.3	21	21	27.4	23.3
11	26.1	32.2	37.2	27.2	24.2	25.1	24.6				30.4	32	32.7	27.8	29.2	22.4	20.7	22.4	30.1	24.6
12	25.8	34.8	38.5	29	25.3	27.2	23.7				32.5	34.3	34.1	28.8	28.5	21.8	24.8	23	30.2	25.3
13	27.2	32.4	39.2	28	27.5	28.9	24				32.1	34.4	34.3	28.7	31.7	23.4	25.7	25.1	34.7	26
14	29.6	34.2	41	28.6	27.6	29.9	24.9				33.4	37.3	34.3	30.2	29.6	23.5	25.9	26.8	34.3	27
15	27.5	42.1	28.1	27.2	28.3	30.4	25.1				33.9	38.1	35.4	30.2	35	26	26.2	28.4	37	27.3
16	29.1	35.4	40	28.2	26.6	30.8	26				34.6	36	37.9	32	33.4	25.3	28.2	29	38.3	27.5
Expand View Figure 2 F Right
	FF										Agrp-Lgr4-/-
	12	18.6	19.4	11.7	12	15.9	11.4				16.6	18.4	19.2	13.9	16.2	9.7	13.7	14.8	23.6	10.9
Expand View Figure 2 G
	FF										Agrp-Lgr4-/-
Fat mass	7.16	5.43	4.37	13.34	9.96	9.35	10.83				7.59	8.7	9.5	18.76	9.51	5.99	7.85	11.32	7.7	7.91
Lean Mass	12.18	16.36	13.39	14.77	14.11	14.96	15.42				15.06	16.74	16.17	16.97	15.11	12.42	13.83	13.8	12.99	14.67
Expand View Figure 2 H
	FF										Agrp-Lgr4-/-
Pancreas	202.2	128.5	152.4	192	134	194	210				160.2	150.9	190.3	196.3	115	129	162	149	141	187
Liver	801.1	704.6	869.5	873	667	1082	1328.2				976.7	856.2	1006.7	1124.5	799	682	800	794	642	831
Spleen	91.9	68.3	63.6	102	50	88	173.4				84.6	88	77.4	76.9	98.7	68	45	57	68	100
SAT	2550.1	2790	3067.3	1811	1760	3060	2831.8				1984.6	1606	2679.4	3727.6	2252	2427	3090	2762	2265	3479
GAT	2488.9	2610	2391.8	2036	1644	2351	2787.2				1736	1443	3358.2	3342.4	2130	2126	2862	3310	3062	2529
BAT	67.1	74	105	79	79	120	112.6				86.2	57.8	113.5	219	54.8	54	80	108	44	84
Expand View Figure 2 Upper
	FF				Agrp-Lgr4-/-
1	13.05	14.6	14.4667		13.2	13.5
2	22.95	27.475	29		25.98	27.55
3	34.45	40.05	42.8333		38.5	39.7
4	44.35	50.425	57.5667		50.94	53.9
5	55.85	62.675	74.2333		65.12	66.25
6	73.325	75.2	90.1667		79.34	81.4
7	91.975	86.4	107.133		91.88	94.15
8	110.8	93.1	123.9		109.02	107.45
9	129.45	103.1	147.567		126.84	125.9
10	146.925	114.625	166.933		142.38	140.45
11	165.575	126.65	184.3		157.92	152.35
12	184.4	139.45	202.933		171.88	166.6
13	198.325	146.35	214.2		185.66	179.8
14	212.3	174.8	230.933		199.32	192.35
15	222.925	189.125	245.567		213.38	205.6
16	234.85	204.225	258.067		228.6	218.45
Expand View Figure 2 I Lower
	FF																Agrp-Lgr4-/-
	13.05	9.9	11.5	9.9	11.5	17.475	18.65	18.825	18.65	17.475	18.65	18.825	13.925	13.975	10.625	11.925	13.2	12.78	12.52	12.44	14.18	14.22	12.54	17.14	17.82	15.54	15.54	13.96	13.78	13.66	14.06	15.22
Expand View Figure 2 J Left
	FF												Agrp-Lgr4-/-
0	1733	1843	2828	2969	1787	1572	2259	1300	1376	3313	2458	3481	1542	4103	3481	3282	2088	3776	3834	3552	1554	3246	2921	3439
0.25	1940	1945	3461	2694	1489	1662	1896	1207	1347	3177	2268	3599	1725	4138	3486	3167	1554	3644	3877	3545	1676	3068	2933	3620
0.5	2173	1907	1721	2180	1418	1955	1346	1294	1548	3092	2234	3372	2088	4310	3519	2925	1840	3925	3516	3686	1293	3080	2591	3396
0.75	2200	1939	1579	2162	1471	1738	1575	1434	1698	3258	2766	3382	2069	3801	3079	2558	1914	3759	3515	3646	1665	3134	2583	3132
1	1349	1654	2941	2365	1556	1660	1714	1243	1563	2961	2753	3480	2384	3772	2880	2573	2483	3919	3576	3592	2061	3631	3882	3153
1.25	1467	1739	2363	2085	1800	1211	1812	1240	1758	2902	2423	3491	1551	3811	2831	2919	2040	3530	3521	3115	1560	3693	3338	3067
1.5	1262	1898	2193	2198	1451	1333	1488	1177	1248	2887	2310	3812	1525	3787	2881	3262	1824	3663	3522	3623	1307	3550	3531	3220
1.75	1658	1094	1387	1716	1466	1424	1565	1460	1206	3186	2480	3797	2078	3694	3608	2985	1728	3243	3866	2983	1530	3154	4058	2892
2	1753	2214	2183	2178	1691	1578	1541	1477	1259	3604	2408	3468	1835	3352	3936	2872	1395	2900	3637	2962	1543	2913	3349	2826
2.25	1748	2403	1914	1990	1466	1524	1347	1105	1240	3631	2207	3015	1611	2803	3468	2307	1411	2707	3511	3360	1697	3217	3665	2409
2.5	2470	2399	1196	1702	1692	1887	1399	1192	1536	3599	1725	2904	2200	2922	3066	3244	1347	2769	3433	3097	2054	3245	2952	2272
2.75	1889	2599	1896	1692	1815	1669	1471	1339	1785	3264	1750	2966	2147	2538	2795	3268	1627	3010	3516	3279	2049	3632	2676	2048
3	2443	2408	2199	1908	1811	1558	1343	1564	1969	3093	1622	2721	2059	2684	2660	3276	2089	3583	3286	3090	2226	3507	2511	2118
3.25	2092	2408	2193	1925	1492	1479	1726	1813	1662	3118	2469	2312	1266	3320	2731	3019	1999	3494	3247	3166	3361	3938	2513	2265
3.5	1883	2604	2204	1912	1328	1425	2125	1586	1136	2936	2536	2182	2175	3342	3121	2521	2179	3644	4075	3394	1389	3651	2564	2198
3.75	1903	2108	1933	2362	1715	1297	1720	1666	1060	3326	1911	2199	1663	3665	3132	2281	2241	3449	3595	3470	1629	3549	2808	2280
4	1923	2840	1915	2260	2077	1433	1342	1595	1211	3393	2061	2091	1706	4092	3321	2394	1396	2872	3353	3438	1401	3071	3509	2265
4.25	1935	2553	2009	1890	2036	1668	1267	1353	1109	3409	2798	2660	2492	3642	3630	3291	1885	3269	3394	3030	1558	2902	3458	2894
4.5	2381	2123	2569	1713	2053	1207	1335	1107	1757	2872	2492	3336	1748	3656	3519	3138	1306	3610	3442	3070	1528	2745	3433	3116
4.75	1901	1911	2229	1710	1800	1199	1291	1244	1793	2806	2436	3392	1366	3880	3384	3154	1323	3510	3761	3253	1343	2929	3195	3199
5	1903	2567	1940	1808	2001	1335	1272	1183	1467	2915	2130	3512	1660	3728	3030	3140	1541	3613	3377	3178	1403	3339	2853	3106
5.25	2545	2400	1949	1713	1785	1350	1999	1352	1380	2789	1874	2974	1683	3463	3041	3140	1672	3336	3375	2800	1479	3510	2886	2779
5.5	1908	2217	2011	1630	1576	1443	1718	1102	1108	2876	1739	2377	1275	3685	2561	2922	2079	3312	3027	2519	1398	3392	2526	2610
5.75	2210	2213	1923	2807	1491	1650	1345	1559	1101	3032	1738	2409	1458	3480	2451	3074	2039	2816	2886	2796	1485	3069	2550	2078
6	2199	2586	2366	2382	1562	1660	1165	1654	1343	3599	1816	2256	1819	3078	2499	3007	1472	2614	3006	3039	1309	2551	2399	2062
6.25	2303	2398	2207	2576	1266	1149	1132	1810	1020	3403	1750	2567	1714	2685	2486	3178	1453	2441	3256	3011	1708	2578	2309	2430
6.5	2176	1608	2227	2182	1493	1156	1258	1327	1106	3237	1682	1997	1808	2718	3010	2590	1385	2423	2861	2649	1932	2424	2367	1928
6.75	2181	1115	1926	1913	1203	1355	1202	1102	1111	3031	1683	1944	2627	2708	2692	2460	1305	2420	2892	2294	2019	2421	2648	2007
7	2221	1100	1274	1747	1251	1245	1161	1160	1232	2848	1677	1854	2145	2389	2485	2316	1493	2527	2910	2390	2229	2409	2848	1991
7.25	2210	1110	1284	1755	1324	1285	1346	1159	1197	2788	1691	2162	2219	2797	2496	2249	1736	2268	2830	2243	2564	3103	2810	2075
7.5	2216	1107	1305	1759	1529	1513	1352	1299	1098	3125	1686	2300	2035	2855	2403	2173	1592	2320	3083	2396	2065	3046	2515	1920
7.75	1911	1107	1379	1666	1332	1230	1258	1189	1011	2876	1802	2190	1842	2444	2543	2254	1742	2843	2651	2066	1685	2407	2337	1928
8	2402	1569	1774	1560	1437	1203	1255	1303	1243	3042	1625	2167	1550	2444	2458	2247	2556	3401	2743	2143	1933	2400	2304	2071
8.25	2198	1573	1550	1552	1572	1478	1258	1047	1157	3036	1941	2152	1476	2985	2486	2070	1552	3364	2754	2180	1324	2566	2330	1924
8.5	2376	1759	1937	1902	1460	1207	1489	1561	1150	2874	1958	2171	1320	3195	2492	2306	1389	3182	2621	2081	1376	2745	2340	2259
8.75	2191	1289	2006	1730	1330	1209	1585	1188	1327	2788	1638	2176	1305	3225	2479	2395	1450	2642	2695	2164	1243	2403	2334	2428
9	2202	1650	1910	1867	1526	1199	1575	1187	1373	3678	1766	2105	1320	2715	3102	2215	1465	2573	2674	2289	1380	2352	2489	2340
9.25	2106	1757	1911	1960	1331	1414	1302	1196	1561	3233	1800	2180	1462	2587	3522	2644	1626	2280	2751	2910	1407	2203	2649	2079
9.5	1917	1294	2008	1980	1491	1896	1339	1451	1106	3232	1903	2970	1286	2587	2995	2244	1815	2218	3206	2428	1398	2266	2289	1902
9.75	1920	1287	2215	1638	1797	1518	1357	1124	1330	3410	1805	2717	1317	2380	2812	2249	1719	2298	3145	2147	1492	2225	2182	1909
10	1914	1562	2212	1551	2026	1676	1261	1386	1225	3259	1623	2513	1317	2711	2694	2219	1589	2289	2766	2160	1392	2886	2172	1920
10.25	1900	1557	2208	1557	1869	1340	1332	1209	1022	3199	1907	2084	1545	3006	2695	2224	2089	2275	2768	2173	1492	2551	2189	1855
10.5	3491	2379	1562	1541	1755	1112	1164	1330	1462	3110	2060	2083	1140	2903	2539	2240	2440	2575	2637	2011	1299	2713	2232	2110
10.75	2207	1284	1281	1746	1482	1198	1481	1988	1781	3615	1726	1966	1196	2719	2470	2412	1831	2517	2479	2012	1726	2642	2246	2132
11	1899	916	1367	1538	1345	1352	1446	1658	1789	3073	2017	2385	1377	2532	2485	2570	1868	2300	2406	2012	1691	2416	2278	2070
11.25	2000	1107	1280	1542	1742	1338	1255	1112	1425	3073	2056	2554	1377	2456	2447	2706	1676	2304	2403	2180	2471	2941	2161	2051
11.5	2038	1541	2855	1756	1153	1181	1261	1163	1526	3153	1853	2392	1820	2510	2613	2229	1625	2378	2458	2073	1606	2973	2995	2500
11.75	2301	1659	1919	1548	1389	1184	1469	1198	1240	3285	2208	2387	1744	2385	2954	2070	1530	2366	3023	2114	1518	2848	2722	2141
12	2014	1559	2199	1888	1522	1246	1563	1189	1191	3366	2197	2208	1198	2313	2471	2088	1536	2854	2818	2102	1466	2616	2591	2158
12.25	2018	1557	2202	2173	1888	1110	1940	1109	1697	3155	1863	2182	1301	2693	2459	2081	1857	3216	2811	2095	1495	2511	2678	2013
12.5	2022	1735	3007	2178	1483	1191	1248	1194	1344	2918	1911	2818	1295	2659	2391	2028	2078	3206	2554	2105	1560	2501	2462	1995
12.75	2030	1532	1836	1742	1249	1413	1240	1524	1295	2828	1795	2599	1299	2617	2468	2104	1904	3235	2485	2093	1870	2520	2544	2293
13	2492	1727	1995	2379	1259	1648	1250	1658	1182	2835	1870	2379	1289	2495	2377	2085	1864	2916	2469	2224	1672	2876	3302	2441
13.25	2304	1742	1989	2195	1242	1417	1263	1197	1185	2770	1868	2292	1772	2484	2490	2454	1690	2459	2480	2940	1426	2681	3065	2164
13.5	2016	1532	2363	1830	1670	1323	1155	1356	1134	2936	2132	2305	1591	2459	2312	2434	1733	2380	2458	2821	1435	2664	3144	2158
13.75	1934	1732	2471	1748	1424	1337	1714	1347	1177	2945	1849	2259	1467	2534	3002	2212	1695	2444	2627	2473	1596	2715	3033	2011
14	1924	1722	2922	1650	1459	1334	1786	1342	1368	2932	1799	2303	1213	2408	3028	2222	1492	2572	3038	2438	1696	2590	2691	2032
14.25	2357	1820	3105	1550	1280	1342	1294	1655	2038	3083	1803	2393	1378	2355	3013	2222	1829	2759	3032	2244	1504	2592	2702	2090
14.5	2218	1932	2643	1381	1689	1434	1160	1174	1320	2814	1923	2548	1605	2347	2705	2070	1707	3245	2822	2248	1435	2582	2460	2097
14.75	2305	2177	2368	1893	1820	1424	1356	1242	1184	2820	2043	2459	1429	2342	2530	2234	1795	2769	2689	2251	1428	2722	2474	2434
15	2410	2207	2296	1792	1715	1667	1249	1345	1234	3189	1922	2369	2087	2700	2707	2222	1932	2580	2694	2231	1526	2616	2466	2794
15.25	2412	2001	2997	1715	1511	1433	1576	1598	1233	3182	2134	2447	1696	3066	2608	2238	2260	2375	2684	2067	1695	3346	2454	2414
15.5	2403	1283	2911	1523	1235	1340	1489	1437	1520	3108	2025	3598	2106	3344	2670	2154	1727	2350	2598	2156	1722	3320	2789	2193
15.75	2414	1282	2501	1521	1388	1467	1337	1343	1408	3072	1962	3587	1853	3166	2591	2080	1621	2569	2635	2081	2096	3472	2960	2222
16	2402	1073	2195	1893	1578	1201	1345	1528	1503	3051	2017	2798	1553	2828	2951	2067	1551	2436	2805	2096	1901	2906	2769	2213
16.25	2219	1094	2111	1874	1411	1575	1329	1429	1423	3104	1941	2467	1549	2544	3025	2216	1709	3212	2960	2248	1887	2922	2810	2234
16.5	2398	1477	2305	1798	1319	1430	1718	1414	1642	3785	2078	2401	1377	2554	2810	2438	2094	3254	3134	2486	1702	2895	2597	2579
16.75	1943	1735	2307	1692	1408	2235	1578	1481	1777	3392	2303	2398	2038	2562	2658	2638	2077	2906	2817	2415	1540	2696	2804	2796
17	1942	1642	2106	1859	1543	1979	1445	1473	1509	3692	2017	2317	1574	2658	2758	2575	1713	2710	2695	2452	1863	2570	2653	2767
17.25	1944	1641	2015	2166	1956	1601	1973	1897	1690	3628	2235	3091	1756	2760	2647	2446	1719	2592	2671	2215	1894	2709	2681	2377
17.5	1918	1274	2029	2084	1870	1531	2074	1909	2209	3412	2546	3897	1360	2707	2817	2418	1865	2589	2461	2385	1845	2902	2941	2303
17.75	1557	1277	2045	1887	1867	1511	2140	1787	1924	3309	2643	3708	1772	2692	3985	2653	2238	3331	2538	2937	1682	3000	2768	2423
18	1912	1732	2676	1913	1984	2034	2033	1562	1821	3280	2658	4622	1718	2929	3490	2781	1868	2919	3410	3152	1848	2886	2800	2561
18.25	1931	1722	2642	1707	1662	1952	1707	1809	1712	3467	2418	4662	1657	3104	3436	3554	1953	2958	3127	2586	2460	2746	2772	3516
18.5	2201	2189	2164	2330	1651	1984	1896	1973	1662	3731	2534	4309	2187	3256	3159	3558	2600	2916	3690	3459	2066	2872	3018	3492
18.75	2397	2286	1923	2321	1749	1985	1671	1655	2828	3733	2204	4350	1872	3011	3151	4050	2093	3660	3166	3639	2945	3781	2827	3516
19	2197	1886	1810	2082	1608	2127	1591	1782	1756	3853	2597	4517	2551	3709	3498	3723	1895	4165	3365	3620	1691	4333	3918	3413
19.25	2201	1901	2574	1886	1560	2177	1866	1594	1773	3888	2722	4955	2138	4135	3618	3540	2112	4203	3642	3483	1682	4322	3829	3294
19.5	2210	1740	2178	1872	1853	1762	1489	1978	1795	3747	2143	4720	1893	4140	3595	3685	2079	4637	3086	3471	1955	4298	3790	2553
19.75	2406	2365	2363	2341	1567	1959	1443	1750	1465	3423	2014	4722	1887	4087	3304	3168	2061	4272	3794	3305	2153	4426	3311	2890
20	2376	2385	2083	1863	1781	1991	1534	1897	1802	3837	2128	4286	2911	3614	3646	3183	1923	3474	3623	3146	2142	4459	3125	3146
20.25	2370	2377	1865	1873	1744	1878	1986	1434	1706	3797	2112	4148	1624	3206	3801	3492	3051	3648	3859	2551	2334	4073	2946	3340
20.5	2386	3400	2172	2431	1906	1566	1981	1655	1566	3572	2011	4542	1596	3220	3978	3186	1839	3685	3510	3054	2603	3871	2774	3136
20.75	2838	1984	2178	2092	1836	1722	1632	1655	1477	3226	2475	4179	1624	3289	3607	2938	2012	4087	3207	3290	2684	3353	3121	2786
21	2202	3185	1886	1894	1959	1619	1679	1881	1470	3489	2519	4336	1821	3841	3374	3185	1551	4319	3039	3259	3212	3328	3306	2797
21.25	2185	2555	1820	1870	1796	1697	1518	1937	1918	3361	2586	4350	2635	3994	3229	3303	1550	4130	2943	3285	1617	3799	3311	3143
21.5	1825	2579	1270	1705	2005	2017	1889	1941	1927	3314	2528	4199	2049	3972	3495	3714	1822	4004	2799	3209	1663	3796	2819	3272
21.75	1568	2180	1533	2277	1967	2144	1972	1807	1561	3495	2380	4355	2041	4104	3859	3246	2595	4003	3626	2805	1484	3739	2804	3437
22	2211	2201	1540	3484	1880	1982	2085	1709	1470	3322	2184	4028	1818	4091	4231	3309	3314	3758	3699	2739	1521	3953	2677	3490
22.25	2225	2723	1556	2524	1426	1823	1854	1340	1233	3257	2420	3487	2028	4318	3913	3661	2452	3780	3565	2433	1713	4228	2655	3291
22.5	2104	2504	1810	2331	1343	1587	1534	1437	1243	4319	2477	2709	1736	4329	3719	3556	2073	3779	3447	2447	2613	4417	2640	3268
22.75	1751	2360	2154	2103	1321	1538	1251	1353	1472	4169	2646	2604	1847	3798	4631	4028	2218	3977	4112	3496	2189	4396	2974	3324
23	1916	2384	2171	1901	1197	1817	1587	1573	1611	3901	2290	2162	2231	3363	3864	3783	1818	4134	3465	3263	1894	4152	3592	3619
23.25	1919	2390	1962	2181	1874	1658	1754	1341	1476	3896	2032	2275	1767	3244	3838	3987	2618	3578	3427	3614	1672	4668	3575	3267
23.5	1925	2561	2177	2538	1430	1782	1944	1220	1302	3736	2429	3821	2461	3187	4231	3677	1297	3486	3856	3209	1324	4275	3471	2898
23.75	1838	2566	2264	2811	1468	2033	1359	1572	1464	3897	2716	3753	1831	3456	3667	3501	1467	3752	3462	3485	1438	4297	3595	2446
24	1843	2828	2969	2459	1572	2259	1300	1376	1337	3888	2526	3435	2088	3776	3834	3552	1554	3246	2921	3439	1416	4492	3739	2195
Expand View Figure 2 J Right
	FF												Agrp-Lgr4-/-
Dark time	2038.63	2282.1	2085.02	2139.33	1673.14	1693.39	1624.14	1508.47	1524.2	3415.43	2295.82	3471.26	1906.49	3612.04	3403.84	3230.57	1926.92	3584.04	3460.78	3203.47	1836.1	3628.37	3107.61	2938.22
Light time	2162.25	1546.1	2108.15	1810.21	1518.19	1409.6	1433.19	1382.02	1385.42	3145.29	1945.65	2509.6	1587.88	2669.83	2715.02	2321.25	1760	2668.38	2758.27	2314.19	1681.96	2694.33	2591.33	2202.75
Expand View Figure 2 K Left
	FF												Agrp-Lgr4-/-
0	1403	1430	2266	2505	1227	1081	1524	871	985	2494	2059	2895	1196	3408	2688	2726	1623	3106	2884	2674	1181	2793	2428	2790
0.25	1474	1464	2815	2316	988	1167	1258	814	916	2424	1893	2930	1439	3437	2741	2509	1194	3010	2869	2619	1275	2514	2357	3084
0.5	1851	1586	1407	1746	982	1440	903	898	1126	2241	1785	2795	1635	3555	2701	2353	1530	3238	2627	2788	1054	2516	2098	2874
0.75	1734	1446	1153	1814	1050	1188	1059	987	1223	2542	2215	2818	1643	3126	2334	2100	1549	3201	2602	2791	1418	2620	2075	2600
1	1132	1277	2323	1938	1076	1172	1140	882	1093	2276	2231	2895	1967	3141	2186	2096	1864	3360	2827	2858	1661	3061	2985	2558
1.25	1152	1353	1908	1717	1261	811	1201	886	1189	2219	1881	2785	1180	3142	2164	2442	1633	3066	2808	2358	1151	3181	2706	2456
1.5	1110	1579	1743	1747	1078	913	981	861	818	2221	1799	3059	1206	3099	2171	2727	1410	3026	2647	2738	1077	3107	2995	2609
1.75	1293	890	1052	1458	1052	943	1045	1042	820	2533	1974	3069	1651	2965	2804	2400	1208	2550	2900	2212	1140	2590	3405	2395
2	1309	1704	1735	1800	1187	1079	986	1042	838	2773	1929	2870	1465	2721	3180	2278	1014	2352	2706	2231	1185	2462	2731	2411
2.25	1360	1789	1550	1674	1034	1030	891	783	868	2793	1708	2443	1260	2268	2880	1970	1026	2131	2631	2422	1314	2694	3066	2078
2.5	1989	1827	925	1530	1249	1351	920	854	1020	2808	1356	2311	1719	2221	2469	2678	929	2219	2547	2378	1597	2722	2332	1818
2.75	1598	1934	1590	1535	1314	1153	994	942	1282	2451	1349	2439	1750	2014	2208	2604	1110	2383	2683	2426	1710	3118	2132	1752
3	2022	1765	1706	1586	1256	1065	925	1088	1339	2298	1282	2155	1719	2160	2127	2611	1612	3026	2480	2365	1799	3100	2067	1816
3.25	1709	1792	1770	1531	971	1018	1136	1221	1173	2266	2025	1766	1114	2680	2150	2393	1614	3018	2497	2474	2780	3363	2037	1905
3.5	1649	1856	1655	1563	927	987	1438	1041	809	2156	2057	1684	1631	2666	2447	1996	1784	3081	3168	2593	1068	3055	2075	1853
3.75	1541	1626	1483	1935	1154	869	1071	1114	739	2490	1500	1645	1323	3067	2512	1816	1752	2936	2785	2594	1203	2874	2284	1900
4	1516	2234	1565	1915	1474	974	924	1016	780	2609	1651	1592	1321	3430	2700	1845	1085	2377	2612	2662	1077	2477	2984	1939
4.25	1525	2022	1565	1655	1378	1146	775	870	760	2641	2271	2222	1871	2946	2869	2564	1514	2625	2531	2250	1382	2307	2863	2490
4.5	1882	1596	2007	1469	1420	821	914	728	1194	2179	1923	2763	1458	2965	2686	2503	1029	2985	2538	2324	1139	2277	2859	2638
4.75	1581	1561	1647	1481	1230	852	841	865	1244	2129	1857	2805	1132	3141	2572	2558	994	2921	2859	2441	986	2428	2658	2695
5	1638	1978	1433	1540	1348	932	778	847	998	2172	1685	2922	1379	2929	2255	2521	1102	3024	2583	2450	1067	2663	2342	2570
5.25	2070	1828	1426	1484	1213	868	1310	900	988	2181	1363	2364	1374	2791	2288	2581	1283	2794	2614	2214	1054	2945	2272	2239
5.5	1587	1652	1581	1395	1053	963	1076	743	772	2130	1333	1845	1098	2856	1929	2343	1676	2696	2374	1960	1005	2901	2031	2183
5.75	1701	1662	1530	2373	995	1165	847	1048	742	2348	1315	1848	1120	2712	1875	2394	1608	2294	2199	2193	1082	2562	1960	1684
6	1706	1952	1925	1910	1050	1135	749	1168	913	2763	1304	1697	1572	2296	1864	2358	1155	2136	2333	2316	1007	2126	1923	1704
6.25	1811	1799	1712	2026	799	806	695	1194	675	2675	1316	1969	1327	2030	1870	2449	1140	2009	2464	2278	1148	2054	1885	1984
6.5	1743	1051	1604	1748	972	804	794	933	795	2552	1258	1556	1611	2008	2272	1982	1089	1940	2228	2003	1504	2003	1882	1609
6.75	1733	810	1532	1508	763	890	768	743	731	2297	1292	1540	2104	2085	1975	1821	1004	2000	2187	1819	1511	1938	2069	1602
7	1668	853	1022	1345	857	853	753	795	869	2193	1270	1463	1725	1805	1885	1784	1029	2145	2153	1834	1742	1914	2266	1598
7.25	1633	834	990	1324	919	868	878	788	857	2154	1256	1720	1746	2155	1853	1673	1484	1999	2163	1711	1891	2657	2220	1639
7.5	1678	845	923	1286	1064	1035	864	840	753	2392	1261	1800	1652	2161	1822	1656	1387	1991	2393	1780	1640	2559	1990	1619
7.75	1576	832	1046	1272	917	873	824	820	731	2295	1362	1752	1471	1879	1939	1685	1477	2462	2161	1649	1411	2021	1843	1591
8	1815	1159	1270	1207	983	830	823	861	876	2260	1224	1657	1109	1856	1897	1697	1979	2853	2104	1650	1435	1984	1849	1636
8.25	1788	1176	1240	1270	1075	1005	818	748	799	2269	1404	1726	1122	2317	1894	1626	1157	2814	2104	1602	1019	2213	1845	1571
8.5	1905	1286	1458	1582	1072	821	981	1037	764	2161	1543	1726	992	2558	1866	1802	1092	2696	2057	1685	1046	2301	1813	1952
8.75	1755	952	1618	1442	960	804	1047	857	989	2129	1217	1738	1087	2575	1905	1812	1091	2151	2058	1665	969	2096	1816	2060
9	1695	1273	1574	1705	1062	821	1065	826	1021	2949	1268	1664	980	2059	2392	1765	1126	2034	2033	1764	1003	2002	2041	1981
9.25	1651	1339	1561	1802	911	1017	854	844	1111	2580	1344	1675	1171	1991	2679	2083	1213	1859	2142	2138	1023	1924	2151	1667
9.5	1594	997	1592	1736	983	1295	898	943	770	2612	1460	2405	1095	1928	2405	1703	1580	1858	2538	1940	982	1949	1933	1612
9.75	1541	965	1677	1346	1277	1026	842	690	948	2725	1305	2195	1025	1791	2165	1724	1493	1804	2418	1695	1040	1872	1786	1627
10	1550	1195	1744	1241	1586	1121	777	961	906	2396	1215	2020	1013	2095	2032	1725	1397	1820	2137	1680	1011	2357	1762	1602
10.25	1566	1218	1754	1246	1381	942	924	785	683	2402	1480	1586	1234	2411	2049	1747	1588	1870	2107	1589	1075	2158	1767	1551
10.5	2743	1866	1209	1275	1236	738	760	942	1062	2285	1667	1549	997	2316	1984	1750	1961	2059	1932	1597	976	2152	1809	1783
10.75	1685	1003	1014	1358	995	821	1007	1382	1316	2628	1348	1513	1014	2086	1898	1961	1522	2006	1913	1573	1218	2065	1812	1793
11	1593	704	1105	1327	921	888	958	1146	1285	2290	1645	1837	1070	1955	1910	2059	1397	1844	1888	1590	1309	1896	1772	1711
11.25	1600	818	1055	1289	1265	947	840	738	1024	2346	1479	1953	1118	1911	1905	2132	1298	1824	1878	1644	1868	2439	1761	1721
11.5	1547	1261	2232	1324	759	840	808	760	1044	2361	1382	1901	1560	1907	2002	1750	1248	1797	1849	1604	1292	2394	2462	2082
11.75	1768	1280	1554	1239	963	842	1036	784	849	2523	1666	1883	1467	1856	2268	1626	1128	1857	2298	1533	1237	2226	2273	1665
12	1625	1206	1747	1626	1041	872	1149	839	810	2635	1734	1707	1028	1800	1923	1649	1110	2207	2138	1525	1092	2068	2098	1712
12.25	1614	1245	1695	1837	1308	773	1362	772	1135	2496	1423	1669	1060	2136	1905	1584	1412	2607	2117	1620	1043	1986	2125	1624
12.5	1590	1419	2467	1813	1008	872	830	824	901	2149	1466	2215	1079	2194	1868	1585	1675	2614	1956	1586	1094	1970	1997	1601
12.75	1568	1295	1397	1383	788	1041	862	1055	880	2063	1357	2035	1070	2193	1880	1627	1541	2481	1902	1568	1388	1923	1956	1868
13	1882	1398	1678	1908	837	1151	862	1189	903	2042	1377	1854	1050	2059	1874	1604	1382	2256	1882	1789	1389	2271	2556	1933
13.25	1730	1397	1618	1731	832	975	815	814	911	1994	1384	1787	1442	2089	1913	1900	1239	1891	1905	2281	1201	2228	2387	1674
13.5	1613	1322	1923	1461	1141	924	755	879	839	2175	1652	1746	1327	2084	1839	1979	1246	1860	1897	2145	1268	2206	2514	1661
13.75	1511	1429	2003	1346	1005	890	1134	909	899	2315	1438	1706	1163	2143	2378	1813	1231	1863	1964	1839	1249	2145	2330	1538
14	1558	1450	2295	1287	1047	938	1313	931	979	2172	1360	1744	981	2069	2432	1736	1075	1910	2334	1813	1326	2001	1998	1571
14.25	1863	1467	2512	1227	957	900	880	1156	1417	2322	1354	1843	1059	1965	2379	1728	1391	2156	2321	1728	1343	2002	1999	1566
14.5	1694	1468	2129	1061	1228	981	789	890	996	2085	1450	2050	1279	1919	2057	1685	1263	2536	2077	1656	1185	2010	1907	1605
14.75	1826	1758	1898	1616	1311	1036	884	888	873	2228	1520	2011	1179	1931	1969	1729	1341	2179	1973	1691	1250	2266	1885	1953
15	1808	1713	1820	1568	1191	1127	837	908	870	2452	1449	1935	1784	2165	2026	1737	1493	2016	1969	1693	1255	2184	1976	2226
15.25	1796	1628	2459	1443	1077	962	1071	1167	906	2549	1756	2039	1580	2481	2006	1723	1601	1888	1954	1590	1348	2747	1942	1928
15.5	1857	1016	2395	1329	901	880	993	946	1089	2520	1540	3078	1800	2698	2070	1700	1219	1867	1950	1677	1239	2718	2244	1832
15.75	1784	1015	1861	1327	925	992	952	925	1006	2327	1494	3031	1456	2612	1993	1626	1152	1946	1994	1643	1629	2807	2522	1762
16	1802	955	1731	1644	1048	835	902	1045	1140	2197	1637	2273	1181	2296	2314	1649	1132	1880	2225	1621	1611	2318	2309	1772
16.25	1694	890	1696	1739	1039	1065	934	978	1017	2236	1589	1914	1166	2112	2340	1724	1276	2503	2281	1722	1528	2253	2301	1754
16.5	1785	1105	1771	1587	1008	991	1119	1017	1233	2889	1630	1834	1165	2097	2196	1964	1616	2512	2546	1959	1282	2208	2070	2083
16.75	1477	1432	1718	1535	1056	1483	1054	1013	1338	2743	1802	1861	1725	2018	2093	2180	1579	2271	2217	1921	1242	2107	2208	2253
17	1490	1349	1651	1754	1191	1321	945	1020	1131	2876	1628	1898	1337	2162	2139	2080	1302	2133	2114	1891	1370	2024	2122	2238
17.25	1491	1335	1584	1845	1484	1107	1397	1271	1211	2778	1777	2605	1441	2188	2084	1920	1213	1994	2055	1756	1557	2179	2071	1866
17.5	1498	1050	1499	1716	1370	1016	1441	1267	1692	2567	1953	3327	1199	2131	2226	1898	1406	1985	1964	1822	1462	2299	2388	1825
17.75	1232	1039	1511	1638	1330	1058	1424	1203	1351	2561	2083	3112	1371	2112	3106	2082	1784	2611	2016	2388	1397	2375	2357	1952
18	1549	1388	2018	1577	1417	1420	1376	1050	1324	2602	2086	3807	1552	2219	2695	2174	1362	2242	2665	2422	1500	2310	2293	2001
18.25	1522	1422	2142	1478	1136	1321	1142	1243	1195	2709	1954	3870	1484	2449	2702	2710	1461	2163	2500	2072	1941	2263	2287	2832
18.5	1735	1767	1857	2033	1191	1355	1283	1416	1130	2918	2055	3516	1982	2506	2405	2670	2024	2232	2956	2863	1725	2307	2567	2933
18.75	1785	1853	1502	2123	1238	1307	1136	1089	2211	2862	1671	3551	1681	2469	2487	3097	1615	3007	2466	2996	2402	3188	2402	2832
19	1705	1610	1527	1742	1143	1471	989	1255	1360	2977	2033	3628	2022	2999	2798	2884	1534	3279	2646	3023	1321	3558	3280	2785
19.25	1694	1609	2025	1666	1128	1474	1219	1145	1354	2959	2116	3871	1743	3450	2884	2724	1687	3339	2895	2772	1385	3564	3172	2685
19.5	1673	1380	1827	1681	1432	1167	1000	1407	1263	2892	1652	3832	1628	3482	2866	2820	1663	3716	2493	2822	1602	3623	3114	2130
19.75	1791	1965	1964	2043	1115	1251	925	1171	990	2632	1609	3848	1634	3497	2549	2400	1673	3487	3053	2668	1649	3684	2871	2401
20	1905	1912	1743	1744	1242	1298	988	1284	1213	3137	1683	3414	2403	3017	2849	2394	1581	2847	2912	2544	1771	3593	2620	2594
20.25	1928	1920	1745	1711	1260	1283	1387	963	1215	3044	1739	3296	1246	2669	2931	2712	2237	2990	3048	2103	1949	3316	2527	2813
20.5	1858	2621	1864	2095	1394	1053	1359	1187	1108	2832	1598	3619	1295	2594	3053	2422	1468	2950	2759	2488	2073	3149	2256	2621
20.75	2192	1669	1772	1722	1310	1103	1054	1200	1023	2473	1978	3309	1246	2817	2763	2279	1518	3465	2523	2724	2171	2612	2600	2279
21	1750	2612	1610	1589	1405	1088	1043	1291	1080	2759	2035	3449	1598	3267	2445	2422	1180	3491	2334	2630	2548	2686	2883	2236
21.25	1791	2037	1522	1708	1240	1141	1026	1373	1384	2689	2110	3334	2284	3379	2411	2531	1190	3351	2228	2678	1277	3179	2797	2473
21.5	1444	2015	1061	1504	1487	1427	1328	1301	1378	2526	1982	3181	1698	3282	2707	2767	1574	3230	2171	2559	1453	3185	2395	2769
21.75	1200	1801	1295	1859	1442	1402	1378	1253	1142	2786	1850	3368	1824	3354	3032	2520	2138	3198	2955	2158	1302	2976	2273	2895
22	1647	1805	1329	2724	1346	1311	1436	1150	1055	2545	1733	3083	1607	3297	3177	2519	2811	3208	2948	2149	1286	3384	2149	2931
22.25	1698	2215	1273	2150	988	1178	1254	923	887	2573	1929	2595	1740	3530	2969	2912	1935	3140	2851	1902	1465	3451	2115	2857
22.5	1649	2216	1514	2105	889	1023	1024	940	888	3438	1997	2032	1484	3578	2826	2779	1600	3202	2904	1904	2140	3629	2087	2706
22.75	1334	1961	1862	1718	978	990	844	895	1057	3212	2128	1995	1523	3147	3514	3182	1780	3302	3270	2766	1792	3567	2420	2774
23	1524	1912	1849	1609	851	1180	1036	1076	1176	2956	1834	1727	1791	2667	2979	2982	1440	3402	2740	2643	1640	3330	3001	3057
23.25	1568	1889	1804	1774	1366	1109	1224	943	1028	2984	1572	1817	1450	2590	3032	3132	2049	3014	2719	2959	1377	3742	3035	2774
23.5	1545	2055	1854	2079	1009	1230	1341	909	995	2845	1894	3120	1918	2599	3177	2789	1092	2964	3296	2677	995	3388	2883	2391
23.75	1412	2046	1904	2377	1035	1376	855	1100	1082	2940	2120	3039	1521	2887	2809	2694	1104	3187	2778	2782	1128	3427	2930	1929
24	1430	2266	2505	2021	1081	1524	871	985	958	2958	2049	2654	1623	3106	2884	2674	1181	2793	2428	2790	1018	3541	3059	1859
Expand View Figure 2 K Right
	FF												Agrp-Lgr4-/-
Dark time	1618.61	1803.29	1696.12	1813.71	1177	1146.63	1078.12	1041.02	1077.57	2628.22	1817.67	2770.71	1564.24	2946.29	2633.65	2538.39	1506.8	2949.22	2697.49	2510.26	1465.76	2995.88	2558.94	2440.76
Light time	1686.98	1214.27	1657.54	1497.83	1067.92	968.688	960.292	945.271	993.938	2405.15	1491.69	1998.1	1295.08	2116.83	2095.25	1814.33	1352.52	2127.08	2117.1	1778.52	1304.12	2182.9	2070.04	1780.29
Expand View Figure 2 L Upper
	FF												Agrp-Lgr4-/-
0	0.81	0.776	0.801	0.844	0.812	0.731	0.795	0.747	0.766	0.752	0.793	0.741	0.776	0.831	0.772	0.831	0.777	0.822	0.752	0.753	0.76	0.811	0.719	0.788
0.25	0.76	0.753	0.814	0.859	0.814	0.771	0.782	0.735	0.764	0.779	0.761	0.734	0.834	0.831	0.786	0.792	0.768	0.826	0.74	0.739	0.76	0.852	0.823	0.781
0.5	0.852	0.832	0.817	0.801	0.785	0.769	0.764	0.753	0.772	0.775	0.765	0.743	0.783	0.825	0.768	0.805	0.831	0.825	0.747	0.756	0.815	0.846	0.835	0.792
0.75	0.788	0.746	0.73	0.839	0.755	0.787	0.755	0.766	0.753	0.754	0.763	0.771	0.794	0.822	0.758	0.821	0.81	0.852	0.74	0.765	0.852	0.83	0.794	0.791
1	0.839	0.772	0.79	0.819	0.768	0.772	0.753	0.762	0.763	0.757	0.759	0.787	0.825	0.833	0.759	0.814	0.751	0.857	0.791	0.796	0.806	0.811	0.806	0.767
1.25	0.785	0.778	0.808	0.823	0.794	0.778	0.78	0.784	0.763	0.771	0.745	0.764	0.76	0.825	0.764	0.837	0.8	0.869	0.797	0.757	0.738	0.801	0.812	0.774
1.5	0.879	0.832	0.795	0.795	0.801	0.78	0.802	0.803	0.763	0.751	0.738	0.777	0.791	0.818	0.754	0.836	0.773	0.826	0.752	0.756	0.824	0.81	0.756	0.768
1.75	0.78	0.813	0.758	0.85	0.78	0.729	0.821	0.8	0.753	0.752	0.797	0.743	0.794	0.803	0.777	0.804	0.699	0.786	0.75	0.742	0.745	0.828	0.76	0.794
2	0.747	0.77	0.795	0.826	0.771	0.731	0.794	0.787	0.763	0.739	0.782	0.749	0.799	0.812	0.808	0.793	0.727	0.811	0.744	0.753	0.768	0.853	0.71	0.763
2.25	0.778	0.744	0.81	0.841	0.774	0.731	0.777	0.752	0.754	0.755	0.757	0.766	0.782	0.809	0.83	0.854	0.727	0.787	0.749	0.721	0.774	0.863	0.777	0.777
2.5	0.805	0.762	0.773	0.899	0.782	0.741	0.777	0.76	0.752	0.756	0.732	0.76	0.781	0.76	0.805	0.825	0.69	0.801	0.742	0.768	0.777	0.8	0.815	0.77
2.75	0.846	0.744	0.839	0.907	0.767	0.714	0.776	0.76	0.749	0.771	0.755	0.733	0.815	0.794	0.79	0.797	0.682	0.792	0.763	0.74	0.835	0.856	0.753	0.823
3	0.828	0.733	0.776	0.832	0.756	0.706	0.766	0.757	0.749	0.733	0.745	0.757	0.835	0.805	0.8	0.797	0.772	0.844	0.755	0.765	0.808	0.857	0.869	0.823
3.25	0.817	0.744	0.807	0.795	0.796	0.79	0.747	0.779	0.783	0.745	0.736	0.743	0.88	0.807	0.787	0.793	0.808	0.864	0.769	0.782	0.827	0.841	0.83	0.794
3.5	0.876	0.713	0.751	0.817	0.807	0.794	0.767	0.77	0.789	0.735	0.759	0.767	0.75	0.798	0.784	0.792	0.819	0.845	0.778	0.764	0.769	0.843	0.822	0.789
3.75	0.81	0.771	0.767	0.819	0.792	0.773	0.765	0.755	0.778	0.738	0.787	0.785	0.795	0.837	0.802	0.796	0.781	0.851	0.775	0.747	0.739	0.834	0.812	0.799
4	0.788	0.787	0.817	0.847	0.785	0.737	0.779	0.77	0.753	0.777	0.784	0.783	0.774	0.838	0.813	0.771	0.777	0.827	0.779	0.774	0.769	0.856	0.808	0.786
4.25	0.788	0.792	0.779	0.876	0.809	0.792	0.787	0.778	0.769	0.78	0.779	0.748	0.751	0.809	0.79	0.779	0.803	0.803	0.746	0.743	0.887	0.86	0.816	0.781
4.5	0.79	0.752	0.781	0.858	0.806	0.763	0.798	0.774	0.771	0.784	0.799	0.751	0.834	0.811	0.763	0.798	0.787	0.827	0.737	0.757	0.745	0.847	0.781	0.775
4.75	0.832	0.817	0.739	0.866	0.783	0.769	0.786	0.755	0.739	0.777	0.776	0.753	0.829	0.81	0.76	0.811	0.752	0.832	0.76	0.75	0.734	0.842	0.76	0.756
5	0.861	0.771	0.739	0.852	0.801	0.734	0.779	0.739	0.762	0.749	0.782	0.737	0.831	0.786	0.744	0.803	0.715	0.837	0.765	0.771	0.76	0.827	0.767	0.739
5.25	0.814	0.762	0.732	0.866	0.774	0.747	0.761	0.698	0.754	0.747	0.761	0.743	0.816	0.806	0.752	0.822	0.767	0.838	0.774	0.791	0.713	0.806	0.866	0.762
5.5	0.832	0.745	0.786	0.856	0.766	0.73	0.769	0.72	0.749	0.737	0.741	0.74	0.861	0.775	0.753	0.802	0.806	0.814	0.784	0.778	0.719	0.836	0.918	0.74
5.75	0.77	0.751	0.795	0.846	0.771	0.714	0.747	0.698	0.759	0.699	0.735	0.735	0.768	0.779	0.765	0.779	0.789	0.815	0.762	0.785	0.729	0.81	0.9	0.773
6	0.776	0.755	0.813	0.802	0.751	0.684	0.759	0.714	0.741	0.708	0.733	0.766	0.864	0.746	0.746	0.784	0.785	0.817	0.776	0.762	0.769	0.827	0.885	0.792
6.25	0.786	0.75	0.776	0.787	0.788	0.753	0.793	0.729	0.743	0.711	0.753	0.751	0.774	0.756	0.752	0.771	0.785	0.823	0.757	0.756	0.672	0.816	0.852	0.759
6.5	0.801	0.654	0.721	0.801	0.789	0.775	0.811	0.732	0.763	0.711	0.738	0.765	0.891	0.739	0.755	0.765	0.786	0.801	0.779	0.756	0.779	0.834	0.908	0.762
6.75	0.795	0.727	0.795	0.788	0.786	0.752	0.818	0.752	0.795	0.743	0.766	0.792	0.801	0.77	0.734	0.74	0.769	0.826	0.756	0.793	0.749	0.798	0.814	0.752
7	0.751	0.776	0.803	0.77	0.809	0.802	0.794	0.719	0.791	0.703	0.785	0.753	0.804	0.755	0.759	0.77	0.69	0.849	0.74	0.767	0.781	0.803	0.874	0.753
7.25	0.739	0.751	0.771	0.754	0.772	0.798	0.776	0.726	0.772	0.739	0.804	0.77	0.787	0.77	0.743	0.744	0.855	0.881	0.764	0.763	0.738	0.79	0.896	0.781
7.5	0.757	0.763	0.708	0.731	0.753	0.782	0.722	0.721	0.768	0.733	0.779	0.757	0.812	0.757	0.758	0.762	0.872	0.858	0.776	0.743	0.794	0.843	0.844	0.752
7.75	0.824	0.751	0.758	0.763	0.767	0.794	0.737	0.735	0.784	0.774	0.772	0.768	0.799	0.769	0.762	0.748	0.848	0.866	0.815	0.798	0.838	0.826	0.869	0.787
8	0.756	0.739	0.716	0.774	0.752	0.793	0.727	0.757	0.761	0.772	0.786	0.729	0.715	0.759	0.772	0.755	0.774	0.839	0.767	0.77	0.742	0.79	0.756	0.761
8.25	0.813	0.747	0.8	0.818	0.777	0.748	0.752	0.761	0.739	0.755	0.753	0.757	0.76	0.776	0.762	0.786	0.745	0.836	0.764	0.735	0.769	0.817	0.791	0.764
8.5	0.802	0.731	0.753	0.832	0.802	0.738	0.752	0.783	0.738	0.773	0.758	0.749	0.751	0.801	0.749	0.781	0.786	0.847	0.785	0.81	0.76	0.864	0.785	0.778
8.75	0.801	0.739	0.807	0.834	0.821	0.801	0.738	0.801	0.752	0.751	0.756	0.74	0.833	0.798	0.768	0.757	0.752	0.814	0.763	0.77	0.779	0.848	0.76	0.789
9	0.77	0.772	0.824	0.913	0.806	0.789	0.752	0.809	0.745	0.743	0.745	0.778	0.743	0.759	0.771	0.797	0.768	0.791	0.76	0.77	0.727	0.847	0.818	0.786
9.25	0.784	0.762	0.817	0.919	0.745	0.759	0.738	0.776	0.74	0.738	0.786	0.777	0.801	0.769	0.761	0.788	0.746	0.815	0.779	0.735	0.727	0.802	0.815	0.79
9.5	0.832	0.771	0.793	0.876	0.761	0.749	0.811	0.805	0.735	0.727	0.772	0.771	0.852	0.746	0.803	0.759	0.871	0.838	0.792	0.799	0.702	0.848	0.831	0.779
9.75	0.803	0.749	0.757	0.822	0.811	0.746	0.78	0.751	0.803	0.764	0.824	0.757	0.778	0.752	0.77	0.766	0.869	0.785	0.769	0.789	0.697	0.852	0.838	0.759
10	0.81	0.765	0.788	0.8	0.782	0.715	0.77	0.778	0.793	0.757	0.805	0.766	0.769	0.773	0.754	0.778	0.879	0.795	0.773	0.778	0.727	0.834	0.823	0.74
10.25	0.824	0.782	0.795	0.8	0.778	0.749	0.791	0.789	0.802	0.779	0.807	0.77	0.799	0.802	0.76	0.785	0.76	0.822	0.761	0.731	0.721	0.836	0.884	0.759
10.5	0.786	0.784	0.774	0.827	0.787	0.779	0.787	0.809	0.743	0.751	0.776	0.787	0.875	0.798	0.781	0.781	0.804	0.8	0.732	0.794	0.751	0.845	0.864	0.778
10.75	0.763	0.781	0.792	0.778	0.764	0.759	0.754	0.772	0.754	0.777	0.753	0.785	0.848	0.767	0.768	0.813	0.831	0.797	0.772	0.782	0.706	0.841	0.884	0.743
11	0.839	0.768	0.808	0.863	0.753	0.74	0.738	0.795	0.747	0.762	0.753	0.799	0.777	0.772	0.768	0.801	0.748	0.802	0.785	0.79	0.774	0.827	0.806	0.806
11.25	0.8	0.739	0.824	0.836	0.766	0.754	0.763	0.807	0.745	0.751	0.751	0.786	0.812	0.778	0.778	0.788	0.774	0.792	0.782	0.754	0.756	0.839	0.791	0.781
11.5	0.759	0.818	0.782	0.754	0.806	0.787	0.756	0.787	0.743	0.735	0.769	0.766	0.857	0.76	0.766	0.785	0.768	0.755	0.752	0.773	0.805	0.833	0.833	0.806
11.75	0.768	0.772	0.81	0.8	0.79	0.77	0.771	0.781	0.749	0.77	0.76	0.815	0.841	0.778	0.768	0.786	0.738	0.785	0.76	0.725	0.815	0.778	0.76	0.807
12	0.807	0.774	0.795	0.861	0.793	0.779	0.766	0.748	0.754	0.771	0.76	0.804	0.857	0.778	0.778	0.79	0.723	0.773	0.759	0.725	0.745	0.793	0.791	0.797
12.25	0.8	0.8	0.77	0.845	0.83	0.782	0.786	0.763	0.759	0.754	0.772	0.773	0.815	0.793	0.775	0.761	0.76	0.81	0.753	0.773	0.698	0.807	0.804	0.818
12.5	0.786	0.818	0.82	0.833	0.753	0.761	0.784	0.77	0.758	0.73	0.819	0.785	0.833	0.825	0.781	0.781	0.806	0.815	0.766	0.753	0.701	0.803	0.846	0.817
12.75	0.772	0.845	0.761	0.794	0.745	0.772	0.743	0.762	0.754	0.729	0.786	0.783	0.824	0.838	0.762	0.773	0.81	0.767	0.765	0.749	0.742	0.815	0.842	0.801
13	0.755	0.81	0.841	0.802	0.752	0.778	0.756	0.772	0.757	0.712	0.766	0.807	0.815	0.825	0.788	0.769	0.741	0.773	0.762	0.804	0.831	0.792	0.86	0.803
13.25	0.751	0.802	0.813	0.788	0.734	0.771	0.767	0.757	0.729	0.745	0.735	0.792	0.814	0.841	0.768	0.775	0.733	0.769	0.768	0.776	0.842	0.774	0.896	0.833
13.5	0.8	0.863	0.813	0.798	0.792	0.784	0.767	0.732	0.734	0.757	0.718	0.789	0.834	0.847	0.795	0.813	0.719	0.781	0.772	0.76	0.884	0.77	0.767	0.829
13.75	0.781	0.826	0.811	0.77	0.785	0.773	0.77	0.715	0.78	0.71	0.77	0.824	0.793	0.846	0.792	0.82	0.726	0.762	0.748	0.744	0.782	0.765	0.852	0.803
14	0.81	0.842	0.785	0.78	0.771	0.748	0.755	0.789	0.756	0.698	0.738	0.791	0.808	0.859	0.803	0.781	0.721	0.743	0.768	0.744	0.781	0.773	0.853	0.781
14.25	0.79	0.806	0.809	0.791	0.789	0.774	0.743	0.792	0.718	0.73	0.805	0.804	0.769	0.834	0.79	0.778	0.76	0.781	0.765	0.77	0.893	0.749	0.783	0.788
14.5	0.763	0.76	0.806	0.768	0.78	0.783	0.78	0.786	0.723	0.75	0.771	0.789	0.797	0.818	0.76	0.814	0.74	0.781	0.736	0.736	0.825	0.765	0.799	0.764
14.75	0.792	0.807	0.802	0.854	0.754	0.756	0.808	0.824	0.761	0.731	0.776	0.804	0.825	0.824	0.778	0.774	0.747	0.787	0.734	0.751	0.875	0.802	0.861	0.772
15	0.75	0.776	0.792	0.875	0.786	0.735	0.791	0.807	0.765	0.7	0.792	0.752	0.855	0.802	0.749	0.781	0.773	0.781	0.731	0.759	0.822	0.797	0.783	0.781
15.25	0.744	0.814	0.82	0.842	0.759	0.754	0.751	0.769	0.734	0.714	0.791	0.76	0.932	0.809	0.769	0.77	0.709	0.795	0.728	0.769	0.795	0.799	0.857	0.795
15.5	0.773	0.792	0.823	0.872	0.821	0.762	0.754	0.778	0.741	0.735	0.787	0.757	0.855	0.807	0.775	0.789	0.706	0.795	0.751	0.778	0.719	0.835	0.884	0.798
15.75	0.739	0.792	0.744	0.872	0.749	0.75	0.745	0.76	0.783	0.748	0.756	0.799	0.786	0.825	0.769	0.781	0.71	0.757	0.757	0.79	0.777	0.793	0.855	0.796
16	0.75	0.891	0.788	0.868	0.749	0.759	0.727	0.736	0.772	0.718	0.757	0.77	0.76	0.812	0.784	0.798	0.73	0.772	0.793	0.773	0.847	0.801	0.801	0.805
16.25	0.763	0.813	0.804	0.928	0.766	0.748	0.776	0.714	0.781	0.766	0.764	0.798	0.753	0.83	0.773	0.778	0.747	0.779	0.771	0.766	0.81	0.785	0.802	0.797
16.5	0.744	0.748	0.768	0.883	0.78	0.738	0.751	0.729	0.743	0.822	0.77	0.799	0.846	0.821	0.781	0.806	0.772	0.772	0.812	0.788	0.754	0.808	0.844	0.809
16.75	0.76	0.826	0.745	0.907	0.768	0.745	0.754	0.79	0.778	0.752	0.806	0.839	0.846	0.788	0.788	0.826	0.76	0.781	0.787	0.795	0.807	0.806	0.817	0.794
17	0.767	0.822	0.784	0.944	0.801	0.789	0.776	0.747	0.771	0.77	0.817	0.817	0.849	0.813	0.776	0.808	0.76	0.787	0.785	0.771	0.735	0.809	0.814	0.794
17.25	0.767	0.814	0.786	0.852	0.785	0.787	0.778	0.796	0.789	0.792	0.798	0.814	0.821	0.793	0.788	0.785	0.706	0.769	0.769	0.793	0.822	0.785	0.838	0.8
17.5	0.781	0.824	0.739	0.823	0.761	0.792	0.768	0.79	0.77	0.778	0.808	0.802	0.882	0.787	0.79	0.785	0.754	0.766	0.798	0.764	0.792	0.793	0.814	0.784
17.75	0.791	0.814	0.739	0.868	0.774	0.78	0.781	0.764	0.773	0.772	0.807	0.813	0.774	0.784	0.779	0.785	0.797	0.784	0.794	0.813	0.831	0.806	0.838	0.801
18	0.81	0.802	0.754	0.824	0.775	0.804	0.776	0.806	0.759	0.763	0.816	0.832	0.903	0.758	0.772	0.781	0.729	0.768	0.781	0.768	0.812	0.781	0.838	0.795
18.25	0.788	0.826	0.811	0.866	0.789	0.788	0.763	0.773	0.765	0.735	0.801	0.806	0.896	0.789	0.786	0.762	0.748	0.731	0.799	0.801	0.789	0.806	0.888	0.833
18.5	0.788	0.807	0.858	0.873	0.78	0.781	0.751	0.794	0.776	0.776	0.773	0.816	0.906	0.77	0.761	0.75	0.778	0.765	0.801	0.828	0.835	0.84	0.836	0.805
18.75	0.744	0.81	0.781	0.915	0.763	0.764	0.774	0.763	0.774	0.791	0.787	0.768	0.898	0.82	0.789	0.765	0.772	0.822	0.779	0.823	0.816	0.806	0.871	0.828
19	0.776	0.854	0.844	0.837	0.775	0.79	0.776	0.743	0.778	0.757	0.789	0.789	0.793	0.808	0.8	0.775	0.81	0.787	0.786	0.835	0.781	0.816	0.849	0.82
19.25	0.77	0.846	0.787	0.883	0.766	0.774	0.762	0.8	0.77	0.724	0.797	0.789	0.815	0.834	0.797	0.77	0.799	0.794	0.795	0.796	0.824	0.815	0.789	0.85
19.5	0.757	0.794	0.839	0.898	0.804	0.776	0.759	0.781	0.766	0.732	0.824	0.809	0.86	0.841	0.797	0.765	0.8	0.801	0.808	0.813	0.82	0.834	0.816	0.856
19.75	0.744	0.831	0.831	0.873	0.793	0.77	0.786	0.791	0.743	0.76	0.831	0.825	0.866	0.856	0.772	0.758	0.812	0.816	0.805	0.807	0.766	0.831	0.822	0.865
20	0.802	0.802	0.837	0.936	0.794	0.8	0.78	0.768	0.754	0.763	0.802	0.815	0.825	0.835	0.781	0.752	0.822	0.82	0.804	0.808	0.827	0.825	0.782	0.863
20.25	0.813	0.808	0.936	0.913	0.778	0.801	0.791	0.783	0.76	0.764	0.794	0.823	0.768	0.832	0.771	0.777	0.733	0.82	0.79	0.824	0.835	0.842	0.781	0.833
20.5	0.779	0.771	0.858	0.862	0.799	0.81	0.797	0.781	0.756	0.748	0.802	0.816	0.812	0.806	0.767	0.76	0.799	0.8	0.786	0.815	0.796	0.836	0.799	0.819
20.75	0.772	0.841	0.814	0.823	0.791	0.769	0.79	0.734	0.762	0.75	0.798	0.807	0.768	0.857	0.766	0.776	0.755	0.848	0.787	0.828	0.809	0.818	0.805	0.822
21	0.795	0.82	0.854	0.839	0.808	0.776	0.779	0.773	0.766	0.745	0.812	0.824	0.877	0.85	0.725	0.76	0.76	0.808	0.768	0.807	0.793	0.8	0.767	0.833
21.25	0.82	0.797	0.836	0.913	0.816	0.812	0.78	0.718	0.743	0.739	0.826	0.796	0.867	0.846	0.747	0.766	0.768	0.812	0.757	0.815	0.79	0.787	0.871	0.88
21.5	0.791	0.781	0.835	0.882	0.782	0.809	0.791	0.716	0.772	0.728	0.808	0.794	0.829	0.826	0.775	0.745	0.864	0.807	0.776	0.797	0.874	0.846	0.792	0.873
21.75	0.765	0.826	0.845	0.817	0.807	0.806	0.787	0.8	0.774	0.73	0.8	0.796	0.894	0.817	0.786	0.776	0.824	0.799	0.815	0.769	0.877	0.842	0.792	0.825
22	0.745	0.82	0.863	0.782	0.816	0.796	0.787	0.785	0.749	0.746	0.794	0.811	0.884	0.806	0.751	0.761	0.848	0.854	0.797	0.785	0.846	0.84	0.76	0.828
22.25	0.763	0.813	0.818	0.852	0.801	0.769	0.775	0.786	0.765	0.723	0.826	0.789	0.858	0.817	0.759	0.795	0.789	0.831	0.8	0.781	0.855	0.868	0.754	0.85
22.5	0.784	0.885	0.836	0.903	0.776	0.791	0.775	0.791	0.748	0.732	0.814	0.79	0.855	0.827	0.76	0.781	0.772	0.847	0.842	0.778	0.819	0.828	0.775	0.868
22.75	0.762	0.831	0.865	0.817	0.806	0.788	0.772	0.773	0.735	0.747	0.807	0.818	0.825	0.829	0.759	0.79	0.803	0.83	0.795	0.791	0.819	0.835	0.775	0.841
23	0.795	0.802	0.852	0.846	0.807	0.813	0.767	0.738	0.759	0.747	0.782	0.797	0.803	0.793	0.771	0.788	0.792	0.823	0.791	0.81	0.866	0.845	0.794	0.819
23.25	0.817	0.79	0.919	0.814	0.778	0.794	0.784	0.738	0.729	0.741	0.813	0.785	0.821	0.798	0.79	0.786	0.783	0.842	0.793	0.819	0.823	0.849	0.747	0.817
23.5	0.803	0.803	0.852	0.819	0.785	0.783	0.794	0.734	0.789	0.729	0.782	0.772	0.779	0.815	0.751	0.759	0.842	0.85	0.855	0.834	0.751	0.825	0.795	0.825
23.75	0.768	0.797	0.841	0.846	0.803	0.793	0.778	0.792	0.751	0.698	0.773	0.81	0.831	0.835	0.766	0.77	0.752	0.849	0.802	0.798	0.785	0.788	0.816	0.815
24	0.776	0.801	0.844	0.822	0.795	0.747	0.766	0.752	0.793	0.741	0.783	0.801	0.777	0.822	0.752	0.753	0.76	0.861	0.831	0.811	0.719	0.847	0.76	0.845
Expand View Figure 2 L Lower
	FF												Agrp-Lgr4-/-
Dark time	0.795265	0.791245	0.813633	0.850327	0.788	0.768714	0.776531	0.761694	0.76098	0.748306	0.781265	0.778	0.821	0.814265	0.773653	0.787265	0.779204	0.822143	0.779367	0.783429	0.794633	0.826286	0.804694	0.808367
Light time	0.781438	0.784833	0.785083	0.826708	0.777438	0.767417	0.766333	0.768146	0.759313	0.747208	0.77575	0.783021	0.815104	0.792938	0.771354	0.781417	0.767854	0.797188	0.767417	0.768604	0.775646	0.810688	0.829896	0.785979
Expand View Figure 2 M Left
	FF												Agrp-Lgr4-/-
0	0	0	700	618	242	38	8209	1683	2692	17	3205	7880	0	4278	6542	1180	7861	13714	838	0	6443	8209	1683	2692
0.25	255	370	251	285	327	9	2537	1922	5093	19	2803	7950	0	4605	1201	645	4608	1289	1018	2474	8167	2537	1922	5093
0.5	1928	4268	0	364	3514	730	630	1765	1973	0	2124	5251	3848	5781	355	33	4130	5216	480	3047	7448	630	1765	1973
0.75	316	0	0	2676	518	1554	563	343	1592	110	2575	5590	4000	1666	93	3	3098	7967	2862	4509	2568	563	343	1592
1	0	232	1032	153	79	172	22	27	376	743	1938	7626	24	4517	1093	208	4801	4152	4789	5680	11565	22	27	376
1.25	2	2187	432	52	343	1007	2764	1564	7	13	2547	7653	485	3541	1939	670	3487	3885	5871	8071	4035	2764	1564	7
1.5	0	88	0	0	7702	2244	5517	1575	0	19	2080	8427	18	2764	2498	1384	1539	389	1756	5458	5875	5517	1575	0
1.75	0	0	576	0	4443	2951	6600	2012	1549	1295	2175	6360	2383	874	4936	216	1006	1046	232	5	10430	6600	2012	1549
2	0	570	2925	8	2352	3468	3601	2560	3413	2334	214	3852	0	51	8290	0	90	1032	705	0	13930	3601	2560	3413
2.25	177	328	0	0	858	2511	10485	651	851	1267	9	290	2232	0	897	0	4	1674	2874	0	6315	10485	651	851
2.5	595	0	59	0	37	2454	15472	265	0	4	2	2340	4837	181	245	689	63	2270	5843	0	3642	15472	265	0
2.75	0	88	986	0	1415	1137	23954	555	90	0	2	1486	1391	81	464	1170	1628	1631	1874	959	8956	23954	555	90
3	251	11	670	0	29	41	18428	0	2	674	305	424	585	310	91	812	4161	344	2984	2671	6890	18428	0	2
3.25	140	416	0	0	330	301	4963	0	901	536	4080	144	1602	1671	851	14	4086	2074	4602	0	8015	4963	0	901
3.5	2	106	192	0	6563	731	10305	0	2494	93	1202	589	2964	2802	4375	6	1893	1609	4460	0	5456	10305	0	2494
3.75	12	0	104	18	2350	2620	12006	0	1049	173	28	59	571	5141	2990	8	50	207	797	1635	6031	12006	0	1049
4	487	381	0	68	281	2611	12649	585	667	640	2899	1515	3413	3802	4748	118	217	369	2	1039	4339	12649	585	667
4.25	1	400	607	0	2	1636	8964	2251	90	3092	2552	4825	2313	1613	4329	1924	1895	1302	181	0	1363	8964	2251	90
4.5	350	0	816	0	151	336	2479	1872	9	3882	3247	5068	2091	4740	2499	1427	6523	1827	1	0	1287	2479	1872	9
4.75	2	0	5	0	278	453	1767	1939	2478	10418	1552	5172	3358	7142	2947	1052	3161	1605	2518	0	239	1767	1939	2478
5	15	365	0	24	7986	732	1286	1813	1643	1620	142	5477	2858	3218	3	1827	3773	303	4911	704	490	1286	1813	1643
5.25	504	49	296	0	11304	709	312	1033	290	6934	0	880	593	2474	0	1038	1746	755	3995	9256	4873	312	1033	290
5.5	5	0	790	91	5660	415	203	364	0	30930	0	396	0	4191	0	293	0	104	1346	2184	2879	203	364	0
5.75	0	0	22	591	310	2005	1587	2	0	32323	0	12	0	114	2	636	0	374	0	1836	3132	1587	2	0
6	0	322	560	687	19	8379	169	0	19	32900	0	294	1338	0	166	804	0	1771	0	1674	5857	169	0	19
6.25	250	416	86	69	2316	2554	43	5	536	32140	0	669	2591	0	243	55	0	28	0	1271	802	43	5	536
6.5	0	51	0	0	2513	1102	41	0	0	25341	0	6	2085	0	277	0	0	54	0	1353	0	41	0	0
6.75	0	0	0	0	70	162	34	0	0	640	0	0	1755	383	0	0	0	0	0	1353	0	34	0	0
7	0	88	0	0	0	33	60	0	702	1001	661	0	4091	0	0	0	0	0	2	3128	0	60	0	702
7.25	0	7	0	0	2307	730	131	1475	810	1493	155	339	2963	169	341	0	5	0	1310	4730	383	131	1475	810
7.5	0	88	0	0	1989	1740	880	1524	3267	4375	5	359	1982	0	9	0	34	3	0	3199	0	880	1524	3267
7.75	189	28	0	0	6443	13	3002	925	2963	2542	0	44	1003	0	2	0	1049	2	0	2947	0	3002	925	2963
8	207	4150	0	0	3263	65	7452	0	10	347	3	717	0	0	5	0	3234	4	0	651	0	7452	0	10
8.25	0	329	105	185	102	145	22218	0	0	464	90	104	0	2392	0	0	1880	590	608	0	0	22218	0	0
8.5	73	0	0	0	0	390	21232	0	0	17	325	149	0	3101	5	0	0	20	0	0	104	21232	0	0
8.75	0	0	0	0	0	304	23518	0	9	2945	0	541	2	0	8	0	0	25	0	0	2824	23518	0	9
9	0	51	0	0	0	2311	20648	7	2	2147	0	107	8	0	1789	150	0	559	0	0	3933	20648	7	2
9.25	0	0	0	178	0	2646	15775	1156	3861	887	2	160	152	0	1441	54	0	107	0	0	1374	15775	1156	3861
9.5	2	0	0	0	0	544	9121	2452	0	2493	0	1341	0	0	817	0	0	67	0	135	176	9121	2452	0
9.75	0	0	0	0	3	0	653	418	0	0	0	809	0	0	816	0	0	0	283	544	45	653	418	0
10	0	0	385	0	1156	0	13	16	0	3	0	0	0	0	709	0	0	0	528	4933	34	13	16	0
10.25	0	107	0	0	0	0	0	0	0	0	855	0	291	1080	695	0	0	0	0	3974	308	0	0	0
10.5	333	140	0	0	0	20	357	600	6	0	0	0	0	71	655	0	143	0	0	2078	922	357	600	6
10.75	0	0	0	0	0	828	3832	25021	0	625	0	0	0	0	479	2	0	0	0	0	1259	3832	25021	0
11	0	0	0	683	126	470	3488	2853	31	0	1533	820	0	0	510	777	0	0	0	0	461	3488	2853	31
11.25	0	0	820	2	4145	237	513	60	1230	0	149	1424	0	0	712	2	0	0	952	0	4	513	60	1230
11.5	129	0	720	0	469	402	0	1	1	0	7	615	730	0	601	0	0	0	0	0	0	0	1	1
11.75	37	0	124	0	0	2150	0	80	499	0	774	92	0	0	640	0	0	0	0	0	1	0	80	499
12	0	0	377	0	382	480	168	3818	9	0	489	3	0	0	289	0	1515	0	0	0	766	168	3818	9
12.25	0	206	0	937	66	297	438	3942	0	79	0	109	0	324	398	0	1912	0	0	0	1787	438	3942	0
12.5	0	0	377	37	3	277	11	210	440	0	93	2144	0	0	298	0	654	0	0	121	0	11	210	440
12.75	0	627	0	0	153	1278	572	8	1455	60	3	251	0	0	339	0	0	191	0	0	0	572	8	1455
13	180	15	202	810	1299	11	2755	8	0	0	102	16	0	0	272	0	155	720	176	1537	4412	2755	8	0
13.25	0	247	242	10703	0	190	0	4	29	0	104	45	315	0	339	0	0	501	0	0	3883	0	4	29
13.5	0	2	263	7690	0	805	1	33	0	0	314	44	0	2	205	0	0	157	0	0	1737	1	33	0
13.75	0	584	511	123	5	404	58	4	488	0	0	56	0	116	1369	55	0	31	0	0	0	58	4	488
14	0	45	237	0	1286	160	2	21	0	754	0	59	0	3	443	0	0	2	0	0	0	2	21	0
14.25	207	19	351	0	5093	449	2	56	0	209	0	1178	0	0	107	0	59	7	0	0	0	2	56	0
14.5	0	1132	318	85	11	61	5	3816	185	4	0	750	0	0	0	0	595	4	211	0	0	5	3816	185
14.75	44	0	0	177	0	235	1135	1247	4480	42	4	240	370	0	8	0	22	147	0	0	0	1135	1247	4480
15	0	339	294	0	291	1700	3981	1143	533	1014	271	40	1396	56	2	4	0	12	474	113	0	3981	1143	533
15.25	0	0	1744	0	1485	1334	791	154	1328	12811	14	833	675	557	158	151	0	3	3171	303	0	791	154	1328
15.5	61	0	1118	0	51	264	124	176	0	694	2	3062	14	1731	9	0	0	66	1679	523	0	124	176	0
15.75	0	0	782	0	62	76	14	1875	22	115	620	2657	0	0	38	1	0	33	217	0	261	14	1875	22
16	0	0	462	316	437	110	36	1279	8	1901	140	87	0	0	952	0	0	0	0	0	0	36	1279	8
16.25	0	0	538	0	1004	723	202	0	3056	2671	0	0	0	0	48	8	1595	31	0	0	0	202	0	3056
16.5	71	218	364	0	1208	1215	668	3	1383	633	18	64	97	0	2	36	0	31	0	0	0	668	3	1383
16.75	3	0	5	0	2392	905	1258	0	3399	260	121	67	0	0	1	287	0	0	0	0	0	1258	0	3399
17	0	0	13	22	7199	1448	6231	2810	2242	777	1004	2928	0	0	61	310	0	0	0	0	0	6231	2810	2242
17.25	0	0	17	0	3297	350	1703	26758	14475	5470	4644	6339	0	110	359	129	0	0	0	0	0	1703	26758	14475
17.5	117	43	29	543	4718	321	4556	3728	3423	6639	1349	6608	0	0	19	6	0	370	0	168	527	4556	3728	3423
17.75	0	2	84	0	5371	195	5122	30	7248	2412	2160	9588	285	48	2929	3	456	943	0	3	0	5122	30	7248
18	0	0	567	0	9148	168	5825	58	5351	96	918	7435	0	0	1221	646	0	87	297	0	0	5825	58	5351
18.25	0	912	213	548	4224	3073	4431	5737	2250	3855	2339	6693	152	152	1	1700	0	955	0	2204	1715	4431	5737	2250
18.5	543	310	758	0	5944	4547	5154	4272	5398	3890	853	5674	321	1002	1245	1166	3242	1192	2387	1444	673	5154	4272	5398
18.75	0	150	460	758	5777	1957	2858	7652	4587	241	270	6684	5478	64	380	2354	6120	1290	5559	4261	172	2858	7652	4587
19	163	12	1151	26	8032	2800	10789	4331	4448	709	4712	7761	2655	4016	2302	247	4257	468	5972	3262	4651	10789	4331	4448
19.25	0	172	1514	645	7038	2440	4013	8659	17779	1623	2406	6634	4212	9257	5820	1502	5243	536	5904	2693	8975	4013	8659	17779
19.5	0	320	569	9	5616	2350	5025	5072	4695	2813	20	7138	4291	11345	336	1115	8977	864	7401	0	10556	5025	5072	4695
19.75	300	857	201	484	6587	750	3971	3180	1227	3764	179	5978	5216	3738	43	327	8132	13	5001	3566	8901	3971	3180	1227
20	161	30	79	0	6714	3069	11336	3857	3678	4360	3034	8835	151	917	7989	861	3161	100	3874	929	2266	11336	3857	3678
20.25	0	989	255	371	5833	1977	1126	817	2223	3819	698	10597	0	691	5245	25	4515	13	1572	0	653	1126	817	2223
20.5	0	530	150	63	4787	221	857	1253	111	1623	663	9407	0	121	5876	1	7542	361	172	0	338	857	1253	111
20.75	251	0	513	0	6980	114	196	6636	652	3117	2509	8299	703	4480	1636	11	8638	1592	429	0	228	196	6636	652
21	7	561	0	0	9763	3537	2453	5930	371	2609	972	7719	3954	11794	204	27440	6477	796	1548	0	1569	2453	5930	371
21.25	0	57	0	55	12280	745	8204	4963	0	564	4243	8371	2869	7093	276	1161	1904	868	5825	2479	4840	8204	4963	0
21.5	0	339	0	0	8620	1474	2405	6195	3125	124	1639	6584	1	5811	6458	893	31	268	37	4678	8585	2405	6195	3125
21.75	0	9	132	671	3035	841	246	6823	4010	33	186	5515	0	12986	5591	374	2161	0	4175	4546	3702	246	6823	4010
22	428	31	0	919	382	226	1178	4872	2210	4936	717	8597	2255	32885	2356	1297	6170	0	9352	1836	9390	1178	4872	2210
22.25	0	1043	0	60	1954	3541	1	862	248	1460	4851	1072	2337	8746	2255	3582	5074	0	5380	54	2566	1	862	248
22.5	207	0	201	0	682	4675	2	3686	0	42	4834	114	2307	4719	3140	4595	8392	0	10060	5408	3255	2	3686	0
22.75	27	0	294	0	67	4204	1093	4561	11	146	5532	48	3496	1917	5976	6380	4806	1885	8978	2950	8570	1093	4561	11
23	7	0	1441	0	155	3346	277	9183	2	3759	378	4	3890	319	4108	3010	5427	3436	10142	0	7572	277	9183	2
23.25	1390	796	4205	4259	0	2164	84	11297	1031	2954	119	137	8569	265	10649	28195	3904	4319	4902	0	4911	84	11297	1031
23.5	507	181	2610	613	3820	1307	0	1645	2846	24	2730	5534	17097	925	7389	1169	4064	2888	7018	258	4048	0	1645	2846
23.75	0	6	998	549	7527	2264	2269	172	2242	679	4008	6896	5811	2000	1838	570	2978	1598	4231	4432	4316	2269	172	2242
24	0	700	618	832	8209	1683	2692	17	166	1571	2973	8884	484	7861	4616	13714	838	1550	6443	2666	2377	2692	17	166
Expand View Figure 2 M Right
	FF												Agrp-Lgr4-/-
Dark time	184.347	371.143	558.878	336.673	3696.31	1888.76	4614.94	2784.76	1848.73	3647.98	1766.24	4749.69	2390.88	4054.31	2801.69	2405.02	3507.61	1671.45	3495.94	2017.71	5001.1	4614.94	2784.76	1848.73
Light time	39.6458	186.125	231.979	470	1455.48	631.292	3513.94	1828.62	1322.52	2377.1	352.688	1102.06	433.438	211.312	429.583	55.75	277.25	99.8958	206.417	688.833	541.729	3513.94	1828.62	1322.52
Expand View Figure 2 N Left
	FF												Agrp-Lgr4-/-
0	8.381	8.845	13.65	14.472	15.269	8.859	16.57	9.714	10.506	12.871	9.747	11.564	7.399	19.937	16.69	15.95	10.025	18.318	18.299	16.958	7.43	15.882	14.199	16.639
0.25	9.277	9.285	16.752	13.18	15.859	8.878	15.536	9.481	11.468	10.826	9.221	12.196	8.39	20.11	16.771	15.254	7.445	17.688	18.454	16.869	8.017	14.873	14.165	17.677
0.5	10.613	9.267	8.34	10.522	16.56	9.969	13.968	9.246	10.225	9.99	7.983	12.626	10.036	20.919	16.855	14.128	8.944	19.05	16.763	17.61	6.262	14.921	12.532	16.562
0.75	10.586	9.243	7.496	10.526	18.585	15.024	13.481	9.423	10.015	10.036	8.477	11.604	9.97	18.435	14.715	12.405	9.256	18.354	16.731	17.458	8.128	15.247	12.476	15.219
1	6.57	7.932	14.158	11.464	18.077	13.037	11.004	9.457	10.305	9.739	9.661	11.091	11.569	18.339	13.766	12.458	11.845	19.16	17.221	17.315	9.959	17.694	18.599	15.256
1.25	7.057	8.351	11.421	10.117	18.128	11.6	13.297	9.168	9.164	12.44	9.235	10.686	7.419	18.494	13.549	14.206	9.847	17.302	16.982	14.885	7.423	18.074	16.149	14.806
1.5	6.199	9.227	10.57	10.596	15.332	11.066	11.016	8.99	7.223	20.216	9.241	10.427	7.344	18.35	13.757	15.872	8.75	17.781	16.808	17.305	6.343	17.426	17.23	15.575
1.75	7.965	5.295	6.632	8.374	16.924	10.869	10.583	11.173	7.213	18.329	9.266	10.382	10.014	17.839	17.322	14.418	8.148	15.603	18.445	14.202	7.29	15.295	19.76	14.047
2	8.357	10.61	10.524	10.575	16.672	10.24	10.258	9.263	7.462	19.819	9.008	10.876	8.851	16.22	19.03	13.839	6.621	14.029	17.326	14.142	7.394	14.205	16.219	13.803
2.25	8.393	11.448	9.257	9.692	15.897	11.128	11.709	9.282	11.971	17.553	8.939	12.197	7.744	13.556	16.854	11.27	6.697	13.024	16.748	15.921	8.142	15.659	17.834	11.793
2.5	11.934	11.475	5.738	8.4	14.807	10.752	12.345	8.931	11.042	17.228	8.779	12.175	10.569	13.97	14.815	15.747	6.334	13.366	16.347	14.834	9.861	15.799	14.214	10.966
2.75	9.21	12.381	9.23	8.367	14.77	11.103	12.106	10.41	10.573	16.96	9.729	11.175	10.395	12.231	13.457	15.759	7.64	14.498	16.826	15.604	9.966	17.764	12.903	10.008
3	11.862	11.442	10.555	9.273	15.815	10.494	16.103	9.415	10.025	12.857	10.211	11.641	10.014	12.968	12.838	15.798	10.014	17.469	15.695	14.794	10.762	17.248	12.183	10.356
3.25	10.136	11.471	10.601	9.278	15.315	11.654	16.33	9.971	12.485	10.801	9.748	10.91	6.221	16.049	13.141	14.544	9.661	17.11	15.559	15.212	16.321	19.238	12.158	11.033
3.5	9.247	12.316	10.515	9.265	14.238	11.106	15.066	11.112	10.038	10.442	12.569	11.681	10.376	16.118	15.006	12.142	10.56	17.77	19.563	16.244	6.654	17.768	12.399	10.713
3.75	9.203	10.107	9.259	11.449	16.673	9.134	14.779	12.629	10.257	9.748	9.23	11.905	8.017	17.835	15.121	11	10.771	16.838	17.247	16.545	7.749	17.164	13.593	11.087
4	9.256	13.663	9.278	11.025	14.632	7.766	11.288	11.632	9.983	9.342	13.051	10.455	8.184	19.919	16.076	11.477	6.7	13.949	16.102	16.493	6.712	14.843	17.129	11.069
4.25	9.312	12.297	9.649	9.277	13.951	7.205	9.346	11.423	8.332	10.2	12.664	10.475	11.891	17.611	17.481	15.807	9.101	15.787	16.176	14.428	7.668	13.99	16.793	14.16
4.5	11.466	10.131	12.342	8.374	14.225	7.509	8.698	8.454	8.318	14.842	12.064	9.173	8.503	17.687	16.84	15.137	6.286	17.529	16.373	14.668	7.282	13.336	16.692	15.2
4.75	9.239	9.256	10.608	8.375	18.232	7.245	9.404	8.214	7.525	14.397	11.397	9.201	6.637	18.764	16.182	15.26	6.315	17.063	17.983	15.521	6.384	14.227	15.53	15.586
5	9.312	12.306	9.231	8.826	17.172	7.477	9.194	8.442	7.752	16.501	12.104	10.906	8.068	17.932	14.434	15.161	7.291	17.584	16.166	15.233	6.709	16.103	13.833	15.084
5.25	12.319	11.481	9.258	8.392	16.654	7.774	11.102	8.505	7.739	15.569	12.106	10.895	8.152	16.735	14.515	15.227	8.007	16.236	16.193	13.485	6.994	17.09	13.886	13.429
5.5	9.276	10.564	9.675	7.966	16.62	7.745	10.022	14.537	8.054	16.471	9.732	9.178	6.238	17.681	12.227	14.107	10.047	16.035	14.554	12.097	6.62	16.576	12.203	12.701
5.75	10.591	10.561	9.272	13.687	16.598	7.533	9.428	12.116	8.308	15.935	8.522	8.198	6.983	16.716	11.732	14.764	9.812	13.633	13.808	13.444	7.051	14.927	12.216	10.052
6	10.553	12.35	11.454	11.5	16.003	7.762	10.618	11.566	8.333	12.522	7.977	9.207	8.908	14.668	11.908	14.459	7.08	12.664	14.429	14.538	6.273	12.405	11.581	10.01
6.25	11.08	11.438	10.59	12.394	15.848	8.06	10.033	11.676	8.591	11.071	7.813	8.681	8.22	12.828	11.865	15.233	6.989	11.841	15.558	14.386	8.002	12.433	11.185	11.77
6.5	10.502	7.499	10.549	10.534	15.321	7.762	9.55	11.177	11.001	9.987	8.437	9.248	8.909	12.934	14.375	12.4	6.662	11.696	13.738	12.654	9.276	11.769	11.41	9.379
6.75	10.511	5.288	9.286	9.208	14.981	7.792	9.613	11.129	10.222	9.746	8.015	9.23	12.678	12.98	12.793	11.709	6.255	11.749	13.816	11.054	9.627	11.683	12.725	9.68
7	10.596	5.277	6.149	8.371	14.695	9.139	10.229	9.191	8.897	9.309	8.273	9.418	10.362	11.413	11.877	11.1	7.022	12.331	13.85	11.446	10.713	11.612	13.728	9.614
7.25	10.515	5.298	6.156	8.381	14.722	12.468	13.734	8.731	8.339	9.341	9.67	9.168	10.677	13.406	11.885	10.713	8.484	11.151	13.547	10.732	12.196	15.17	13.53	9.992
7.5	10.59	5.297	6.162	8.353	16.214	11.691	15.9	8.774	7.753	8.978	12.156	9.683	9.848	13.643	11.485	10.395	7.807	11.345	14.798	11.412	9.951	14.836	12.112	9.356
7.75	9.275	5.283	6.594	7.974	15.911	8.84	15.345	8.537	7.198	9.403	10.933	9.143	8.886	11.711	12.166	10.746	8.497	13.927	12.838	9.967	8.2	11.722	11.249	9.357
8	11.473	7.466	8.396	7.485	14.804	8.319	11.194	8.474	8.04	13.757	9.007	9.956	7.335	11.686	11.786	10.733	12.261	16.558	13.137	10.272	9.204	11.653	11.126	9.971
8.25	10.638	7.5	7.478	7.523	14.773	8.324	10.364	8.528	7.787	14.418	9.164	9.963	7.058	14.328	11.894	9.955	7.398	16.37	13.182	10.365	6.344	12.561	11.221	9.32
8.5	11.472	8.353	9.248	9.244	13.88	8.579	12.967	8.011	9.098	11.851	8.53	9.144	6.301	15.419	11.884	11.082	6.683	15.521	12.605	10.064	6.578	13.362	11.227	11.062
8.75	10.575	6.134	9.697	8.413	13.591	8.297	12.929	8.01	7.488	11.283	8.51	10.474	6.346	15.557	11.877	11.443	6.92	12.793	12.898	10.369	5.969	11.789	11.207	11.847
9	10.554	7.911	9.267	9.243	13.358	8.285	10.667	9.655	8.047	10.62	8.757	9.684	6.285	12.977	14.872	10.682	7.019	12.391	12.787	10.971	6.55	11.482	12.067	11.414
9.25	10.127	8.407	9.257	9.717	13.327	8.635	10.164	9.901	8.278	10.046	8.66	9.215	7.057	12.398	16.843	12.725	7.748	11.042	13.21	13.833	6.675	10.811	12.818	10.037
9.5	9.317	6.2	9.672	9.724	13.885	9.138	9.827	8.935	8.043	10.368	8.509	9.244	6.281	12.326	14.462	10.728	8.9	10.798	15.442	11.713	6.596	11.087	11.159	9.277
9.75	9.271	6.14	10.585	7.943	15.219	10.26	9.392	8.015	9.702	9.988	9.855	9.499	6.325	11.362	13.475	10.77	8.427	11.053	15.068	10.335	7.03	10.84	10.574	9.325
10	9.256	7.477	10.648	7.484	15.318	9.419	9.575	8.515	9.967	11.069	10.359	10.408	6.311	13	12.864	10.652	7.807	11.033	13.265	10.371	6.603	13.98	10.507	9.34
10.25	9.219	7.484	10.641	7.513	15.263	8.002	9.414	10.192	9.184	15.759	9.741	9.906	7.454	14.512	12.886	10.697	9.99	11.033	13.241	10.321	7.069	12.44	10.58	9.025
10.5	16.792	11.439	7.493	7.484	14.242	11.389	16.504	12.551	8.321	15.671	8.73	9.691	5.596	14.004	12.199	10.763	11.785	12.425	12.531	9.69	6.2	13.072	10.799	10.287
10.75	10.561	6.169	6.17	8.385	13.863	7.751	17.267	10.916	8.343	15.348	8.717	9.988	5.834	13.022	11.835	11.675	8.897	12.138	11.888	9.67	8.149	12.696	10.855	10.386
11	9.244	4.388	6.611	7.528	13.395	7.446	20.698	9.162	8.915	11.294	9.736	9.269	6.609	12.139	11.907	12.407	8.908	11.104	11.569	9.689	8.112	11.617	10.936	10.051
11.25	9.651	5.266	6.211	7.503	13.419	8.313	20.717	9.263	8.574	10.851	9.666	9.227	6.665	11.792	11.752	13.022	8.042	11.099	11.546	10.412	11.802	14.29	10.462	9.988
11.5	9.743	7.468	13.72	8.384	13.436	8.617	23.269	8.458	8.866	10.6	8.736	9.858	8.897	12.001	12.512	10.719	7.784	11.36	11.733	9.945	7.758	14.364	14.527	12.157
11.75	11.023	7.952	9.283	7.472	12.874	10.321	22.416	8.425	9.681	10.476	10.146	10.891	8.498	11.453	14.152	9.957	7.276	11.377	14.454	10.027	7.35	13.685	13.242	10.28
12	9.736	7.477	10.597	9.24	13.316	9.446	20.24	8.463	8.586	10.227	8.768	9.974	5.86	11.108	11.865	10.052	7.279	13.688	13.468	9.97	6.987	12.596	12.532	10.397
12.25	9.739	7.512	10.554	10.595	13.301	8.846	21.942	8.545	8.277	9.997	8.717	9.925	6.3	12.977	11.797	9.953	8.878	15.558	13.419	10.049	7.044	12.093	12.903	9.731
12.5	9.728	8.409	14.577	10.59	14.131	8.908	22.278	9.223	9.128	9.959	8.223	9.471	6.297	12.907	11.489	9.746	10.041	15.528	12.23	10.05	7.359	12.036	11.913	9.631
12.75	9.736	7.47	8.783	8.395	14.794	8.288	20.779	9.216	9.941	10.057	8.24	10.664	6.303	12.738	11.806	10.092	9.207	15.493	11.897	9.983	8.906	12.058	12.187	11.103
13	11.901	8.352	9.72	11.487	14.235	8.89	20.447	8.723	10.802	11.21	7.968	9.687	6.243	12.108	11.44	9.99	8.876	13.988	11.813	10.744	8.124	13.845	15.84	11.758
13.25	10.994	8.411	9.63	10.566	14.788	9.159	17.203	8.734	10.239	12.525	8.521	9.647	8.577	12.099	11.929	11.771	8.03	11.782	11.879	14.111	6.948	13.031	14.72	10.38
13.5	9.73	7.498	11.441	8.828	13.455	8.893	12.879	9.752	8.062	11.037	8.51	9.94	7.739	11.995	11.143	11.782	8.206	11.436	11.783	13.49	7.058	12.94	15.173	10.344
13.75	9.295	8.405	11.952	8.379	16.446	8.883	12.762	9.244	8.358	11.008	9.384	9.175	7.066	12.354	14.46	10.722	8.039	11.691	12.526	11.778	7.672	13.073	14.531	9.627
14	9.304	8.391	14.055	7.928	16.153	8.91	10.444	8.531	8.33	10.18	8.967	9.249	5.865	11.777	14.624	10.677	7.067	12.249	14.554	11.614	8.152	12.421	12.815	9.746
14.25	11.349	8.794	15.017	7.466	15.578	8.643	10.423	8.503	8.55	15.95	8.423	9.174	6.602	11.452	14.507	10.67	8.747	13.256	14.516	10.753	7.412	12.43	12.861	9.971
14.5	10.616	9.237	12.769	6.614	17.417	11.058	13.341	8.23	8.298	16.707	8.7	10.149	7.74	11.37	12.935	10.02	8.123	15.592	13.417	10.692	6.967	12.399	11.804	10.04
14.75	11.104	10.525	11.43	9.247	15.858	9.448	15.441	8.522	7.478	16.454	8.955	9.994	6.934	11.365	12.148	10.716	8.556	13.322	12.781	10.74	7.009	13.235	11.834	11.754
15	11.499	10.593	11.063	8.795	15.278	9.099	13.37	8.97	7.804	12.688	9.46	10.864	10.198	13.036	12.909	10.679	9.265	12.397	12.796	10.665	7.404	12.725	11.905	13.473
15.25	11.491	9.688	14.533	8.354	15.294	8.559	11.244	9.724	10.003	11.653	8.932	11.38	8.43	14.829	12.495	10.724	10.677	11.449	12.74	9.905	8.17	16.223	11.819	11.646
15.5	11.525	6.179	14.12	7.473	18.001	9.147	11.89	10.99	8.807	10.88	9.495	10.469	10.292	16.161	12.812	10.37	8.155	11.325	12.394	10.352	8.156	16.09	13.475	10.669
15.75	11.488	6.175	11.913	7.461	17.26	8.316	11.887	9.688	9.403	11.273	8.946	10.374	8.913	15.367	12.416	9.996	7.664	12.275	12.588	10.017	10.061	16.788	14.455	10.708
16	11.459	5.284	10.566	9.281	18.596	8.894	10.65	10.683	9.154	19.045	10.9	15.475	7.425	13.687	14.189	9.969	7.365	11.679	13.517	10.051	9.274	14.017	13.466	10.682
16.25	10.618	5.297	10.194	9.308	17.246	11.082	15.358	10.179	9.488	20.389	10.9	11.916	7.392	12.363	14.508	10.641	8.145	15.427	14.187	10.763	9.125	14.009	13.618	10.744
16.5	11.424	7.043	11.044	8.839	20.347	9.467	16.85	10.19	10.319	16.319	10.13	10.921	6.714	12.383	13.503	11.779	10.041	15.601	15.169	11.963	8.124	13.852	12.522	12.466
16.75	9.291	8.421	10.992	8.367	16.707	8.871	16.838	13.393	10.013	15.383	9.899	10.48	9.942	12.328	12.791	12.808	9.931	13.966	13.553	11.642	7.444	12.956	13.493	13.512
17	9.303	7.962	10.124	9.266	15.778	8.877	12.96	10.144	9.406	12.472	11.882	13.864	7.683	12.868	13.235	12.449	8.189	13.039	12.958	11.754	8.859	12.366	12.802	13.382
17.25	9.308	7.941	9.695	10.577	16.088	12.503	18.311	10.242	12.705	16.708	13.151	13.787	8.516	13.295	12.737	11.764	8.117	12.421	12.8	10.671	9.186	13.086	12.856	11.431
17.5	9.214	6.183	9.656	10.112	19.927	12.243	20.901	11.232	12.715	21.916	12.449	13.136	6.688	13.026	13.565	11.631	8.903	12.4	11.872	11.415	8.889	13.977	14.231	11.092
17.75	7.497	6.18	9.729	9.247	21.339	13.001	19.321	10.945	10.787	22.239	11.139	13.664	8.499	12.945	19.14	12.757	10.791	16.017	12.233	14.214	8.175	14.448	13.516	11.706
18	9.249	8.362	12.779	9.281	23.918	12.795	20.18	13.336	11.135	24.523	13.367	14.602	8.488	13.995	16.736	13.365	8.867	13.982	16.388	15.102	8.943	13.929	13.571	12.307
18.25	9.295	8.361	12.781	8.36	23.515	9.683	22.402	12.16	13.099	22.088	15.725	12.83	8.173	14.943	16.531	17.005	9.313	14.049	15.086	12.482	11.841	13.326	13.452	16.988
18.5	10.595	10.582	10.584	11.432	22.192	9.978	21.902	12.171	9.717	21.471	11.409	12.536	10.809	15.604	15.11	16.975	12.485	13.96	17.81	16.8	10.05	13.871	14.735	17.006
18.75	11.421	11.057	9.242	11.495	21.182	10.014	21.773	12.166	9.455	21.597	13.298	12.433	9.235	14.596	15.168	19.385	10.035	17.749	15.206	17.655	14.264	18.425	13.797	16.988
19	10.545	9.214	8.821	10.134	19.901	11.135	24.741	10.672	10.574	21.891	10.96	11.926	12.289	17.936	16.878	17.862	9.165	20.042	16.186	17.611	8.124	21.012	19.07	16.531
19.25	10.548	9.272	12.383	9.277	20.68	12.255	18.842	10.176	10.303	24.345	10.119	11.428	10.355	20.111	17.447	16.965	10.191	20.255	17.555	16.792	8.16	20.975	18.6	15.952
19.5	10.56	8.382	10.603	9.237	18.05	11.661	21.149	9.018	11.451	21.916	9.657	9.754	9.262	20.165	17.339	17.64	10.031	22.383	14.918	16.8	9.475	20.947	18.379	12.417
19.75	11.463	11.493	11.484	11.488	15.859	9.406	24.749	9.716	10.585	22.019	10.927	9.698	9.243	19.976	15.84	15.139	9.974	20.692	18.33	15.977	10.31	21.518	16.225	14.046
20	11.473	11.512	10.137	9.271	14.818	9.663	20.812	10.448	12.487	21.354	12.079	13.37	14.131	17.58	17.519	15.192	9.329	16.84	17.497	15.213	10.401	21.546	15.214	15.268
20.25	11.472	11.491	9.28	9.275	15.036	8.844	23.382	10.144	10.875	19.743	12.138	12.9	7.778	15.585	18.221	16.76	14.498	17.683	18.58	12.38	11.353	19.721	14.406	16.272
20.5	11.46	16.3	10.622	11.899	14.713	8.622	24.175	9.222	10.282	16.183	10.446	11.381	7.721	15.557	19.055	15.234	8.87	17.784	16.886	14.789	12.551	18.738	13.43	15.259
20.75	13.61	9.667	10.543	10.149	16.601	10.573	21.212	9.65	10.014	15.88	9.661	10.387	7.778	16.077	17.272	14.098	9.606	19.937	15.431	15.98	12.979	16.103	15.174	13.501
21	10.613	15.443	9.214	9.221	19.849	10.009	21.222	10.957	10.517	13.803	9.237	9.402	8.945	18.752	16.003	15.232	7.419	20.883	14.559	15.751	15.478	16.087	16.216	13.496
21.25	10.592	12.321	8.857	9.26	18.068	9.487	16.757	10.903	10.011	13.332	12.659	9.515	12.91	19.477	15.393	15.817	7.424	19.981	14.062	15.909	7.786	18.487	16.142	15.121
21.5	8.79	12.392	6.178	8.381	15.201	10.583	11.832	9.194	11.06	10.804	9.189	9.469	9.953	19.284	16.769	17.698	8.921	19.352	13.433	15.478	8.16	18.484	13.759	15.958
21.75	7.508	10.584	7.473	11.031	14.658	11.693	11.915	8.68	10.288	11.295	9.221	9.966	10.06	19.881	18.564	15.58	12.591	19.312	17.558	13.442	7.287	18.029	13.565	16.748
22	10.535	10.672	7.539	16.745	16.549	12.262	10.369	9.167	8.872	11.409	10.186	10.933	8.943	19.769	20.188	15.828	16.169	18.36	17.84	13.17	7.418	19.322	12.928	16.994
22.25	10.646	13.182	7.539	12.327	17.248	10.846	9.745	9.283	10.591	15.839	10.443	10.457	9.916	20.922	18.704	17.649	11.802	18.368	17.204	11.693	8.373	20.478	12.803	16.13
22.5	10.116	12.32	8.806	11.516	18.678	10.581	11.261	9.185	11.579	17.504	13.319	14.883	8.484	21.018	17.783	17.089	9.939	18.435	16.797	11.75	12.663	21.423	12.715	15.87
22.75	8.375	11.47	10.548	10.188	16.712	10.281	12.478	9.677	10.9	19.054	12.115	11.704	8.964	18.45	22.135	19.394	10.709	19.326	19.824	16.837	10.608	21.269	14.396	16.168
23	9.238	11.51	10.602	9.271	16.671	10.533	19.485	13.735	10.809	13.276	13.863	10.616	10.771	16.203	18.525	18.207	8.758	20.053	16.685	15.784	9.277	20.046	17.477	17.643
23.25	9.297	11.507	9.729	10.558	16.711	9.984	21.723	13.174	14.097	11.491	12.586	13.041	8.569	15.649	18.48	19.176	12.583	17.436	16.514	17.517	8.111	22.536	17.444	15.944
23.5	9.293	12.364	10.63	12.301	17.434	10.814	16.83	11.387	11.419	10.444	12.626	10.135	11.821	15.436	20.19	17.574	6.319	17.018	18.84	15.607	6.317	20.596	16.869	14.067
23.75	8.804	12.373	11.028	13.706	16.588	10.566	16.362	11.381	10.578	10.408	12.154	9.733	8.897	16.815	17.558	16.777	7.003	18.312	16.717	16.811	6.917	20.725	17.407	11.773
24	8.845	13.65	14.472	11.925	15.295	10.506	12.871	9.747	10.315	17.651	10.462	9.714	10.025	18.318	18.299	16.958	7.43	15.882	14.199	16.639	6.706	21.618	18.118	10.706
Expand View Figure 2 N Right
	FF												Agrp-Lgr4-/-
Dark time	9.82465	10.9882	10.0931	10.4371	16.8412	10.0594	15.1273	10.2973	10.0856	15.3149	10.7171	11.0007	9.24335	17.4936	16.3276	15.5392	9.26043	17.3864	16.6228	15.4015	8.8572	17.613	15.0775	14.2791
Light time	10.3872	7.4359	10.1416	8.79075	15.5748	9.35569	14.7856	9.61725	9.12756	12.959	9.50304	10.3952	7.69038	12.863	13.0172	11.1548	8.43167	12.8687	13.2121	11.0872	8.07087	13.0328	12.5018	10.6503
Expand View Figure 2 O Left
	FF					Agrp-Lgr4-/-
0	65	126	111	103	74	89	106	110	83	95
15	179	291	242	260	163	193	250	211	273	209
30	145	264	156	185	128	126	183	202	143	140
60	109	167	123	216	121	105	148	133	98	97
90	97	173	142	149	110	118	101	126	121	107
120	86	140	116	145	101	107	86	117	96	99
Expand View Figure 2 O Right
	FF			Agrp-Lgr4-/-
	18281	1620	5	16145	858.9	5
Expand View Figure 2 P Left
	FF					Agrp-Lgr4-/-
0	133	123	126	171	150	141	120	142	133	132
15	58	78	81	100	78	97	58	75	79	55
30	46	67	57	86	65	57	43	66	57	44
60	42	65	49	83	60	48	79	65	42	32
90	71	77	58	95	95	85	129	96	84	60
120	96	80	100	114	82	101	148	155	75	69
Expand View Figure 2 P Right
	FF			Agrp-Lgr4-/-
	9270	615.9	5	9260	931.8	5
Expand View Figure 2 O
	FF						Agrp-Lgr4-/-
0	38.2	38.5	37.9	38	38.2	38.4	38.5	37.4	38.5	38.6	39	38
1	37.1	36.9	37	37.9	37.9	37.8	38.1	36.3	38.2	37.4	38.6	36.9
2	36.6	36.5	36.6	37	36.4	36.6	37.2	36.2	37.5	37.2	38	36.9
3	36.4	35.8	36.4	36.3	36.4	36.8	36.4	35.3	37	36.1	37.9	37.1
4	36.2	35.7	34.8	36	35.6	36.4	35.2	35.2	36.2	35.7	37.2	36.5
5	35.5	35.1	35.4	35.1	35.6	37	36.1	35.2	37	35.2	36.1	36.4
6	36.1	35.6	35.1	34.8	35.3	35.3	35.9	35	36.5	35.3	35.7	36
