# Supplementary material for: Deficiency of neuronal LGR4 increases energy expenditure and inhibits food intake via hypothalamic leptin signaling
Source: EMBO Rep. 2025 Mar 11;26(8):2098–120. doi: 10.1038/s44319-025-00398-5 (PMC12018946; doi:10.1038/s44319-025-00398-5)
Supplement: Supplementary file 11 — EV and Appendix Figures Source Data [file 44319_2025_398_MOESM11_ESM.zip › Expand View Figures Source Data/Expand View Figures Source Data/Expand View Figure 3/Expand View Figure 3.xlsx]

## Sheet: Sheet1
Expand View Figure 3 B Left
	FF								Sf1-Lgr4-/-
	23.5218	12.7684	13.6935	11.8434	36.5878	28.2626	32.8877	18.8967	12.5372	15.7748	6.8714	22.0187	7.33391	11.8434	12.1903	11.7278
Expand View Figure 3 B Right
	FF								Sf1-Lgr4-/-
	18.221	15.6071	16.451	26.6637	26.7032	25.7034	26.4607	27.1272	19.6794	16.0062	24.8051	20.8216	25.1274	21.0526	24.5584	16.3861
Expand View Figure 3 C Left
	FF								Sf1-Lgr4-/-
	363.091	428.132	369.595	264.085	250.354	267.698	283.597	231.564	238.791	282.152	233.01	311.059	139.785	291.546	191.095	188.927
Expand View Figure 3 C Right
	FF								Sf1-Lgr4-/-
	1.80179	1.77475	1.62512	1.43088	1.87451	1.58555	1.68047	1.52656	1.0129	1.51719	1.45966	1.36154	1.34476	1.71272	1.8191	1.27057
Expand View Figure 3 D
	FF				Sf1-Lgr4-/-
Fasn	0.962146	1.23368	0.892636	1.07351	0.203717	0.161636	0.148945	0.237317
Gpat	1.18189	1.02706	0.987087	0.950747	0.626704	0.71841	0.41091	0.746405
Dgat1	1.21745	1.21652	0.82182	0.943016	0.43585	0.618685	0.120177	0.485484
Srebp1	1.24493	1.09512	0.830768	1.28868	0.168215	0.274407	0.284711	0.306068
CD36	1.06733	0.926257	0.937959	1.0556	0.511492	1.93914	1.37446	1.089
Ldlr	1.2797	1.06068	0.845862	1.09023	0.534068	1.07206	1.77188	1.79617
apoE	1.91678	2.09646	0.234834	1.0597	0.413481	0.657105	2.25538	1.66758
Atgl	1.07241	1.24729	0.767947	1.03443	1.90531	2.70107	1.69186	1.89776
Cpt1a	1.24965	1.12139	0.973604	0.741311	2.41607	4.04099	2.77175	2.77059
Expand View Figure 3 F
	FF						Sf1-Lgr4-/-
10-20	0.119298	0.188755	0.152975	0.190217	0.182891	0.194937	0.187251	0.150776	0.13442	0.172603	0.202105
20-40	0.133333	0.212851	0.25779	0.195652	0.182891	0.260759	0.403718	0.321508	0.333809	0.257534	0.284211
40-60	0.150877	0.156627	0.201133	0.190217	0.20944	0.225316	0.301461	0.281596	0.211059	0.246575	0.217105
60-80	0.270175	0.156627	0.161473	0.171196	0.188791	0.121519	0.0796813	0.16408	0.151466	0.2	0.142105
80-100	0.203509	0.0883534	0.116147	0.13587	0.138643	0.118987	0.0252324	0.0643015	0.153063	0.0876712	0.101316
100-120	0.0807018	0.13253	0.0764873	0.0461956	0.0855457	0.0531646	0.00132802	0.0155211	0.0681466	0.0164384	0.0394737
120+	0.0421053	0.0803213	0.0339943	0.0434783	0.0147493	0.0253165		0.00221729	0.00203666	0.0191781	0.031579
Expand View Figure 3 G
	FF				Sf1-Lgr4-/-
	0.923402	1.28941	1.18044	0.810296	0.497988	0.280164	0.38702	0.179258
	0.747877	1.29296	1.64397	0.982818	0.289783	0.34944	0.374106	0.477642
	0.950852	1.36008	1.05145	0.822401	3.44337	9.98257	6.51467	2.6391
	1.90216	0.686295	1.75762	0.43583	1.06415	2.57242	1.97474	2.5248
	0.859755	1.26376	0.897557	1.14772	1.29604	4.63699	1.10528	3.8724
	0.77468	0.814993	0.957113	1.53562	2.67801	3.75908	2.20739	2.26953
Expand View Figure 3 H Left
	FF												Sf1-Lgr4-/-
0	20.4	19.3	19.2	20.2	15.1	16.4	15.8	17.2	17.8	17.5			20	17.8	17.7	18.7	21.6	18.2	14.8	17	14	13.6	15.2	16.3
1	19.3	19.5	19.1	22.5	17.4	19.7	18.6	17.5	15.9	17.2			21.9	19	17.8	18.7	19.5	18.5	17.5	18.1	16.3	15	15.8	17
2	21.2	22.3	20.2	24	19.6	20.4	19.3	18	18.1	18.2			23.4	19.7	18.8	18.8	20	19.7	17.5	18.6	16.9	16.5	16.3	17.2
3	25.2	23.2	20.9	26.9	20.8	22.4	20	19.2	17.8	18.8			22.9	20.4	20.5	20.2	20.3	20.1	18.2	19.1	18.2	17.2	16.9	17.4
4	30.7	24.5	22.3	29.2	19.7	24.9	22.2	19.6	19.2	22.4			23.3	20.8	25.3	22	20.8	20.7	19.3	20.9	21.9	18.1	17.7	18.1
5	30.8	30	22.5	30.8	20.7	27.6	21.8	20.2	21.4	25.4			25.2	22	24.5	23	21.8	23.4	21	23	23.1	19.58	19.1	18.9
6	37.4	28.3	23.6	33.8	24.8	29.8	22.8	20.8	20.4	23.4			26.2	21.9	28	24.3	22.1	21.5	21.3	26.8	26.2	20.5	19.7	19
7	40	30.4	26.2	35.4	24	32.25	25	22.2	21.8	28.2			25	23.8	30.5	26	25	22.9	24	22.8	27.8	23.8	21.4	20.9
8	41.2	35.2	29.3	38.1	24.8	32.7	23.4	23.2	23	32			26.4	23.1	29.7	28.2	26.2	27.6	26.2	24	27.6	25.8	21.9	20.9
9	42.3	35.5	26.6	39.8	28.6	35.4	25.5	25	25	33.5			25	24	31.2	29.3	25.5	28.2	27.8	26.4	28.3	28.8	23.7	21.4
10	42.8	40.2	29	42.7	32.4	37.6	28	26.9	26.8	33.9			25.4	22.8	30.1	32	24.2	30.3	31.1	30.7	31	27.8	24.8	21.7
11	47.6	40.4	31.5	47.2	30	40.8	27.8	28.8	28.8	37.8			25	22.9	30.7	32.2	25.9	29.2	36.8	32.5	29.6	28.9	26.3	22.5
12	45.3	40.6	34.5	50.3	35.8	43.7	32.5	27.7	29.5	35.7			24.7	23.5	33.5	32.6	27.8	32	36.3	30	32.1	31.7	27.8	23
13	48.8	42.5	38.9	52.2	36.8	45.3	32.2	29.8	29.8	40			24.5	24.3	38.6	34.8	26.4	32.5	38.6	32.3	34.5	32.4	28.3	24.3
14	49.2	44.6	35.8	54.5	37.5	44.6	33.9	32.6	33.2	43			25.6	24.8	36.7	35.2	30.1	35.1	40.2	33.1	34.6	35.1	30.4	25.1
15	49.7	44	33.5	49.5	38.5	46.2	35.1	33.9	34.1	44.2			24.6	25.5	34.5	36.1	29.7	36.5	42	35.6	34	37	31.7	26.3
16	52.3	44.8	35.4	50.4	39.1	47.8	36.2	34.6	35.4	45.1			24.8	26.6	35.4	37	30.3	37.1	44.2	39.8	35.2	36.8	31.8	26.9
Expand View Figure 3 H Right
	FF												Sf1-Lgr4-/-
	31.9	25.5	16.2	30.2	24	31.4	20.4	17.4	17.6	27.6			4.8	8.8	17.7	18.3	8.7	18.9	29.4	22.8	21.2	23.2	16.6	10.6
Expand View Figure 3 I
	FF												Sf1-Lgr4-/-
Fat mass	25.51	20.25	15.57	28.59	22.36	24.56	14.5	13.11	15.92	22.65			6.69	7.01	16.67	12.74	7.73	2.78	14.31	16.55	16.23	17.31	13.29	7.29
Lean Mass	20.62	20.8	20.36	21.14	18.35	20.55	17.24	18.08	16.88	19.68			17.42	18.82	17.89	17.52	18.8	19.41	18.95	19.31	16.52	16.22	15.52	16.67
Expand View Figure 3 J
	FF							Sf1-Lgr4-/-
Pancreas	218.4	262	237	185	251	229	200	193	268	208	197.5	167	193.7
Liver	1835.2	1250	1440	1028	1625	1360	1499	1280	1020	1118	984.7	798.3	767.5
Spleen	91.2	87	110	127	165	100	129	119	83	90	84.7	63.8	81.2
SAT	3144.5	1734	4712	796	2730	2550	3489	1293	1204	2427	3023.1	2001.3	1436.2
GAT	2894.7	2142	2426	985	2496	2434	3040	1614	1135	2196	2815.3	2401.2	1272.1
BAT	273.8	160	240	70	194	200	183	104	104	160	134.5	91.7	79.2
Expand View Figure 3 K Left
	FF				Sf1-Lgr4-/-
1	16.1667	16.3333	15.16	15.9333	15.7	18.7333	14.44	14.3
2	32.3333	31.3333	27.58	29.9333	29.7333	35.1	27.56	26.7
3	48.8333	61.0333	40.88	44.3667	43.3333	52.8333	41.88	39.9333
4	65.2667	92.5667	56.28	59.4	58.9	72.9333	55.82	54.2
5	80.6	116.333	71.18	75.2333	73.4667	91	69.86	68.9667
6	97.3667	139.3	89.06	89.7333	88.9667	111	85.16	83.9667
7	114.2	163.167	104.14	106.067	104.067	135.067	99.46	99.3
8	133.167	187.833	120.12	123.333	118.3	161.6	114.76	114.4
9	148.833	213.8	136.58	140.233	131.467	190.1	131.7	130.467
10	167.633	236.2	155.36	158.867	145.6	227.567	150.36	146.5
11	187.2	259.833	172.88	176.567	160.333	253.967	166.76	160.333
12	207.1	283.1	189.2	191.5	175.433	282.433	186.88	175.5
13	226.733	304.633	207.22	206.267	192.567	309.8	203.34	189.867
14	243	324.5	225.18	224.867	207.367	335.633	221.2	205.333
15	255.2	338.033	243.22	241.3	220.7	360.833	238.78	220.267
16	273.433	356.9	259.435	257.387	236.967	384.889	254.699	234.951
Expand View Figure 3 K Right
	FF																Sf1-Lgr4-/-
	15.16	12.42	13.3	15.4	14.9	17.88	15.08	15.98	16.46	18.78	17.52	16.32	18.02	17.96	18.04	16.2147	14.44	13.12	14.32	13.94	14.04	15.3	14.3	15.3	16.94	18.66	16.4	20.12	16.46	17.86	17.58	15.9187
Expand View Figure 3 L Left
	F/F																		Sf1-Lgr4-/-
0	1737	1190	2038	1627	1190	1200	1471	1082	1549	1454	2347	2264	1589	2787	2241	1157	2905	2126	3695	1898	4352	4435	2266	2925	3651	1962	4148	3672	3354	3819	3682	3722	3341	3373	3170	3733
0.25	2022	1072	1515	908	1000	1113	2264	815	1810	1261	2285	2285	1565	2573	2268	1358	2485	2152	3562	2160	4381	4164	2189	2890	3936	1705	3571	3626	3472	3528	3764	3845	3519	3656	3038	3497
0.5	1479	1075	1565	1853	1010	1122	1895	700	1546	1258	2369	2121	1332	2694	2105	1357	2774	2377	3335	1957	4073	3587	2391	4054	3562	1842	3835	3694	3334	3199	3532	3723	3472	3653	3077	3390
0.75	1627	1726	1423	1746	1009	1126	1732	806	1245	1255	2425	2052	1207	2314	1873	1690	2375	2077	3277	2474	3760	3625	2263	4300	3548	1965	3598	3556	3343	3563	3695	3464	3720	3523	2690	3562
1	1751	1152	1561	1745	1075	946	1620	999	1641	1820	2834	2051	1250	2294	1799	1799	2533	2006	3252	2263	3629	3391	2458	4064	3558	2772	3819	4090	3032	3278	3637	3423	3656	3334	2602	3493
1.25	1695	1119	1339	1531	1261	903	1734	733	1243	1585	3062	2052	1294	2089	1816	1710	2283	2047	3861	2782	3634	3163	2404	3984	3690	2140	3599	3936	2618	3328	3770	3651	3395	3358	2283	3008
1.5	1741	1074	1344	1470	1181	999	1637	1087	1338	1556	2724	2506	1671	2149	1691	1697	2322	2214	4255	2262	3155	3077	2384	3992	3452	1948	4002	4090	2728	3684	4110	3510	3426	3671	2429	3296
1.75	1692	1077	1328	1733	1186	1086	1469	1465	1117	1442	3609	2377	1483	2132	2015	1371	2250	2246	3952	2160	3907	3243	2141	3059	3425	2017	4128	3703	2811	4114	4035	3379	3399	3540	2392	3536
2	1638	809	1466	1732	990	1119	1474	1076	1585	1255	2681	2309	1103	2316	1850	1127	2124	2236	3794	2474	3843	4411	2336	3085	4106	1778	3938	3778	3175	3695	4113	3201	3379	3330	2864	3456
2.25	1698	1052	1201	1624	932	1107	1534	819	1209	1108	2627	2295	1263	2474	1864	1132	2165	2275	3844	2600	3622	4139	1820	2932	3395	2143	3795	3765	3449	4001	4094	3061	3787	3358	2823	3480
2.5	1751	1084	1253	1473	928	1123	1595	1389	1946	1098	2483	2363	1260	2717	1970	1119	2385	2168	3570	2490	3088	4007	1950	2792	3434	1943	3870	3616	3061	3637	4496	2700	3554	3199	2414	3554
2.75	1643	1077	1218	1489	1004	1039	1598	1551	1123	1005	2475	2172	1389	2522	2126	1127	2530	1950	3489	2272	2699	4509	2165	2780	3391	2475	3306	3219	3549	3615	4111	2712	3402	3513	2421	3146
3	1634	1043	1430	1483	1083	1037	1654	1201	1222	1020	2510	2023	1259	2472	2317	1720	2465	1978	3121	2488	2625	3829	2177	3444	2972	2454	3390	3260	3544	3497	4208	2525	3565	3534	2582	3201
3.25	1375	1012	1565	2403	994	1635	1532	1163	1046	1019	2486	2091	1248	2356	2384	1608	2254	1927	2886	2338	2529	3273	1841	3584	3020	1841	3401	3245	3358	3454	3953	2930	3493	4329	2294	3131
3.5	1473	1199	1559	1685	1356	1633	2368	935	1040	1017	2453	2098	1266	2368	2251	1494	2309	2209	2988	2295	4519	3094	1851	3823	2894	1837	2814	3168	3043	3482	3818	2856	3577	3793	2340	3210
3.75	1481	1469	1511	1748	1385	1206	1947	890	996	1252	2745	1859	1242	2322	1961	1118	2241	2130	3164	2172	3285	3302	2487	3611	2884	1944	2492	3296	2920	3664	3677	2721	3484	3646	2310	3171
4	1660	843	1428	1854	924	1121	1840	1052	1286	1341	2599	1919	1251	2659	1890	1118	2871	1869	4798	1983	3070	4274	2454	3436	2659	2089	2460	3524	3484	3445	3863	2551	3380	3637	2285	3038
4.25	1640	921	1216	1647	912	1124	1668	958	850	1270	2332	1758	1336	2456	1867	1113	2613	1920	3732	1975	2923	4237	1819	3616	3780	2203	2468	3235	3064	3571	3599	2560	3159	3353	2801	3556
4.5	1803	1347	1169	1371	996	1044	1491	1194	906	1166	2290	1778	1564	2385	2049	1268	2364	1880	3545	1839	2772	3863	1953	3617	3934	1872	2543	3444	2869	3373	3199	2442	3010	3248	2414	3740
4.75	1637	1466	1332	1372	960	1040	1412	1432	1379	1158	2880	1822	1730	2054	1873	1357	2187	2311	3573	1973	2788	4039	1539	3597	3465	1788	2469	3545	2755	3524	3169	2429	3221	3254	2295	3599
5	1648	1179	1171	1369	1217	1132	1420	1403	1155	1792	2862	1901	1339	2006	2040	1228	2199	2218	2878	2299	2769	3705	1953	3598	3306	2178	2310	3558	2464	3479	3276	2958	3350	3228	2443	3606
5.25	1646	1004	1418	1484	1063	1330	1536	1351	909	1361	2676	1931	1162	2003	2193	1111	2589	2498	2885	2728	2777	3268	2020	3686	3196	1812	2487	3064	2859	3507	3207	2981	3582	3165	2383	3660
5.5	1631	920	1729	1483	921	1723	2085	1391	906	1804	2717	1931	1158	1978	2359	1221	2316	2074	3444	2472	2833	2991	1816	3086	3098	1829	2552	2932	2409	3708	3361	2726	3377	3812	2308	3690
5.75	1743	923	1434	1958	920	1121	1949	1268	897	1513	2402	2862	1111	2041	2357	1258	2249	1804	3421	1970	3454	3003	1946	2921	3105	1718	3364	3239	2366	3567	3976	2671	3462	4019	2442	3609
6	2015	1070	1557	2112	795	909	2202	1192	1245	1013	2222	2288	1339	2992	2267	1793	2237	1788	4077	1835	3968	2954	1812	2784	3109	2142	4163	3318	2316	3556	4154	2528	3381	4095	2282	3696
6.25	1724	1201	1730	1779	999	901	1679	1045	1049	1263	2215	2331	1709	2836	2268	1359	2167	1782	4168	2314	4113	3936	1952	2776	2887	3012	4101	3569	3141	3592	3889	3279	3533	4483	3058	3481
6.5	1753	1242	1195	1737	815	905	1636	937	1044	1260	2388	2157	1637	2578	2184	1366	2108	1680	4269	2133	3828	4142	1811	3588	2632	2820	4198	3642	3326	3686	4154	3443	3550	3771	3329	3292
6.75	1797	1269	1243	1908	813	1043	2012	929	1048	1269	2539	2085	1790	2527	1889	1366	2904	1887	3884	2266	3686	4376	1834	3309	2690	1957	3830	3534	3173	3131	3640	3382	3170	3973	3135	3064
7	1739	1059	1159	1897	1002	1340	2002	1009	1048	1322	2360	1846	1354	2486	1833	1113	3248	2080	3708	2461	3674	3393	2175	2766	3205	1916	3482	3549	3236	3048	3587	2634	3135	4436	3175	3488
7.25	1736	1011	1415	1470	989	1510	1583	1014	951	1269	2239	1791	1679	2324	1722	1282	2892	1894	3438	2268	3524	2970	2451	2783	3296	1875	4555	3180	3151	3052	3620	2480	2995	3668	2614	3418
7.5	1841	1009	1518	1489	1386	1411	1479	924	905	1265	2384	1834	1694	2314	1817	1222	3016	1789	3003	2279	3137	2867	2301	2775	3280	1867	3586	2878	3265	3004	3481	2562	2842	3671	2393	3233
7.75	1842	926	1187	1741	1460	1252	1484	931	1038	1122	2189	1557	1742	2215	1897	1113	2750	1836	2992	1832	2782	2871	2423	3098	3278	1631	3314	3218	3364	2940	3269	2420	3541	3557	2415	3206
8	1728	1073	1109	1686	1266	1206	1782	1354	1629	1119	2312	1778	1658	2144	2156	1118	2908	1974	2875	1967	2781	2881	2017	3743	3177	2321	3077	3126	2899	2885	3278	2822	3265	3354	2219	3132
8.25	2012	964	1161	1636	997	1035	1782	929	1114	1117	2478	1734	1356	2193	2101	1282	2648	1879	2882	1705	2749	2979	2139	3660	2922	2370	2925	3640	2856	2945	3022	2552	3388	3255	2307	3023
8.5	1736	835	1159	1481	998	1038	1479	930	1113	1122	2473	1819	1359	2091	1799	1276	2619	1782	3220	1700	2690	3663	2469	3543	2697	2249	2544	3979	2576	3360	3054	2882	3074	3004	2292	3261
8.75	1745	830	1033	1632	1002	1037	1855	972	1333	1364	2245	1775	1257	2095	1785	1501	2481	1775	3317	2443	3271	3762	1825	3293	2616	2145	2414	3680	2497	3374	3683	2746	3048	3283	2232	3136
9	1749	1056	1846	1519	999	942	1741	931	1031	1607	2170	1924	1310	2090	1790	1257	2339	1994	3534	2756	3801	3540	1950	3080	2441	1813	3061	3688	2510	3370	3690	2588	2843	3349	3301	3134
9.25	2007	1059	1208	1467	1003	1027	1474	965	946	1455	2265	1704	1246	2790	1816	1326	2206	1854	4087	2555	3876	3647	2143	2905	2504	1815	2902	3665	2903	3339	3333	2992	3196	3973	3117	3422
9.5	1725	992	1337	1361	1057	1029	1372	1007	947	1388	2240	1727	1265	2536	1750	1325	2240	1898	3806	2444	3638	3592	2092	2925	2749	1953	2927	3368	3485	3060	3140	3471	3083	3375	2569	3508
9.75	1630	1032	1113	1473	1058	1032	1476	1006	906	1599	2349	1738	1165	2421	1816	1408	2300	1815	3771	2431	3504	3617	1822	2923	2851	1901	2454	3014	3363	3124	3148	3499	3206	3137	2456	3425
10	1706	1012	1255	1477	997	1105	1412	963	1497	1392	2098	1972	1208	2268	1867	1274	2257	1820	3528	2554	3157	3374	2222	3197	2827	2623	3341	3056	3548	3138	3036	3411	3197	2971	2427	3595
10.25	1695	1041	1083	1520	1330	1329	2262	1083	1414	1260	2444	1987	1199	2189	1802	1356	3204	1868	3581	2460	3141	2978	2226	3413	3874	2820	3432	2901	3476	3222	3173	3501	3047	3019	2498	3561
10.5	1625	790	1075	1449	1170	1324	1638	1196	1325	1265	2307	2055	1254	2032	1832	1340	3244	1835	3384	2288	2931	2983	2549	3054	3970	2583	3263	2089	3475	3738	3241	3316	3067	2873	2414	3175
10.75	1643	837	937	1463	1261	1106	1619	1241	1125	1758	2759	1814	1088	2158	1782	1207	3134	2025	3268	1980	3013	2985	2355	2765	3679	2173	2518	3136	3351	3796	2997	3190	2952	2969	2411	3134
11	1521	732	946	1613	996	1132	1577	1343	1116	1261	2712	1783	1678	2160	1912	1323	2501	2269	3102	1821	3165	2854	2449	2890	3499	2112	2389	3340	3645	3754	3209	3316	3092	2899	2334	3195
11.25	1770	963	1168	1603	1187	1213	1643	1149	1131	1280	2550	1792	1555	2210	2006	1375	2434	2222	3086	1700	3170	2840	2586	2682	3107	1973	2391	3625	3190	3793	4113	2861	3283	3319	2391	3398
11.5	1667	1069	1186	1477	1072	1208	1579	1166	1121	1282	2533	1737	1455	2081	2042	1353	2248	1934	2974	1795	2499	2866	2442	2660	2878	2281	2406	3292	2888	3752	3806	2757	3216	3175	3148	3655
11.75	2057	1497	1158	1471	1069	1041	1518	1204	1205	1324	2419	1852	1118	2281	1876	1463	2343	1956	2955	1827	3353	2824	2020	3026	2884	2782	2149	3036	3091	3429	3909	2774	3242	2997	2583	3949
12	1776	1031	1074	1466	1064	1121	1637	1079	1132	1363	2432	1854	1070	2933	1850	1287	2394	1890	3304	1944	3136	2844	2026	3793	2743	2562	2234	3122	2621	3373	3918	2304	2964	2997	3062	3854
12.25	1678	1103	1119	1456	1134	1122	1466	1111	1127	1715	2480	1777	1064	2387	1844	1159	2337	1869	2963	2073	3138	2985	2020	3537	2740	2277	2214	2751	2637	3232	3917	2419	2899	2838	3101	3387
12.5	1694	1440	1071	1473	1062	1112	1629	1190	1117	1606	2339	2072	1121	2326	1905	1218	2318	1776	2953	1928	2978	2842	1954	4308	2661	2094	2899	2984	2501	3364	3656	2577	2919	2881	3163	3196
12.75	1532	1217	1030	1466	1065	1330	1714	1192	1027	1349	2317	1827	1116	2300	2147	1351	2356	1789	2970	2108	2956	2834	1814	3800	2853	2172	3050	3394	2684	3573	3158	2562	2929	2748	2957	3124
13	1531	1066	936	1466	1070	1041	1665	1076	1023	1262	2329	1723	1274	2337	2292	2072	2331	2015	2961	1930	2985	2833	1950	3772	2835	2133	2531	3422	2686	3501	3179	2979	2935	2861	3084	3218
13.25	1540	948	1154	1415	1182	944	1612	1196	1187	1259	2460	1749	1289	2332	2188	1688	2242	2026	2954	1685	2980	3344	1929	3802	2663	2181	2462	3395	2691	3531	3064	2867	2907	3466	2408	3209
13.5	1530	962	1200	1566	1292	1043	1585	1071	1333	1255	2632	1740	1198	2261	2105	1777	2292	1857	3093	1818	2995	3233	1943	3308	2614	2176	2389	3116	2431	3711	2919	2716	3316	3374	2477	3355
13.75	1426	1049	939	1612	1147	1035	1460	1066	1037	1333	2520	2153	1209	2180	1892	1741	2548	1785	3341	1940	3654	3062	1826	2927	2692	2017	2218	3092	2477	3689	3527	2730	3252	3263	2507	3693
14	1419	840	1383	2306	1641	1368	1631	992	1036	1442	2330	2064	1639	2187	1856	1345	2693	1868	3189	1707	3769	3347	2442	3445	2629	2478	2194	3274	2573	3467	3704	2603	3214	3155	2357	3709
14.25	1570	1104	1241	1727	1079	1205	1474	991	1039	1271	2251	2067	1105	2111	1827	1362	2358	2087	2952	1992	3691	3048	2553	3291	3068	2252	2123	3305	2480	3225	3684	2447	3056	2938	2459	3946
14.5	1520	766	1156	1524	1194	1112	1644	1076	1041	1225	2407	1977	1095	2064	1960	1358	2441	2031	3084	2056	2965	2804	2626	3044	3233	2571	2129	3409	3101	3500	3362	2426	3052	3078	2333	3509
14.75	1686	870	1243	1585	1060	1126	1625	1072	1934	1113	2641	1894	1396	2143	1845	1370	2367	1992	3010	1805	2840	2674	2144	2522	3274	1964	2951	3419	2623	3747	3036	2419	2990	3063	2486	3276
15	1520	842	1095	1523	1063	1119	1582	1190	1195	1358	2481	1893	1338	2561	1841	1542	2571	2181	2951	2239	2824	2538	2139	2552	2871	1970	3255	3383	3103	3747	3082	2507	3327	3343	3077	3589
15.25	1446	1019	1033	1352	1190	1122	1476	1042	1037	1240	2417	1863	1777	2553	1827	1377	2777	2079	3635	1935	2768	2567	1703	2543	2679	2264	3341	2969	2686	3447	2888	3430	3443	3862	3415	3738
15.5	1533	1093	1084	2016	1107	1199	1734	1077	1034	1245	2721	1904	1680	2437	2052	1322	2500	2122	3627	1935	3112	2551	1852	2525	2842	2117	2834	3305	2464	3379	3511	3475	3767	3400	3115	3709
15.75	1769	1097	1171	1557	1191	1116	2059	1075	1130	1367	2469	2100	1445	2273	1951	1477	2331	2044	3525	1924	3855	2533	1934	3432	2952	2763	2394	3728	2467	3508	3355	3486	3648	3710	2990	3388
16	1771	1019	1076	1625	1253	1332	1625	1069	1218	1254	2678	1963	1809	2042	1922	1350	2329	2038	3206	2416	3821	3158	2116	3557	3194	2139	2422	3756	2695	3516	3155	3639	3412	3713	2690	3373
16.25	1661	1026	1419	1570	1245	1192	1745	1256	1332	1358	2436	1963	1236	2046	2101	1444	2393	2042	2951	2121	3841	3647	2539	3415	2911	1965	2340	3870	2933	3130	3801	3011	3731	3332	2564	3391
16.5	1780	850	1375	1453	880	1337	1636	1064	1250	1353	2482	2073	1249	1893	2045	1501	2339	2079	2968	2067	3864	3196	2579	2845	2810	1950	2743	3593	2541	3405	3521	2549	3452	3435	2655	3260
16.75	1941	851	1030	1596	795	1109	1639	1154	1074	1427	2260	1984	1360	2146	1990	1444	2487	2343	2965	2414	3666	3058	2020	2922	2740	2161	2578	3294	2776	3510	3374	2576	3058	3268	2678	3194
17	1882	732	1154	1825	1063	981	1632	995	1124	1344	2511	1989	1595	2367	1872	1584	3083	2100	3521	2741	3115	2690	2163	3797	3316	2553	2508	3073	3208	3529	3361	3300	3100	3281	2880	3145
17.25	1505	951	1186	1721	1190	1065	1718	1385	1126	1625	2420	1965	1353	2253	1891	1976	3332	2423	3821	2011	3046	2551	2137	3426	3357	2388	2669	3397	2862	3701	3478	3420	3087	3685	3415	3297
17.5	1616	1065	1194	1639	999	1013	1683	998	1123	1578	2435	2263	1323	2322	2013	1685	2726	2075	3231	1945	2965	3079	2196	3295	2964	2454	3256	4005	2560	3527	3123	2952	3094	3798	3022	3539
17.75	1833	988	1113	1628	927	1195	1760	1079	1534	1580	2743	2255	1329	2391	2392	1606	2215	2339	3200	1950	3262	3079	2362	2896	2974	2281	3418	3732	2788	3844	3492	2745	3247	3662	2846	3517
18	1776	917	1203	1667	989	1697	1879	1347	1160	1247	2379	2258	1599	2818	2226	1971	2314	2360	2979	2242	3632	2742	2766	3404	2990	2165	3805	3704	2451	3801	3432	2534	3169	3640	2455	3242
18.25	1738	1181	1411	1706	1246	1197	1725	1345	1540	1630	2620	2275	1793	2369	2293	1685	2470	2294	3083	2438	4078	3237	2650	4317	3583	2269	3569	3994	3404	3632	4111	2530	3794	3695	2869	3352
18.5	2848	1524	1499	2115	1263	1111	1906	1467	1716	1777	2799	2368	1737	2376	2431	1690	2693	2510	3792	2430	4335	4057	2586	4074	3694	2586	3777	4308	3808	3590	4266	2995	3572	4091	3029	3713
18.75	1897	1334	1412	2197	1170	1205	1851	1434	2099	1594	3162	2200	1539	2689	2455	1408	2965	2507	3617	2759	4724	3815	2456	3967	3517	2434	3971	4913	3606	3977	4748	3134	3535	4375	2893	3748
19	1937	1072	1243	1717	1263	1676	1898	1168	1412	1326	3182	2566	1336	2665	2286	1701	2994	2299	3532	2557	4344	4051	2753	4114	3451	2262	4176	5194	3503	3839	4592	3197	3562	4823	2991	3583
19.25	1742	918	1637	2635	1194	1113	1830	1273	1426	1385	3064	2386	1679	2840	2407	1460	3318	2242	3409	2429	4116	3949	2275	4103	4250	2527	3792	5387	3746	3987	4531	3180	3817	4262	2572	3730
19.5	1749	981	2008	1627	1864	1119	1826	1231	1295	1340	3511	2257	1794	2930	2371	1410	3291	2283	3840	2313	4492	3475	2595	4883	3758	3147	3699	5240	3607	3861	4475	3010	3737	4258	2568	3537
19.75	1743	978	1544	1633	1453	1037	2455	1398	1713	1937	2952	2105	1922	2797	2125	1615	2956	2280	3632	2227	4864	3543	2131	4489	4019	2654	3906	4880	3274	3843	4791	2880	3728	4289	2583	3693
20	1683	1076	1244	1637	1107	1328	2074	1185	1432	1591	3270	2033	1693	2609	2582	1458	2988	2158	3661	2145	4508	3224	2000	3584	3343	2378	3820	5023	3356	3836	4507	2544	3645	4285	2583	3666
20.25	1579	1504	1206	1603	916	1151	1889	1201	1217	1597	2703	2045	1588	2240	2230	1301	2778	2172	3686	2409	4611	2968	1968	3620	3054	2205	3810	4905	3625	3972	4535	2542	3873	4403	2987	3558
20.5	1419	984	1425	1446	1081	1203	1714	1302	1019	1593	2952	2280	1585	2270	2415	1512	3207	2073	3243	2243	4436	3912	1952	3822	4153	2218	3405	4636	3684	4136	4206	3010	3807	4418	3721	3402
20.75	1474	988	1163	1567	1077	903	2197	1943	1328	1256	2932	2326	1346	2128	2116	1244	3217	2292	3280	2312	4747	3937	2509	3838	3744	2076	3528	4389	3754	4081	3771	3143	3469	3923	3724	3552
21	1687	1061	1172	1609	1730	940	2562	1357	1287	1351	2773	2100	1118	2031	2371	1495	2751	2322	3762	2141	4533	3624	1936	3837	3956	2012	3499	4205	3450	4093	3776	3579	3409	4085	3743	3750
21.25	2048	988	1038	2089	1392	1037	2073	1039	1077	1246	2792	2032	1263	2010	2297	1446	2709	2365	3624	2087	5149	4541	2116	3830	4147	2343	3536	3699	2843	3537	4328	3592	3187	3860	3195	3555
21.5	1744	838	1049	1725	995	941	1920	1002	1120	1243	2635	1982	1266	1987	2010	1455	2680	2399	3967	1838	4179	3802	1943	3844	3729	2346	3751	3442	2808	3326	3992	3606	3170	3948	3613	3769
21.75	1726	797	901	1621	922	1037	1729	1006	1503	1341	3321	1891	1603	2907	2104	1779	2641	2244	4102	1819	4006	3967	2316	3323	4150	2337	3458	3919	2731	3516	4085	3854	3349	3632	3491	3892
22	1750	1009	1028	1616	1002	1121	1503	1100	1530	1249	2750	2357	1252	2502	2032	1702	2770	2042	4174	1834	4098	4258	2558	2607	4310	2334	3515	3975	3869	3491	4291	3840	3335	3589	3435	3887
22.25	1741	1006	1637	1640	1116	1545	1507	1111	1456	1360	2665	2261	1265	3401	2170	1560	2447	2030	4234	2508	3609	3919	2198	2604	3664	2199	3131	3698	3729	3504	3921	3368	3386	3169	3592	3752
22.5	1749	994	1331	2300	1155	1798	1770	1532	1625	1262	2485	2047	1261	2923	2019	1505	2314	2250	4518	2464	3844	3682	2237	2552	3381	2327	3294	3637	3320	3419	4018	3286	3524	3362	3429	3779
22.75	1731	992	1205	1985	1079	1156	1612	1339	1443	1350	2319	2054	1480	2616	2328	1501	2544	2102	5135	2305	3094	3678	2399	2555	3379	2395	4073	3536	3196	3329	3697	3489	3459	3864	3557	3508
23	1734	1185	1124	1780	1375	1040	1738	1038	1411	1636	2238	1932	1456	2492	2017	1371	2346	2338	4721	2124	3443	2984	2644	2708	3386	2067	3292	3539	3204	3193	3696	3588	3504	3984	3375	3540
23.25	2017	2021	1577	1618	1189	903	1875	993	1248	1341	2220	1979	1775	2654	2051	2260	2267	2570	4442	2001	3442	2886	1900	2534	3415	2336	3422	4008	3227	3156	3593	3388	3501	3311	3439	3400
23.5	1632	1345	1199	1531	1070	906	2075	1074	1153	1231	2214	1868	1608	2685	2058	1918	2153	2764	4260	2131	3050	2900	1843	3315	2923	2216	4034	4212	3273	3170	3313	3445	3926	3194	3615	3513
23.75	1637	1351	1159	1582	1082	1120	1841	1070	1076	1709	2893	2268	1552	2996	2041	1705	2107	2363	4144	1827	2994	3340	2484	3438	2841	2150	3763	3685	3265	3068	3428	3473	4151	3224	3794	3683
24	1637	1351	1159	1582	1082	1120	1841	1070	1076	1709	2893	2268	1552	2996	2041	1604	2096	1997	4144	1827	2994	3340	2484	3438	2841	2150	3763	3685	3265	3068	3428	3473	4151	3280	3531	3707
Expand View Figure 3 L Right
	F/F																		Sf1-Lgr4-/-
Dark time	1341.94	938.167	1054.98	1387.42	937.146	895.958	1458.9	958.708	1031.62	1166.92	2116.77	1669.42	1208.75	1955.83	1737.69	1192.25	1990.98	1780.98	3023.31	1869.69	2965.52	2934.67	1843.25	2787.15	2890.9	1823.31	2765.6	3202.67	2527.25	2895.67	3270.62	2459.75	2844.35	3141.29	2328.77	2771.15
Light time	1356.81	857.75	929.417	1301.23	941.583	899.438	1318.92	885.333	889.938	1101.21	1861.33	1432.88	1158.54	1804.54	1553.44	1148.29	1992.9	1584.42	2690.19	1829.15	2689.08	2549.83	1866.35	2603.38	2444.29	1875.6	2336.02	2740.56	2296.1	2648.69	2779.77	2264.92	2534.48	2824.92	2205.77	2656.1
Expand View Figure 3 M Left
	F/F																		Sf1-Lgr4-/-
0	1737	1190	2038	1627	1190	1200	1471	1082	1549	1454	2347	2264	1589	2787	2241	1157	2905	2126	3695	1898	4352	4435	2266	2925	3651	1962	4148	3672	3354	3819	3682	3722	3341	3373	3170	3733
0.25	2022	1072	1515	908	1000	1113	2264	815	1810	1261	2285	2285	1565	2573	2268	1358	2485	2152	3562	2160	4381	4164	2189	2890	3936	1705	3571	3626	3472	3528	3764	3845	3519	3656	3038	3497
0.5	1479	1075	1565	1853	1010	1122	1895	700	1546	1258	2369	2121	1332	2694	2105	1357	2774	2377	3335	1957	4073	3587	2391	4054	3562	1842	3835	3694	3334	3199	3532	3723	3472	3653	3077	3390
0.75	1627	1726	1423	1746	1009	1126	1732	806	1245	1255	2425	2052	1207	2314	1873	1690	2375	2077	3277	2474	3760	3625	2263	4300	3548	1965	3598	3556	3343	3563	3695	3464	3720	3523	2690	3562
1	1751	1152	1561	1745	1075	946	1620	999	1641	1820	2834	2051	1250	2294	1799	1799	2533	2006	3252	2263	3629	3391	2458	4064	3558	2772	3819	4090	3032	3278	3637	3423	3656	3334	2602	3493
1.25	1695	1119	1339	1531	1261	903	1734	733	1243	1585	3062	2052	1294	2089	1816	1710	2283	2047	3861	2782	3634	3163	2404	3984	3690	2140	3599	3936	2618	3328	3770	3651	3395	3358	2283	3008
1.5	1741	1074	1344	1470	1181	999	1637	1087	1338	1556	2724	2506	1671	2149	1691	1697	2322	2214	4255	2262	3155	3077	2384	3992	3452	1948	4002	4090	2728	3684	4110	3510	3426	3671	2429	3296
1.75	1692	1077	1328	1733	1186	1086	1469	1465	1117	1442	3609	2377	1483	2132	2015	1371	2250	2246	3952	2160	3907	3243	2141	3059	3425	2017	4128	3703	2811	4114	4035	3379	3399	3540	2392	3536
2	1638	809	1466	1732	990	1119	1474	1076	1585	1255	2681	2309	1103	2316	1850	1127	2124	2236	3794	2474	3843	4411	2336	3085	4106	1778	3938	3778	3175	3695	4113	3201	3379	3330	2864	3456
2.25	1698	1052	1201	1624	932	1107	1534	819	1209	1108	2627	2295	1263	2474	1864	1132	2165	2275	3844	2600	3622	4139	1820	2932	3395	2143	3795	3765	3449	4001	4094	3061	3787	3358	2823	3480
2.5	1751	1084	1253	1473	928	1123	1595	1389	1946	1098	2483	2363	1260	2717	1970	1119	2385	2168	3570	2490	3088	4007	1950	2792	3434	1943	3870	3616	3061	3637	4496	2700	3554	3199	2414	3554
2.75	1643	1077	1218	1489	1004	1039	1598	1551	1123	1005	2475	2172	1389	2522	2126	1127	2530	1950	3489	2272	2699	4509	2165	2780	3391	2475	3306	3219	3549	3615	4111	2712	3402	3513	2421	3146
3	1634	1043	1430	1483	1083	1037	1654	1201	1222	1020	2510	2023	1259	2472	2317	1720	2465	1978	3121	2488	2625	3829	2177	3444	2972	2454	3390	3260	3544	3497	4208	2525	3565	3534	2582	3201
3.25	1375	1012	1565	2403	994	1635	1532	1163	1046	1019	2486	2091	1248	2356	2384	1608	2254	1927	2886	2338	2529	3273	1841	3584	3020	1841	3401	3245	3358	3454	3953	2930	3493	4329	2294	3131
3.5	1473	1199	1559	1685	1356	1633	2368	935	1040	1017	2453	2098	1266	2368	2251	1494	2309	2209	2988	2295	4519	3094	1851	3823	2894	1837	2814	3168	3043	3482	3818	2856	3577	3793	2340	3210
3.75	1481	1469	1511	1748	1385	1206	1947	890	996	1252	2745	1859	1242	2322	1961	1118	2241	2130	3164	2172	3285	3302	2487	3611	2884	1944	2492	3296	2920	3664	3677	2721	3484	3646	2310	3171
4	1660	843	1428	1854	924	1121	1840	1052	1286	1341	2599	1919	1251	2659	1890	1118	2871	1869	4798	1983	3070	4274	2454	3436	2659	2089	2460	3524	3484	3445	3863	2551	3380	3637	2285	3038
4.25	1640	921	1216	1647	912	1124	1668	958	850	1270	2332	1758	1336	2456	1867	1113	2613	1920	3732	1975	2923	4237	1819	3616	3780	2203	2468	3235	3064	3571	3599	2560	3159	3353	2801	3556
4.5	1803	1347	1169	1371	996	1044	1491	1194	906	1166	2290	1778	1564	2385	2049	1268	2364	1880	3545	1839	2772	3863	1953	3617	3934	1872	2543	3444	2869	3373	3199	2442	3010	3248	2414	3740
4.75	1637	1466	1332	1372	960	1040	1412	1432	1379	1158	2880	1822	1730	2054	1873	1357	2187	2311	3573	1973	2788	4039	1539	3597	3465	1788	2469	3545	2755	3524	3169	2429	3221	3254	2295	3599
5	1648	1179	1171	1369	1217	1132	1420	1403	1155	1792	2862	1901	1339	2006	2040	1228	2199	2218	2878	2299	2769	3705	1953	3598	3306	2178	2310	3558	2464	3479	3276	2958	3350	3228	2443	3606
5.25	1646	1004	1418	1484	1063	1330	1536	1351	909	1361	2676	1931	1162	2003	2193	1111	2589	2498	2885	2728	2777	3268	2020	3686	3196	1812	2487	3064	2859	3507	3207	2981	3582	3165	2383	3660
5.5	1631	920	1729	1483	921	1723	2085	1391	906	1804	2717	1931	1158	1978	2359	1221	2316	2074	3444	2472	2833	2991	1816	3086	3098	1829	2552	2932	2409	3708	3361	2726	3377	3812	2308	3690
5.75	1743	923	1434	1958	920	1121	1949	1268	897	1513	2402	2862	1111	2041	2357	1258	2249	1804	3421	1970	3454	3003	1946	2921	3105	1718	3364	3239	2366	3567	3976	2671	3462	4019	2442	3609
6	2015	1070	1557	2112	795	909	2202	1192	1245	1013	2222	2288	1339	2992	2267	1793	2237	1788	4077	1835	3968	2954	1812	2784	3109	2142	4163	3318	2316	3556	4154	2528	3381	4095	2282	3696
6.25	1724	1201	1730	1779	999	901	1679	1045	1049	1263	2215	2331	1709	2836	2268	1359	2167	1782	4168	2314	4113	3936	1952	2776	2887	3012	4101	3569	3141	3592	3889	3279	3533	4483	3058	3481
6.5	1753	1242	1195	1737	815	905	1636	937	1044	1260	2388	2157	1637	2578	2184	1366	2108	1680	4269	2133	3828	4142	1811	3588	2632	2820	4198	3642	3326	3686	4154	3443	3550	3771	3329	3292
6.75	1797	1269	1243	1908	813	1043	2012	929	1048	1269	2539	2085	1790	2527	1889	1366	2904	1887	3884	2266	3686	4376	1834	3309	2690	1957	3830	3534	3173	3131	3640	3382	3170	3973	3135	3064
7	1739	1059	1159	1897	1002	1340	2002	1009	1048	1322	2360	1846	1354	2486	1833	1113	3248	2080	3708	2461	3674	3393	2175	2766	3205	1916	3482	3549	3236	3048	3587	2634	3135	4436	3175	3488
7.25	1736	1011	1415	1470	989	1510	1583	1014	951	1269	2239	1791	1679	2324	1722	1282	2892	1894	3438	2268	3524	2970	2451	2783	3296	1875	4555	3180	3151	3052	3620	2480	2995	3668	2614	3418
7.5	1841	1009	1518	1489	1386	1411	1479	924	905	1265	2384	1834	1694	2314	1817	1222	3016	1789	3003	2279	3137	2867	2301	2775	3280	1867	3586	2878	3265	3004	3481	2562	2842	3671	2393	3233
7.75	1842	926	1187	1741	1460	1252	1484	931	1038	1122	2189	1557	1742	2215	1897	1113	2750	1836	2992	1832	2782	2871	2423	3098	3278	1631	3314	3218	3364	2940	3269	2420	3541	3557	2415	3206
8	1728	1073	1109	1686	1266	1206	1782	1354	1629	1119	2312	1778	1658	2144	2156	1118	2908	1974	2875	1967	2781	2881	2017	3743	3177	2321	3077	3126	2899	2885	3278	2822	3265	3354	2219	3132
8.25	2012	964	1161	1636	997	1035	1782	929	1114	1117	2478	1734	1356	2193	2101	1282	2648	1879	2882	1705	2749	2979	2139	3660	2922	2370	2925	3640	2856	2945	3022	2552	3388	3255	2307	3023
8.5	1736	835	1159	1481	998	1038	1479	930	1113	1122	2473	1819	1359	2091	1799	1276	2619	1782	3220	1700	2690	3663	2469	3543	2697	2249	2544	3979	2576	3360	3054	2882	3074	3004	2292	3261
8.75	1745	830	1033	1632	1002	1037	1855	972	1333	1364	2245	1775	1257	2095	1785	1501	2481	1775	3317	2443	3271	3762	1825	3293	2616	2145	2414	3680	2497	3374	3683	2746	3048	3283	2232	3136
9	1749	1056	1846	1519	999	942	1741	931	1031	1607	2170	1924	1310	2090	1790	1257	2339	1994	3534	2756	3801	3540	1950	3080	2441	1813	3061	3688	2510	3370	3690	2588	2843	3349	3301	3134
9.25	2007	1059	1208	1467	1003	1027	1474	965	946	1455	2265	1704	1246	2790	1816	1326	2206	1854	4087	2555	3876	3647	2143	2905	2504	1815	2902	3665	2903	3339	3333	2992	3196	3973	3117	3422
9.5	1725	992	1337	1361	1057	1029	1372	1007	947	1388	2240	1727	1265	2536	1750	1325	2240	1898	3806	2444	3638	3592	2092	2925	2749	1953	2927	3368	3485	3060	3140	3471	3083	3375	2569	3508
9.75	1630	1032	1113	1473	1058	1032	1476	1006	906	1599	2349	1738	1165	2421	1816	1408	2300	1815	3771	2431	3504	3617	1822	2923	2851	1901	2454	3014	3363	3124	3148	3499	3206	3137	2456	3425
10	1706	1012	1255	1477	997	1105	1412	963	1497	1392	2098	1972	1208	2268	1867	1274	2257	1820	3528	2554	3157	3374	2222	3197	2827	2623	3341	3056	3548	3138	3036	3411	3197	2971	2427	3595
10.25	1695	1041	1083	1520	1330	1329	2262	1083	1414	1260	2444	1987	1199	2189	1802	1356	3204	1868	3581	2460	3141	2978	2226	3413	3874	2820	3432	2901	3476	3222	3173	3501	3047	3019	2498	3561
10.5	1625	790	1075	1449	1170	1324	1638	1196	1325	1265	2307	2055	1254	2032	1832	1340	3244	1835	3384	2288	2931	2983	2549	3054	3970	2583	3263	2089	3475	3738	3241	3316	3067	2873	2414	3175
10.75	1643	837	937	1463	1261	1106	1619	1241	1125	1758	2759	1814	1088	2158	1782	1207	3134	2025	3268	1980	3013	2985	2355	2765	3679	2173	2518	3136	3351	3796	2997	3190	2952	2969	2411	3134
11	1521	732	946	1613	996	1132	1577	1343	1116	1261	2712	1783	1678	2160	1912	1323	2501	2269	3102	1821	3165	2854	2449	2890	3499	2112	2389	3340	3645	3754	3209	3316	3092	2899	2334	3195
11.25	1770	963	1168	1603	1187	1213	1643	1149	1131	1280	2550	1792	1555	2210	2006	1375	2434	2222	3086	1700	3170	2840	2586	2682	3107	1973	2391	3625	3190	3793	4113	2861	3283	3319	2391	3398
11.5	1667	1069	1186	1477	1072	1208	1579	1166	1121	1282	2533	1737	1455	2081	2042	1353	2248	1934	2974	1795	2499	2866	2442	2660	2878	2281	2406	3292	2888	3752	3806	2757	3216	3175	3148	3655
11.75	2057	1497	1158	1471	1069	1041	1518	1204	1205	1324	2419	1852	1118	2281	1876	1463	2343	1956	2955	1827	3353	2824	2020	3026	2884	2782	2149	3036	3091	3429	3909	2774	3242	2997	2583	3949
12	1776	1031	1074	1466	1064	1121	1637	1079	1132	1363	2432	1854	1070	2933	1850	1287	2394	1890	3304	1944	3136	2844	2026	3793	2743	2562	2234	3122	2621	3373	3918	2304	2964	2997	3062	3854
12.25	1678	1103	1119	1456	1134	1122	1466	1111	1127	1715	2480	1777	1064	2387	1844	1159	2337	1869	2963	2073	3138	2985	2020	3537	2740	2277	2214	2751	2637	3232	3917	2419	2899	2838	3101	3387
12.5	1694	1440	1071	1473	1062	1112	1629	1190	1117	1606	2339	2072	1121	2326	1905	1218	2318	1776	2953	1928	2978	2842	1954	4308	2661	2094	2899	2984	2501	3364	3656	2577	2919	2881	3163	3196
12.75	1532	1217	1030	1466	1065	1330	1714	1192	1027	1349	2317	1827	1116	2300	2147	1351	2356	1789	2970	2108	2956	2834	1814	3800	2853	2172	3050	3394	2684	3573	3158	2562	2929	2748	2957	3124
13	1531	1066	936	1466	1070	1041	1665	1076	1023	1262	2329	1723	1274	2337	2292	2072	2331	2015	2961	1930	2985	2833	1950	3772	2835	2133	2531	3422	2686	3501	3179	2979	2935	2861	3084	3218
13.25	1540	948	1154	1415	1182	944	1612	1196	1187	1259	2460	1749	1289	2332	2188	1688	2242	2026	2954	1685	2980	3344	1929	3802	2663	2181	2462	3395	2691	3531	3064	2867	2907	3466	2408	3209
13.5	1530	962	1200	1566	1292	1043	1585	1071	1333	1255	2632	1740	1198	2261	2105	1777	2292	1857	3093	1818	2995	3233	1943	3308	2614	2176	2389	3116	2431	3711	2919	2716	3316	3374	2477	3355
13.75	1426	1049	939	1612	1147	1035	1460	1066	1037	1333	2520	2153	1209	2180	1892	1741	2548	1785	3341	1940	3654	3062	1826	2927	2692	2017	2218	3092	2477	3689	3527	2730	3252	3263	2507	3693
14	1419	840	1383	2306	1641	1368	1631	992	1036	1442	2330	2064	1639	2187	1856	1345	2693	1868	3189	1707	3769	3347	2442	3445	2629	2478	2194	3274	2573	3467	3704	2603	3214	3155	2357	3709
14.25	1570	1104	1241	1727	1079	1205	1474	991	1039	1271	2251	2067	1105	2111	1827	1362	2358	2087	2952	1992	3691	3048	2553	3291	3068	2252	2123	3305	2480	3225	3684	2447	3056	2938	2459	3946
14.5	1520	766	1156	1524	1194	1112	1644	1076	1041	1225	2407	1977	1095	2064	1960	1358	2441	2031	3084	2056	2965	2804	2626	3044	3233	2571	2129	3409	3101	3500	3362	2426	3052	3078	2333	3509
14.75	1686	870	1243	1585	1060	1126	1625	1072	1934	1113	2641	1894	1396	2143	1845	1370	2367	1992	3010	1805	2840	2674	2144	2522	3274	1964	2951	3419	2623	3747	3036	2419	2990	3063	2486	3276
15	1520	842	1095	1523	1063	1119	1582	1190	1195	1358	2481	1893	1338	2561	1841	1542	2571	2181	2951	2239	2824	2538	2139	2552	2871	1970	3255	3383	3103	3747	3082	2507	3327	3343	3077	3589
15.25	1446	1019	1033	1352	1190	1122	1476	1042	1037	1240	2417	1863	1777	2553	1827	1377	2777	2079	3635	1935	2768	2567	1703	2543	2679	2264	3341	2969	2686	3447	2888	3430	3443	3862	3415	3738
15.5	1533	1093	1084	2016	1107	1199	1734	1077	1034	1245	2721	1904	1680	2437	2052	1322	2500	2122	3627	1935	3112	2551	1852	2525	2842	2117	2834	3305	2464	3379	3511	3475	3767	3400	3115	3709
15.75	1769	1097	1171	1557	1191	1116	2059	1075	1130	1367	2469	2100	1445	2273	1951	1477	2331	2044	3525	1924	3855	2533	1934	3432	2952	2763	2394	3728	2467	3508	3355	3486	3648	3710	2990	3388
16	1771	1019	1076	1625	1253	1332	1625	1069	1218	1254	2678	1963	1809	2042	1922	1350	2329	2038	3206	2416	3821	3158	2116	3557	3194	2139	2422	3756	2695	3516	3155	3639	3412	3713	2690	3373
16.25	1661	1026	1419	1570	1245	1192	1745	1256	1332	1358	2436	1963	1236	2046	2101	1444	2393	2042	2951	2121	3841	3647	2539	3415	2911	1965	2340	3870	2933	3130	3801	3011	3731	3332	2564	3391
16.5	1780	850	1375	1453	880	1337	1636	1064	1250	1353	2482	2073	1249	1893	2045	1501	2339	2079	2968	2067	3864	3196	2579	2845	2810	1950	2743	3593	2541	3405	3521	2549	3452	3435	2655	3260
16.75	1941	851	1030	1596	795	1109	1639	1154	1074	1427	2260	1984	1360	2146	1990	1444	2487	2343	2965	2414	3666	3058	2020	2922	2740	2161	2578	3294	2776	3510	3374	2576	3058	3268	2678	3194
17	1882	732	1154	1825	1063	981	1632	995	1124	1344	2511	1989	1595	2367	1872	1584	3083	2100	3521	2741	3115	2690	2163	3797	3316	2553	2508	3073	3208	3529	3361	3300	3100	3281	2880	3145
17.25	1505	951	1186	1721	1190	1065	1718	1385	1126	1625	2420	1965	1353	2253	1891	1976	3332	2423	3821	2011	3046	2551	2137	3426	3357	2388	2669	3397	2862	3701	3478	3420	3087	3685	3415	3297
17.5	1616	1065	1194	1639	999	1013	1683	998	1123	1578	2435	2263	1323	2322	2013	1685	2726	2075	3231	1945	2965	3079	2196	3295	2964	2454	3256	4005	2560	3527	3123	2952	3094	3798	3022	3539
17.75	1833	988	1113	1628	927	1195	1760	1079	1534	1580	2743	2255	1329	2391	2392	1606	2215	2339	3200	1950	3262	3079	2362	2896	2974	2281	3418	3732	2788	3844	3492	2745	3247	3662	2846	3517
18	1776	917	1203	1667	989	1697	1879	1347	1160	1247	2379	2258	1599	2818	2226	1971	2314	2360	2979	2242	3632	2742	2766	3404	2990	2165	3805	3704	2451	3801	3432	2534	3169	3640	2455	3242
18.25	1738	1181	1411	1706	1246	1197	1725	1345	1540	1630	2620	2275	1793	2369	2293	1685	2470	2294	3083	2438	4078	3237	2650	4317	3583	2269	3569	3994	3404	3632	4111	2530	3794	3695	2869	3352
18.5	2848	1524	1499	2115	1263	1111	1906	1467	1716	1777	2799	2368	1737	2376	2431	1690	2693	2510	3792	2430	4335	4057	2586	4074	3694	2586	3777	4308	3808	3590	4266	2995	3572	4091	3029	3713
18.75	1897	1334	1412	2197	1170	1205	1851	1434	2099	1594	3162	2200	1539	2689	2455	1408	2965	2507	3617	2759	4724	3815	2456	3967	3517	2434	3971	4913	3606	3977	4748	3134	3535	4375	2893	3748
19	1937	1072	1243	1717	1263	1676	1898	1168	1412	1326	3182	2566	1336	2665	2286	1701	2994	2299	3532	2557	4344	4051	2753	4114	3451	2262	4176	5194	3503	3839	4592	3197	3562	4823	2991	3583
19.25	1742	918	1637	2635	1194	1113	1830	1273	1426	1385	3064	2386	1679	2840	2407	1460	3318	2242	3409	2429	4116	3949	2275	4103	4250	2527	3792	5387	3746	3987	4531	3180	3817	4262	2572	3730
19.5	1749	981	2008	1627	1864	1119	1826	1231	1295	1340	3511	2257	1794	2930	2371	1410	3291	2283	3840	2313	4492	3475	2595	4883	3758	3147	3699	5240	3607	3861	4475	3010	3737	4258	2568	3537
19.75	1743	978	1544	1633	1453	1037	2455	1398	1713	1937	2952	2105	1922	2797	2125	1615	2956	2280	3632	2227	4864	3543	2131	4489	4019	2654	3906	4880	3274	3843	4791	2880	3728	4289	2583	3693
20	1683	1076	1244	1637	1107	1328	2074	1185	1432	1591	3270	2033	1693	2609	2582	1458	2988	2158	3661	2145	4508	3224	2000	3584	3343	2378	3820	5023	3356	3836	4507	2544	3645	4285	2583	3666
20.25	1579	1504	1206	1603	916	1151	1889	1201	1217	1597	2703	2045	1588	2240	2230	1301	2778	2172	3686	2409	4611	2968	1968	3620	3054	2205	3810	4905	3625	3972	4535	2542	3873	4403	2987	3558
20.5	1419	984	1425	1446	1081	1203	1714	1302	1019	1593	2952	2280	1585	2270	2415	1512	3207	2073	3243	2243	4436	3912	1952	3822	4153	2218	3405	4636	3684	4136	4206	3010	3807	4418	3721	3402
20.75	1474	988	1163	1567	1077	903	2197	1943	1328	1256	2932	2326	1346	2128	2116	1244	3217	2292	3280	2312	4747	3937	2509	3838	3744	2076	3528	4389	3754	4081	3771	3143	3469	3923	3724	3552
21	1687	1061	1172	1609	1730	940	2562	1357	1287	1351	2773	2100	1118	2031	2371	1495	2751	2322	3762	2141	4533	3624	1936	3837	3956	2012	3499	4205	3450	4093	3776	3579	3409	4085	3743	3750
21.25	2048	988	1038	2089	1392	1037	2073	1039	1077	1246	2792	2032	1263	2010	2297	1446	2709	2365	3624	2087	5149	4541	2116	3830	4147	2343	3536	3699	2843	3537	4328	3592	3187	3860	3195	3555
21.5	1744	838	1049	1725	995	941	1920	1002	1120	1243	2635	1982	1266	1987	2010	1455	2680	2399	3967	1838	4179	3802	1943	3844	3729	2346	3751	3442	2808	3326	3992	3606	3170	3948	3613	3769
21.75	1726	797	901	1621	922	1037	1729	1006	1503	1341	3321	1891	1603	2907	2104	1779	2641	2244	4102	1819	4006	3967	2316	3323	4150	2337	3458	3919	2731	3516	4085	3854	3349	3632	3491	3892
22	1750	1009	1028	1616	1002	1121	1503	1100	1530	1249	2750	2357	1252	2502	2032	1702	2770	2042	4174	1834	4098	4258	2558	2607	4310	2334	3515	3975	3869	3491	4291	3840	3335	3589	3435	3887
22.25	1741	1006	1637	1640	1116	1545	1507	1111	1456	1360	2665	2261	1265	3401	2170	1560	2447	2030	4234	2508	3609	3919	2198	2604	3664	2199	3131	3698	3729	3504	3921	3368	3386	3169	3592	3752
22.5	1749	994	1331	2300	1155	1798	1770	1532	1625	1262	2485	2047	1261	2923	2019	1505	2314	2250	4518	2464	3844	3682	2237	2552	3381	2327	3294	3637	3320	3419	4018	3286	3524	3362	3429	3779
22.75	1731	992	1205	1985	1079	1156	1612	1339	1443	1350	2319	2054	1480	2616	2328	1501	2544	2102	5135	2305	3094	3678	2399	2555	3379	2395	4073	3536	3196	3329	3697	3489	3459	3864	3557	3508
23	1734	1185	1124	1780	1375	1040	1738	1038	1411	1636	2238	1932	1456	2492	2017	1371	2346	2338	4721	2124	3443	2984	2644	2708	3386	2067	3292	3539	3204	3193	3696	3588	3504	3984	3375	3540
23.25	2017	2021	1577	1618	1189	903	1875	993	1248	1341	2220	1979	1775	2654	2051	2260	2267	2570	4442	2001	3442	2886	1900	2534	3415	2336	3422	4008	3227	3156	3593	3388	3501	3311	3439	3400
23.5	1632	1345	1199	1531	1070	906	2075	1074	1153	1231	2214	1868	1608	2685	2058	1918	2153	2764	4260	2131	3050	2900	1843	3315	2923	2216	4034	4212	3273	3170	3313	3445	3926	3194	3615	3513
23.75	1637	1351	1159	1582	1082	1120	1841	1070	1076	1709	2893	2268	1552	2996	2041	1705	2107	2363	4144	1827	2994	3340	2484	3438	2841	2150	3763	3685	3265	3068	3428	3473	4151	3224	3794	3683
24	1637	1351	1159	1582	1082	1120	1841	1070	1076	1709	2893	2268	1552	2996	2041	1604	2096	1997	4144	1827	2994	3340	2484	3438	2841	2150	3763	3685	3265	3068	3428	3473	4151	3280	3531	3707
Expand View Figure 3 M Right
	FF																		Sf1-Lgr4-/-
Dark time	1726.35	1125.62	1374.62	1705.81	1125.69	1156.77	1806.19	1178.33	1319.06	1378.5	2698.9	2140	1423.38	2463.96	2138.23	1463.17	2554.81	2195.4	3713.67	2239.58	3732.31	3652.75	2185.08	3492.04	3508.69	2171.15	3473.81	3874.94	3201.23	3600.92	3941.04	3123.79	3511.06	3722.19	2878.75	3533.75
Light time	1695.48	1007.19	1185.42	1595.48	1100.17	1150.04	1654.04	1084.81	1154.29	1344.42	2421.62	1920.04	1384.27	2305.88	1949.5	1416.92	2547.19	1980.38	3295.54	2102.19	3277.94	3107.9	2166.38	3187.75	2969.75	2229.98	2879.5	3347.85	2905.17	3426.85	3420.19	2907.31	3186.1	3360.46	2729.46	3390.48
Expand View Figure 3 N Upper
	F/F																		Sf1-Lgr4-/-
0	0.786	0.828	0.749	0.832	0.751	0.747	0.793	0.838	0.797	0.842	0.819	0.826	0.808	0.797	0.771	0.84	0.793	0.841	0.788	0.802	0.809	0.833	0.804	0.78	0.797	0.865	0.786	0.82	0.777	0.807	0.815	0.794	0.787	0.796	0.792	0.783
0.25	0.739	0.841	0.754	0.813	0.749	0.774		0.823	0.794	0.887	0.82	0.818	0.808	0.787	0.78	0.815	0.79	0.834	0.809	0.79	0.793	0.843	0.824	0.749	0.785	0.86	0.815	0.809	0.784	0.827	0.817	0.834	0.824	0.833	0.788	0.806
0.5	0.791	0.835	0.729	0.813	0.734	0.739	0.763	0.776	0.776	0.911	0.813	0.799	0.805	0.775	0.797	0.831	0.778	0.817	0.787	0.825	0.784	0.817	0.824	0.767	0.776	0.851	0.819	0.828	0.777	0.839	0.809	0.81	0.798	0.866	0.77	0.785
0.75	0.783	0.827	0.754	0.807	0.755	0.709	0.786	0.776	0.747	0.858	0.784	0.801	0.8	0.832	0.785	0.838	0.763	0.825	0.785	0.791	0.777	0.811	0.791	0.751	0.784	0.865	0.786	0.808	0.782	0.823	0.819	0.833	0.791	0.793	0.782	0.772
1	0.768	0.82	0.737	0.87	0.797	0.753	0.777	0.819	0.765	0.858	0.779	0.806	0.828	0.817	0.77	0.815	0.763	0.801	0.804	0.834	0.752	0.833	0.792	0.764	0.792	0.84	0.784	0.837	0.761	0.81	0.788	0.846	0.795	0.813	0.766	0.769
1.25	0.758	0.806	0.763	0.869	0.794	0.778	0.769	0.862	0.78	0.874	0.797	0.803	0.795	0.815	0.795	0.768	0.746	0.785	0.81	0.813	0.762	0.84	0.788	0.754	0.803	0.838	0.788	0.848	0.788	0.798	0.799	0.854	0.824	0.792	0.783	0.795
1.5	0.781	0.841	0.754	0.833	0.812	0.762	0.819	0.853	0.745	0.885	0.79	0.809	0.763	0.78	0.758	0.809	0.727	0.814	0.825	0.858	0.773	0.857	0.801	0.758	0.828	0.841	0.791	0.837	0.769	0.776	0.8	0.872	0.773	0.782	0.766	0.767
1.75	0.777	0.824	0.778	0.871	0.793	0.722	0.805	0.848	0.746	0.861	0.793	0.834	0.791	0.815	0.77	0.784	0.727	0.818	0.801	0.811	0.797	0.844	0.791	0.784	0.843	0.84	0.785	0.827	0.781	0.795	0.802	0.828	0.792	0.835	0.793	0.781
2	0.783	0.817	0.772	0.829	0.799	0.728	0.8	0.86	0.794	0.853	0.79	0.838	0.78	0.83	0.796	0.783	0.748	0.797	0.801	0.797	0.786	0.854	0.789	0.781	0.811	0.856	0.755	0.843	0.775	0.811	0.785	0.811	0.755	0.853	0.789	0.791
2.25	0.768	0.77	0.775	0.859	0.766	0.734	0.808	0.777	0.806	0.796	0.812	0.832	0.774	0.766	0.764	0.764	0.738	0.81	0.801	0.788	0.791	0.842	0.814	0.821	0.809	0.856	0.782	0.827	0.784	0.811	0.804	0.847	0.761	0.799	0.828	0.803
2.5	0.758	0.802	0.764	0.879	0.78	0.732	0.791	0.803	0.764	0.813	0.813	0.823	0.748	0.792	0.748	0.777	0.763	0.805	0.784	0.797	0.743	0.803	0.812	0.824	0.797	0.837	0.763	0.817	0.745	0.772	0.794	0.876	0.728	0.792	0.757	0.775
2.75	0.763	0.824	0.726	0.882	0.766	0.735	0.737	0.782	0.74	0.852	0.815	0.843	0.743	0.789	0.764	0.789	0.829	0.786	0.79	0.831	0.763	0.788	0.822	0.801	0.8	0.808	0.767	0.831	0.74	0.767	0.792	0.815	0.776	0.818	0.761	0.797
3	0.783	0.827	0.763	0.818	0.766	0.703	0.758	0.802	0.777	0.852	0.78	0.8	0.749	0.773	0.732	0.743	0.755	0.781	0.762	0.784	0.776	0.784	0.828	0.806	0.814	0.783	0.816	0.818	0.763	0.757	0.784	0.85	0.762	0.818	0.805	0.774
3.25	0.764	0.77	0.729	0.832	0.791	0.758	0.822	0.835	0.774	0.835	0.781	0.793	0.769	0.794	0.727	0.798	0.77	0.787	0.764	0.816	0.791	0.788	0.794	0.788	0.798	0.794	0.827	0.816	0.812	0.79	0.749	0.814	0.755	0.848	0.798	0.777
3.5	0.791	0.793	0.746	0.825	0.78	0.741	0.797	0.793	0.774	0.841	0.746	0.79	0.806	0.777	0.733	0.827	0.754	0.816	0.794	0.794	0.805	0.782	0.777	0.77	0.769	0.777	0.795	0.801	0.77	0.823	0.76	0.827	0.708	0.861	0.772	0.76
3.75	0.78	0.807	0.758	0.858	0.771	0.722	0.758	0.814	0.78	0.887	0.746	0.784	0.8	0.785	0.758	0.821	0.745	0.832	0.8	0.783	0.794	0.838	0.791	0.783	0.779	0.797	0.791	0.801	0.772	0.818	0.75	0.84	0.74	0.856	0.745	0.744
4	0.724	0.843	0.758	0.878	0.795	0.742	0.767	0.816	0.753	0.835	0.771	0.793	0.793	0.758	0.789	0.783	0.784	0.802	0.83	0.767	0.777	0.814	0.779	0.816	0.8	0.862	0.803	0.786	0.733	0.811	0.757	0.823	0.773	0.853	0.773	0.781
4.25	0.754	0.829	0.742	0.779	0.76	0.746	0.763	0.875	0.735	0.878	0.783	0.771	0.826	0.857	0.828	0.827	0.787	0.787	0.818	0.798	0.77	0.784	0.788	0.841	0.795	0.848	0.788	0.775	0.725	0.81	0.827	0.842	0.758	0.796	0.832	0.772
4.5	0.763	0.829	0.753	0.828	0.76	0.726	0.788	0.835	0.721	0.901	0.775	0.806	0.758	0.808	0.773	0.779	0.772	0.79	0.829	0.794	0.767	0.804	0.766	0.795	0.794	0.844	0.778	0.764	0.712	0.816	0.851	0.887	0.763	0.763	0.807	0.803
4.75	0.763	0.811	0.773	0.816	0.794	0.772	0.77	0.839	0.752	0.867	0.777	0.807	0.815	0.8	0.768	0.825	0.779	0.8	0.805	0.813	0.758	0.804	0.748	0.803	0.801	0.779	0.797	0.775	0.73	0.833	0.826	0.772	0.763	0.784	0.803	0.802
5	0.754	0.863	0.747	0.827	0.782	0.76	0.794	0.875	0.718	0.868	0.743	0.798	0.798	0.88	0.821	0.759	0.779	0.823	0.784	0.797	0.767	0.838	0.73	0.812	0.788	0.852	0.811	0.755	0.782	0.826	0.832	0.899	0.774	0.788	0.734	0.802
5.25	0.763	0.811	0.786	0.81	0.81	0.76	0.775	0.892	0.768	0.846	0.764	0.826	0.764	0.802	0.766	0.84	0.784	0.823	0.767	0.819	0.78	0.766	0.77	0.824	0.785	0.835	0.793	0.76	0.778	0.82	0.82	0.874	0.744	0.793	0.798	0.829
5.5	0.778	0.835	0.766	0.787	0.789	0.763	0.758	0.835	0.777	0.84	0.774	0.82	0.828	0.797	0.766	0.794	0.778	0.815	0.8	0.825	0.8	0.784	0.752	0.823	0.787	0.874	0.766	0.782	0.764	0.814	0.8	0.835	0.772	0.858	0.773	0.792
5.75	0.758	0.829	0.745	0.785	0.76	0.786	0.783	0.855	0.776	0.853	0.737	0.809	0.787	0.833	0.817	0.824	0.764	0.792	0.804	0.801	0.806	0.781	0.744	0.799	0.775	0.86	0.774	0.801	0.757	0.797	0.798	0.807	0.814	0.874	0.761	0.802
6	0.743	0.864	0.754	0.846	0.764	0.754	0.781	0.892	0.751	0.852	0.802	0.792	0.806	0.818	0.795	0.811	0.77	0.775	0.799	0.835	0.811	0.776	0.721	0.796	0.763	0.891	0.754	0.828	0.768	0.801	0.791	0.862	0.789	0.866	0.769	0.789
6.25	0.8	0.778	0.736	0.807	0.757	0.73	0.808	0.817	0.773	0.792	0.812	0.79	0.811	0.781	0.721	0.799	0.764	0.78	0.785	0.879	0.815	0.821	0.81	0.808	0.808	0.833	0.767	0.833	0.793	0.79	0.772	0.844	0.827	0.847	0.819	0.782
6.5	0.736	0.782	0.797	0.801	0.749	0.742	0.791	0.795	0.773	0.829	0.795	0.786	0.783	0.752	0.74	0.774	0.77	0.773	0.817	0.858	0.792	0.863	0.824	0.797	0.807	0.886	0.82	0.828	0.814	0.775	0.796	0.869	0.811	0.867	0.828	0.751
6.75	0.794	0.833	0.774	0.818	0.779	0.751	0.763	0.795	0.74	0.834	0.801	0.771	0.774	0.784	0.727	0.794	0.809	0.768	0.801	0.858	0.8	0.858	0.828	0.777	0.802	0.831	0.783	0.833	0.813	0.794	0.773	0.837	0.789	0.838	0.824	0.75
7	0.791	0.886	0.77	0.782	0.755	0.708	0.797	0.817	0.758	0.846	0.791	0.758	0.795	0.776	0.721	0.802	0.831	0.817	0.78	0.815	0.816	0.831	0.811	0.771	0.804	0.881	0.784	0.846	0.828	0.767	0.816	0.896	0.765	0.852	0.82	0.742
7.25	0.8	0.77	0.791	0.774	0.77	0.735	0.802	0.866	0.763	0.868	0.802	0.784	0.779	0.764	0.758	0.746	0.819	0.817	0.796	0.831	0.812	0.786	0.828	0.767	0.78	0.856	0.767	0.813	0.787	0.757	0.838	0.887	0.779	0.83	0.758	0.767
7.5	0.793	0.776	0.758	0.801	0.737	0.752	0.753	0.822	0.8	0.842	0.778	0.775	0.786	0.816	0.758	0.771	0.817	0.829	0.777	0.834	0.803	0.776	0.813	0.788	0.789	0.879	0.75	0.809	0.75	0.783	0.884	0.887	0.807	0.817	0.775	0.773
7.75	0.798	0.829	0.847	0.783	0.748	0.721	0.772	0.844	0.769	0.822	0.792	0.809	0.769	0.784	0.752	0.796	0.771	0.808	0.78	0.806	0.771	0.781	0.811	0.739	0.789	0.888	0.77	0.808	0.775	0.787	0.849	0.84	0.78	0.821	0.757	0.767
8	0.805	0.852	0.8	0.808	0.793	0.717	0.787	0.838	0.791	0.799	0.79	0.829	0.808	0.802	0.807	0.796	0.782	0.801	0.779	0.825	0.758	0.805	0.787	0.768	0.777	0.851	0.824	0.79	0.775	0.79	0.829	0.843	0.777	0.831	0.755	0.781
8.25	0.762	0.82	0.781	0.789	0.789	0.749	0.773	0.829	0.758	0.799	0.764	0.829	0.803	0.803	0.782	0.752	0.823	0.796	0.781	0.829	0.792	0.86	0.77	0.742	0.808	0.858	0.845	0.777	0.772	0.779	0.803	0.897	0.778	0.784	0.754	0.802
8.5	0.8	0.879	0.787	0.796	0.772	0.76	0.769	0.835	0.758	0.789	0.79	0.783	0.775	0.797	0.8	0.779	0.818	0.792	0.8	0.852	0.776	0.856	0.729	0.776	0.828	0.812	0.864	0.773	0.758	0.764	0.794	0.896	0.768	0.801	0.745	0.786
8.75	0.777	0.893	0.79	0.784	0.748	0.729	0.808	0.829	0.746	0.813	0.804	0.792	0.767	0.771	0.778	0.818	0.785	0.775	0.798	0.872	0.845	0.843	0.738	0.817	0.816	0.848	0.787	0.808	0.772	0.781	0.799	0.851	0.724	0.805	0.75	0.754
9	0.768	0.921	0.783	0.789	0.742	0.745	0.806	0.823	0.793	0.819	0.77	0.775	0.777	0.797	0.777	0.796	0.784	0.773	0.835	0.88	0.829	0.83	0.751	0.807	0.833	0.84	0.789	0.798	0.733	0.79	0.819	0.861	0.8	0.81	0.827	0.75
9.25	0.782	0.886	0.769	0.832	0.736	0.751	0.808	0.817	0.797	0.841	0.801	0.797	0.78	0.807	0.765	0.755	0.786	0.797	0.841	0.865	0.834	0.808	0.768	0.764	0.826	0.833	0.795	0.849	0.778	0.784	0.808	0.874	0.811	0.881	0.874	0.773
9.5	0.824	0.854	0.768	0.857	0.779	0.737	0.829	0.915	0.79	0.801	0.813	0.79	0.8	0.77	0.772	0.755	0.77	0.84	0.852	0.884	0.839	0.771	0.792	0.76	0.811	0.823	0.754	0.85	0.785	0.781	0.789	0.837	0.782	0.886	0.805	0.815
9.75	0.793	0.838	0.806	0.815	0.76	0.728	0.802	0.904	0.771	0.81	0.817	0.786	0.786	0.782	0.773	0.806	0.767	0.816	0.831	0.875	0.822	0.781	0.824	0.74	0.813	0.856	0.778	0.835	0.788	0.774	0.826	0.838	0.773	0.839	0.823	0.81
10	0.73	0.776	0.758	0.841	0.77	0.74	0.791	0.823	0.835	0.817	0.806	0.793	0.821	0.807	0.815	0.774	0.76	0.816	0.805	0.868	0.792	0.762	0.835	0.74	0.804	0.927	0.839	0.801	0.809	0.784	0.838	0.89	0.846	0.872	0.793	0.796
10.25	0.763	0.833	0.752	0.818	0.8	0.75	0.827	0.887	0.803	0.864	0.767	0.777	0.805	0.813	0.795	0.841	0.809	0.779	0.788	0.843	0.788	0.764	0.83	0.747	0.801	0.938	0.848	0.79	0.798	0.785	0.844	0.848	0.82	0.801	0.816	0.757
10.5	0.803	0.931	0.783	0.79	0.793	0.746	0.875	0.926	0.803	0.841	0.774	0.766	0.793	0.793	0.803	0.878	0.833	0.785	0.781	0.827	0.766	0.823	0.782	0.769	0.803	0.898	0.82	0.787	0.793	0.743	0.855	0.853	0.826	0.813	0.793	0.767
10.75	0.768	0.857	0.814	0.802	0.811	0.727	0.841	0.857	0.811	0.931	0.76	0.766	0.823	0.797	0.764	0.823	0.839	0.835	0.804	0.79	0.747	0.831	0.808	0.799	0.801	0.9	0.792	0.801	0.782	0.732	0.856	0.79	0.819	0.791	0.812	0.777
11	0.801	0.815	0.786	0.818	0.818	0.707	0.843	0.848	0.735	0.838	0.754	0.803	0.794	0.824	0.77	0.792	0.797	0.822	0.796	0.848	0.777	0.856	0.78	0.811	0.808	0.853	0.823	0.81	0.789	0.73	0.816	0.783	0.773	0.805	0.786	0.754
11.25	0.849	0.82	0.758	0.763	0.801	0.723	0.874	0.838	0.742	0.805	0.751	0.796	0.768	0.835	0.735	0.774	0.766	0.825	0.791	0.852	0.766	0.856	0.799	0.814	0.816	0.847	0.789	0.875	0.75	0.767	0.785	0.813	0.768	0.86	0.831	0.785
11.5	0.835	0.864	0.841	0.757	0.785	0.719	0.786	0.864	0.78	0.832	0.774	0.833	0.769	0.789	0.776	0.81	0.754	0.8	0.803	0.895	0.862	0.842	0.762	0.752	0.813	0.85	0.842	0.88	0.748	0.786	0.772	0.824	0.754	0.859	0.842	0.81
11.75	0.79	0.829	0.798	0.787	0.772	0.713	0.797	0.852	0.746	0.802	0.785	0.795	0.806	0.783	0.786	0.807	0.763	0.763	0.808	0.856	0.835	0.828	0.752	0.748	0.836	0.828	0.871	0.868	0.728	0.809	0.767	0.843	0.813	0.864	0.853	0.808
12	0.822	0.827	0.783	0.774	0.794	0.705	0.824	0.875	0.753	0.806	0.823	0.779	0.783	0.791	0.735	0.73	0.757	0.771	0.836	0.86	0.815	0.808	0.745	0.738	0.818	0.831	0.842	0.85	0.745	0.796	0.786	0.853	0.785	0.864	0.863	0.804
12.25	0.811	0.876	0.77	0.788	0.76	0.718	0.847	0.904	0.758	0.806	0.792	0.78	0.824	0.838	0.735	0.81	0.769	0.793	0.824	0.871	0.811	0.809	0.745	0.741	0.854	0.854	0.888	0.831	0.725	0.804	0.801	0.814	0.79	0.85	0.856	0.801
12.5	0.773	0.89	0.783	0.78	0.772	0.728	0.797	0.892	0.794	0.802	0.787	0.752	0.788	0.838	0.764	0.777	0.74	0.778	0.822	0.88	0.805	0.771	0.751	0.729	0.848	0.837	0.87	0.777	0.746	0.779	0.825	0.819	0.823	0.846	0.846	0.78
12.75	0.774	0.885	0.777	0.852	0.775	0.73	0.824	0.881	0.788	0.808	0.779	0.811	0.871	0.843	0.809	0.825	0.763	0.775	0.82	0.894	0.862	0.818	0.749	0.743	0.831	0.848	0.845	0.778	0.75	0.771	0.826	0.78	0.835	0.835	0.839	0.75
13	0.774	0.881	0.843	0.824	0.743	0.704	0.824	0.858	0.733	0.785	0.784	0.818	0.835	0.824	0.822	0.84	0.778	0.849	0.813	0.9	0.809	0.829	0.769	0.745	0.818	0.864	0.864	0.753	0.79	0.746	0.853	0.84	0.791	0.825	0.794	0.734
13.25	0.753	0.883	0.798	0.801	0.769	0.702	0.809	0.853	0.793	0.891	0.775	0.828	0.833	0.818	0.841	0.851	0.767	0.852	0.817	0.875	0.817	0.796	0.757	0.787	0.861	0.884	0.835	0.758	0.801	0.782	0.833	0.769	0.787	0.861	0.821	0.774
13.5	0.774	0.82	0.786	0.824	0.801	0.713	0.82	0.877	0.715	0.846	0.776	0.84	0.774	0.864	0.798	0.858	0.74	0.829	0.821	0.865	0.79	0.795	0.77	0.772	0.839	0.884	0.787	0.752	0.76	0.812	0.815	0.759	0.758	0.85	0.769	0.804
13.75	0.792	0.787	0.807	0.905	0.788	0.77	0.853	0.856	0.758	0.811	0.783	0.769	0.824	0.864	0.771	0.842	0.824	0.815	0.831	0.88	0.849	0.822	0.76	0.781	0.853	0.869	0.782	0.786	0.748	0.841	0.791	0.812	0.827	0.805	0.756	0.838
14	0.804	0.843	0.768	0.842	0.743	0.788	0.8	0.863	0.801	0.816	0.795	0.774	0.788	0.866	0.758	0.857	0.779	0.813	0.842	0.807	0.861	0.808	0.763	0.773	0.833	0.878	0.803	0.782	0.754	0.866	0.796	0.825	0.844	0.82	0.753	0.826
14.25	0.815	0.876	0.785	0.757	0.751	0.797	0.814	0.824	0.791	0.859	0.783	0.758	0.786	0.86	0.765	0.81	0.746	0.836	0.829	0.889	0.879	0.769	0.773	0.747	0.837	0.907	0.794	0.857	0.725	0.829	0.846	0.878	0.852	0.799	0.791	0.798
14.5	0.822	0.82	0.798	0.788	0.769	0.753	0.795	0.823	0.806	0.892	0.809	0.802	0.749	0.847	0.752	0.82	0.74	0.811	0.826	0.909	0.821	0.808	0.783	0.754	0.801	0.89	0.816	0.831	0.784	0.781	0.859	0.874	0.824	0.83	0.829	0.757
14.75	0.777	0.908	0.806	0.821	0.784	0.752	0.774	0.904	0.741	0.831	0.792	0.802	0.818	0.83	0.786	0.789	0.737	0.753	0.838	0.912	0.791	0.804	0.762	0.794	0.833	0.854	0.8	0.793	0.793	0.789	0.864	0.833	0.866	0.841	0.791	0.757
15	0.827	0.85	0.71	0.81	0.763	0.731	0.817	0.864	0.776	0.9	0.806	0.808	0.789	0.833	0.813	0.828	0.758	0.786	0.836	0.91	0.791	0.799	0.83	0.783	0.832	0.84	0.772	0.78	0.829	0.795	0.791	0.809	0.837	0.842	0.852	0.743
15.25	0.875	0.915	0.771	0.864	0.749	0.752	0.829	0.843	0.747	0.903	0.834	0.813	0.78	0.815	0.74	0.784	0.765	0.775	0.853	0.896	0.809	0.787	0.773	0.788	0.807	0.834	0.763	0.772	0.827	0.822	0.817	0.865	0.853	0.858	0.819	0.803
15.5	0.774	0.926	0.74	0.881	0.735	0.755	0.878	0.854	0.786	0.868	0.811	0.843	0.795	0.83	0.765	0.782	0.779	0.763	0.842	0.896	0.826	0.762	0.778	0.751	0.821	0.794	0.809	0.806	0.804	0.851	0.833	0.876	0.812	0.836	0.797	0.817
15.75	0.817	0.893	0.73	0.815	0.738	0.782	0.856	0.828	0.794	0.822	0.751	0.768	0.782	0.841	0.718	0.759	0.751	0.77	0.853	0.917	0.874	0.838	0.787	0.736	0.84	0.888	0.848	0.761	0.814	0.818	0.858	0.84	0.783	0.876	0.801	0.795
16	0.859	0.915	0.764	0.824	0.804	0.763	0.818	0.881	0.778	0.791	0.754	0.779	0.813	0.841	0.737	0.857	0.754	0.783	0.822	0.897	0.89	0.858	0.792	0.73	0.847	0.88	0.864	0.771	0.791	0.857	0.881	0.844	0.84	0.867	0.757	0.776
16.25	0.845	0.868	0.786	0.825	0.766	0.753	0.825	0.896	0.813	0.904	0.73	0.796	0.777	0.847	0.773	0.846	0.755	0.783	0.822	0.887	0.887	0.874	0.795	0.784	0.857	0.901	0.844	0.835	0.76	0.835	0.815	0.821	0.869	0.846	0.831	0.779
16.5	0.799	0.8	0.797	0.846	0.746	0.755	0.847	0.859	0.768	0.869	0.739	0.835	0.793	0.886	0.774	0.827	0.76	0.829	0.824	0.879	0.849	0.836	0.803	0.757	0.84	0.865	0.791	0.848	0.768	0.813	0.796	0.844	0.844	0.811	0.757	0.8
16.75	0.812	0.793	0.771	0.891	0.742	0.784	0.884	0.9	0.823	0.831	0.744	0.786	0.783	0.835	0.764	0.846	0.801	0.8	0.822	0.933	0.819	0.83	0.819	0.803	0.821	0.839	0.786	0.803	0.742	0.846	0.809	0.804	0.863	0.83	0.765	0.797
17	0.809	0.807	0.809	0.889	0.799	0.781	0.847	0.892	0.818	0.811	0.757	0.798	0.793	0.841	0.747	0.838	0.794	0.787	0.813	0.917	0.818	0.838	0.853	0.787	0.799	0.808	0.842	0.817	0.796	0.812	0.869	0.871	0.833	0.845	0.834	0.794
17.25	0.849	0.87	0.835	0.873	0.758	0.779	0.833	0.833	0.826	0.862	0.748	0.809	0.833	0.818	0.735	0.828	0.817	0.807	0.849	0.87	0.832	0.801	0.805	0.746	0.807	0.854	0.83	0.823	0.793	0.808	0.846	0.848	0.829	0.876	0.819	0.789
17.5	0.843	0.881	0.819	0.896	0.749	0.808	0.778	0.835	0.855	0.911	0.742	0.835	0.801	0.811	0.758	0.838	0.785	0.809	0.846	0.872	0.829	0.871	0.831	0.806	0.851	0.849	0.805	0.835	0.765	0.829	0.824	0.856	0.859	0.902	0.829	0.787
17.75	0.833	0.872	0.8	0.846	0.753	0.785	0.818	0.816	0.824	0.927	0.755	0.805	0.845	0.808	0.814	0.824	0.773	0.81	0.827	0.864	0.837	0.825	0.819	0.84	0.837	0.877	0.811	0.83	0.776	0.803	0.808	0.804	0.851	0.866	0.824	0.812
18	0.835	0.855	0.791	0.852	0.749	0.783	0.845	0.89	0.832	0.815	0.77	0.826	0.84	0.824	0.764	0.865	0.781	0.802	0.805	0.903	0.865	0.82	0.787	0.835	0.822	0.852	0.862	0.832	0.794	0.824	0.85	0.808	0.854	0.837	0.832	0.793
18.25	0.795	0.863	0.814	0.855	0.805	0.806	0.862	0.905	0.797	0.834	0.787	0.823	0.833	0.833	0.822	0.851	0.772	0.798	0.835	0.875	0.868	0.859	0.856	0.857	0.837	0.834	0.834	0.849	0.763	0.833	0.86	0.824	0.837	0.854	0.857	0.754
18.5	0.792	0.871	0.807	0.85	0.817	0.815	0.868	0.862	0.806	0.851	0.778	0.824	0.767	0.799	0.8	0.825	0.791	0.819	0.847	0.897	0.853	0.867	0.823	0.826	0.833	0.841	0.862	0.85	0.797	0.826	0.851	0.844	0.839	0.884	0.825	0.746
18.75	0.805	0.865	0.805	0.829	0.784	0.807	0.821	0.889	0.786	0.86	0.804	0.825	0.763	0.796	0.796	0.826	0.802	0.827	0.861	0.838	0.83	0.871	0.836	0.854	0.81	0.828	0.835	0.849	0.799	0.826	0.849	0.875	0.823	0.887	0.853	0.789
19	0.8	0.847	0.801	0.911	0.769	0.816	0.857	0.862	0.79	0.889	0.801	0.82	0.758	0.774	0.786	0.821	0.798	0.805	0.833	0.886	0.829	0.853	0.795	0.843	0.851	0.871	0.818	0.869	0.864	0.847	0.865	0.854	0.831	0.888	0.836	0.808
19.25	0.781	0.855	0.762	0.872	0.817	0.809	0.865	0.818	0.8	0.868	0.797	0.805	0.815	0.819	0.736	0.812	0.822	0.792	0.847	0.888	0.833	0.816	0.798	0.83	0.831	0.824	0.827	0.85	0.832	0.802	0.827	0.842	0.851	0.881	0.809	0.812
19.5	0.772	0.909	0.794	0.884	0.823	0.81	0.828	0.787	0.776	0.846	0.82	0.816	0.82	0.811	0.769	0.826	0.807	0.799	0.834	0.896	0.818	0.837	0.764	0.813	0.806	0.835	0.823	0.863	0.821	0.819	0.863	0.83	0.866	0.876	0.835	0.793
19.75	0.781	0.921	0.792	0.858	0.819	0.817	0.793	0.864	0.746	0.843	0.82	0.808	0.834	0.771	0.781	0.802	0.812	0.815	0.846	0.91	0.826	0.843	0.779	0.829	0.794	0.84	0.821	0.86	0.834	0.826	0.888	0.843	0.813	0.842	0.848	0.763
20	0.797	0.824	0.79	0.846	0.809	0.817	0.788	0.865	0.818	0.846	0.776	0.846	0.859	0.838	0.754	0.803	0.814	0.829	0.82	0.865	0.813	0.831	0.761	0.843	0.791	0.866	0.827	0.85	0.79	0.827	0.867	0.88	0.814	0.867	0.809	0.81
20.25	0.779	0.813	0.775	0.838	0.813	0.806	0.874	0.842	0.809	0.855	0.788	0.829	0.818	0.778	0.716	0.841	0.811	0.814	0.807	0.894	0.797	0.834	0.77	0.819	0.81	0.817	0.791	0.85	0.798	0.823	0.844	0.853	0.829	0.866	0.84	0.766
20.5	0.787	0.884	0.754	0.829	0.805	0.812	0.886	0.819	0.78	0.842	0.791	0.786	0.843	0.845	0.822	0.832	0.791	0.841	0.819	0.903	0.809	0.88	0.797	0.825	0.863	0.821	0.811	0.844	0.814	0.785	0.849	0.818	0.862	0.852	0.853	0.788
20.75	0.808	0.872	0.77	0.858	0.791	0.824	0.83	0.813	0.787	0.857	0.767	0.804	0.832	0.877	0.788	0.852	0.775	0.839	0.809	0.869	0.793	0.835	0.76	0.813	0.853	0.861	0.798	0.883	0.838	0.794	0.872	0.86	0.798	0.881	0.856	0.778
21	0.782	0.892	0.753	0.82	0.79	0.814	0.863	0.809	0.786	0.808	0.805	0.799	0.799	0.807	0.794	0.861	0.773	0.826	0.84	0.829	0.779	0.847	0.764	0.817	0.857	0.896	0.807	0.877	0.845	0.792	0.886	0.854	0.822	0.881	0.826	0.78
21.25	0.802	0.866	0.765	0.869	0.783	0.785	0.832	0.775	0.733	0.796	0.785	0.809	0.863	0.815	0.783	0.832	0.779	0.833	0.863	0.808	0.779	0.808	0.793	0.796	0.826	0.876	0.817	0.865	0.832	0.797	0.849	0.816	0.788	0.848	0.799	0.778
21.5	0.786	0.871	0.715	0.887	0.786	0.799	0.828	0.86	0.8	0.801	0.778	0.829	0.859	0.806	0.77	0.846	0.788	0.824	0.843	0.802	0.761	0.837	0.787	0.792	0.827	0.888	0.786	0.877	0.801	0.81	0.871	0.826	0.805	0.859	0.817	0.76
21.75	0.805	0.892	0.78	0.873	0.792	0.817	0.813	0.829	0.771	0.829	0.848	0.829	0.828	0.782	0.767	0.866	0.794	0.803	0.859	0.848	0.779	0.816	0.784	0.821	0.817	0.893	0.748	0.869	0.771	0.792	0.861	0.843	0.772	0.879	0.814	0.779
22	0.768	0.794	0.803	0.881	0.803	0.846	0.828	0.817	0.764	0.846	0.826	0.834	0.865	0.876	0.835	0.809	0.811	0.798	0.839	0.835	0.761	0.822	0.79	0.796	0.8	0.88	0.794	0.845	0.765	0.823	0.828	0.839	0.805	0.859	0.833	0.793
22.25	0.8	0.788	0.778	0.852	0.763	0.831	0.773	0.827	0.797	0.818	0.818	0.833	0.854	0.827	0.781	0.792	0.785	0.801	0.828	0.867	0.794	0.831	0.819	0.836	0.804	0.856	0.794	0.871	0.804	0.817	0.828	0.839	0.818	0.844	0.82	0.769
22.5	0.768	0.854	0.793	0.824	0.76	0.851	0.814	0.82	0.798	0.824	0.829	0.831	0.849	0.839	0.823	0.799	0.793	0.812	0.828	0.85	0.789	0.833	0.776	0.785	0.79	0.878	0.777	0.844	0.796	0.815	0.825	0.856	0.805	0.828	0.833	0.766
22.75	0.809	0.848	0.78	0.852	0.754	0.793	0.807	0.819	0.798	0.87	0.818	0.83	0.843	0.856	0.835	0.823	0.79	0.834	0.822	0.876	0.762	0.808	0.782	0.773	0.79	0.838	0.763	0.83	0.82	0.813	0.819	0.841	0.805	0.874	0.845	0.778
23	0.8	0.838	0.735	0.833	0.757	0.808	0.817	0.857	0.74	0.827	0.804	0.808	0.781	0.821	0.809	0.794	0.757	0.801	0.789	0.887	0.803	0.804	0.768	0.79	0.77	0.837	0.754	0.808	0.789	0.812	0.847	0.845	0.79	0.863	0.808	0.769
23.25	0.746	0.779	0.816	0.868	0.742	0.81	0.803	0.828	0.795	0.838	0.792	0.783	0.84	0.854	0.779	0.846	0.739	0.812	0.803	0.874	0.803	0.838	0.78	0.797	0.743	0.818	0.8	0.775	0.781	0.824	0.826	0.816	0.834	0.871	0.84	0.785
23.5	0.803	0.811	0.802	0.916	0.748	0.823	0.785	0.835	0.78	0.842	0.789	0.783	0.847	0.835	0.804	0.854	0.748	0.835	0.804	0.865	0.824	0.844	0.793	0.814	0.74	0.814	0.78	0.831	0.811	0.817	0.798	0.811	0.808	0.844	0.823	0.818
23.75	0.773	0.811	0.775	0.896	0.804	0.853	0.774	0.813	0.758	0.796	0.786	0.821	0.793	0.841	0.789	0.796	0.767	0.791	0.804	0.819	0.802	0.817	0.796	0.805	0.781	0.803	0.816	0.822	0.814	0.809	0.794	0.826	0.771	0.826	0.835	0.797
24	0.773	0.811	0.775	0.896	0.804	0.853	0.774	0.813	0.758	0.796	0.786	0.821	0.793	0.841	0.789	0.796	0.767	0.791	0.804	0.819	0.802	0.817	0.796	0.805	0.781	0.803	0.816	0.822	0.814	0.809	0.794	0.826	0.771	0.826	0.835	0.797
Expand View Figure 3 N Lower
	F/F																		Sf1-Lgr4-/-
Dark time	0.777333	0.835708	0.767375	0.846812	0.782333	0.779479	0.818958	0.833125	0.773438	0.848562	0.791896	0.812417	0.806354	0.812021	0.781458	0.813604	0.777188	0.8105	0.812937	0.83425	0.792438	0.823729	0.787729	0.803417	0.802021	0.843083	0.795771	0.827604	0.785583	0.810021	0.821583	0.839313	0.793854	0.841333	0.805396	0.783958
Light time	0.800625	0.851313	0.784875	0.818333	0.768	0.744812	0.815792	0.855042	0.781375	0.837521	0.781458	0.795771	0.797271	0.815417	0.769021	0.807688	0.779792	0.799708	0.815875	0.869271	0.818187	0.816833	0.788146	0.771896	0.820417	0.860354	0.813625	0.810896	0.777042	0.794604	0.82125	0.840562	0.810396	0.839417	0.805521	0.782604
Expand View Figure 3 O Left
	F/F																		Sf1-Lgr4-/-
0	2005	652	601	1942	27	465	386	12	2	31	3423	287	65	338	346	33	3156	16	4197	11837	133	3366	90	5755	669	12627	15834	1727	2687	8497	4236	8953	16229	0	9122	1571
0.25	1309	153	1661	0	0	199	1867	0	3	160	3837	352	307	1272	0	342	291	321	3742	11216	903	3740	0	2571	189	14371	15381	915	1395	4759	4450	4987	8670	985	13524	4439
0.5	296	840	906	0	0	202	1465	0	0	267	34	290	650	180	0	3247	492	2	5108	10975	1	1242	1100	1967	270	4153	16993	359	69	3329	673	2324	5124	6113	17606	509
0.75	1225	386	633	0	0	0	0	0	191	612	121	5388	38	494	166	864	3554	4	4230	8111	0	24	13	1045	451	4622	847	3553	0	528	1929	309	4277	3751	7719	307
1	172	764	974	0	747	0	856	47	642	1935	1233	5542	7	43	1408	2482	3652	23	3016	4659	0	83	0	864	2655	851	2099	2914	366	279	8550	614	2944	1306	5975	699
1.25	723	915	42	42	830	0	1574	0	422	546	1915	170	34	134	1558	1789	4400	1290	3321	1362	5	16	2	85	7665	260	4937	4223	415	622	10015	0	103	0	7383	10910
1.5	718	400	73	0	500	0	692	12	2669	395	3148	135	907	580	1670	633	4579	1134	6402	4455	841	26	0	10	8708	224	3130	4315	1318	574	18360	1782	2724	0	2813	2144
1.75	25	0	0	115	149	54	0	359	11186	875	1725	22	606	772	464	0	2035	121	2550	9513	1103	317	1156	55	7855	128	16423	7327	5479	725	14069	5047	18128	0	2709	2219
2	689	0	980	772	0	215	0	0	501	693	1476	262	721	420	689	0	642	3	136	12603	185	4060	3450	134	6182	287	17198	7041	3769	330	12716	2088	10396	0	10338	1129
2.25	0	0	875	1604	0	0	0	0	1336	888	664	4729	624	583	770	0	26	40	83	7643	148	1226	1845	2838	5950	832	17685	10875	6432	2275	7265	1	13862	0	505	776
2.5	193	41	177	663	0	0	0	112	627	987	249	212	211	2310	3590	0	72	573	27	8547	21	674	322	1144	6140	7701	16992	4766	3476	5382	3917	0	9463	0	2321	1100
2.75	326	0	2403	279	0	0	0	189	0	575	189	516	6	2093	233	0	851	830	23	15918	1444	633	102	18	5967	16064	16506	2831	1840	8511	467	0	8759	0	595	967
3	946	0	1615	1192	0	0	0	47	0	133	236	384	11	280	297	280	120	11	15	5887	2343	4005	141	20	6874	16584	17292	2379	961	7134	3895	77	5546	2126	145	14
3.25	277	0	600	4029	0	91	1012	34	0	415	394	2736	76	123	183	1030	395	106	19	4575	2579	85	963	907	6969	15867	16844	528	1621	4727	180	5995	686	2040	145	5
3.5	752	0	722	2987	3145	436	2390	0	0	5901	0	685	468	282	216	0	3208	70	652	2715	2064	244	1641	513	6641	15027	15481	348	352	8037	1454	3039	1628	1142	140	4
3.75	303	21172	1426	866	57	287	845	7	0	3847	0	2262	433	80	811	0	485	724	0	4036	2	34	1611	119	6919	13461	5696	3809	356	6696	10076	276	16702	417	32	0
4	9791	23320	1000	272	2	0	172	9	71	4679	73	5604	0	127	462	0	310	917	0	924	0	3134	1371	1499	7597	11156	15842	5836	2805	5574	11311	0	12699	327	413	12
4.25	307	22780	529	0	3	0	0	0	0	4254	3	2369	0	1849	75	0	2268	14	41	1513	840	1955	890	2025	8806	15103	14769	2179	7277	8653	8214	155	17748	12071	4451	0
4.5	2345	15454	424	0	2	0	0	62	0	2117	0	121	356	3282	123	1015	1751	1797	1383	458	3	1348	1361	1929	9437	12428	15291	755	6366	4070	7881	2	11330	1714	5945	0
4.75	0	2105	756	0	478	0	0	224	122	543	205	6	1523	2500	206	0	472	1869	266	86	87	27	1805	13	9668	13257	15088	935	7831	2140	907	196	4383	1237	3698	0
5	205	0	81	0	7899	0	0	189	224	330	18	336	1429	3589	2674	129	204	260	0	73	0	4	2150	21	6758	12134	14865	7441	7425	1595	315	8159	8496	0	218	0
5.25	369	0	1020	1282	858	54	110	174	0	5518	0	703	1254	1695	276	0	0	531	0	1062	28	935	1930	11	2311	11897	14096	8070	8309	681	3173	7220	8871	0	2434	9
5.5	375	0	1601	12829	0	802	1935	239	0	5884	311	958	200	2321	1628	0	0	178	0	122	1789	1264	748	1642	198	9567	10554	7532	6413	68	12784	5243	4079	0	807	0
5.75	2298	418	274	2782	0	0	1435	51	0	268	2038	1598	12	1503	897	1292	1	6	5	204	1661	235	0	2335	241	9699	1231	5291	7172	80	8377	2809	1637	0	0	1087
6	1595	2144	1048	1305	6	0	1373	67	337	588	1530	4156	6	169	112	1756	0	2408	630	1407	2782	7735	0	3609	304	9443	2805	6748	9510	2639	20446	5533	372	0	1293	5267
6.25	1093	291	475	1651	0	0	132	0	0	4118	432	3251	189	41	554	8	0	692	2375	3969	2204	8889	0	5390	252	9541	3735	3579	4625	7737	9604	5060	17307	1859	598	4311
6.5	189	2221	412	1860	0	0	0	0	0	3081	296	919	42	714	175	451	161	566	3508	4594	4252	5954	48	3915	1978	10542	9226	4881	664	5364	13240	1160	16660	441	282	3371
6.75	0	3293	65	2749	0	0	239	0	0	1560	1	798	2519	188	369	143	698	0	148	5691	3551	2618	766	1908	1723	11355	707	559	284	1851	14841	2633	7912	2	124	1110
7	36	155	382	894	0	450	683	0	0	16	0	290	3492	35	250	0	1333	0	0	5212	1746	1810	10	0	1	8692	22	672	6975	1292	3939	565	1757	6	3603	890
7.25	23	0	640	77	0	1736	0	0	0	0	0	44	5575	626	2	0	1708	0	0	4360	358	326	0	0	4	11870	1	3451	1063	103	4876	0	564	2	7398	3062
7.5	0	0	1083	0	263	304	0	45	0	22	0	112	2689	8854	0	0	3606	0	0	3519	318	89	0	0	1	8601	8	1923	23	141	1035	2	35	2	2436	1059
7.75	0	0	324	0	1021	918	30	0	30	47	0	2046	1405	2315	0	0	943	0	325	852	2	103	0	0	170	1077	2	428	90	395	2245	1	1518	972	3727	220
8	2326	95	404	0	210	0	207	28	598	2	0	2333	4206	420	0	0	0	167	2164	466	0	150	0	3	1532	3662	813	403	629	2165	495	0	2189	1959	1734	25
8.25	4336	0	171	0	0	0	1359	0	0	45	0	1055	349	0	0	0	0	77	6755	333	0	536	8	168	2127	17466	358	568	3204	1929	1186	7	8968	60	100	0
8.5	0	240	91	0	0	0	1061	0	353	0	0	99	71	0	250	107	0	0	2118	42	3	55	1808	609	1199	16796	0	7278	2314	315	2794	529	12056	0	168	0
8.75	0	0	0	736	0	0	10211	21	206	1194	0	0	67	0	881	105	2	0	3318	482	1054	6163	1837	342	1214	17234	1	5943	316	1182	12936	5	13356	0	90	0
9	689	552	7411	1796	0	1760	461	0	0	5487	51	0	503	10	1259	0	0	4	478	1558	180	6361	1233	0	1567	16247	2	2697	2556	966	13785	2104	4614	0	3	1430
9.25	560	0	14309	0	0	11166	0	0	0	4004	0	0	556	1496	820	0	0	72	0	3066	1070	943	1292	2	8029	16663	2	334	6329	299	7774	1041	4011	0	38	0
9.5	85	0	4375	0	0	11178	0	0	0	2688	0	0	578	1193	1455	2	3	8	0	5139	1608	562	383	3	1240	16699	2	491	6918	207	19822	1073	1361	0	746	0
9.75	92	2	310	0	0	11194	0	52	0	270	0	0	30	1075	153	107	0	4	0	2977	206	65	7	52	549	15911	15	157	3185	1095	4695	0	156	22	1413	0
10	216	41	49	0	31	9288	618	102	419	50	64	2	11	0	753	26	30	0	0	7984	21	101	0	2277	534	17032	64	219	4583	735	1912	0	0	490	3571	1303
10.25	233	0	0	1013	1489	572	1223	0	76	0	534	1221	199	0	421	178	2	0	0	3563	5	922	0	4292	1372	16652	5784	4341	503	931	560	0	116	0	9992	2105
10.5	1762	0	2	13	1131	9	338	86	0	1010	533	2975	301	3	1519	0	0	0	1159	8070	407	17	0	1580	5116	14393	7529	14012	104	5643	4	0	138	0	8428	0
10.75	16766	0	0	217	0	0	0	2289	0	1574	473	2290	1366	62	245	0	0	5	3069	6553	74	61	0	1123	3795	4278	167	6883	137	13210	16	0	0	0	5070	0
11	26886	238	0	849	0	0	0	2207	0	3	0	354	240	0	0	0	0	8	2103	4261	593	73	382	853	0	9671	110	8638	2282	46436	346	0	0	6	220	0
11.25	4853	0	347	0	0	0	0	0	0	0	4	0	207	845	0	0	1311	574	163	1878	126	14	1501	5349	0	11519	2441	4135	3626	11986	95	0	0	0	1321	0
11.5	526	30	287	0	0	0	0	0	0	68	0	0	0	0	0	130	1070	527	0	486	0	1065	785	4554	0	11223	16818	3869	5195	6009	22	62	0	0	172	0
11.75	596	22	334	0	0	0	32	0	0	0	98	0	0	328	0	0	1503	44	0	983	0	10462	152	1254	0	11469	17701	209	8399	360	6313	0	0	145	239	0
12	96	0	21314	0	0	0	0	0	0	9	0	0	0	0	0	0	1891	8	0	165	0	5550	0	24	0	12655	17396	433	7453	56	32613	0	142	1103	245	0
12.25	0	146	14825	0	0	0	0	0	0	222	634	0	29	28	731	0	725	0	0	579	0	7324	0	174	0	13640	16927	640	2030	524	36200	0	2706	223	353	0
12.5	0	727	1	0	0	0	10	0	2	0	45	0	0	0	20	0	745	4	393	4791	0	2232	6	35	0	13568	17422	93	47	304	35428	0	4	313	400	9561
12.75	0	593	10	12	0	0	1286	0	2	13	0	0	43	0	0	1216	742	719	495	71	0	2982	0	61	0	11807	17659	3168	42	112	35781	0	99	474	1343	9785
13	0	0	4	0	0	0	960	0	2	52	2	0	5	2	583	1595	661	916	579	1147	2	302	0	6	0	11312	17951	7416	536	901	38455	0	1282	1	1	8246
13.25	0	0	2	16	0	0	690	13	38	0	0	0	0	340	1871	1777	547	583	57	6278	977	2	0	709	2048	15773	18111	5791	6252	4318	34423	0	5151	0	7	6876
13.5	0	0	9	76	111	0	657	0	0	330	0	0	0	0	853	1957	450	1	401	28	0	0	184	10945	12	14667	17954	6130	6925	1804	31645	0	846	0	125	6294
13.75	0	0	5	466	6	302	721	15	0	37	1002	0	0	0	1021	108	1623	0	224	39	0	0	74	4489	0	13241	12597	4056	5083	558	35622	1926	905	41	94	5550
14	66	154	813	506	234	5513	315	0	0	0	0	0	0	4	0	0	1477	0	63	176	0	102	0	583	0	11981	2	1072	5005	403	27726	794	9232	178	127	4019
14.25	106	117	338	71	0	2998	328	0	0	620	1	539	578	149	0	0	226	0	227	293	54	0	0	3	0	12909	167	1240	2041	1749	24903	207	2802	0	953	3555
14.5	0	0	915	101	68	0	263	0	70	2274	0	1	258	0	0	0	162	0	868	1190	0	9	0	1171	617	13269	0	6583	550	840	24677	0	2437	0	3842	2792
14.75	0	0	0	97	0	0	0	0	805	2784	0	220	2	10	0	0	392	0	260	2540	99	1099	0	8097	0	14054	96	9412	735	97	22976	0	1672	0	1309	2758
15	0	51	0	0	0	3	26481	147	156	698	0	594	468	418	114	157	194	0	41	1372	1390	5197	0	13741	0	15645	1934	6629	4780	1755	19215	0	3669	0	96	1937
15.25	0	46	0	0	0	2	32588	0	0	817	0	112	0	6	0	0	101	0	56	89	109	2679	0	2865	0	346	7076	22	6836	4230	6545	0	1499	17	335	0
15.5	116	71	0	1456	88	2	23597	0	0	797	102	5	34	21	3	2	208	103	583	107	0	102	1087	300	210	0	5240	1479	3506	3480	8535	1908	572	162	451	0
15.75	0	0	0	1	0	0	2193	0	0	894	1200	2	242	37	0	255	1260	0	4901	83	57	54	407	179	1645	0	1136	171	249	719	2318	3834	4323	2787	3275	0
16	0	49	0	107	70	14	2603	0	0	306	7990	15	0	1707	67	0	4842	0	2229	1642	0	17	1	214	471	9	11614	2892	60	2181	31	1182	10490	4706	1639	0
16.25	0	89	25	0	132	63	8776	126	5	4	3473	120	0	0	78	0	3291	0	237	857	0	90	0	49	0	5	17279	784	148	1153	152	795	6652	0	1083	0
16.5	384	0	0	0	0	0	5780	0	0	86	227	0	635	0	156	0	55	267	0	498	31	7	0	367	1	225	16170	2535	684	55	291	85	3545	0	1820	0
16.75	30	0	0	260	0	0	627	0	0	715	2370	119	376	10	347	67	37	12	9252	6511	0	2583	97	12533	396	27	16814	6549	355	623	844	0	954	5	1919	0
17	0	0	139	1445	20	0	948	0	0	524	13949	34	0	98	49	0	798	0	3	5920	0	3367	151	6925	0	6964	17264	1574	77	26	1606	0	21	756	5161	0
17.25	0	262	200	0	73	0	0	86	912	1515	6681	613	140	945	6491	721	0	0	2692	97	1121	2373	1600	5140	0	16700	16821	4320	3282	757	6909	0	49	0	995	1662
17.5	25	245	5	73	54	4	415	55	153	442	5715	2004	73	611	686	98	22	0	1853	982	242	239	2240	5900	0	11026	16694	5297	4988	2536	1297	0	3698	3	102	1403
17.75	0	63	0	106	0	0	2845	388	163	167	4740	147	431	2275	162	43	3	157	217	1989	0	296	0	4509	253	3030	18228	7665	2094	5104	950	0	1514	161	68	1669
18	0	2751	3	0	58	843	1340	74	0	264	9348	12	663	281	405	1972	1496	475	1755	5059	176	239	0	10254	0	3203	17954	5568	577	8200	603	99	1443	1894	4746	2904
18.25	137	19206	288	1058	161	0	0	862	956	519	2216	25	203	982	3619	1876	2861	856	5502	7972	300	5521	94	3378	1398	2046	17972	2869	1014	7885	995	6304	9992	2517	46680	8380
18.5	619	2853	838	1183	132	24	0	194	39	847	401	1145	2341	7349	2723	860	3380	255	6188	7663	1793	1665	1090	56	2698	8253	5502	1353	2624	6753	7125	3758	11909	6169	26969	21944
18.75	949	104	276	914	77	23	154	260	436	325	0	5204	1065	2805	2318	673	9091	0	8939	6872	1900	2215	3138	1647	4454	18592	2553	4612	6991	5671	8955	2648	10228	2452	11360	10824
19	406	63	75	613	742	63	1474	231	27	117	893	4126	108	2865	889	742	1366	319	7049	5246	1704	37	3188	845	2654	16589	851	7005	3286	6306	4736	1116	17635	4249	3795	3827
19.25	562	41	169	193	0	0	383	43	0	98	2013	3532	65	3992	637	786	4012	1121	5413	4232	1719	117	258	27	881	14572	90	8942	2850	7102	8502	1947	13791	7788	6902	2827
19.5	313	0	132	0	486	11	955	64	3	1933	404	6385	60	3949	1905	1388	3644	1522	4078	218	538	41	3	112	3979	8601	3126	7074	81	5431	14140	4255	5365	3621	13085	11571
19.75	227	11	215	0	355	0	215	620	303	6453	656	3846	87	3751	2574	1118	4027	7	3588	5443	1870	236	27	1028	12725	2346	11730	8301	1325	6699	10687	7350	7417	975	10620	2432
20	0	188	100	475	0	19	0	0	0	6019	147	2737	324	1032	3409	354	3220	82	6099	7700	1468	2168	381	4455	16276	7948	16848	8024	4841	6317	5218	3948	281	1598	6263	2559
20.25	153	92	441	5110	0	11	0	0	0	4593	773	2523	137	3512	900	1030	7079	0	7099	10296	1870	3932	1815	4848	20131	13528	8104	8822	4991	6296	7205	2101	6911	216	2359	2118
20.5	0	0	0	4731	0	0	34	442	1	5792	1832	1703	276	4206	367	2229	68	29	1115	3406	993	5532	1253	9717	15846	6144	5584	4628	3293	854	2081	7415	8953	1839	18889	561
20.75	0	25	0	3558	0	0	517	3591	14	7978	1783	1718	315	1424	47	153	599	1797	39	1818	1096	3399	1994	10106	20444	7320	11017	6188	7691	594	6642	5799	8478	1263	16417	128
21	552	89	0	911	235	0	1497	7319	22	3120	1	2980	437	2285	72	1145	0	1673	1354	256	479	1935	1830	9126	19050	6415	496	1540	3936	1636	8549	2009	1291	6176	27050	4268
21.25	942	0	0	262	452	0	964	7202	0	2888	160	272	327	2809	10	350	1030	226	2069	149	1651	980	1762	5743	17445	11069	18	157	1539	1626	8964	1322	6418	4486	11628	1086
21.5	814	7	0	498	55	0	616	7320	0	6310	38	133	305	1192	23	375	1107	0	331	40	62	6158	89	5169	17937	17537	29	422	2763	258	33129	95	6060	0	9568	905
21.75	1152	0	0	0	0	0	1113	7556	138	2594	0	3163	208	1600	841	5058	819	0	899	4591	68	4345	2010	9479	14309	17132	2	3898	3737	2139	13552	1004	12041	0	11789	3445
22	710	0	1	0	1434	0	716	7433	174	844	1357	227	0	603	28	3102	843	0	1506	9625	18	4516	1926	9756	16279	17724	239	8917	646	5460	7722	470	6801	0	14957	2299
22.25	384	0	101	36	18689	2	0	7510	2	2185	947	121	476	96	5108	904	55	0	76	2748	56	7439	2935	9570	16433	13229	3989	8510	13	4718	13094	4	8238	0	8726	1322
22.5	3501	35	34	2022	14971	0	207	7187	29	2113	104	289	585	0	70	1068	396	301	528	359	167	3884	3468	5777	15954	14518	14854	956	59	5561	12974	0	2304	0	5998	3587
22.75	965	3	0	2252	28	0	371	16389	146	237	12	50	0	49	0	2383	2642	0	1359	725	611	5033	2039	7081	15503	16749	14208	1287	358	3929	20866	0	269	0	3279	1485
23	639	263	48	1	1019	0	1194	16122	263	48	99	78	223	0	217	18762	6688	0	764	1158	710	4699	857	4712	16241	16958	9884	1154	120	5080	16277	271	45	0	3100	2993
23.25	601	799	424	0	58	0	546	16359	96	137	21	734	1509	2	247	3774	13450	0	3000	5633	0	2654	194	3512	15878	16244	11669	459	142	6508	14032	0	122	0	2144	12179
23.5	165	104	18	0	9	0	1336	12522	76	1088	18	34	1569	0	875	4596	3129	31	2718	1684	0	6974	39	6041	16969	17133	13666	1543	6799	6392	28782	0	862	1810	296	8951
23.75	263	345	45	0	0	0	1050	11215	53	625	1893	123	1163	516	3251	2103	9450	0	806	7195	0	3819	4	5012	18797	16812	10034	1459	5716	3010	18558	0	6032	5321	2237	4183
24	263	345	45	0	0	0	1050	11215	53	625	1893	123	1163	516	3251	2103	9450	0	806	7195	0	3819	4	5012	18797	16812	10034	1459	5716	3010	18558	0	6032	5321	2237	4183
Expand View Figure 3 O Right
	F/F																		Sf1-Lgr4-/-
Dark time	848.184	2369.73	483.082	1158.73	1094	60.3673	622.531	2928.37	431.918	2039.37	826.184	1654.98	467.143	1480.69	1066.02	1465.8	2476.94	438.102	2187.16	4737.24	776.224	2398.57	1083.45	3129.35	9112.29	10857.4	9722	4128.08	3350.51	4023.27	9530.67	2380.1	7190.43	1816.94	7483.24	3086.22
Light time	1293.54	261.333	1459.98	346.833	105.396	1214.98	2708.69	119.458	83.125	808.521	1249.27	465.125	595.25	523.896	473.812	233.854	714.958	124.854	1147.27	2469.6	459.083	1753.83	334.562	2561.4	792.833	10305.2	7625.29	3483.1	2673.73	3184.08	11505.8	522.333	3300.52	391.458	1707.54	1831.19
Expand View Figure 3 P Left
	F/F																		Sf1-Lgr4-/-
0	8.358	5.78	9.717	6.353	11.202	10.793	7.838	5.791	5.784	6.36	13.508	10.881	7.11	5.22	7.426	7.316	14	10.358	17.784	9.164	21.045	17.856	16.202	18.343	21.384	11.098	14.07	17.852	17.869	16.148	17.678	9.454	19.958	16.263	15.27	17.946
0.25	9.62	5.222	7.232	6.727	10.899	10.961	5.125	4.851	5.361	6.784	12.473	10.993	10.947	3.92	8.695	6.759	11.965	10.467	17.227	10.401	21.109	17.67	16.847	16.826	20.026	10.708	13.996	18.204	18.486	17.088	19.065	8.294	17.328	17.777	14.62	16.895
0.5	7.125	5.229	7.43	6.361	11.257	10.094	8.867	4.849	5.382	6.735	13.036	10.157	9.157	3.359	7.453	6.362	13.318	11.513	16.049	9.497	19.583	17.896	16.178	15.323	17.215	11.676	19.651	17.156	17.875	16.906	17.229	8.912	18.5	17.896	14.744	16.303
0.75	7.819	8.381	6.796	6.378	11.582	9.695	8.398	4.841	5.367	7.128	11.128	9.043	8.36	3.918	5.989	6.939	11.365	10.079	15.759	11.913	18.05	17.202	16.1	17.002	17.427	11.08	20.683	17.862	16.649	18.048	17.196	9.552	17.329	16.973	12.927	17.08
1	8.385	5.584	7.424	7.877	13.666	9.792	8.377	5.208	4.53	6.332	11.014	8.694	7.868	4.84	7.864	7.115	12.12	9.681	15.707	11.004	17.32	19.887	14.605	15.687	16.334	11.969	19.54	17.698	16.368	17.681	17.121	13.519	18.41	16.14	12.459	16.74
1.25	8.102	5.407	6.407	6.723	14.759	9.852	7.337	6.17	4.337	6.338	10.074	8.769	8.359	3.547	5.99	6.735	10.878	9.845	18.673	13.466	17.384	19.172	12.6	15.894	15.271	11.701	19.172	18.391	17.569	16.377	17.803	10.457	17.465	16.178	10.974	14.5
1.5	8.368	5.23	6.416	6.152	13.18	11.989	7.124	5.767	4.759	6.372	10.349	8.178	7.835	5.221	6.395	7.142	11.018	10.717	20.65	11.058	15.132	19.996	13.167	17.606	14.944	11.614	19.224	20.004	16.82	16.44	16.656	9.558	19.192	17.643	11.632	15.783
1.75	8.125	5.225	6.375	6.369	17.385	11.266	8.372	5.786	5.174	5.596	10.273	9.797	7.075	7.095	5.351	6.341	10.674	10.881	19.074	10.451	18.841	18.052	13.534	19.778	15.805	10.426	14.712	19.594	16.237	16.385	16.536	9.796	19.884	17.221	11.525	16.993
2	7.873	3.918	7.027	6.331	12.934	10.958	8.358	4.841	5.391	6.721	11.15	9.003	7.08	5.23	7.642	6.751	10.127	10.782	18.311	11.93	18.483	18.462	15.282	17.753	21.341	11.419	14.731	20.046	15.357	16.346	19.747	8.603	18.812	16.265	13.789	16.645
2.25	8.135	5.043	5.763	6.721	12.578	10.907	7.853	4.475	5.348	4.417	11.972	9.063	7.358	3.922	5.785	6.947	10.301	11.006	18.556	12.514	17.445	18.344	16.699	19.402	20.015	8.895	14.093	19.88	14.721	18.32	16.401	10.453	18.153	16.204	13.712	16.803
2.5	8.368	5.232	5.999	5.769	11.928	11.225	7.092	4.481	5.377	5.367	13.152	9.557	7.606	6.691	9.282	5.78	11.412	10.474	17.163	12.005	14.708	17.462	14.81	17.651	19.326	9.488	13.357	21.781	12.865	17.042	16.547	9.541	18.368	15.409	11.536	17.056
2.75	7.861	5.225	5.78	6.393	11.851	10.323	7.08	4.825	4.946	5.77	12.215	10.359	7.612	7.467	5.374	5.379	12.292	9.379	16.799	11.04	12.915	15.492	17.21	17.447	21.758	10.465	13.316	19.982	12.909	16.294	16.333	11.986	15.866	17.02	11.579	15.17
3	7.854	5.063	6.842	5.956	12.018	9.544	7.087	5.229	4.977	5.41	11.876	11.184	7.886	5.762	5.805	5.595	11.771	9.502	14.932	11.963	12.598	15.678	17.213	16.896	18.534	10.467	16.681	20.39	12.084	17.035	14.292	11.979	16.217	17.125	12.476	15.356
3.25	6.582	4.848	7.429	7.106	11.971	9.993	11.655	4.836	7.846	6.342	11.318	11.488	7.341	5.605	4.962	5.99	10.802	9.273	13.816	11.324	12.179	15.616	16.185	16.621	15.786	8.873	17.401	19.145	14.181	16.817	14.403	8.913	16.242	21.122	11.064	15.03
3.5	7.093	5.777	7.43	6.402	11.782	9.99	8.125	6.534	7.834	7.176	11.284	10.838	11.445	4.487	4.942	7.343	11.029	10.701	14.399	11.059	21.834	15.224	14.607	16.686	14.825	8.888	18.427	18.429	13.685	17.35	13.836	8.921	13.297	18.561	11.219	15.351
3.75	7.116	7.102	7.22	6.536	13.158	8.812	8.355	6.706	5.792	7.155	11.064	9.428	9.395	4.279	4.76	6.554	10.677	10.354	15.27	10.439	15.832	16.048	14.061	17.615	15.857	11.995	17.392	17.75	13.049	16.882	13.759	9.469	11.86	17.822	11.007	15.108
4	7.873	4.109	6.824	6.728	12.527	9.136	8.878	4.478	5.349	6.376	12.747	9.107	8.865	5.03	6.191	6.383	13.804	9.023	23.312	9.497	14.737	17.061	16.731	16.686	20.627	12.013	16.591	18.581	12.12	16.351	12.706	10.136	11.798	17.765	10.962	14.596
4.25	7.83	4.475	5.788	6.367	11.153	8.379	7.88	4.477	5.341	5.387	11.805	8.951	8.097	4.683	4.129	6.373	12.571	9.237	18.083	9.524	14.008	15.556	14.747	17.394	20.426	8.873	17.403	17.266	12.14	15.28	18.355	10.733	11.798	16.164	13.616	17.051
4.5	8.629	6.543	5.578	7.193	10.952	8.433	6.599	4.844	4.948	6.94	11.445	9.903	7.125	5.775	4.344	5.806	11.336	9.049	17.22	8.86	13.276	16.635	13.736	16.259	18.614	9.521	17.367	15.309	11.545	14.581	19.206	9.214	12.169	15.538	11.668	18.063
4.75	7.832	7.094	6.386	6.963	13.879	8.735	6.578	4.673	4.963	5.779	9.859	9.054	6.839	6.908	6.606	5.383	10.501	11.152	17.266	9.551	13.327	17.125	13.135	17.015	19.496	7.39	17.35	15.206	11.534	15.658	16.821	8.572	11.813	15.648	11.083	17.373
5	7.87	5.773	5.582	6.779	13.755	9.089	6.597	5.976	5.36	6.142	9.555	9.842	6.848	6.897	5.601	5.424	10.56	10.758	13.835	11.088	13.259	17.321	11.697	16.835	17.828	9.539	17.404	15.648	14.215	16.267	16.073	10.75	11.08	15.535	11.613	17.408
5.25	7.874	4.857	6.821	6.736	12.945	9.233	7.119	5.237	6.369	6.346	9.584	10.646	7.35	6.523	4.35	9.048	12.446	12.117	13.818	13.223	13.34	14.671	13.703	17.018	15.719	9.829	17.761	15.335	14.312	17.365	15.495	8.89	11.85	15.25	11.494	17.782
5.5	7.832	4.476	8.278	5.967	13.08	9.239	7.087	4.48	8.273	5.36	9.49	11.435	10.127	6.709	4.339	5.795	11.12	10.042	16.618	11.997	13.671	14.099	11.497	17.987	14.389	8.911	14.774	16.15	13.047	16.349	14.953	8.899	12.239	18.643	11.069	17.775
5.75	8.333	4.483	6.833	6.601	11.487	13.765	9.414	4.495	5.378	5.767	9.707	11.4	9.38	6.164	4.347	5.408	10.764	8.691	16.522	9.51	16.693	15.56	11.27	17.208	14.408	9.52	14.016	19.192	12.764	16.696	14.979	8.302	16.288	19.727	11.682	17.422
6	9.594	5.237	7.437	5.414	10.632	10.922	10.148	3.919	4.339	7.198	14.444	10.922	10.64	5.775	5.999	7.1	10.719	8.58	19.668	8.928	19.199	15.924	10.972	17.146	14.133	8.929	13.294	20.177	12.108	16.318	14.976	10.481	20.042	20.064	10.932	17.791
6.25	8.319	5.768	8.225	6.381	10.585	11.067	8.6	4.839	4.322	5.42	13.722	10.92	8.121	5.023	4.968	8.097	10.372	8.56	20.045	11.368	19.92	17.307	15.191	17.364	19.028	9.49	13.295	18.913	15.798	17.013	13.842	14.684	19.911	21.864	14.824	16.727
6.5	8.336	5.968	5.764	7.165	11.389	10.268	8.366	3.93	4.34	5.807	12.426	10.506	7.864	4.474	4.967	5.809	10.103	8.059	20.679	10.429	18.439	17.829	16.139	17.775	20.02	8.915	17.398	20.177	16.667	17.037	12.693	13.826	20.309	18.478	16.169	15.708
6.75	8.659	6.169	5.962	6.399	12.196	9.95	9.13	3.92	4.961	6.389	12.198	9.057	9.655	4.469	4.973	5.561	14.042	9.039	18.747	11.08	17.789	17.284	15.411	15.029	21.124	8.914	15.909	17.699	16.366	15.277	12.9	9.525	18.438	19.342	15.213	14.617
7	8.373	5.212	5.552	5.797	11.272	8.719	9.146	4.855	6.405	6.416	11.97	8.759	9.648	4.842	4.964	5.409	15.786	10.078	17.814	11.918	17.794	17.25	15.657	14.609	16.39	10.693	13.297	17.492	12.794	15.016	15.522	9.451	16.672	21.662	15.395	16.611
7.25	8.377	4.845	6.814	5.031	10.729	8.515	7.097	4.847	7.225	5.375	11.217	8.281	7.604	4.851	4.546	6.731	14.017	9.175	16.575	11.022	17.054	15.298	15.302	14.62	14.265	11.981	13.326	17.522	11.932	14.312	16.046	9.228	21.875	17.823	12.493	16.366
7.5	8.869	4.844	7.254	5.374	11.337	8.755	7.108	6.723	6.81	6.164	11.111	8.717	7.113	4.474	4.325	5.033	14.611	8.69	14.416	11.085	15.148	13.814	15.803	14.457	13.798	11.306	13.24	16.833	12.222	13.663	16.132	9.19	17.333	17.786	11.48	15.507
7.75	8.883	4.499	5.787	5.58	10.438	7.378	8.349	7.114	5.998	6.193	10.669	9.174	7.112	4.476	4.955	5.804	13.179	8.876	14.37	8.854	13.338	15.461	16.278	13.99	13.821	11.926	14.847	15.805	11.614	17.038	15.998	7.942	15.92	17.25	11.54	15.354
8	8.346	5.239	5.353	6.917	11.139	8.418	8.111	6.165	5.806	5.05	10.321	10.473	8.614	6.536	7.875	5.415	13.973	9.527	13.809	9.544	13.293	15.102	13.948	13.821	13.83	9.846	18.165	15.782	13.542	15.718	15.431	11.31	14.774	16.302	10.598	15.049
8.25	9.626	4.672	5.577	5.611	11.929	8.269	7.846	4.844	4.948	4.219	10.494	10.206	8.606	4.488	5.355	6.715	12.844	9.062	13.851	8.285	13.243	17.808	13.689	14.022	14.401	10.462	17.845	14.509	12.236	16.27	14.11	11.691	14.047	15.653	11.017	14.597
8.5	8.378	4.101	5.577	6.385	11.858	8.7	7.097	4.853	4.963	5.798	10.068	8.65	7.097	4.484	5.371	6.733	12.691	8.582	15.541	8.302	12.908	19.452	12.228	16.128	17.791	11.947	17.348	14.646	13.773	14.711	12.996	11.092	12.187	14.498	10.918	15.688
8.75	8.375	4.093	4.973	6.397	10.705	8.427	7.891	4.867	4.943	6.72	10.118	8.598	8.884	4.659	6.398	6.569	11.931	8.519	16	11.983	15.948	17.933	11.878	16.345	18.22	8.903	15.843	17.804	13.167	14.648	12.622	10.472	11.449	15.86	10.646	14.973
9	8.376	5.239	8.875	6.72	10.33	9.167	7.339	4.848	4.54	6.712	10.016	8.587	8.357	4.488	4.948	6.772	11.246	9.562	17.19	13.542	18.467	17.919	11.976	16.292	17.216	9.498	14.826	17.8	12.295	13.689	11.834	8.871	14.775	16.2	16.027	14.95
9.25	9.645	5.212	5.789	6.379	10.769	8.134	7.093	4.859	4.953	6.382	13.467	8.76	7.081	4.663	4.527	6.383	10.613	8.938	19.908	12.515	18.848	17.718	13.908	15.978	17.706	10.417	14.002	16.265	14.365	15.367	12.104	8.904	14.041	19.525	15.297	16.411
9.5	8.367	4.847	6.407	6.334	10.757	8.214	6.61	5.236	4.953	6.361	12.272	8.426	6.622	4.829	4.539	5.184	10.736	9.247	18.587	12.022	17.712	16.146	16.783	14.631	17.377	10.15	13.967	15.328	16.695	14.811	13.229	9.506	14.071	16.607	12.413	16.988
9.75	7.851	5.023	5.379	5.777	11.233	8.25	7.11	5.225	4.949	6.537	11.728	8.737	7.099	4.833	4.343	6.351	11.012	8.791	18.328	11.931	16.996	14.483	16.32	14.87	17.505	8.905	14.034	15.312	16.841	15.379	13.839	9.252	11.77	15.272	11.915	16.563
10	8.1	4.857	5.997	5.958	10.057	9.386	7.113	4.836	5.377	4.991	10.958	8.996	6.846	4.656	7.249	6.917	10.792	8.814	17.044	12.516	15.208	14.618	17.262	14.937	16.296	11.034	15.564	14.651	16.496	15.368	13.764	12.921	16.291	14.574	11.696	17.333
10.25	8.108	5.063	5.168	5.022	11.794	9.481	7.379	6.547	6.419	5.187	10.483	8.652	10.926	5.24	6.816	6.347	15.495	8.972	17.234	11.989	15.118	13.886	16.893	15.361	14.375	11.079	16.649	15.274	16.888	14.651	18.883	13.755	16.637	14.574	12.099	17.018
10.5	7.846	3.928	5.167	4.624	11.116	9.793	7.111	5.811	6.393	6.389	9.748	8.77	7.892	5.764	6.397	6.591	15.774	8.827	16.259	11.11	14.036	10.132	16.703	17.911	14.405	12.579	14.807	15.593	15.977	14.606	19.401	12.616	15.842	13.906	11.634	15.204
10.75	7.869	4.091	4.537	4.421	13.345	8.607	7.126	6.165	5.353	6.704	10.321	8.534	7.852	5.983	5.385	6.355	15.258	9.852	15.787	9.532	14.363	15.24	16.201	18.317	14.41	11.624	13.32	14.465	15.331	14.023	17.983	10.465	12.203	14.299	11.669	15.045
11	7.339	3.545	4.551	6.353	13.144	8.422	7.863	4.858	5.383	6.403	10.313	9.236	7.598	6.516	5.347	6.728	12.059	11.005	14.954	8.887	15.194	16.327	17.506	18.161	13.8	11.961	14.019	15.521	15.965	14.678	16.944	10.151	11.46	14.003	11.228	15.257
11.25	8.638	4.671	5.582	6.741	12.308	8.498	7.866	5.777	5.777	5.378	10.545	9.673	7.869	5.59	5.376	7.348	11.655	10.786	14.865	8.3	15.177	17.72	15.391	18.361	13.756	12.613	12.908	20.189	13.651	15.725	14.94	9.55	11.456	16.235	11.619	16.342
11.5	8.109	5.236	5.776	6.348	12.182	8.227	7.103	5.248	5.801	5.404	9.983	9.928	7.565	5.613	5.378	5.995	10.735	9.335	14.362	8.85	12.233	16.037	13.817	17.906	13.871	11.921	12.96	18.702	13.147	15.472	13.799	11.066	11.486	15.53	15.339	17.678
11.75	9.902	7.273	5.586	5.799	11.597	8.758	7.093	5.219	4.962	5.769	10.968	9.045	7.335	5.786	5.797	6.766	11.212	9.357	14.286	8.932	16.314	14.747	14.753	16.352	13.737	9.811	14.839	19.158	13.167	15.681	13.81	13.559	10.403	14.676	12.618	19.095
12	8.615	5.007	5.162	6.373	11.722	8.752	7.114	5.224	5.353	5.808	14.231	8.885	7.87	5.198	5.383	6.574	11.442	9.061	16.077	9.512	15.185	15.093	12.491	16.045	13.783	9.845	18.479	19.124	10.977	14.291	13.192	12.516	10.741	14.675	14.989	18.617
12.25	8.12	5.415	5.364	6.153	11.861	8.414	7.103	5.603	5.364	6.553	11.496	8.855	7.112	5.408	5.358	6.728	11.197	9.004	14.381	10.166	15.183	13.305	12.566	15.386	14.584	9.87	17.411	19.036	11.473	14.002	13.225	11.021	10.661	13.854	15.16	16.348
12.5	8.122	7.091	5.146	5.431	11.214	9.834	7.103	5.233	5.358	6.353	11.189	9.094	7.839	5.791	5.346	6.566	11.033	8.529	14.322	9.473	14.389	14.306	11.934	15.972	13.865	9.506	21.123	17.548	12.28	14.017	12.917	10.149	14.066	14.05	15.424	15.354
12.75	7.349	5.985	4.945	5.417	11.118	8.674	7.116	5.233	6.403	6.372	11.044	10.385	8.406	5.809	4.966	6.347	11.274	8.583	14.398	10.392	14.469	16.449	12.799	17.016	13.771	8.851	18.525	15.164	12.222	14.043	13.85	10.435	14.836	13.368	14.396	14.906
13	7.342	5.241	4.561	8.104	11.094	8.133	7.116	5.232	4.949	6.366	11.239	11.107	8.099	5.222	4.964	5.419	11.195	9.835	14.331	9.528	14.435	16.624	12.869	16.681	13.726	9.548	18.468	15.173	14.342	13.988	13.846	10.386	12.187	13.888	14.86	15.293
13.25	7.352	4.66	5.568	5.404	11.788	8.249	6.841	5.772	4.551	5.803	11.187	10.625	7.838	5.797	5.782	7.523	10.736	9.895	14.311	8.271	14.437	16.365	12.856	16.993	16.361	9.487	18.496	14.645	13.84	13.971	12.95	10.451	11.846	16.962	11.678	15.394
13.5	7.337	4.666	5.773	6.409	12.705	8.23	7.593	6.344	4.933	5.406	10.851	10.251	7.602	5.245	6.427	7.104	10.907	9.023	14.996	8.904	14.418	15.018	11.652	17.791	15.74	9.558	15.915	13.929	12.988	16.044	12.657	10.399	11.418	16.469	11.867	16.207
13.75	6.871	5.047	4.538	6.782	12.127	10.318	7.872	5.608	4.946	5.031	10.477	9.066	7.087	5.219	4.973	7.725	12.363	8.641	16.238	9.537	17.829	14.994	11.843	17.722	14.959	8.954	14.069	16.963	13.018	15.839	12.966	9.762	10.769	15.761	11.977	17.975
14	6.851	4.093	6.623	6.338	11.098	9.933	11.131	8.035	6.604	6.386	10.542	8.904	7.851	4.857	4.951	8.087	12.933	9.038	15.537	8.251	18.439	15.828	12.314	16.627	16.276	11.994	16.637	17.8	12.429	15.744	12.675	12.027	10.693	15.295	11.254	18.007
14.25	7.602	5.423	5.968	7.113	10.741	9.971	8.361	5.237	5.801	5.772	10.147	8.732	7.09	4.846	4.972	6.74	11.24	10.154	14.339	9.809	18.135	15.836	11.897	15.376	14.836	12.626	15.859	18.01	11.605	14.848	14.962	11.064	10.368	14.175	11.845	19.033
14.5	7.37	3.713	5.578	6.157	11.532	9.435	7.346	5.79	5.375	6.761	9.983	9.463	7.841	5.247	4.966	5.756	11.618	9.825	14.971	10.17	14.377	16.48	14.908	16.713	13.534	12.933	14.746	16.342	11.666	14.663	15.81	12.619	10.33	14.957	11.334	16.767
14.75	8.092	4.302	6.006	5.783	12.699	9.041	7.605	5.235	5.359	6.768	10.321	8.907	7.875	5.208	9.304	5.567	11.255	9.506	14.653	8.937	13.679	16.518	12.547	18.058	13.003	10.473	12.173	14.628	11.657	14.391	16.03	9.547	14.457	14.922	11.974	15.656
15	7.381	4.111	5.175	6.914	11.87	8.989	7.379	5.203	5.369	6.367	12.375	8.899	7.616	5.785	5.784	6.739	12.288	10.49	14.361	11.078	13.602	16.322	15.079	18.01	12.339	10.417	12.236	14.805	12.181	16.041	13.825	9.527	15.841	16.288	15.027	17.09
15.25	7.099	5.048	4.951	6.404	11.527	8.89	6.566	5.8	5.349	7.167	12.413	8.845	7.092	5.044	4.934	6.389	13.296	9.977	17.756	9.543	13.388	14.285	12.881	16.59	12.407	8.281	12.169	13.849	16.656	16.701	12.979	11.086	16.321	18.884	16.551	18.051
15.5	7.356	5.427	5.161	5.768	12.937	9.092	9.905	5.408	5.769	7.753	11.789	10	8.359	5.234	4.947	6.72	12.006	10.152	17.67	9.544	15.106	15.808	11.832	16.122	12.371	8.925	12.212	16.966	16.787	18.387	13.817	10.395	13.715	16.543	15.021	17.972
15.75	8.573	5.406	5.56	6.719	11.744	10.093	7.612	5.783	5.379	7.903	10.848	9.348	9.896	5.235	5.352	6.796	11.123	9.795	17.218	9.533	18.92	18.143	11.869	16.681	12.335	9.52	16.741	16.046	16.874	17.681	14.436	13.459	11.508	18.217	14.43	16.328
16	8.659	5.047	5.149	6.313	12.936	9.391	7.875	6.158	6.394	7.728	9.748	9.229	7.867	5.21	5.792	5.385	11.124	9.797	15.548	11.919	18.82	18.363	12.985	16.694	15.402	10.398	17.418	15.122	17.524	16.68	15.698	10.425	11.798	18.191	12.853	16.188
16.25	8.098	5.03	6.827	5.804	11.662	9.37	7.618	6.139	5.771	7.142	9.713	10.129	8.378	6.127	6.387	7.106	11.429	9.815	14.311	10.442	18.904	18.994	14.138	15.048	17.833	12.538	16.645	18.492	14.398	18.146	14.096	9.529	11.47	16.245	12.461	16.285
16.5	8.589	4.101	6.63	6.763	11.829	9.9	7.089	4.304	6.405	5.813	9.008	9.949	7.884	5.237	5.999	6.371	11.187	10.099	14.404	10.156	18.857	17.483	12.271	16.269	15.562	12.63	13.702	17.179	12.211	16.708	13.55	9.507	13.373	16.622	12.687	15.731
16.75	9.392	4.099	4.936	6	10.759	9.536	7.849	3.922	5.38	6.764	10.224	9.571	7.877	5.613	5.142	6.368	12.006	11.306	14.379	12.004	17.767	16.006	13.455	16.948	14.826	9.838	14.058	16.291	12.264	14.915	13.252	10.441	12.623	15.879	12.819	15.405
17	9.103	3.539	5.583	5.811	12.114	9.559	8.899	5.238	4.756	7.749	11.314	9.029	7.862	4.846	5.358	6.717	14.858	10.104	17.044	13.582	15.098	14.96	15.669	16.979	12.977	10.458	18.498	16.284	15.908	15.002	16.255	12.52	12.196	15.993	14.005	15.154
17.25	7.344	4.664	5.768	5.961	11.563	9.434	8.369	5.784	5.171	6.564	10.742	9.144	8.351	6.71	5.352	7.679	16.141	11.71	18.646	9.859	14.805	16.395	13.827	17.637	12.331	10.443	16.647	16.875	16.479	14.923	16.372	11.651	12.965	18.093	16.553	15.869
17.5	7.875	5.233	5.785	7.121	11.612	10.941	7.87	4.86	4.948	9.238	11.056	9.791	8.125	4.831	5.368	5.526	13.111	10.034	15.756	9.542	14.406	19.643	12.441	17.042	15.034	10.716	15.916	15.193	14.128	15.032	14.382	11.993	15.927	18.759	14.678	17.028
17.75	8.913	4.847	5.371	6.939	13.094	10.846	7.886	4.489	5.801	8.699	11.417	11.555	8.583	5.215	7.426	5.803	10.623	11.316	15.536	9.548	15.879	18.115	13.514	18.723	14.983	11.602	14.009	16.966	13.176	15.681	14.378	11.018	16.686	17.938	13.809	17.015
18	8.64	4.48	5.793	6.92	11.348	10.855	8.127	4.871	8.246	6.391	13.509	10.805	9.151	6.536	5.553	6.719	11.119	11.395	14.395	11.076	17.79	17.96	11.793	18.492	13.297	13.504	16.66	16.686	12.211	15.38	14.595	10.466	18.592	17.716	11.934	15.622
18.25	8.379	5.783	6.83	7.681	12.658	10.995	8.347	6.159	5.773	6.963	11.397	11.122	8.387	6.538	7.468	6.774	11.844	11.064	14.998	11.965	19.986	19.537	16.634	17.757	15.754	12.889	20.997	20.06	12.105	18.449	17.53	11.01	17.371	18.053	14.026	16.004
18.5	13.719	7.475	7.243	6.738	13.56	11.468	10.366	6.181	5.37	8.669	11.41	11.796	9.13	7.077	8.281	6.384	12.968	12.168	18.497	11.989	21.175	21.11	18.477	17.426	19.728	12.599	19.939	20.821	14.442	17.34	18.035	12.606	18.39	20.121	14.703	17.698
18.75	9.166	6.535	6.823	6.413	15.207	10.633	10.651	5.763	5.798	5.757	12.989	11.913	8.856	6.912	10.118	6.359	14.315	12.173	17.7	13.428	22.956	24.095	17.548	19.428	18.451	11.926	19.298	23.173	15.123	17.16	17.163	11.947	19.268	21.533	14.132	18.04
19	9.348	5.231	5.999	8.095	15.246	12.428	8.393	6.181	8.069	5.427	12.866	11.08	9.07	5.603	6.792	6.77	14.44	11.105	17.176	12.582	21.098	25.369	16.883	18.712	19.777	13.501	19.936	22.513	15.654	17.375	16.901	11.051	20.297	23.743	14.551	17.32
19.25	8.372	4.484	7.832	5.806	14.845	11.538	12.907	5.784	5.37	8.123	13.7	11.63	8.861	6.17	6.782	5.018	16.091	10.798	16.63	11.958	20.01	26.092	18.07	19.369	19.193	11.039	19.923	22.118	15.46	18.428	20.634	12.31	18.514	20.953	12.438	18.049
19.5	8.385	4.85	9.677	7.338	17.032	10.917	7.902	8.967	5.369	7.728	14.202	11.486	8.85	5.956	6.205	6.704	15.908	11.013	18.677	11.411	21.767	25.503	17.266	18.686	16.791	12.623	23.688	21.908	14.595	18.115	18.397	15.292	18.121	20.906	12.493	17.043
19.75	8.377	4.849	7.436	6.322	14.308	10.196	7.867	7.117	4.942	6.374	13.558	10.274	11.938	6.702	8.232	5.948	14.303	11.038	17.71	11.017	23.61	23.783	15.722	18.669	17.071	10.376	21.768	23.441	14.006	18.099	19.788	12.933	18.906	20.9	12.604	17.672
20	8.117	5.221	5.989	6.131	15.814	9.85	7.878	5.423	6.435	7.09	12.523	12.592	10.146	5.767	6.839	5.035	14.467	10.483	17.752	10.505	21.818	24.409	16.052	18.695	15.528	9.8	17.401	22.001	12.246	17.701	16.379	11.688	18.491	21.001	12.491	17.729
20.25	7.583	7.281	5.785	5.005	13.082	9.879	7.866	4.461	5.568	5.381	10.78	10.836	9.152	5.768	5.757	6.404	13.44	10.513	17.817	11.878	22.236	23.855	17.374	19.252	14.355	9.536	17.431	22.136	12.261	18.784	14.886	10.77	18.509	21.567	14.547	17.037
20.5	6.825	4.842	6.802	5.43	14.263	11.033	7.116	5.237	5.778	5.011	10.931	11.617	8.351	6.346	4.943	4.991	15.443	10.1	15.722	11.077	21.449	22.779	17.763	20.07	19.153	9.467	18.491	20.502	14.571	18.313	20.27	10.749	16.666	21.576	18.178	16.373
20.75	7.128	4.847	5.572	6.398	14.118	11.287	7.616	5.211	4.343	5.801	10.191	10.221	10.68	9.545	6.392	4.434	15.438	11.162	15.86	11.332	22.869	21.35	17.95	19.751	19.229	12.278	18.512	18.543	15.302	16.719	18.366	10.158	17.02	19.281	18.205	17.055
21	8.109	5.23	5.596	5.373	13.352	10.168	7.88	8.368	4.521	5.926	9.813	11.44	12.36	6.557	6.201	5.793	13.194	11.271	18.322	10.4	21.771	20.511	16.513	19.83	17.716	9.551	18.546	18.544	17.448	16.417	19.465	9.831	16.968	20.08	18.17	18.013
21.25	9.889	4.839	4.968	5.959	13.423	9.773	10.153	6.68	4.926	4.45	9.667	11.107	10.15	5.033	5.175	6.34	13.008	11.502	17.739	10.092	24.73	17.88	13.696	17.057	22.045	10.391	18.552	21.197	17.465	15.369	20.237	11.352	17.019	18.832	15.416	17.069
21.5	8.391	4.111	4.964	8.044	12.675	9.562	8.38	4.869	4.543	4.835	9.542	9.761	9.388	4.843	5.368	6.381	12.898	11.639	19.331	8.876	19.988	16.75	13.508	16.022	18.459	9.566	18.488	19.607	17.406	15.335	18.288	11.391	18.121	19.307	17.502	18.021
21.75	8.337	3.928	4.329	5.421	15.998	9.162	7.843	4.478	4.971	6.166	14.183	10.219	8.396	4.833	7.197	7.939	12.73	10.839	20.06	8.873	19.239	18.982	13.131	17.047	19.217	11.412	15.842	20.028	18.474	16.128	20.309	11.387	16.578	17.847	16.899	18.695
22	8.383	4.862	4.966	5.571	13.279	11.494	7.849	4.856	5.363	7.521	12.15	9.882	7.361	5.402	7.445	4.4	13.399	9.851	20.322	8.924	19.599	19.279	18.628	16.834	20.549	12.569	12.564	20.922	18.381	16.181	20.932	11.366	16.98	17.555	16.702	18.731
22.25	8.401	4.841	7.859	4.413	12.751	10.989	7.864	5.42	7.45	6.752	16.484	10.55	7.363	5.395	6.994	5.795	11.769	9.799	20.566	12.289	17.393	17.974	18.075	17.05	18.929	10.743	12.55	19.23	16.271	16.403	17.796	10.707	15.173	15.445	17.414	17.976
22.5	8.379	4.858	6.414	4.04	11.883	9.994	11.137	5.598	8.675	7.755	14.202	9.813	8.641	7.461	7.883	5.758	11.151	10.887	21.943	12.025	18.501	17.685	15.932	16.441	17.728	10.992	12.252	19.585	15.841	17.061	16.409	11.374	15.914	16.329	16.673	18.094
22.75	8.373	4.838	5.786	4.033	11.074	9.896	9.594	5.229	5.577	7.147	12.675	11.311	7.856	6.544	7.021	5.418	12.252	10.224	24.908	11.315	14.803	17.094	15.36	15.966	17.71	11.68	12.223	17.962	16.918	16.743	16.375	11.666	19.678	18.963	17.34	16.844
23	8.369	5.766	5.343	7.138	10.696	9.343	8.624	6.721	4.951	6.943	12.039	9.751	8.351	5.035	6.822	6.392	11.212	11.288	22.724	10.457	16.626	17.095	15.345	15.373	14.303	12.866	12.932	17.867	17.271	16.955	16.519	10.078	15.849	19.502	16.316	16.963
23.25	9.615	9.707	7.641	6.376	10.57	9.573	7.815	5.775	4.351	6.375	12.783	9.86	9.133	4.852	5.993	6.541	10.788	12.435	21.454	9.818	16.619	19.513	15.502	15.221	13.744	9.205	12.229	17.237	16.281	16.989	16.578	11.316	16.643	16.236	16.746	16.354
23.5	7.879	6.508	5.788	6.72	10.557	9.063	7.362	5.208	4.355	5.948	12.923	9.894	10.123	5.225	5.567	6.33	10.266	13.446	20.573	10.436	14.796	20.529	15.768	15.345	13.805	8.925	15.921	16.101	16.666	19.019	14.102	10.719	19.5	15.568	17.535	17.02
23.75	7.849	6.536	5.561	6.782	13.971	11.075	7.589	5.237	5.353	6.769	14.413	9.899	8.871	5.213	5.179	6.356	10.09	11.377	20.014	8.853	14.455	17.851	15.742	14.822	16.047	11.993	16.654	16.624	16.814	20.075	13.689	10.435	18.037	15.653	18.459	17.761
24													8.624	7.071	6.218	6.361	10.025	9.585													15.262	9.518	15.135	15.904	17.077	17.974
Expand View Figure 3 P Right
	F/F																		Sf1-Lgr4-/-
Dark time	8.288	5.47365	6.58369	6.33602	12.9775	10.28	8.25713	5.47275	5.5495	6.33769	11.8738	10.3489	8.73165	5.70425	6.33906	6.25067	12.2705	10.6216	17.9793	10.8939	17.9888	18.8132	15.411	17.3938	17.641	10.6503	16.8446	19.1489	15.0315	16.983	17.0253	10.5733	16.7494	18.1438	13.9207	16.9913
Light time	8.182	4.91812	5.69944	6.17529	11.6021	9.15173	7.72692	5.3769	5.5274	6.34219	11.0829	9.4011	7.97731	5.25431	5.53302	6.45973	12.2425	9.55702	15.9631	10.3078	15.8929	16.2251	13.9889	16.4344	15.0683	10.6019	15.4421	16.5532	13.963	15.3598	14.407	10.8629	13.932	16.368	13.1965	16.2995
Expand View Figure 3 Q
	FF								Sf1-Lgr4-/-
0	38.2	38	38.2	37.8	38.1	38.3	37.8	37.2	38	38.3	38.9	38.5	38.3	38.4	37.9
1	37.4	36.8	38	37.5	37.6	37.4	37.3	37.2	36.7	38.1	37.7	37.5	36.8	37	36.5
2	37	36.1	37	36.4	37.4	36.6	36.4	36.8	37	37	37.3	37.4	36.1	36.1	36
3	36.8	35.7	37.1	36.2	37	36.3	35.8	36	35.9	37	37.1	36.8	35.2	36	35.1
4	35.9	35.4	37	36.1	36	36	36.3	36.3	35.6	36.3	37.4	36.1	34.8	35.9	34.8
5	35.7	34.9	35.8	35.7	35.5	35.8	36.6	35.6	35.8	36	36.4	35.8	36	35.1	34.8
6	35.3	34.8	35.7	35.3	34.7	35.2	36.1	35.1	34.5	36.1	36.9	35.3	35.7	33.2	35.2
Expand View Figure 3 R Left
	FF								Sf1-Lgr4-/-
0	127	129	107	68	100	65	120	75	97	113	102	62	92	76	111	91
15	189	267	196	200	202	317	300	212	137	144	149	136	130	236	244	201
30	160	178	141	153	207	170	200	206	131	124	125	144	125	228	257	145
60	135	118	113	108	148	135	170	110	98	96	90	83	89	112	179	98
90	101	133	93	107	129	121	142	101	81	83	85	59	88	121	152	91
120	92	130	66	128	124	105	116	113	80	78	74	81	95	94	126	88
Expand View Figure 3 R Right
	FF			Sf1-Lgr4-/-
	17256	987.1	8	14238	1377	8
Expand View Figure 3 S Left
	FF								Sf1-Lgr4-/-
0	108	177	106	90	100	117	101	170	83	112	111	109	106	105	110	93
15	96	66	97	94	78	128	106	92	40	48	58	82	79	55	68	65
30	72	33	60	79	69	79	37	81	27	31	38	81	62	64	44	60
60	107	30	61	73	70	79	59	71	27	43	34	116	55	74	39	43
90	145	50	76	85	97	98	115	107	46	74	52	123	63	103	93	77
120	111	67	116	114	117	123	119	108	70	88	71	126	107	128	169	105
Expand View Figure 3 S Right
	FF			Sf1-Lgr4-/-
	10364	914.6	8	8453	1030	8
Expand View Figure 3 T
	FF								Sf1-Lgr4-/-
	0.375003	1.17015	0.843948	2.0809	0.695232	0.28002	1.12673	0.796728	0.204577	0.328326	0.40974	0.017324	0.17581	0.325612	0.430908	0.01841
Expand View Figure 3 U
	FF								Sf1-Lgr4-/-
	1.26568	2.13421	1.38883	1.74531	1.53142	1.80365	2.11476	1.46012	1.02586	1.05826	0.967522	1.33697	0.96104	1.16845	1.82957	1.09715
