# Supplementary material for: Deficiency of neuronal LGR4 increases energy expenditure and inhibits food intake via hypothalamic leptin signaling
Source: EMBO Rep. 2025 Mar 11;26(8):2098–120. doi: 10.1038/s44319-025-00398-5 (PMC12018946; doi:10.1038/s44319-025-00398-5)
Supplement: Supplementary file 11 — EV and Appendix Figures Source Data [file 44319_2025_398_MOESM11_ESM.zip › Expand View Figures Source Data/Expand View Figures Source Data/Expand View Figure 4/Expand View Figure 4.xlsx]

## Sheet: Sheet1
Expand View Figure 4 B Left
	FF-Sham					FF-Surgery					Agrp-Lgr4-/--Sham					Agrp-Lgr4-/--Surgery
	17.3606	10.9835	12.4151	12.0247	18.6621	21.6554	25.0392	15.1482	10.4629	10.9835	2.26373	1.48285	4.08577	1.22256	0.571833	19.5731	21.1349	4.60635	5.90781	14.7577
Expand View Figure 4 B Right
	FF-Sham					FF-Surgery					Agrp-Lgr4-/--Sham					Agrp-Lgr4-/--Surgery
	36.3533	14.6202	33.1336	35.28	20.523	17.8399	15.6934	42.7927	37.6948	29.9138	6.03425	8.44904	5.76594	8.98566	12.4737	22.9378	20.2695	15.1568	15.6934	25.6202
Expand View Figure 4 C Left
	FF-Sham					FF-Surgery					Agrp-Lgr4-/--Sham					Agrp-Lgr4-/--Surgery
	111.488	142.458	134.517	155.164	217.105	121.017	201.222	213.928	258.399	94.0177	86.8707	78.1355	70.9885	72.5767	67.0179	150.399	168.664	158.341	117.841	140.076
Expand View Figure 4 C Right
	FF-Sham					FF-Surgery					Agrp-Lgr4-/--Sham					Agrp-Lgr4-/--Surgery
	202.75	173.058	166.103	181.885	149.785	182.42	117.15	210.775	230.035	148.448	112.068	81.8402	137.213	102.973	112.335	152.995	132.665	158.613	156.205	124.373
Expand View Figure 4 D
	FF-Sham				FF-Surgery				Agrp-Lgr4-/--Sham				Agrp-Lgr4-/--Surgery
Fasn	0.883113	1.4074	0.804573	1.01146	0.871472	1.49774	1.12169	1.1355	0.462362	0.52292	0.672692	0.545856	0.583839	0.678415	0.69299	0.649888
Gpat	0.728091	1.41299	0.972023	1.00255	1.38969	0.844196	1.37461	1.17268	0.395284	0.289151	0.705044	0.431933	0.580174	0.496733	0.544661	0.539431
Dgat1	0.732975	1.45408	0.938261	1.05236	1.27208	1.55754	0.967478	1.24222	0.371615	0.444214	0.445887	0.419086	0.977891	1.07997	1.0153	0.90585
Srebp1	0.797622	0.922414	1.35918	1.01954	1.22752	0.650579	0.825541	0.870341	0.440924	0.44151	0.659696	0.504525	0.926247	0.813394	0.526074	0.734556
apoB	0.717368	0.74393	1.87381	0.998756	1.36045	1.66855	0.447384	1.00516	2.07511	1.21338	0.697135	1.20629	0.577976	1.6857	1.074	1.01523
apoE	0.888569	0.86015	1.30838	0.987564	1.03134	1.35473	0.607658	0.946902	1.16436	1.01009	0.793541	0.977248	0.556569	1.17623	1.03809	0.879191
CD36	1.31322	1.11708	0.681674	0.997456	0.698905	2.77664	1.33646	1.37393	1.53348	0.924105	0.520806	0.903701	0.607723	1.10877	1.1336	0.914117
Ldlr	0.732291	1.27744	1.069	1.01246	0.870428	1.18607	0.957837	0.996273	1.0254	0.625687	0.552308	0.707638	0.70764	0.597363	1.00747	0.752364
Atgl	1.04319	0.886106	1.08181	1.14562	0.916658	1.17323	0.993896	1.02245	1.23041	2.22082	2.23421	1.49719	0.491814	1.04225	0.756883	0.729346
Cpt1a	1.17232	0.827683	1.0306	0.998546	0.663641	1.18027	0.739748	0.833681	1.93562	1.62109	1.86799	1.80302	0.367844	1.17522	0.780455	0.696162
Expand View Figure 4 F Left
	F/F-Sham						F/F-Surgery						Sf1-Lgr4-/--Sham						Sf1-Lgr4-/--Surgery
	37.9763	39.0111	34.036	43.7873	38.5336	36.265	32.8022	36.1056	37.4588	40.6033	42.2351	42.1555	26.1555	23.6481	30.4541	28.3845	34.0362		31.847	33.3196	34.9914	36.6232	37.6978	37.1804
Expand View Figure 4 F Right
	FF-Sham						FF-Surgery						Sf1-Lgr4-/--Sham						Sf1-Lgr4-/--Surgery
	43.8378	39.7494	47.9657	37.4068	25.9598	23.7386	42.852	48.7356	34.5432	39.4782	23.0076	26.9095	20.2564	19.2309	31.7101	18.4266	14.7813		45.9539	55.4118	38.005	40.0285	28.8489	29.3739
Expand View Figure 4 G Left
	F/F-Sham						F/F-Surgery						Sf1-Lgr4-/--Sham						Sf1-Lgr4-/--Surgery
	78.4811	82.8525	58.5675	60.5102	56.3105	54.0391	88.8525	66.5815	54.1962	57.1103	72.1671	71.9242	46.1821	49.8248	54.439	48.3678	41.8108		68.7672	75.8098	81.3953	64.153	61.7245	73.1385
Expand View Figure 4 G Right
	FF-Sham						FF-Surgery						Sf1-Lgr4-/--Sham						Sf1-Lgr4-/--Surgery
	17.6478	15.429	16.5561	14.9458	11.5626	9.14724	16.6566	15.2434	12.2986	16.2542	12.2542	10.5616	10.9666	11.9744	9.14724	7.87416	11.3177		13.7052	17.6461	16.966	13.9704	11.9846	8.94156
Expand View Figure 4 H
	FF-Sham			FF-Surgery			Sf1-Lgr4-/--Sham			Sf1-Lgr4-/--Surgery
Fasn	1.01474	0.747896	1.31767	0.712123	1.6985	1.02858	0.254512	0.172765	0.189037	0.624248	1.90845	0.991449
Gpat	1.7665	0.765308	0.739689	0.856792	1.51853	1.59245	0.643603	0.370876	0.689566	0.765132	2.64866	1.5433
Dgat1	0.228475	2.55431	1.71352	6.30489	12.2083	8.68099	0.426798	0.385815	0.546378	2.68612	2.80563	2.71814
Srebp1	1.9931	0.437028	1.14805	0.666623	0.837046	1.45917	0.335678	0.486838	0.466182	1.81559	2.62505	1.74769
apoE	1.91089	0.56537	0.925617	0.781216	0.481001	1.02924	0.691193	0.650247	0.946867	1.58541	2.07385	1.5577
CD36	3.36202	0.545623	0.545139	1.89125	0.337405	1.04542	1.09045	0.516549	1.21301	1.71053	2.11146	1.86257
Ldlr	1.3895	0.642925	1.11939	0.429247	1.01823	1.02741	0.982477	0.338766	1.12596	1.14814	2.53098	1.58017
Atgl	1.40775	0.644789	1.10169	0.845546	0.14007	1.00507	6.47981	3.30746	3.67389	1.37896	1.72539	1.39898
Cpt1a	1.08178	0.721639	1.28098	0.999478	0.0530433	0.578421	3.33278	2.95452	2.70637	1.49693	1.81644	1.58889
Expand View Figure 4 J
	FF-Sham					FF-Surgery					Agrp-Lgr4-/--Sham					Agrp-Lgr4-/--Surgery
10-20	0.114391	0.120858	0.173077	0.126649	0.148148	0.114883	0.178322	0.103139	0.087452	0.102804	0.287958	0.273249	0.187726	0.297488	0.303286	0.130901	0.144928	0.138088	0.169435	0.189531
20-40	0.284133	0.341131	0.192308	0.216359	0.193416	0.208877	0.19028	0.133184	0.193916	0.207944	0.506545	0.524684	0.489771	0.551805	0.641112	0.296137	0.373913	0.192716	0.350498	0.312274
40-60	0.361624	0.325536	0.192308	0.248021	0.152263	0.289817	0.197832	0.243498	0.212928	0.178037	0.179319	0.197474	0.293622	0.070644	0.05139	0.32618	0.269565	0.405159	0.390365	0.543321
60-80	0.202952	0.138402	0.214286	0.147757	0.193416	0.224543	0.143357	0.2287	0.114068	0.278037	0.017016	0.004592	0.027677	0.000785	0.00337	0.175966	0.092754	0.095599	0.069767	0.115523
80-100	0.027675	0.044834	0.186813	0.126649	0.176955	0.125326	0.15035	0.210762	0.186312	0.119159	0.001309		0.001203	0.000785	0.000842	0.045064	0.104348	0.015175	0.019934	0.016245
100-120	0.009225	0.013645	0.032967	0.042216	0.102881	0.033943	0.115385	0.134529	0.095057	0.011682	0.005236					0.025751	0.005797	0.001517		0.001805
120+		0.011696	0.008242	0.013193	0.032922	0.002611	0.024476	0.022422	0.026616	0.002336	0.002618						0.005797			0.001805
Expand View Figure 4 K
	FF-Sham			FF-Surgery			Agrp-Lgr4-/--Sham			Agrp-Lgr4-/--Surgery
Adipoq	0.998898	1.54392	0.648416	3.7818	1.76003	1.75294	0.328616	0.088652	0.377128	0.965271	0.797256	0.638933
Leptin	1.12618	1.16899	0.759596	1.77933	1.33246	1.61948	0.035186	0.047389	0.25295	0.406099	1.30234	0.408645
Adrb3	1.24832	1.2687	0.631412	0.126504	0.247675	0.503729	2.48678	1.96941	3.32568	0.334034	0.548531	0.123489
Cidea	0.992069	0.946971	1.06444	1.76246	1.28813	0.421216	1.86393	2.33454	2.29107	0.559072	0.6329	0.689945
Pgc1α	1.84239	0.465558	1.16586	0.085687	1.52488	0.783593	3.08966	1.98393	2.0943	0.659569	0.899797	0.45301
Pgc1β	1.71718	1.14626	0.508044	2.8835	2.1391	0.645831	1.48606	2.01424	0.79567	0.156366	0.492809	0.337738
Expand View Figure 4 L
	FF-Sham					FF-Surgery					Agrp-Lgr4-/--Sham					Agrp-Lgr4-/--Surgery
	2.32451	2.69029	2.02907	3.19676	4.13936	4.13936	2.56367	5.1523	2.2823	3.42186	0.368973	0.664414	0.073533	0.312699	0.284562	1.22716	1.12868	2.25417	1.91652	0.917649
Expand View Figure 4 N
	FF-Sham						FF-Surgery						Sf1-Lgr4-/--Sham						Sf1-Lgr4-/--Surgery
10-20	0.142308	0.142373	0.102041	0.129707	0.10443	0.163333	0.0794224	0.188679	0.172414	0.123932	0.0919118	0.13806	0.142373	0.159909	0.173789	0.217949	0.207226		0.125654	0.153846	0.127451	0.111111	0.130804	0.159794
20-40	0.238462	0.233898	0.195918	0.167364	0.18038	0.193333	0.173285	0.132075	0.228448	0.183761	0.224265	0.264925	0.233898	0.256798	0.216524	0.294872	0.270876		0.219895	0.192308	0.166667	0.17094	0.175879	0.190722
40-60	0.15	0.237288	0.236735	0.175732	0.240506	0.15	0.231047	0.212264	0.146552	0.264957	0.209559	0.182836	0.237288	0.308157	0.193732	0.179487	0.189781		0.21466	0.168269	0.220588	0.192308	0.165829	0.216495
60-80	0.188462	0.186441	0.2	0.200837	0.205696	0.236667	0.241877	0.160377	0.202586	0.188034	0.194853	0.182836	0.186441	0.154079	0.236467	0.125	0.145985		0.120419	0.197115	0.161765	0.175214	0.211005	0.154639
80-100	0.130769	0.118644	0.142857	0.179916	0.177215	0.133333	0.162455	0.150943	0.125	0.132479	0.147059	0.104478	0.118644	0.0845922	0.122507	0.102564	0.127737		0.136126	0.163462	0.176471	0.123932	0.190804	0.14433
100-120	0.107692	0.061017	0.0938776	0.104603	0.0759494	0.0866667	0.0794224	0.103774	0.0905172	0.0683761	0.0919118	0.0858209	0.061017	0.0392749	0.042735	0.0608974	0.0583942		0.120419	0.0913462	0.0882353	0.102564	0.120603	0.118557
120+	0.0423077	0.020339	0.0326531	0.041841	0.0158228	0.0366667	0.032491	0.0518868	0.0344828	0.0384615	0.0404412	0.0410448	0.020339	0.0271903	0.014245	0.025641	0		0.0628272	0.0336538	0.0441177	0.034188	0.0150754	0.0154639
Expand View Figure 4 O
	FF-Sham				FF-Surgery				Sf1-Lgr4-/--Sham				Sf1-Lgr4-/--Surgery
Adipoq	0.88289	1.29733	0.873058	1.01776	1.67563	1.42883	2.55245	1.88564	0.219406	0.206593	0.538115	0.321371	0.852004	1.07119	1.24709	1.05676
Leptin	0.816328	1.21938	1.00461	1.01344	2.57938	0.931013	0.915382	1.47526	0.209943	0.511243	0.460109	0.393765	1.35346	0.799884	0.890563	1.01464
Cidea	1.49516	0.786323	0.850574	1.04402	0.779143	0.532139	0.202084	0.504455	2.57889	2.50133	2.13393	2.07139	0.974005	0.529941	0.796945	0.766964
Pgc1α	0.538975	1.71682	1.08071	1.11217	0.344888	1.92618	0.768589	1.01322	3.29807	1.19026	6.91422	3.80085	0.501786	0.810339	1.01441	0.775512
Pgc1β	1.0083	1.36684	0.725589	1.03358	0.824983	0.518706	0.990026	0.777905	3.54246	1.17676	2.91929	2.54617	0.299332	1.18726	0.358469	0.615019
Expand View Figure 4 P
	F/F-Sham						F/F-Surgery						Sf1-Lgr4-/--Sham						Sf1-Lgr4-/--Surgery
	4.18891	8.23891	4.99529	4.11643	8.17549	4.9228	4.85032	6.26374	6.02817	4.88656	6.17314	8.93757	3.51844	1.11744	4.12549	1.10838	3.45502		5.81978	6.64428	7.17884	5.87415	5.72012	6.6171
